# Supplementary material for: Transcriptome profiles revealed molecular mechanisms of alternating temperatures in breaking the epicotyl morphophysiological dormancy of Polygonatum sibiricum seeds
Source: BMC Plant Biol. 2021 Aug 12;21:370. doi: 10.1186/s12870-021-03147-7 (PMC8359049; doi:10.1186/s12870-021-03147-7)
Supplement: Supplementary file 2 — Additional file 2: Table S3. Homologous species distribution of P. sibiricum unigenes annotated in the Nr database. [file 12870_2021_3147_MOESM2_ESM.xlsx]

## Sheet: Sheet1
Table S3. Homologous species distribution of P. sibiricum Unigenes annotated in the Nr database.
Homologous species	Family of homologous species	Number of annotated Unigenes in related species	Total number	% of annotated Unigenes
Asparagus officinalis	Monocot, Asparagaceae	39017	74839	52.1346
Elaeis guineensis	Monocot, Arecaceae	7569	74839	10.1137
Phoenix dactylifera	Monocot, Arecaceae	6226	74839	8.31919
Ananas comosus	Monocot, Bromeliaceae	2286	74839	3.05456
Musa acuminata	Monocot, Musaceae	1859	74839	2.484
Vitis vinifera	Dicot, Vitaceae	1135	74839	1.51659
Anthurium amnicola	Monocot, Araceae	1015	74839	1.35624
Cajanus cajan	Dicot, Fabaceae	998	74839	1.33353
Cephalotus follicularis	Dicot, Cephalotaceae	689	74839	0.920643
Nelumbo nucifera	Monocot, Nelumbonaceae	639	74839	0.853833
Ornithogalum longebracteatum	Monocot, Hyacinthaceae	565	74839	0.754954
Oryza sativa	Monocot, Poaceae	445	74839	0.59461
Prunus persica	Dicot, Rosaceae	414	74839	0.553188
Daucus carota	Dicot, Apiaceae	401	74839	0.535817
Zea mays	Monocot, Poaceae	371	74839	0.495731
Corchorus capsularis	Dicot, Malvaceae	359	74839	0.479696
Fragaria vesca	Dicot, Rosaceae	335	74839	0.447628
Juglans regia	Dicot, Juglandaceae	320	74839	0.427585
Erythranthe guttata	Dicot, Phrymaceae	315	74839	0.420904
Citrus sinensis	Dicot, Rutaceae	299	74839	0.399524
Glycine max	Dicot, Fabaceae	253	74839	0.338059
Hordeum vulgare	Monocot, Poaceae	249	74839	0.332714
Eucalyptus grandis	Dicot, Myrtaceae	248	74839	0.331378
Ipomoea nil	Dicot, Convolvulaceae	230	74839	0.307326
Beta vulgaris	Dicot, Chenopodiaceae	217	74839	0.289956
Setaria italica	Monocot, Poaceae	215	74839	0.287283
Prunus mume	Dicot, Rosaceae	194	74839	0.259223
Theobroma cacao	Dicot, Malvaceae	188	74839	0.251206
Polygonatum cyrtonema	Monocot, Asparagaceae	175	74839	0.233835
Malus domestica	Dicot, Rosaceae	174	74839	0.232499
Pyrus bretschneideri	Dicot, Rosaceae	174	74839	0.232499
Coffea canephora	Dicot, Rubiaceae	169	74839	0.225818
Gossypium raimondii	Dicot, Malvaceae	165	74839	0.220473
Ziziphus jujuba	Dicot, Rhamnaceae	164	74839	0.219137
Brassica napus	Dicot, Brassicaceae	158	74839	0.21112
Aloe vera	Monocot, Asphodelaceae	157	74839	0.209784
Amborella trichopoda	Dicot, Amborellaceae	153	74839	0.204439
Dorcoceras hygrometricum	Dicot, Gesneriaceae	152	74839	0.203103
Polygonatum multiflorum	Monocot, Asparagaceae	143	74839	0.191077
Jatropha curcas	Dicot, Euphorbiaceae	136	74839	0.181723
Phaseolus vulgaris	Dicot, Fabaceae	133	74839	0.177715
Morus notabilis	Dicot, Moraceae	131	74839	0.175042
Manihot esculenta	Dicot, Euphorbiaceae	130	74839	0.173706
Lupinus angustifolius	Dicot, Fabaceae	128	74839	0.171034
Ricinus communis	Dicot, Euphorbiaceae	126	74839	0.168361
Sorghum bicolor	Monocot, Poaceae	119	74839	0.159008
Gossypium hirsutum	Dicot, Malvaceae	119	74839	0.159008
Trifolium subterraneum	Dicot, Fabaceae	114	74839	0.152327
Raphanus sativus	Dicot, Brassicaceae	102	74839	0.136293
Klebsormidium flaccidum	Chlorophyte, Klebsormidiaceae	101	74839	0.134956
Populus trichocarpa	Dicot, Salicaceae	98	74839	0.130948
Hyacinthus orientalis	Monocot, Hyacinthaceae	98	74839	0.130948
Cynara cardunculus	Dicot, Asteraceae	94	74839	0.125603
Gossypium arboreum	Dicot, Malvaceae	93	74839	0.124267
Sesamum indicum	Dicot, Pedaliaceae	92	74839	0.122931
Vigna angularis	Dicot, Fabaceae	92	74839	0.122931
Nicotiana tabacum	Dicot, Solanaceae	90	74839	0.120258
Corchorus olitorius	Dicot, Malvaceae	86	74839	0.114913
Camelina sativa	Dicot, Brassicaceae	82	74839	0.109569
Noccaea caerulescens	Dicot, Brassicaceae	80	74839	0.106896
Brachypodium distachyon	Monocot, Poaceae	79	74839	0.10556
Polygonatum verticillatum	Monocot, Asparagaceae	79	74839	0.10556
Nicotiana attenuata	Dicot, Solanaceae	78	74839	0.104224
Zostera marina	Monocot, Zosteraceae	78	74839	0.104224
Tarenaya hassleriana	Dicot, Cleomaceae	78	74839	0.104224
Yucca filamentosa	Monocot, Asparagaceae	76	74839	0.101551
Cucumis sativus	Dicot, Cucurbitaceae	75	74839	0.100215
Dracaena cambodiana	Monocot, Asparagaceae	75	74839	0.100215
Physcomitrella patens	Embryophyte, Funariaceae	75	74839	0.100215
Citrus clementina	Dicot, Rutaceae	75	74839	0.100215
Polygonatum sibiricum	Monocot, Asparagaceae	74	74839	0.0988789
Spinacia oleracea	Dicot, Chenopodiaceae	74	74839	0.0988789
Oryza brachyantha	Monocot, Poaceae	70	74839	0.0935341
Arachis ipaensis	Dicot, Fabaceae	70	74839	0.0935341
Cucumis melo	Dicot, Cucurbitaceae	66	74839	0.0881893
Arabidopsis thaliana	Dicot, Brassicaceae	65	74839	0.0868531
Glycine soja	Dicot, Fabaceae	65	74839	0.0868531
Polygonatum roseum	Monocot, Asparagaceae	64	74839	0.0855169
Populus euphratica	Dicot, Salicaceae	64	74839	0.0855169
Solanum pennellii	Dicot, Salicaceae	63	74839	0.0841807
Medicago truncatula	Dicot, Fabaceae	58	74839	0.0774997
Solanum lycopersicum	Dicot, Salicaceae	57	74839	0.0761635
Agave tequilana	Monocot, Asparagaceae	57	74839	0.0761635
Solanum demissum	Dicot, Salicaceae	57	74839	0.0761635
Dichanthelium oligosanthes	Monocot, Poaceae	56	74839	0.0748273
Nicotiana tomentosiformis	Dicot, Solanaceae	53	74839	0.0708187
Arachis duranensis	Dicot, Fabaceae	50	74839	0.0668101
Capsicum annuum	Dicot, Solanaceae	49	74839	0.0654739
Ornithogalum saundersiae	Monocot, Hyacinthaceae	48	74839	0.0641377
Triticum urartu	Monocot, Poaceae	48	74839	0.0641377
Gladiolus hybrid	Monocot, Iridaceae	46	74839	0.0614653
Cicer arietinum	Dicot, Fabaceae	45	74839	0.0601291
Nicotiana sylvestris	Dicot, Solanaceae	43	74839	0.0574567
Coccomyxa subellipsoidea	Chlorophyte	43	74839	0.0574567
Brassica rapa	Dicot, Brassicaceae	43	74839	0.0574567
Narcissus tazetta	Monocot, Amaryllidaceae	38	74839	0.0507757
Aegilops tauschii	Monocot, Poaceae	37	74839	0.0494395
Marchantia polymorpha	Bryophyte, Marchantiaceae	36	74839	0.0481033
Selaginella moellendorffii	Tracheophyte, Selaginellaceae	33	74839	0.0440947
Brassica oleracea	Dicot, Brassicaceae	33	74839	0.0440947
Gonium pectorale	Chlorophyte, Volvocaceae	32	74839	0.0427585
Cocos nucifera	Monocot, Arecaceae	32	74839	0.0427585
Vitis hybrid	Dicot, Vitaceae	31	74839	0.0414223
Vigna radiata	Dicot, Fabaceae	31	74839	0.0414223
Eutrema salsugineum	Dicot, Brassicaceae	30	74839	0.0400861
Solanum melongena	Dicot, Salicaceae	29	74839	0.0387498
Solanum tuberosum	Dicot, Salicaceae	29	74839	0.0387498
Micromonas commoda	Chlorophyte, Mamiellaceae	28	74839	0.0374136
Nolina atopocarpa	Monocot, Asparagaceae	28	74839	0.0374136
Fragaria x ananassa	Dicot, Rosaceae	27	74839	0.0360774
Volvox carteri	Chlorophyte, Volvocaceae	27	74839	0.0360774
Maianthemum canadense	Monocot, Asparagaceae	26	74839	0.0347412
Ophiopogon japonicus	Monocot, Asparagaceae	24	74839	0.0320688
Hosta ventricosa	Monocot, Asparagaceae	24	74839	0.0320688
Genlisea aurea	Dicot, Lentibulariaceae	22	74839	0.0293964
Lotus japonicus	Dicot, Fabaceae	21	74839	0.0280602
Citrus x paradisi	Dicot, Rutaceae	21	74839	0.0280602
Triticum aestivum	Monocot, Poaceae	20	74839	0.026724
Asparagus asparagoides	Monocot, Asparagaceae	20	74839	0.026724
Gossypium barbadense	Dicot, Malvaceae	20	74839	0.026724
Dendrobium catenatum	Monocot, Orchidaceae	20	74839	0.026724
Allium sativum	Monocot, Amaryllidaceae	19	74839	0.0253878
Auxenochlorella protothecoides	Chlorophyte, Chlorellaceae	19	74839	0.0253878
Elaeis oleifera	Monocot, Arecaceae	19	74839	0.0253878
Picea sitchensis	Embryophyte, Pinaceae	18	74839	0.0240516
Arabis alpina	Dicot, Brassicaceae	18	74839	0.0240516
Arabidopsis lyrata	Dicot, Brassicaceae	18	74839	0.0240516
Allium cepa	Monocot, Amaryllidaceae	17	74839	0.0227154
Lycoris radiata	Monocot, Amaryllidaceae	17	74839	0.0227154
Hemerocallis hybrid	Monocot, Asphodelaceae	17	74839	0.0227154
Oryza minuta	Monocot, Poaceae	17	74839	0.0227154
Peliosanthes teta	Monocot, Asparagaceae	17	74839	0.0227154
Ostreococcus tauri	Chlorophyte, Bathycoccaceae	15	74839	0.020043
Monoraphidium neglectum	Chlorophyte, Selenastraceae	15	74839	0.020043
Malus x robusta	Dicot, Rosaceae	14	74839	0.0187068
Chlamydomonas reinhardtii	Chlorophyte, Chlamydomonadaceae	13	74839	0.0173706
Capsella rubella	Dicot, Brassicaceae	13	74839	0.0173706
Lycoris aurea	Monocot, Amaryllidaceae	13	74839	0.0173706
Chlorella variabilis	Chlorophyte, Chlorellaceae	12	74839	0.0160344
Crocus sativus	Embryophyte, Iridaceae	12	74839	0.0160344
Micromonas pusilla	Chlorophyte, Mamiellophyceae	11	74839	0.0146982
Phormium tenax	Monocot, Asphodelaceae	9	74839	0.0120258
Prunus avium	Dicot, Rosaceae	8	74839	0.0106896
Iris x hollandica	Monocot, Iridaceae	8	74839	0.0106896
Vicia faba	Dicot, Fabaceae	8	74839	0.0106896
Chlorophytum borivilianum	Monocot, Asparagaceae	8	74839	0.0106896
Disporopsis pernyi	Monocot, Asparagaceae	7	74839	0.00935341
Freesia hybrid	Monocot, Iridaceae	7	74839	0.00935341
Camellia sinensis	Dicot, Brassicaceae	7	74839	0.00935341
Hevea brasiliensis	Dicot, Euphorbiaceae	7	74839	0.00935341
Bathycoccus prasinos	Chlorophyte, Bathycoccaceae	7	74839	0.00935341
Beaucarnea hookeri	Monocot, Asparagaceae	7	74839	0.00935341
Ludovia sp. SFB-2014	Dicot, Cyclanthaceae	7	74839	0.00935341
Polygonatum pubescens	Monocot, Asparagaceae	7	74839	0.00935341
Ruscus aculeatus	Monocot, Asparagaceae	6	74839	0.00801721
Helicosporidium sp. ATCC 50920	Chlorophyte, Chlorellaceae	6	74839	0.00801721
Musa balbisiana	Monocot, Musaceae	6	74839	0.00801721
Ostreococcus lucimarinus	Chlorophyte, Bathycoccaceae	6	74839	0.00801721
Ribes nigrum	Dicot, Grossulariaceae	6	74839	0.00801721
Gladiolus x hybridus	Monocot, Iridaceae	6	74839	0.00801721
Cleistogenes songorica	Monocot, Poaceae	6	74839	0.00801721
Agave americana	Monocot, Asparagaceae	6	74839	0.00801721
Picea glauca	Embryophyte, Pinaceae	6	74839	0.00801721
Arachis hypogaea	Dicot, Fabaceae	5	74839	0.00668101
Eichhornia crassipes	Monocot, Pontederiaceae	5	74839	0.00668101
Maianthemum stellatum	Monocot, Asparagaceae	5	74839	0.00668101
Dasylirion wheeleri	Monocot, Asparagaceae	5	74839	0.00668101
Eriospermum lanceifolium	Monocot, Asparagaceae	5	74839	0.00668101
Ipomoea batatas	Dicot, Convolvulaceae	5	74839	0.00668101
Populus deltoides	Dicot, Salicaceae	5	74839	0.00668101
Aloe arborescens	Monocot, Asphodelaceae	4	74839	0.00534481
Lilium regale	Monocot, Liliaceae	4	74839	0.00534481
Solanum chilense	Dicot, Salicaceae	4	74839	0.00534481
Freesia alba	Monocot, Iridaceae	4	74839	0.00534481
Lilium longiflorum	Monocot, Liliaceae	4	74839	0.00534481
Castanopsis concinna	Dicot, Fabaceae	4	74839	0.00534481
Vicia sativa	Dicot, Fabaceae	4	74839	0.00534481
Pisum sativum	Dicot, Fabaceae	4	74839	0.00534481
Phalaenopsis hybrid	Monocot, Orchidaceae	4	74839	0.00534481
Ficus racemosa	Dicot, Moraceae	4	74839	0.00534481
Hibiscus cannabinus	Dicot, Malvaceae	4	74839	0.00534481
Convallaria majalis	Monocot, Asparagaceae	4	74839	0.00534481
Sansevieria trifasciata	Monocot, Asparagaceae	4	74839	0.00534481
Narcissus pseudonarcissus	Monocot, Amaryllidaceae	4	74839	0.00534481
Hippeastrum hybrid cultivar	Monocot, Amaryllidaceae	4	74839	0.00534481
Gentiana scabra	Dicot, Gentianaceae	4	74839	0.00534481
Liriope spicata	Monocot, Asparagaceae	4	74839	0.00534481
Mesostigma viride	Chlorophyte, Mesostigmataceae	3	74839	0.00400861
Doryanthes excelsa	Monocot, Doryanthaceae	3	74839	0.00400861
Salvia miltiorrhiza	Dicot, Lamiaceae	3	74839	0.00400861
Populus tremuloides	Dicot, Salicaceae	3	74839	0.00400861
Bryonia dioica	Dicot, Cucurbitaceae	3	74839	0.00400861
Anthurium andraeanum	Monocot, Araceae	3	74839	0.00400861
Saccharum hybrid cultivar R570	Monocot, Poaceae	3	74839	0.00400861
Kalanchoe fedtschenkoi	Dicot, Crassulaceae	3	74839	0.00400861
Typha angustifolia	Monocot, Typhaceae	3	74839	0.00400861
Sandersonia aurantiaca	Dicot, Liliaceae	3	74839	0.00400861
Momordica charantia	Dicot, Cucurbitaceae	3	74839	0.00400861
Riccia fluitans	Marchantiophyte, Ricciaceae	3	74839	0.00400861
Symplocarpus renifolius	Dicot, Araceae	2	74839	0.0026724
Metroxylon vitiense	Monocot, Arecaceae	2	74839	0.0026724
Oncidium hybrid cultivar	Monocot, Orchidaceae	2	74839	0.0026724
Digitalis lanata	Dicot, Plantaginaceae	2	74839	0.0026724
Orobanche cernua	Dicot, Orobanchaceae	2	74839	0.0026724
Agapanthus africanus	Monocot, Amaryllidaceae	2	74839	0.0026724
Musa AAB	Monocot, Musaceae	2	74839	0.0026724
Lilium davidii	Monocot, Liliaceae	2	74839	0.0026724
Dendrobium chrysotoxum	Monocot, Orchidaceae	2	74839	0.0026724
Potarophytum riparium	Monocot, Rapateaceae	2	74839	0.0026724
Cinnamomum camphora	Embryophyte, Lauraceae	2	74839	0.0026724
Cynomorium coccineum	Dicot, Cynomoriaceae	2	74839	0.0026724
Helianthus annuus	Dicot, Asteraceae	2	74839	0.0026724
Carica papaya	Dicot, Caricaceae	2	74839	0.0026724
Dunaliella salina	Chlorophyte, Dunaliellaceae	2	74839	0.0026724
Potamophila parviflora	Monocot, Poaceae	2	74839	0.0026724
Brassica juncea	Dicot, Brassicaceae	2	74839	0.0026724
Oryza coarctata	Monocot, Poaceae	2	74839	0.0026724
Caragana korshinskii	Dicot, Fabaceae	2	74839	0.0026724
Iris lactea	Monocot, Iridaceae	2	74839	0.0026724
Oxybasis rubra	Dicot, Chenopodiaceae	2	74839	0.0026724
Saccharum officinarum	Monocot, Poaceae	2	74839	0.0026724
Potamogeton distinctus	Monocot, Potamogetonaceae	2	74839	0.0026724
Castanea mollissima	Dicot, Fabaceae	2	74839	0.0026724
Coffea arabica	Dicot, Rubiaceae	2	74839	0.0026724
Scilla peruviana	Monocot, Hyacinthaceae	2	74839	0.0026724
Dioscorea rotundata	Monocot, Dioscoreaceae	2	74839	0.0026724
Daiswa yunnanensis	Monocot, Melanthiaceae	2	74839	0.0026724
Rosa rugosa	Dicot, Rosaceae	2	74839	0.0026724
Lilium hybrid	Monocot, Liliaceae	2	74839	0.0026724
Coccinia grandis	Dicot, Cucurbitaceae	2	74839	0.0026724
Phyllostachys edulis	Monocot, Poaceae	2	74839	0.0026724
Ginkgo biloba	Acrogymnospermae, Ginkgoaceae	2	74839	0.0026724
Diplachne fusca	Monocot, Poaceae	2	74839	0.0026724
Musa AB	Monocot, Musaceae	2	74839	0.0026724
Taraxacum kok-saghyz	Dicot, Asteraceae	2	74839	0.0026724
Picea mariana	Embryophyte, Pinaceae	2	74839	0.0026724
Populus tomentosa	Dicot, Salicaceae	2	74839	0.0026724
Globba laeta	Monocot, Zingiberaceae	1	74839	0.0013362
Dendrobium candidum	Monocot, Orchidaceae	1	74839	0.0013362
Colchicum autumnale	Monocot, Colchicaceae	1	74839	0.0013362
Diospyros kaki	Dicot, Ebenaceae	1	74839	0.0013362
Crocus ancyrensis	Embryophyte, Iridaceae	1	74839	0.0013362
Haematococcus lacustris	Chlorophyte, Haematococcaceae	1	74839	0.0013362
Pigafetta elata	Monocot, Arecaceae	1	74839	0.0013362
Mauritia flexuosa	Monocot, Arecaceae	1	74839	0.0013362
Borassus flabellifer	Monocot, Arecaceae	1	74839	0.0013362
Acacia mangium	Dicot, Fabaceae	1	74839	0.0013362
Chlorogalum pomeridianum	Monocot, Asparagaceae	1	74839	0.0013362
Trachycarpus fortunei	Monocot, Arecaceae	1	74839	0.0013362
Plantago major	Dicot, Plantaginaceae	1	74839	0.0013362
Fritillaria hupehensis	Monocot, Liliaceae	1	74839	0.0013362
Humulus lupulus	Dicot, Cannabaceae	1	74839	0.0013362
Zoysia matrella	Monocot, Poaceae	1	74839	0.0013362
Microlaena stipoides	Monocot, Poaceae	1	74839	0.0013362
Dioscorea tokoro	Monocot, Dioscoreaceae	1	74839	0.0013362
Robinia pseudoacacia	Dicot, Fabaceae	1	74839	0.0013362
Conocephalum conicum	Emybryophyta, Conocephalaceae	1	74839	0.0013362
Sedum lineare	Dicot, Crassulaceae	1	74839	0.0013362
Hemiphylacus alatostylus	Monocot, Asparagaceae	1	74839	0.0013362
Withania somnifera	Dicot, Solanaceae	1	74839	0.0013362
Endiandra globosa	Embryophyte, Lauraceae	1	74839	0.0013362
Betula luminifera	Dicot, Betulaceae	1	74839	0.0013362
Chlorophytum rhizopendulum	Monocot, Asparagaceae	1	74839	0.0013362
Nephroselmis olivacea	Chlorophyte, Nephroselmidaceae	1	74839	0.0013362
Hesperocallis undulata	Monocot, Asparagaceae	1	74839	0.0013362
Trebouxia arboricola	Chlorophyte, Trebouxiaceae	1	74839	0.0013362
Persea americana	Dicot, Lauraceae	1	74839	0.0013362
Beschorneria septentrionalis	Monocot, Asparagaceae	1	74839	0.0013362
Malus hupehensis	Dicot, Rosaceae	1	74839	0.0013362
Fritillaria cirrhosa	Monocot, Liliaceae	1	74839	0.0013362
Kuruna debilis	Monocot, Poaceae	1	74839	0.0013362
Iris tectorum	Monocot, Iridaceae	1	74839	0.0013362
Triticum monococcum	Monocot, Poaceae	1	74839	0.0013362
Secale cereale	Monocot, Poaceae	1	74839	0.0013362
Muscari armeniacum	Monocot, Hyacinthaceae	1	74839	0.0013362
Pinus pinaster	Embryophyte, Pinaceae	1	74839	0.0013362
Panax notoginseng	Dicot, Araliaceae	1	74839	0.0013362
Polygonatum biflorum	Monocot, Asparagaceae	1	74839	0.0013362
Panax ginseng	Dicot, Araliaceae	1	74839	0.0013362
Ageratina adenophora	Dicot, Asteraceae	1	74839	0.0013362
Pandanus utilis	Monocot, Pandanaceae	1	74839	0.0013362
Corylus heterophylla	Dicot, Betulaceae	1	74839	0.0013362
Vitis heyneana	Dicot, Vitaceae	1	74839	0.0013362
Thuja plicata	Acrogymnospermae, Cupressaceae	1	74839	0.0013362
Clivia nobilis	Monocot, Amaryllidaceae	1	74839	0.0013362
Papaver somniferum	Dicot, Papaveraceae	1	74839	0.0013362
Tulipa fosteriana	Monocot, Liliaceae	1	74839	0.0013362
Cypripedium japonicum	Monocot, Orchidaceae	1	74839	0.0013362
Apium graveolens	Dicot, Apiaceae	1	74839	0.0013362
Lemna paucicostata	Monocot, Araceae	1	74839	0.0013362
Apios delavayi	Dicot, Fabaceae	1	74839	0.0013362
Oryza officinalis	Monocot, Poaceae	1	74839	0.0013362
Speirantha convallarioides	Monocot, Asparagaceae	1	74839	0.0013362
Canna x generalis	Monocot, Cannaceae	1	74839	0.0013362
Schiedea adamantis	Dicot, Caryophyllaceae	1	74839	0.0013362
Polygonatum involucratum	Monocot, Asparagaceae	1	74839	0.0013362
Eriobotrya japonica	Dicot, Rosaceae	1	74839	0.0013362
Alocasia macrorrhizos	Monocot, Araceae	1	74839	0.0013362
Chamaedorea seifrizii	Monocot, Arecaceae	1	74839	0.0013362
Metanarthecium luteoviride	Monocot, Nartheciaceae	1	74839	0.0013362
Lilium tsingtauense	Monocot, Liliaceae	1	74839	0.0013362
Capsella grandiflora	Dicot, Brassicaceae	1	74839	0.0013362
Amaryllis belladonna	Monocot, Amaryllidaceae	1	74839	0.0013362
Linum usitatissimum	Monocot, Liliaceae	1	74839	0.0013362
Beaucarnea recurvata	Monocot, Asparagaceae	1	74839	0.0013362
Sonneratia alba	Dicot, Lythraceae	1	74839	0.0013362
Cymodocea nodosa	Monocot, Cymodoceaceae	1	74839	0.0013362
Manfreda virginica	Monocot, Asparagaceae	1	74839	0.0013362
Ophiorrhiza pseudofasciculata	Dicot, Rubiaceae	1	74839	0.0013362
Hypoxis decumbens	Monocot, Hypoxidaceae	1	74839	0.0013362
Betula nana	Dicot, Betulaceae	1	74839	0.0013362
Millettia pinnata	Dicot, Fabaceae	1	74839	0.0013362
Alstroemeria ligtu	Monocot, Alstroemeriaceae	1	74839	0.0013362
Paphiopedilum armeniacum	Monocot, Orchidaceae	1	74839	0.0013362
Zantedeschia aethiopica	Monocot, Araceae	1	74839	0.0013362
Rosa canina	Dicot, Rosaceae	1	74839	0.0013362
Wolffiella lingulata	Dicot, Solanaceae	1	74839	0.0013362
Narcissus aff.	Monocot, Amaryllidaceae	1	74839	0.0013362
Lophophytum mirabile	Dicot, Balanophoraceae	1	74839	0.0013362
Sarracenia purpurea	Dicot, Sarraceniaceae	1	74839	0.0013362
Gynochthodes nanlingensis	Dicot, Rubiaceae	1	74839	0.0013362
Oryza australiensis	Monocot, Poaceae	1	74839	0.0013362
Vitis cinerea	Dicot, Vitaceae	1	74839	0.0013362
Agapanthus praecox	Monocot, Amaryllidaceae	1	74839	0.0013362
Swertia mussotii	Dicot, Gentianaceae	1	74839	0.0013362
Leopoldinia pulchra	Monocot, Arecaceae	1	74839	0.0013362
Bhesa sp. CCD-2012	Dicot, Centroplacaceae	1	74839	0.0013362
Festuca pratensis	Monocot, Poaceae	1	74839	0.0013362
Iris tenax	Monocot, Iridaceae	1	74839	0.0013362
Plukenetia volubilis	Dicot, Euphorbiaceae	1	74839	0.0013362
Dendrobium crumenatum	Monocot, Orchidaceae	1	74839	0.0013362
Triticum turgidum	Monocot, Poaceae	1	74839	0.0013362
Picea wilsonii	Embryophyte, Pinaceae	1	74839	0.0013362
Lycoris longituba	Monocot, Amaryllidaceae	1	74839	0.0013362
Mesembryanthemum crystallinum	Dicot, Aizoaceae	1	74839	0.0013362
Allium fistulosum	Monocot, Amaryllidaceae	1	74839	0.0013362
Malva pusilla	Dicot, Malvaceae	1	74839	0.0013362
Curcuma longa	Monocot, Zingiberaceae	1	74839	0.0013362
Sesbania rostrata	Dicot, Fabaceae	1	74839	0.0013362
Aegilops crassa	Monocot, Poaceae	1	74839	0.0013362
Agave attenuata	Monocot, Asparagaceae	1	74839	0.0013362
Chlamydomonas sp.	Chlorophyte, Chlamydomonadaceae	1	74839	0.0013362
Lolium perenne	Monocot, Poaceae	1	74839	0.0013362
Gladiolus communis	Monocot, Iridaceae	1	74839	0.0013362
Ferrocalamus rimosivaginus	Monocot, Poaceae	1	74839	0.0013362
Oryza alta	Monocot, Poaceae	1	74839	0.0013362
Xanthorrhoea preissii	Monocot, Asphodelaceae	1	74839	0.0013362
Sagittaria latifolia	Monocot, Alismataceae	1	74839	0.0013362
Oenocarpus bataua	Monocot, Arecaceae	1	74839	0.0013362
Dianthus caryophyllus	Dicot, Caryophyllaceae	1	74839	0.0013362
Zamia sp. DESL-2014	Acrogymnospermae, Zamiaceae	1	74839	0.0013362
Glycyrrhiza glabra	Dicot, Fabaceae	1	74839	0.0013362
Zephyranthes treatiae	Monocot, Amaryllidaceae	1	74839	0.0013362
Sorbus torminalis	Dicot, Rosaceae	1	74839	0.0013362
Platanus x hispanica	Dicot, Platanaceae	1	74839	0.0013362
Narcissus viridiflorus	Monocot, Amaryllidaceae	1	74839	0.0013362
Haemanthus albiflos	Monocot, Amaryllidaceae	1	74839	0.0013362
Beta macrocarpa	Dicot, Chenopodiaceae	1	74839	0.0013362
Polytomella sp. Pringsheim 198.80	Chlorophyte, Chlamydomonadaceae	1	74839	0.0013362
Yucca schidigera	Monocot, Asparagaceae	1	74839	0.0013362
Taxus baccata	Acrogymnospermae, Taxaceae	1	74839	0.0013362
Campynemanthe viridiflora	Monocot, Campynemataceae	1	74839	0.0013362
Anthoceros punctatus	Embryophyte, Anthocerotaceae	1	74839	0.0013362
Eragrostis pilosa	Monocot, Poaceae	1	74839	0.0013362
Bambusa oldhamii	Monocot, Poaceae	1	74839	0.0013362
Liriodendron tulipifera	Dicot, Magnoliaceae	1	74839	0.0013362
Physalis peruviana	Dicot, Solanaceae	1	74839	0.0013362
Gnetum gnemon	Acrogymnospermae, Gnetaceae	1	74839	0.0013362
Pyramimonas parkeae	Chlorophyte, Pyramimonadaceae	1	74839	0.0013362
Echeandia sp. Steele 1101	Monocot, Asparagaceae	1	74839	0.0013362
Metroxylon warburgii	Monocot, Arecaceae	1	74839	0.0013362
Paeonia lactiflora	Dicot, Paeoniaceae	1	74839	0.0013362
Erodium texanum	Dicot, Geraniaceae	1	74839	0.0013362
Pentactina rupicola	Dicot, Rosaceae	1	74839	0.0013362
Camellia oleifera	Dicot, Brassicaceae	1	74839	0.0013362
Wurmbea pygmaea	Monocot, Colchicaceae	1	74839	0.0013362
Nicotiana benthamiana	Dicot, Solanaceae	1	74839	0.0013362
Silene antirrhina	Dicot, Caryophyllaceae	1	74839	0.0013362
Artemisia annua	Dicot, Asteraceae	1	74839	0.0013362
Eschscholzia californica	Embryophyte, Papaveraceae	1	74839	0.0013362
Prosopis juliflora	Dicot, Fabaceae	1	74839	0.0013362
Magnolia dealbata	Dicot, Magnoliaceae	1	74839	0.0013362
Triteleia hyacinthina	Monocot, Asparagaceae	1	74839	0.0013362
Sowerbaea laxiflora	Monocot, Asparagaceae	1	74839	0.0013362
Monsonia emarginata	Dicot, Geraniaceae	1	74839	0.0013362
Fritillaria agrestis	Monocot, Liliaceae	1	74839	0.0013362
Lycoris chinensis	Monocot, Amaryllidaceae	1	74839	0.0013362
Betula pendula	Dicot, Betulaceae	1	74839	0.0013362
Astragalus membranaceus	Dicot, Fabaceae	1	74839	0.0013362
Pseudotsuga menziesii	Embryophyte, Pinaceae	1	74839	0.0013362
Bartsia crenata	Dicot, Orobanchaceae	1	74839	0.0013362
Botryococcus braunii	Chlorophyte, Trebouxiophyceae	1	74839	0.0013362
Croomia pauciflora	Monocot, Stemonaceae	1	74839	0.0013362
Phalaenopsis amabilis	Monocot, Orchidaceae	1	74839	0.0013362
Scopolia parviflora	Dicot, Solanaceae	1	74839	0.0013362
Trigonobalanus doichangensis	Dicot, Fagaceae	1	74839	0.0013362
Paphiopedilum concolor	Monocot, Orchidaceae	1	74839	0.0013362
Hydrothrix gardneri	Monocot, Pontederiaceae	1	74839	0.0013362
Coriaria nepalensis	Dicot, Coriariaceae	1	74839	0.0013362
Geranium incanum	Dicot, Geraniaceae	1	74839	0.0013362
Gladiolus grandiflorus	Monocot, Iridaceae	1	74839	0.0013362
Galanthus nivalis	Monocot, Amaryllidaceae	1	74839	0.0013362
