# Supplementary material for: Transcriptome profiles revealed molecular mechanisms of alternating temperatures in breaking the epicotyl morphophysiological dormancy of Polygonatum sibiricum seeds
Source: BMC Plant Biol. 2021 Aug 12;21:370. doi: 10.1186/s12870-021-03147-7 (PMC8359049; doi:10.1186/s12870-021-03147-7)
Supplement: Supplementary file 3 — Additional file 3: Table S4.P. sibiricum unigenes aligned to Polynatum genes in Nr database. [file 12870_2021_3147_MOESM3_ESM.xlsx]

## Sheet: Sheet1
Table S4.P. sibiricum Unigenes aligned to Polynatum genes in Nr database.
Unigene ID	Identity	E-value	Subject ID	Subject description	hitted Polynatum species
i4_LQ_SeedM_c16419/f1p0/4064	94.6	1.3e-142	AAR20275.1	maturase, partial (mitochondrion)	Polygonatum biflorum
i0_LQ_SeedM_c11636/f1p3/661	89.4	3.2e-75	AAM77364.1	mannose/sialic acid-binding lectin, partial	Polygonatum cyrtonema
i0_LQ_SeedM_c6094/f1p1/716	68.8	8.2e-21	AAM77364.1	mannose/sialic acid-binding lectin, partial	Polygonatum cyrtonema
i0_LQ_SeedM_c11641/f1p7/737	48	5.2e-15	AAM77364.1	mannose/sialic acid-binding lectin, partial	Polygonatum cyrtonema
i0_LQ_SeedM_c10272/f1p0/639	70.6	3.3e-53	AAM77364.1	mannose/sialic acid-binding lectin, partial	Polygonatum cyrtonema
i0_LQ_SeedM_c7504/f1p7/640	90.1	1.9e-72	AAM77364.1	mannose/sialic acid-binding lectin, partial	Polygonatum cyrtonema
i0_LQ_SeedM_c11656/f1p5/685	51.1	2e-11	AAM77364.1	mannose/sialic acid-binding lectin, partial	Polygonatum cyrtonema
i0_LQ_SeedM_c6144/f1p0/522	57.8	5.6e-17	AAM77364.1	mannose/sialic acid-binding lectin, partial	Polygonatum cyrtonema
i0_LQ_SeedM_c6146/f1p3/805	82.1	7.9e-20	AAM77364.1	mannose/sialic acid-binding lectin, partial	Polygonatum cyrtonema
i0_LQ_SeedM_c3395/f1p6/642	57.3	2.6e-18	AAM77364.1	mannose/sialic acid-binding lectin, partial	Polygonatum cyrtonema
i0_LQ_SeedM_c6150/f1p0/636	64.9	1.5e-18	AAM77364.1	mannose/sialic acid-binding lectin, partial	Polygonatum cyrtonema
i0_LQ_SeedM_c7543/f1p4/757	57.8	7.4e-20	AAM77364.1	mannose/sialic acid-binding lectin, partial	Polygonatum cyrtonema
i0_LQ_SeedM_c14504/f1p0/659	66.2	1.3e-20	AAM77364.1	mannose/sialic acid-binding lectin, partial	Polygonatum cyrtonema
i0_LQ_SeedM_c4817/f1p0/766	74.1	9.4e-55	AAM77364.1	mannose/sialic acid-binding lectin, partial	Polygonatum cyrtonema
i0_LQ_SeedM_c11687/f1p7/615	54.7	8.7e-14	AAM77364.1	mannose/sialic acid-binding lectin, partial	Polygonatum cyrtonema
i0_LQ_SeedM_c14542/f1p2/850	75	2.8e-15	AAM77364.1	mannose/sialic acid-binding lectin, partial	Polygonatum cyrtonema
i0_LQ_SeedM_c8979/f1p0/656	81.3	5e-65	AAM77364.1	mannose/sialic acid-binding lectin, partial	Polygonatum cyrtonema
i0_LQ_SeedM_c4873/f1p0/690	44.3	8.6e-07	AAM77364.1	mannose/sialic acid-binding lectin, partial	Polygonatum cyrtonema
i0_LQ_SeedM_c16919/f1p0/706	44.4	1.2e-19	AAM77364.1	mannose/sialic acid-binding lectin, partial	Polygonatum cyrtonema
i0_LQ_SeedM_c6221/f1p0/532	64.8	1.4e-21	AAM77364.1	mannose/sialic acid-binding lectin, partial	Polygonatum cyrtonema
i1_LQ_SeedM_c7980/f1p0/1711	48.6	9.3e-18	AAM77364.1	mannose/sialic acid-binding lectin, partial	Polygonatum cyrtonema
i0_LQ_SeedM_c9014/f1p4/645	83.1	1.5e-26	AAM77364.1	mannose/sialic acid-binding lectin, partial	Polygonatum cyrtonema
i0_LQ_SeedM_c14594/f1p0/652	90.3	3.4e-74	AAM77364.1	mannose/sialic acid-binding lectin, partial	Polygonatum cyrtonema
i0_LQ_SeedM_c7638/f1p6/351	77.3	2.4e-10	AAM77364.1	mannose/sialic acid-binding lectin, partial	Polygonatum cyrtonema
i0_LQ_SeedM_c7649/f1p0/524	56.6	1.8e-23	AAM77364.1	mannose/sialic acid-binding lectin, partial	Polygonatum cyrtonema
i0_LQ_SeedM_c4905/f1p0/606	57	4.4e-23	AAM77364.1	mannose/sialic acid-binding lectin, partial	Polygonatum cyrtonema
i0_LQ_SeedM_c14641/f1p7/815	77	1.1e-42	AAM77364.1	mannose/sialic acid-binding lectin, partial	Polygonatum cyrtonema
i0_HQ_SeedM_c18462/f4p15/698	90.3	4.8e-74	AAM77364.1	mannose/sialic acid-binding lectin, partial	Polygonatum cyrtonema
i0_LQ_SeedM_c9091/f1p4/883	77.4	6.2e-42	AAM77364.1	mannose/sialic acid-binding lectin, partial	Polygonatum cyrtonema
i0_LQ_SeedM_c2184/f1p27/708	61.6	1e-39	AAM77364.1	mannose/sialic acid-binding lectin, partial	Polygonatum cyrtonema
i0_LQ_SeedM_c6319/f1p0/708	37.2	8.1e-08	AAM77364.1	mannose/sialic acid-binding lectin, partial	Polygonatum cyrtonema
i0_LQ_SeedM_c13220/f1p2/603	55.7	1.6e-22	AAM77364.1	mannose/sialic acid-binding lectin, partial	Polygonatum cyrtonema
i0_LQ_SeedM_c17159/f1p0/590	42.3	3.4e-17	AAM77364.1	mannose/sialic acid-binding lectin, partial	Polygonatum cyrtonema
i0_LQ_SeedM_c9110/f1p7/717	59.5	6.3e-29	AAM77364.1	mannose/sialic acid-binding lectin, partial	Polygonatum cyrtonema
i0_LQ_SeedM_c13253/f1p0/749	88.6	4e-74	AAM77364.1	mannose/sialic acid-binding lectin, partial	Polygonatum cyrtonema
i0_LQ_SeedM_c2209/f1p5/702	65.5	2e-24	AAM77364.1	mannose/sialic acid-binding lectin, partial	Polygonatum cyrtonema
i0_LQ_SeedM_c17207/f1p7/701	89.1	3.5e-48	AAM77364.1	mannose/sialic acid-binding lectin, partial	Polygonatum cyrtonema
i0_LQ_SeedM_c9121/f1p1/683	43.4	7.9e-13	AAM77364.1	mannose/sialic acid-binding lectin, partial	Polygonatum cyrtonema
i0_LQ_SeedM_c2250/f1p9/709	59.3	1.1e-36	AAM77364.1	mannose/sialic acid-binding lectin, partial	Polygonatum cyrtonema
i0_LQ_SeedM_c11898/f1p0/686	44.5	6.1e-13	AAM77364.1	mannose/sialic acid-binding lectin, partial	Polygonatum cyrtonema
i0_LQ_SeedM_c9159/f1p0/708	73.2	4.9e-58	AAM77364.1	mannose/sialic acid-binding lectin, partial	Polygonatum cyrtonema
i0_LQ_SeedM_c5057/f1p0/684	58.2	5.3e-25	AAM77364.1	mannose/sialic acid-binding lectin, partial	Polygonatum cyrtonema
i0_LQ_SeedM_c3680/f1p3/626	53.1	3.5e-31	AAM77364.1	mannose/sialic acid-binding lectin, partial	Polygonatum cyrtonema
i0_LQ_SeedM_c14787/f1p0/631	43.3	9.2e-16	AAM77364.1	mannose/sialic acid-binding lectin, partial	Polygonatum cyrtonema
i0_LQ_SeedM_c13369/f1p1/657	53.3	3.4e-13	AAM77364.1	mannose/sialic acid-binding lectin, partial	Polygonatum cyrtonema
i0_LQ_SeedM_c6425/f1p0/673	51	1.2e-24	AAM77364.1	mannose/sialic acid-binding lectin, partial	Polygonatum cyrtonema
i0_LQ_SeedM_c9186/f1p0/652	47.9	1.3e-20	AAM77364.1	mannose/sialic acid-binding lectin, partial	Polygonatum cyrtonema
i0_LQ_SeedM_c14800/f1p0/682	50.7	6.5e-20	AAM77364.1	mannose/sialic acid-binding lectin, partial	Polygonatum cyrtonema
i0_LQ_SeedM_c14803/f1p0/343	61.5	2.9e-08	AAM77364.1	mannose/sialic acid-binding lectin, partial	Polygonatum cyrtonema
i0_LQ_SeedM_c5081/f1p33/675	91.1	7.3e-59	AAM77364.1	mannose/sialic acid-binding lectin, partial	Polygonatum cyrtonema
i0_LQ_SeedM_c2313/f1p6/734	81.6	5.2e-10	AAM77364.1	mannose/sialic acid-binding lectin, partial	Polygonatum cyrtonema
i0_LQ_SeedM_c13430/f1p0/622	63	1.2e-36	AAM77364.1	mannose/sialic acid-binding lectin, partial	Polygonatum cyrtonema
i0_LQ_SeedM_c5107/f1p13/671	47.2	8.3e-15	AAM77364.1	mannose/sialic acid-binding lectin, partial	Polygonatum cyrtonema
i0_LQ_SeedM_c6497/f1p0/734	89.7	8.6e-74	AAM77364.1	mannose/sialic acid-binding lectin, partial	Polygonatum cyrtonema
i0_LQ_SeedM_c5121/f1p10/891	37.5	2.4e-06	AAM77364.1	mannose/sialic acid-binding lectin, partial	Polygonatum cyrtonema
i0_LQ_SeedM_c2382/f1p6/632	55.4	5.6e-21	AAM77364.1	mannose/sialic acid-binding lectin, partial	Polygonatum cyrtonema
i0_LQ_SeedM_c14877/f1p2/628	45.6	4.3e-13	AAM77364.1	mannose/sialic acid-binding lectin, partial	Polygonatum cyrtonema
i0_LQ_SeedM_c6519/f1p3/662	69.5	5.6e-32	AAM77364.1	mannose/sialic acid-binding lectin, partial	Polygonatum cyrtonema
i0_LQ_SeedM_c13457/f1p36/732	45	5e-13	AAM77364.1	mannose/sialic acid-binding lectin, partial	Polygonatum cyrtonema
i0_LQ_SeedM_c14891/f1p1/633	69.4	1.4e-30	AAM77364.1	mannose/sialic acid-binding lectin, partial	Polygonatum cyrtonema
i0_LQ_SeedM_c7888/f1p8/693	42.4	3.4e-16	AAM77364.1	mannose/sialic acid-binding lectin, partial	Polygonatum cyrtonema
i0_LQ_SeedM_c17649/f1p5/783	58.5	3.1e-18	AAM77364.1	mannose/sialic acid-binding lectin, partial	Polygonatum cyrtonema
i0_LQ_SeedM_c10684/f1p0/687	59.7	2.6e-32	AAM77364.1	mannose/sialic acid-binding lectin, partial	Polygonatum cyrtonema
i0_LQ_SeedM_c5219/f1p0/738	70.5	9.7e-33	AAM77364.1	mannose/sialic acid-binding lectin, partial	Polygonatum cyrtonema
i0_LQ_SeedM_c17734/f1p7/631	54.2	1e-14	AAM77364.1	mannose/sialic acid-binding lectin, partial	Polygonatum cyrtonema
i0_LQ_SeedM_c10707/f1p21/740	41.5	8.3e-13	AAM77364.1	mannose/sialic acid-binding lectin, partial	Polygonatum cyrtonema
i0_LQ_SeedM_c13562/f1p3/640	52.3	1.2e-18	AAM77364.1	mannose/sialic acid-binding lectin, partial	Polygonatum cyrtonema
i0_LQ_SeedM_c5287/f1p1/729	69.3	3.1e-47	AAM77364.1	mannose/sialic acid-binding lectin, partial	Polygonatum cyrtonema
i0_LQ_SeedM_c3910/f1p1/628	69.5	3.1e-32	AAM77364.1	mannose/sialic acid-binding lectin, partial	Polygonatum cyrtonema
i0_LQ_SeedM_c5326/f1p0/671	52.1	4.4e-24	AAM77364.1	mannose/sialic acid-binding lectin, partial	Polygonatum cyrtonema
i0_LQ_SeedM_c17965/f1p9/700	69.4	3.6e-21	AAM77364.1	mannose/sialic acid-binding lectin, partial	Polygonatum cyrtonema
i0_LQ_SeedM_c2583/f1p2/654	82	4.4e-45	AAM77364.1	mannose/sialic acid-binding lectin, partial	Polygonatum cyrtonema
i0_LQ_SeedM_c17998/f1p0/654	57.9	2.1e-23	AAM77364.1	mannose/sialic acid-binding lectin, partial	Polygonatum cyrtonema
i0_LQ_SeedM_c12251/f1p4/732	71.2	2.8e-40	AAM77364.1	mannose/sialic acid-binding lectin, partial	Polygonatum cyrtonema
i0_LQ_SeedM_c18074/f1p0/690	64.3	1.9e-30	AAM77364.1	mannose/sialic acid-binding lectin, partial	Polygonatum cyrtonema
i0_LQ_SeedM_c12283/f1p0/699	71.8	7.7e-40	AAM77364.1	mannose/sialic acid-binding lectin, partial	Polygonatum cyrtonema
i0_LQ_SeedM_c12286/f1p1/672	56.4	1e-28	AAM77364.1	mannose/sialic acid-binding lectin, partial	Polygonatum cyrtonema
i0_LQ_SeedM_c5403/f1p0/658	79.1	5e-25	AAM77364.1	mannose/sialic acid-binding lectin, partial	Polygonatum cyrtonema
i0_LQ_SeedM_c4019/f1p0/744	38.9	1.4e-07	AAM77364.1	mannose/sialic acid-binding lectin, partial	Polygonatum cyrtonema
i0_LQ_SeedM_c10873/f1p1/709	52.7	2.4e-28	AAM77364.1	mannose/sialic acid-binding lectin, partial	Polygonatum cyrtonema
i0_LQ_SeedM_c13710/f1p6/764	58.8	3.5e-06	AAM77364.1	mannose/sialic acid-binding lectin, partial	Polygonatum cyrtonema
i0_LQ_SeedM_c6822/f1p47/667	42.9	1e-12	AAM77364.1	mannose/sialic acid-binding lectin, partial	Polygonatum cyrtonema
i0_LQ_SeedM_c2669/f1p26/752	55.8	1.1e-31	AAM77364.1	mannose/sialic acid-binding lectin, partial	Polygonatum cyrtonema
i0_LQ_SeedM_c8184/f1p0/693	45.6	1.5e-19	AAM77364.1	mannose/sialic acid-binding lectin, partial	Polygonatum cyrtonema
i0_LQ_SeedM_c4094/f1p0/637	65	1.6e-36	AAM77364.1	mannose/sialic acid-binding lectin, partial	Polygonatum cyrtonema
i0_LQ_SeedM_c2715/f1p0/695	54	2.8e-13	AAM77364.1	mannose/sialic acid-binding lectin, partial	Polygonatum cyrtonema
i0_LQ_SeedM_c8236/f1p2/688	66.7	9e-17	AAM77364.1	mannose/sialic acid-binding lectin, partial	Polygonatum cyrtonema
i0_LQ_SeedM_c12400/f1p0/653	61.2	7e-35	AAM77364.1	mannose/sialic acid-binding lectin, partial	Polygonatum cyrtonema
i0_LQ_SeedM_c8243/f1p0/654	77	6.3e-52	AAM77364.1	mannose/sialic acid-binding lectin, partial	Polygonatum cyrtonema
i0_LQ_SeedM_c12422/f1p1/649	70.4	4.8e-20	AAM77364.1	mannose/sialic acid-binding lectin, partial	Polygonatum cyrtonema
i0_LQ_SeedM_c4120/f1p1/734	42.9	4e-18	AAM77364.1	mannose/sialic acid-binding lectin, partial	Polygonatum cyrtonema
i0_LQ_SeedM_c8248/f1p8/729	68.4	8.9e-23	AAM77364.1	mannose/sialic acid-binding lectin, partial	Polygonatum cyrtonema
i0_LQ_SeedM_c2770/f1p0/679	50	1.1e-22	AAM77364.1	mannose/sialic acid-binding lectin, partial	Polygonatum cyrtonema
i0_LQ_SeedM_c12454/f1p10/641	44.7	1.1e-16	AAM77364.1	mannose/sialic acid-binding lectin, partial	Polygonatum cyrtonema
i0_LQ_SeedM_c4157/f1p3/688	50.9	8.2e-26	AAM77364.1	mannose/sialic acid-binding lectin, partial	Polygonatum cyrtonema
i0_LQ_SeedM_c11033/f1p0/658	63.7	6e-42	AAM77364.1	mannose/sialic acid-binding lectin, partial	Polygonatum cyrtonema
i0_LQ_SeedM_c8304/f1p0/760	89.8	2.3e-74	AAM77364.1	mannose/sialic acid-binding lectin, partial	Polygonatum cyrtonema
i0_LQ_SeedM_c9763/f1p1/738	90.9	1.3e-74	AAM77364.1	mannose/sialic acid-binding lectin, partial	Polygonatum cyrtonema
i0_LQ_SeedM_c11080/f1p2/649	89.4	2.4e-75	AAM77364.1	mannose/sialic acid-binding lectin, partial	Polygonatum cyrtonema
i0_LQ_SeedM_c5613/f1p12/769	47	1.1e-12	AAM77364.1	mannose/sialic acid-binding lectin, partial	Polygonatum cyrtonema
i0_LQ_SeedM_c13912/f1p3/720	57.9	4.1e-28	AAM77364.1	mannose/sialic acid-binding lectin, partial	Polygonatum cyrtonema
i0_LQ_SeedM_c8339/f1p0/766	55	2e-17	AAM77364.1	mannose/sialic acid-binding lectin, partial	Polygonatum cyrtonema
i0_LQ_SeedM_c4230/f1p1/647	86.4	2.6e-50	AAM77364.1	mannose/sialic acid-binding lectin, partial	Polygonatum cyrtonema
i0_LQ_SeedM_c8351/f1p1/696	86.1	1e-52	AAM77364.1	mannose/sialic acid-binding lectin, partial	Polygonatum cyrtonema
i0_LQ_SeedM_c5640/f1p22/680	57.7	3.2e-30	AAM77364.1	mannose/sialic acid-binding lectin, partial	Polygonatum cyrtonema
i0_LQ_SeedM_c5653/f1p16/689	89.7	6.2e-74	AAM77364.1	mannose/sialic acid-binding lectin, partial	Polygonatum cyrtonema
i0_LQ_SeedM_c8374/f1p0/683	41.3	2.9e-15	AAM77364.1	mannose/sialic acid-binding lectin, partial	Polygonatum cyrtonema
i0_LQ_SeedM_c11145/f1p24/725	87.8	6.4e-69	AAM77364.1	mannose/sialic acid-binding lectin, partial	Polygonatum cyrtonema
i0_LQ_SeedM_c8408/f1p0/710	67.2	1.9e-38	AAM77364.1	mannose/sialic acid-binding lectin, partial	Polygonatum cyrtonema
i0_LQ_SeedM_c8413/f1p0/794	83.9	1.3e-06	AAM77364.1	mannose/sialic acid-binding lectin, partial	Polygonatum cyrtonema
i0_LQ_SeedM_c9920/f1p3/681	63.9	3.1e-33	AAM77364.1	mannose/sialic acid-binding lectin, partial	Polygonatum cyrtonema
i0_LQ_SeedM_c8447/f1p1/924	47.9	3.6e-08	AAM77364.1	mannose/sialic acid-binding lectin, partial	Polygonatum cyrtonema
i0_LQ_SeedM_c11213/f1p0/691	71.4	1.5e-22	AAM77364.1	mannose/sialic acid-binding lectin, partial	Polygonatum cyrtonema
i0_LQ_SeedM_c4327/f1p2/735	49.5	1.4e-12	AAM77364.1	mannose/sialic acid-binding lectin, partial	Polygonatum cyrtonema
i0_LQ_SeedM_c4331/f1p0/741	58.7	6.9e-15	AAM77364.1	mannose/sialic acid-binding lectin, partial	Polygonatum cyrtonema
i0_LQ_SeedM_c7168/f1p0/697	47.5	1.4e-17	AAM77364.1	mannose/sialic acid-binding lectin, partial	Polygonatum cyrtonema
i0_LQ_SeedM_c7172/f1p3/788	88.1	1.9e-74	AAM77364.1	mannose/sialic acid-binding lectin, partial	Polygonatum cyrtonema
i0_LQ_SeedM_c2961/f1p38/674	65.6	1e-44	AAM77364.1	mannose/sialic acid-binding lectin, partial	Polygonatum cyrtonema
i0_LQ_SeedM_c12680/f1p1/656	55.7	6.5e-28	AAM77364.1	mannose/sialic acid-binding lectin, partial	Polygonatum cyrtonema
i0_LQ_SeedM_c9971/f1p3/687	50.7	9.2e-25	AAM77364.1	mannose/sialic acid-binding lectin, partial	Polygonatum cyrtonema
i0_LQ_SeedM_c4368/f1p0/634	51.2	3e-30	AAM77364.1	mannose/sialic acid-binding lectin, partial	Polygonatum cyrtonema
i0_LQ_SeedM_c9976/f1p11/461	54.2	1.4e-08	AAM77364.1	mannose/sialic acid-binding lectin, partial	Polygonatum cyrtonema
i0_LQ_SeedM_c4378/f1p112/618	49.3	1.1e-18	AAM77364.1	mannose/sialic acid-binding lectin, partial	Polygonatum cyrtonema
i0_LQ_SeedM_c10000/f1p0/637	69.8	3.5e-34	AAM77364.1	mannose/sialic acid-binding lectin, partial	Polygonatum cyrtonema
i0_LQ_SeedM_c7245/f1p7/739	45.6	3.8e-13	AAM77364.1	mannose/sialic acid-binding lectin, partial	Polygonatum cyrtonema
i0_LQ_SeedM_c14140/f1p0/645	86.2	3e-22	AAM77364.1	mannose/sialic acid-binding lectin, partial	Polygonatum cyrtonema
i0_LQ_SeedM_c11335/f1p12/718	51.4	1.1e-22	AAM77364.1	mannose/sialic acid-binding lectin, partial	Polygonatum cyrtonema
i0_LQ_SeedM_c3039/f1p9/689	53.3	7.2e-14	AAM77364.1	mannose/sialic acid-binding lectin, partial	Polygonatum cyrtonema
i0_LQ_SeedM_c11348/f1p4/673	42.2	2.7e-13	AAM77364.1	mannose/sialic acid-binding lectin, partial	Polygonatum cyrtonema
i0_LQ_SeedM_c10030/f1p0/766	45.8	6.5e-13	AAM77364.1	mannose/sialic acid-binding lectin, partial	Polygonatum cyrtonema
i0_LQ_SeedM_c11350/f1p4/839	51.8	7.5e-21	AAM77364.1	mannose/sialic acid-binding lectin, partial	Polygonatum cyrtonema
i0_LQ_SeedM_c8581/f1p25/636	88.3	4.3e-21	AAM77364.1	mannose/sialic acid-binding lectin, partial	Polygonatum cyrtonema
i0_LQ_SeedM_c7301/f1p2/724	44.4	6.1e-16	AAM77364.1	mannose/sialic acid-binding lectin, partial	Polygonatum cyrtonema
i0_LQ_SeedM_c10049/f1p0/609	67	7e-35	AAM77364.1	mannose/sialic acid-binding lectin, partial	Polygonatum cyrtonema
i0_LQ_SeedM_c5897/f1p0/737	76	2e-54	AAM77364.1	mannose/sialic acid-binding lectin, partial	Polygonatum cyrtonema
i0_LQ_SeedM_c7351/f1p1/774	85.7	2.2e-35	AAM77364.1	mannose/sialic acid-binding lectin, partial	Polygonatum cyrtonema
i0_LQ_SeedM_c8630/f1p4/680	60.6	2.5e-22	AAM77364.1	mannose/sialic acid-binding lectin, partial	Polygonatum cyrtonema
i0_LQ_SeedM_c5926/f1p34/796	43.3	8.9e-16	AAM77364.1	mannose/sialic acid-binding lectin, partial	Polygonatum cyrtonema
i0_LQ_SeedM_c10111/f1p0/779	43.4	4.6e-12	AAM77364.1	mannose/sialic acid-binding lectin, partial	Polygonatum cyrtonema
i0_LQ_SeedM_c3143/f1p0/660	46.1	1.2e-13	AAM77364.1	mannose/sialic acid-binding lectin, partial	Polygonatum cyrtonema
i0_LQ_SeedM_c11462/f1p0/667	89.7	3.3e-40	AAM77364.1	mannose/sialic acid-binding lectin, partial	Polygonatum cyrtonema
i0_LQ_SeedM_c5971/f1p20/685	83.7	5.5e-35	AAM77364.1	mannose/sialic acid-binding lectin, partial	Polygonatum cyrtonema
i0_LQ_SeedM_c7381/f1p0/668	49.6	4.4e-16	AAM77364.1	mannose/sialic acid-binding lectin, partial	Polygonatum cyrtonema
i0_LQ_SeedM_c12919/f1p104/664	43.6	4.1e-14	AAM77364.1	mannose/sialic acid-binding lectin, partial	Polygonatum cyrtonema
i0_LQ_SeedM_c11490/f1p0/612	89.7	3.7e-46	AAM77364.1	mannose/sialic acid-binding lectin, partial	Polygonatum cyrtonema
i0_LQ_SeedM_c6000/f1p1/671	91.5	2.8e-23	AAM77364.1	mannose/sialic acid-binding lectin, partial	Polygonatum cyrtonema
i1_LQ_SeedM_c8480/f1p15/1712	89.4	1.1e-74	AAM77364.1	mannose/sialic acid-binding lectin, partial	Polygonatum cyrtonema
i0_LQ_SeedM_c4686/f1p0/622	77	8.7e-14	AAM77364.1	mannose/sialic acid-binding lectin, partial	Polygonatum cyrtonema
i0_LQ_SeedM_c13002/f1p0/784	55.7	4.8e-30	AAM77364.1	mannose/sialic acid-binding lectin, partial	Polygonatum cyrtonema
i0_LQ_SeedM_c8796/f1p2/674	63.4	4.5e-21	AAM77364.1	mannose/sialic acid-binding lectin, partial	Polygonatum cyrtonema
i0_LQ_SeedM_c3281/f1p24/735	42.3	5.6e-12	AAM77364.1	mannose/sialic acid-binding lectin, partial	Polygonatum cyrtonema
i0_LQ_SeedM_c13019/f1p0/741	73.6	9.9e-14	AAM77364.1	mannose/sialic acid-binding lectin, partial	Polygonatum cyrtonema
i0_LQ_SeedM_c3291/f1p1/584	88.5	5.3e-74	AAM77364.1	mannose/sialic acid-binding lectin, partial	Polygonatum cyrtonema
i0_LQ_SeedM_c8843/f1p0/640	52.7	9e-22	AAM77364.1	mannose/sialic acid-binding lectin, partial	Polygonatum cyrtonema
i0_LQ_SeedM_c579/f1p0/602	39.6	1.5e-07	AAM77364.1	mannose/sialic acid-binding lectin, partial	Polygonatum cyrtonema
i0_LQ_SeedM_c769/f1p7/763	35.9	4.6e-06	AAM77364.1	mannose/sialic acid-binding lectin, partial	Polygonatum cyrtonema
i0_LQ_SeedM_c917/f1p0/641	47.5	1.4e-06	AAM77364.1	mannose/sialic acid-binding lectin, partial	Polygonatum cyrtonema
i0_LQ_SeedM_c1026/f2p0/713	50	2.2e-13	AAM77364.1	mannose/sialic acid-binding lectin, partial	Polygonatum cyrtonema
i0_LQ_SeedM_c1073/f2p0/638	50	2.2e-17	AAM77364.1	mannose/sialic acid-binding lectin, partial	Polygonatum cyrtonema
i0_LQ_SeedM_c1107/f2p0/689	46.1	1.4e-17	AAM77364.1	mannose/sialic acid-binding lectin, partial	Polygonatum cyrtonema
i0_LQ_SeedM_c1199/f2p0/662	47.8	2.1e-18	AAM77364.1	mannose/sialic acid-binding lectin, partial	Polygonatum cyrtonema
i0_LQ_SeedM_c1300/f2p0/628	41.4	8e-12	AAM77364.1	mannose/sialic acid-binding lectin, partial	Polygonatum cyrtonema
i0_LQ_SeedM_c1316/f2p0/639	45.1	7.6e-18	AAM77364.1	mannose/sialic acid-binding lectin, partial	Polygonatum cyrtonema
i0_LQ_SeedM_c1349/f2p0/686	61.4	1.3e-18	AAM77364.1	mannose/sialic acid-binding lectin, partial	Polygonatum cyrtonema
i0_LQ_SeedM_c1401/f2p4/671	47.6	6.9e-14	AAM77364.1	mannose/sialic acid-binding lectin, partial	Polygonatum cyrtonema
i0_LQ_SeedM_c1444/f2p0/654	71	1.7e-44	AAM77364.1	mannose/sialic acid-binding lectin, partial	Polygonatum cyrtonema
i1_LQ_SeedM_c17982/f1p9/2043	66.7	2.4e-41	AAM77364.1	mannose/sialic acid-binding lectin, partial	Polygonatum cyrtonema
i0_LQ_SeedM_c1790/f2p2/724	60.9	1.2e-25	AAM77364.1	mannose/sialic acid-binding lectin, partial	Polygonatum cyrtonema
i0_LQ_SeedM_c1901/f2p7/637	71.3	1e-30	AAM77364.1	mannose/sialic acid-binding lectin, partial	Polygonatum cyrtonema
i1_LQ_SeedM_c12316/f1p0/1353	88.8	1.4e-74	AAM77364.1	mannose/sialic acid-binding lectin, partial	Polygonatum cyrtonema
i2_LQ_SeedM_c41885/f1p635/2527	90.3	1.3e-73	AAM77364.1	mannose/sialic acid-binding lectin, partial	Polygonatum cyrtonema
i2_LQ_SeedM_c32901/f1p595/2167	89.7	1e-45	AAM77364.1	mannose/sialic acid-binding lectin, partial	Polygonatum cyrtonema
i2_LQ_SeedM_c27930/f1p482/2266	89.4	8.3e-75	AAM77364.1	mannose/sialic acid-binding lectin, partial	Polygonatum cyrtonema
i2_LQ_SeedM_c57173/f1p180/2372	89.4	1.1e-74	AAM77364.1	mannose/sialic acid-binding lectin, partial	Polygonatum cyrtonema
i6_LQ_SeedM_c2224/f1p5/6093	93.6	6.6e-231	YP_009180151.1	hypothetical chloroplast RF21 (chloroplast)	Polygonatum cyrtonema
i5_LQ_SeedM_c7766/f1p8/5748	91.4	3e-223	YP_009180151.1	hypothetical chloroplast RF21 (chloroplast)	Polygonatum cyrtonema
i0_LQ_SeedM_c4138/f1p89/774	96.9	5.8e-47	AJT35315.1	maturase K (chloroplast)	Polygonatum involucratum
i0_LQ_SeedM_c4736/f1p4/583	84.7	8.2e-35	AAC49413.1	mannose-specific lectin precursor	Polygonatum multiflorum
i0_LQ_SeedM_c1971/f2p7/660	47	1.4e-22	AAC49413.1	mannose-specific lectin precursor	Polygonatum multiflorum
i0_LQ_SeedM_c1979/f2p3/628	50.4	5.1e-17	AAC49413.1	mannose-specific lectin precursor	Polygonatum multiflorum
i0_HQ_SeedM_c617/f5p0/685	45.1	3.5e-21	AAC49413.1	mannose-specific lectin precursor	Polygonatum multiflorum
i0_LQ_SeedM_c7537/f1p0/619	57.8	5.3e-32	AAC49413.1	mannose-specific lectin precursor	Polygonatum multiflorum
i0_LQ_SeedM_c2012/f2p0/683	46.4	1.1e-22	AAC49413.1	mannose-specific lectin precursor	Polygonatum multiflorum
i0_LQ_SeedM_c13064/f1p4/691	53	4.4e-19	AAC49413.1	mannose-specific lectin precursor	Polygonatum multiflorum
i0_LQ_SeedM_c8925/f1p0/636	43.7	4.2e-16	AAC49413.1	mannose-specific lectin precursor	Polygonatum multiflorum
i0_LQ_SeedM_c2035/f2p3/862	37.3	1.6e-07	AAC49413.1	mannose-specific lectin precursor	Polygonatum multiflorum
i0_LQ_SeedM_c7564/f1p6/915	36.1	1.6e-35	AAC49412.1	unknown protein, apparently related to the lectin, partial	Polygonatum multiflorum
i0_LQ_SeedM_c13082/f1p0/766	55.3	1.9e-23	AAC49413.1	mannose-specific lectin precursor	Polygonatum multiflorum
i0_LQ_SeedM_c6188/f1p3/726	58.2	3.4e-14	AAC49413.1	mannose-specific lectin precursor	Polygonatum multiflorum
i0_LQ_SeedM_c10350/f1p12/646	44.5	6.9e-19	AAC49413.1	mannose-specific lectin precursor	Polygonatum multiflorum
i0_LQ_SeedM_c6194/f1p0/656	64.9	6.3e-28	AAC49413.1	mannose-specific lectin precursor	Polygonatum multiflorum
i0_LQ_SeedM_c8975/f1p31/596	40.8	3.5e-15	AAC49413.1	mannose-specific lectin precursor	Polygonatum multiflorum
i0_LQ_SeedM_c6210/f1p11/640	60.6	3.3e-37	AAC49413.1	mannose-specific lectin precursor	Polygonatum multiflorum
i0_LQ_SeedM_c8999/f1p0/694	42	2.1e-13	AAC49413.1	mannose-specific lectin precursor	Polygonatum multiflorum
i0_LQ_SeedM_c4882/f1p0/702	65.6	5.9e-48	AAC49413.1	mannose-specific lectin precursor	Polygonatum multiflorum
i0_LQ_SeedM_c11746/f1p0/675	52.2	2.9e-07	AAC49413.1	mannose-specific lectin precursor	Polygonatum multiflorum
i0_LQ_SeedM_c16978/f1p0/717	50.5	1.8e-15	AAC49413.1	mannose-specific lectin precursor	Polygonatum multiflorum
i0_LQ_SeedM_c6250/f1p0/665	49.1	7.1e-19	AAC49413.1	mannose-specific lectin precursor	Polygonatum multiflorum
i0_LQ_SeedM_c9039/f1p0/688	81.9	8.7e-60	AAC49413.1	mannose-specific lectin precursor	Polygonatum multiflorum
i0_LQ_SeedM_c10431/f1p1/675	41.6	7.2e-06	AAC49413.1	mannose-specific lectin precursor	Polygonatum multiflorum
i0_LQ_SeedM_c13211/f1p34/668	70.3	3e-33	AAC49413.1	mannose-specific lectin precursor	Polygonatum multiflorum
i0_LQ_SeedM_c3573/f1p78/330	64.2	3.7e-08	AAC49413.1	mannose-specific lectin precursor	Polygonatum multiflorum
i0_LQ_SeedM_c10453/f1p3/577	48.5	3.7e-11	AAC49413.1	mannose-specific lectin precursor	Polygonatum multiflorum
i0_LQ_SeedM_c3581/f1p3/616	53.3	9.2e-32	AAC49413.1	mannose-specific lectin precursor	Polygonatum multiflorum
i0_LQ_SeedM_c6327/f1p0/659	42.2	4.5e-13	AAC49413.1	mannose-specific lectin precursor	Polygonatum multiflorum
i0_LQ_SeedM_c11855/f1p1/731	40.4	1.2e-16	AAC49413.1	mannose-specific lectin precursor	Polygonatum multiflorum
i0_LQ_SeedM_c13273/f1p0/775	62.6	1.9e-34	AAC49413.1	mannose-specific lectin precursor	Polygonatum multiflorum
i0_LQ_SeedM_c17238/f1p0/649	52.3	2e-29	AAC49413.1	mannose-specific lectin precursor	Polygonatum multiflorum
i0_LQ_SeedM_c17257/f1p0/641	63.9	9.5e-24	AAC49413.1	mannose-specific lectin precursor	Polygonatum multiflorum
i0_LQ_SeedM_c17260/f1p0/629	65.5	8e-12	AAC49413.1	mannose-specific lectin precursor	Polygonatum multiflorum
i0_LQ_SeedM_c9152/f1p0/664	87.4	1.8e-38	AAC49413.1	mannose-specific lectin precursor	Polygonatum multiflorum
i0_LQ_SeedM_c5042/f1p2/711	44.6	1.3e-13	AAC49413.1	mannose-specific lectin precursor	Polygonatum multiflorum
i0_LQ_SeedM_c7777/f1p12/747	40.4	1.2e-11	AAC49413.1	mannose-specific lectin precursor	Polygonatum multiflorum
i0_LQ_SeedM_c11901/f1p0/646	51.4	5.8e-26	AAC49413.1	mannose-specific lectin precursor	Polygonatum multiflorum
i0_LQ_SeedM_c5067/f1p0/621	47.7	4.3e-10	AAC49413.1	mannose-specific lectin precursor	Polygonatum multiflorum
i0_LQ_SeedM_c3683/f1p0/666	50	2.9e-12	AAC49413.1	mannose-specific lectin precursor	Polygonatum multiflorum
i0_LQ_SeedM_c17337/f1p6/620	52.6	1.2e-10	AAC49413.1	mannose-specific lectin precursor	Polygonatum multiflorum
i0_LQ_SeedM_c3685/f1p18/709	48.3	1.1e-17	AAC49413.1	mannose-specific lectin precursor	Polygonatum multiflorum
i0_LQ_SeedM_c17347/f2p6/691	61.9	7.8e-48	AAC49413.1	mannose-specific lectin precursor	Polygonatum multiflorum
i0_LQ_SeedM_c3708/f1p24/685	50.6	2.6e-13	AAC49413.1	mannose-specific lectin precursor	Polygonatum multiflorum
i0_LQ_SeedM_c13432/f1p0/704	53.8	1.8e-25	AAC49413.1	mannose-specific lectin precursor	Polygonatum multiflorum
i0_LQ_SeedM_c9263/f1p4/700	68.2	8.3e-18	AAC49413.1	mannose-specific lectin precursor	Polygonatum multiflorum
i0_LQ_SeedM_c7874/f1p0/759	42.3	1.1e-18	AAC49413.1	mannose-specific lectin precursor	Polygonatum multiflorum
i0_LQ_SeedM_c6518/f1p5/718	63.9	1.7e-34	AAC49413.1	mannose-specific lectin precursor	Polygonatum multiflorum
i0_LQ_SeedM_c7876/f1p3/699	44.2	7.1e-17	AAC49413.1	mannose-specific lectin precursor	Polygonatum multiflorum
i0_LQ_SeedM_c5170/f1p53/373	51.7	2.3e-06	AAC49413.1	mannose-specific lectin precursor	Polygonatum multiflorum
i0_LQ_SeedM_c6538/f1p0/665	49.3	2.4e-22	AAC49413.1	mannose-specific lectin precursor	Polygonatum multiflorum
i1_HQ_SeedM_c23775/f4p0/1078	83.2	7.8e-132	AAC49412.1	unknown protein, apparently related to the lectin, partial	Polygonatum multiflorum
i0_LQ_SeedM_c10682/f1p6/849	47.8	1e-17	AAC49413.1	mannose-specific lectin precursor	Polygonatum multiflorum
i0_LQ_SeedM_c10687/f1p19/634	58.3	9e-35	AAC49413.1	mannose-specific lectin precursor	Polygonatum multiflorum
i0_LQ_SeedM_c3818/f1p3/648	58.7	1.6e-10	AAC49413.1	mannose-specific lectin precursor	Polygonatum multiflorum
i0_LQ_SeedM_c5246/f1p10/643	43.1	3.2e-16	AAC49413.1	mannose-specific lectin precursor	Polygonatum multiflorum
i0_LQ_SeedM_c8015/f1p1/653	55.4	5.4e-19	AAC49413.1	mannose-specific lectin precursor	Polygonatum multiflorum
i0_LQ_SeedM_c8019/f1p1/962	87.7	2.9e-69	AAC49413.1	mannose-specific lectin precursor	Polygonatum multiflorum
i0_LQ_SeedM_c9431/f1p9/714	52.7	4.4e-11	AAC49413.1	mannose-specific lectin precursor	Polygonatum multiflorum
i0_LQ_SeedM_c17897/f1p27/658	42.6	9.5e-11	AAC49413.1	mannose-specific lectin precursor	Polygonatum multiflorum
i0_LQ_SeedM_c2538/f1p0/642	53.6	3.9e-17	AAC49413.1	mannose-specific lectin precursor	Polygonatum multiflorum
i0_LQ_SeedM_c6691/f1p4/632	38	9.1e-11	AAC49413.1	mannose-specific lectin precursor	Polygonatum multiflorum
i0_LQ_SeedM_c2550/f1p2/748	40.4	1.2e-14	AAC49413.1	mannose-specific lectin precursor	Polygonatum multiflorum
i0_LQ_SeedM_c13644/f1p5/711	39.6	6.1e-08	AAC49413.1	mannose-specific lectin precursor	Polygonatum multiflorum
i0_LQ_SeedM_c8077/f1p45/691	54.8	4.3e-14	AAC49413.1	mannose-specific lectin precursor	Polygonatum multiflorum
i0_LQ_SeedM_c15966/f1p0/244	96.3	4.4e-06	AAC49413.1	mannose-specific lectin precursor	Polygonatum multiflorum
i0_LQ_SeedM_c17966/f1p0/651	60.5	6.1e-15	AAC49413.1	mannose-specific lectin precursor	Polygonatum multiflorum
i0_LQ_SeedM_c13654/f1p9/689	55.1	9e-17	AAC49413.1	mannose-specific lectin precursor	Polygonatum multiflorum
i0_LQ_SeedM_c12246/f1p1/778	42.4	1.7e-16	AAC49413.1	mannose-specific lectin precursor	Polygonatum multiflorum
i0_LQ_SeedM_c10844/f1p25/645	72.3	4.4e-16	AAC49413.1	mannose-specific lectin precursor	Polygonatum multiflorum
i0_LQ_SeedM_c9513/f1p38/911	51.9	3.4e-08	AAC49413.1	mannose-specific lectin precursor	Polygonatum multiflorum
i0_LQ_SeedM_c12274/f1p2/627	58.2	2.4e-24	AAC49413.1	mannose-specific lectin precursor	Polygonatum multiflorum
i0_LQ_SeedM_c3985/f1p2/666	72.1	1.4e-41	AAC49413.1	mannose-specific lectin precursor	Polygonatum multiflorum
i0_LQ_SeedM_c9520/f1p0/642	62.8	1.2e-23	AAC49413.1	mannose-specific lectin precursor	Polygonatum multiflorum
i0_LQ_SeedM_c2622/f1p1/683	81.8	4.8e-18	AAC49413.1	mannose-specific lectin precursor	Polygonatum multiflorum
i0_LQ_SeedM_c10868/f1p0/656	42.7	1.4e-19	AAC49413.1	mannose-specific lectin precursor	Polygonatum multiflorum
i0_LQ_SeedM_c9545/f1p3/670	66.7	3.5e-45	AAC49413.1	mannose-specific lectin precursor	Polygonatum multiflorum
i0_LQ_SeedM_c10883/f1p0/750	41.3	1.4e-10	AAC49413.1	mannose-specific lectin precursor	Polygonatum multiflorum
i0_LQ_SeedM_c12343/f1p0/725	41.5	5.2e-10	AAC49413.1	mannose-specific lectin precursor	Polygonatum multiflorum
i0_LQ_SeedM_c5437/f1p0/682	44.8	1.5e-19	AAC49413.1	mannose-specific lectin precursor	Polygonatum multiflorum
i0_LQ_SeedM_c12389/f1p0/623	50.9	3.1e-16	AAC49413.1	mannose-specific lectin precursor	Polygonatum multiflorum
i0_LQ_SeedM_c8240/f1p1/614	49.5	2.2e-14	AAC49413.1	mannose-specific lectin precursor	Polygonatum multiflorum
i0_LQ_SeedM_c10989/f1p0/685	40.4	1.2e-13	AAC49413.1	mannose-specific lectin precursor	Polygonatum multiflorum
i0_LQ_SeedM_c11010/f1p7/529	89.4	1.1e-54	AAC49413.1	mannose-specific lectin precursor	Polygonatum multiflorum
i0_LQ_SeedM_c12513/f1p0/734	50.5	4.5e-14	AAC49413.1	mannose-specific lectin precursor	Polygonatum multiflorum
i0_LQ_SeedM_c13903/f1p4/786	55	1.8e-29	AAC49413.1	mannose-specific lectin precursor	Polygonatum multiflorum
i0_LQ_SeedM_c5608/f1p0/658	39.4	9.8e-13	AAC49413.1	mannose-specific lectin precursor	Polygonatum multiflorum
i0_LQ_SeedM_c4242/f1p4/870	45.5	1.6e-13	AAC49413.1	mannose-specific lectin precursor	Polygonatum multiflorum
i0_LQ_SeedM_c11150/f1p5/666	57.5	3.1e-14	AAC49413.1	mannose-specific lectin precursor	Polygonatum multiflorum
i0_LQ_SeedM_c12583/f1p0/682	61.5	2.6e-32	AAC49413.1	mannose-specific lectin precursor	Polygonatum multiflorum
i0_LQ_SeedM_c11157/f1p0/696	48.9	2.6e-19	AAC49413.1	mannose-specific lectin precursor	Polygonatum multiflorum
i0_LQ_SeedM_c4291/f1p1/691	55.4	2.6e-19	AAC49413.1	mannose-specific lectin precursor	Polygonatum multiflorum
i0_LQ_SeedM_c8416/f1p4/600	43.9	6.9e-08	AAC49413.1	mannose-specific lectin precursor	Polygonatum multiflorum
i0_LQ_SeedM_c7149/f1p35/700	36.8	1.3e-10	AAC49413.1	mannose-specific lectin precursor	Polygonatum multiflorum
i0_LQ_SeedM_c14033/f1p2/722	52.6	7.1e-28	AAC49413.1	mannose-specific lectin precursor	Polygonatum multiflorum
i0_LQ_SeedM_c2949/f1p7/781	66.7	1.8e-16	AAC49413.1	mannose-specific lectin precursor	Polygonatum multiflorum
i0_LQ_SeedM_c5755/f1p0/666	44.6	2.4e-17	AAC49413.1	mannose-specific lectin precursor	Polygonatum multiflorum
i0_LQ_SeedM_c14049/f1p0/646	63	1.9e-11	AAC49413.1	mannose-specific lectin precursor	Polygonatum multiflorum
i0_LQ_SeedM_c14064/f1p1/683	74.2	2.3e-44	AAC49413.1	mannose-specific lectin precursor	Polygonatum multiflorum
i0_LQ_SeedM_c2969/f1p2/745	59	5.4e-15	AAC49413.1	mannose-specific lectin precursor	Polygonatum multiflorum
i0_LQ_SeedM_c5788/f1p0/643	73.8	9.1e-27	AAC49413.1	mannose-specific lectin precursor	Polygonatum multiflorum
i0_LQ_SeedM_c9978/f1p68/601	40.2	3.3e-10	AAC49413.1	mannose-specific lectin precursor	Polygonatum multiflorum
i0_LQ_SeedM_c5792/f1p2/662	48.9	1.9e-19	AAC49413.1	mannose-specific lectin precursor	Polygonatum multiflorum
i0_LQ_SeedM_c9984/f1p0/674	45.5	2.4e-09	AAC49413.1	mannose-specific lectin precursor	Polygonatum multiflorum
i0_LQ_SeedM_c14123/f1p0/637	87.9	6.8e-59	AAC49413.1	mannose-specific lectin precursor	Polygonatum multiflorum
i0_LQ_SeedM_c8531/f1p0/663	53.4	4.5e-29	AAC49413.1	mannose-specific lectin precursor	Polygonatum multiflorum
i0_LQ_SeedM_c3034/f1p1/697	56.5	2e-16	AAC49413.1	mannose-specific lectin precursor	Polygonatum multiflorum
i0_LQ_SeedM_c10025/f1p3/621	58.4	3.3e-23	AAC49413.1	mannose-specific lectin precursor	Polygonatum multiflorum
i0_LQ_SeedM_c14181/f1p0/593	68.3	2.2e-43	AAC49413.1	mannose-specific lectin precursor	Polygonatum multiflorum
i0_LQ_SeedM_c3044/f1p0/649	45.6	4.2e-11	AAC49413.1	mannose-specific lectin precursor	Polygonatum multiflorum
i0_LQ_SeedM_c12781/f1p0/683	55.5	5.1e-36	AAC49413.1	mannose-specific lectin precursor	Polygonatum multiflorum
i0_LQ_SeedM_c14189/f1p0/684	60.4	6.3e-23	AAC49413.1	mannose-specific lectin precursor	Polygonatum multiflorum
i0_LQ_SeedM_c4546/f1p28/639	41.9	1.5e-11	AAC49413.1	mannose-specific lectin precursor	Polygonatum multiflorum
i0_LQ_SeedM_c4547/f1p0/654	79.2	6.8e-30	AAC49413.1	mannose-specific lectin precursor	Polygonatum multiflorum
i0_LQ_SeedM_c3096/f1p1/649	68.5	9.2e-40	AAC49413.1	mannose-specific lectin precursor	Polygonatum multiflorum
i0_LQ_SeedM_c12855/f1p1/666	54.8	9.7e-32	AAC49413.1	mannose-specific lectin precursor	Polygonatum multiflorum
i0_LQ_SeedM_c11440/f1p0/655	49.2	1.2e-18	AAC49413.1	mannose-specific lectin precursor	Polygonatum multiflorum
i0_LQ_SeedM_c10133/f1p3/619	44.7	2.8e-20	AAC49413.1	mannose-specific lectin precursor	Polygonatum multiflorum
i0_LQ_SeedM_c11470/f1p1/643	46.6	4.2e-16	AAC49413.1	mannose-specific lectin precursor	Polygonatum multiflorum
i0_LQ_SeedM_c5998/f1p0/617	50.5	2.6e-15	AAC49413.1	mannose-specific lectin precursor	Polygonatum multiflorum
i0_LQ_SeedM_c12926/f1p0/726	40.5	2e-14	AAC49413.1	mannose-specific lectin precursor	Polygonatum multiflorum
i0_LQ_SeedM_c3212/f1p0/657	52.2	4.8e-23	AAC49413.1	mannose-specific lectin precursor	Polygonatum multiflorum
i0_LQ_SeedM_c6033/f1p0/737	43.2	2.2e-16	AAC49413.1	mannose-specific lectin precursor	Polygonatum multiflorum
i0_LQ_SeedM_c6061/f1p0/751	40	9.4e-07	AAC49413.1	mannose-specific lectin precursor	Polygonatum multiflorum
i0_LQ_SeedM_c10228/f1p0/746	36.8	1.9e-12	AAC49413.1	mannose-specific lectin precursor	Polygonatum multiflorum
i0_LQ_SeedM_c11581/f1p0/909	37.9	2.5e-11	AAC49413.1	mannose-specific lectin precursor	Polygonatum multiflorum
i0_LQ_SeedM_c10241/f1p3/630	56.2	6.1e-28	AAC49413.1	mannose-specific lectin precursor	Polygonatum multiflorum
i0_LQ_SeedM_c14415/f1p0/886	51.8	3.8e-07	AAC49413.1	mannose-specific lectin precursor	Polygonatum multiflorum
i0_LQ_SeedM_c8832/f1p0/636	39.7	1.4e-08	AAC49413.1	mannose-specific lectin precursor	Polygonatum multiflorum
i0_LQ_SeedM_c8839/f1p0/652	46	2.7e-18	AAC49413.1	mannose-specific lectin precursor	Polygonatum multiflorum
i1_LQ_SeedM_c18743/f1p0/1583	50	5.2e-15	AAC49413.1	mannose-specific lectin precursor	Polygonatum multiflorum
i1_LQ_SeedM_c15016/f1p0/1116	39.1	3.5e-42	AAC49412.1	unknown protein, apparently related to the lectin, partial	Polygonatum multiflorum
i1_LQ_SeedM_c7279/f1p0/1338	47.3	5e-19	AAC49413.1	mannose-specific lectin precursor	Polygonatum multiflorum
i1_LQ_SeedM_c8842/f1p40/1351	85.5	6.2e-25	AAC49413.1	mannose-specific lectin precursor	Polygonatum multiflorum
i0_LQ_SeedM_c1205/f2p0/627	55.6	9.8e-26	AAC49413.1	mannose-specific lectin precursor	Polygonatum multiflorum
i0_LQ_SeedM_c1263/f2p0/637	44.8	4e-19	AAC49413.1	mannose-specific lectin precursor	Polygonatum multiflorum
i0_LQ_SeedM_c1337/f2p0/677	34.7	7e-06	AAC49413.1	mannose-specific lectin precursor	Polygonatum multiflorum
i0_LQ_SeedM_c1796/f2p7/620	88.4	1.3e-43	AAC49413.1	mannose-specific lectin precursor	Polygonatum multiflorum
i0_LQ_SeedM_c1871/f2p5/700	66.3	1.1e-27	AAC49413.1	mannose-specific lectin precursor	Polygonatum multiflorum
i1_LQ_SeedM_c6073/f1p0/1342	51	1.1e-18	AAC49413.1	mannose-specific lectin precursor	Polygonatum multiflorum
i2_LQ_SeedM_c18407/f1p2/2303	80.9	1.3e-277	AAF37218.1	ribosome inactivating protein RIPm	Polygonatum multiflorum
i2_LQ_SeedM_c14308/f1p2/2168	81.1	4.7e-277	AAF37218.1	ribosome inactivating protein RIPm	Polygonatum multiflorum
i2_LQ_SeedM_c77734/f1p1/2133	78.4	5.8e-264	AAF37218.1	ribosome inactivating protein RIPm	Polygonatum multiflorum
i4_LQ_SeedM_c16131/f1p0/4060	64.8	2.8e-31	AJT35279.1	maturase K (chloroplast)	Polygonatum multiflorum
i1_HQ_SeedM_c17293/f2p0/1797	88.2	7.7e-241	AAZ75685.1	5'-adenylylsulfate reductase	Polygonatum pubescens
i1_HQ_SeedM_c1402/f4p3/1799	85.7	3.9e-237	AAZ75685.1	5'-adenylylsulfate reductase	Polygonatum pubescens
i1_LQ_SeedM_c13457/f1p36/1782	91	3.5e-238	AAZ75685.1	5'-adenylylsulfate reductase	Polygonatum pubescens
i1_LQ_SeedM_c10542/f1p17/1856	85.6	9.1e-208	AAZ75683.1	5'-adenylylsulfate reductase	Polygonatum pubescens
i2_LQ_SeedM_c58602/f1p3/2489	98.6	3.9e-206	AAZ75685.1	5'-adenylylsulfate reductase	Polygonatum pubescens
i2_LQ_SeedM_c29030/f1p3/2085	66.9	6.1e-32	AAZ75685.1	5'-adenylylsulfate reductase	Polygonatum pubescens
i3_LQ_SeedM_c24186/f1p0/3561	94.4	7.2e-169	AAZ75683.1	5'-adenylylsulfate reductase	Polygonatum pubescens
i0_LQ_SeedM_c3370/f1p4/662	60	6.7e-41	AAW82332.1	mannose/sialic acid-binding lectin	Polygonatum roseum
i0_LQ_SeedM_c7523/f1p7/367	54.5	1.7e-09	AAW82332.1	mannose/sialic acid-binding lectin	Polygonatum roseum
i0_LQ_SeedM_c13053/f1p6/667	45.7	5.1e-17	AAW82332.1	mannose/sialic acid-binding lectin	Polygonatum roseum
i0_LQ_SeedM_c4793/f1p2/633	82.9	2.1e-07	AAW82332.1	mannose/sialic acid-binding lectin	Polygonatum roseum
i0_LQ_SeedM_c14513/f1p0/661	58.5	1.4e-30	AAW82332.1	mannose/sialic acid-binding lectin	Polygonatum roseum
i0_LQ_SeedM_c2039/f2p6/640	61.1	1.7e-25	AAW82332.1	mannose/sialic acid-binding lectin	Polygonatum roseum
i0_LQ_SeedM_c7612/f1p1/625	65	5.1e-06	AAW82332.1	mannose/sialic acid-binding lectin	Polygonatum roseum
i0_LQ_SeedM_c2108/f1p0/666	50	3.9e-25	AAW82332.1	mannose/sialic acid-binding lectin	Polygonatum roseum
i0_LQ_SeedM_c17001/f1p0/647	46.4	3.6e-23	AAW82332.1	mannose/sialic acid-binding lectin	Polygonatum roseum
i0_LQ_SeedM_c9096/f1p4/671	40.7	8.8e-17	AAW82332.1	mannose/sialic acid-binding lectin	Polygonatum roseum
i0_LQ_SeedM_c10441/f1p6/690	43.8	1.8e-17	AAW82332.1	mannose/sialic acid-binding lectin	Polygonatum roseum
i0_LQ_SeedM_c17169/f1p0/655	44.1	1.2e-18	AAW82332.1	mannose/sialic acid-binding lectin	Polygonatum roseum
i0_LQ_SeedM_c11839/f1p3/706	52.2	2.9e-18	AAW82332.1	mannose/sialic acid-binding lectin	Polygonatum roseum
i0_LQ_SeedM_c13268/f1p4/744	84.7	4.7e-35	AAW82332.1	mannose/sialic acid-binding lectin	Polygonatum roseum
i0_LQ_SeedM_c6358/f1p0/702	47.9	6.6e-15	AAW82332.1	mannose/sialic acid-binding lectin	Polygonatum roseum
i0_LQ_SeedM_c2257/f1p0/662	44.1	4.2e-19	AAW82332.1	mannose/sialic acid-binding lectin	Polygonatum roseum
i0_LQ_SeedM_c2320/f1p3/413	53.5	2.9e-10	AAW82332.1	mannose/sialic acid-binding lectin	Polygonatum roseum
i0_LQ_SeedM_c12013/f1p0/709	62.7	3.8e-26	AAW82332.1	mannose/sialic acid-binding lectin	Polygonatum roseum
i0_LQ_SeedM_c13450/f1p6/629	64.3	1.6e-36	AAW82332.1	mannose/sialic acid-binding lectin	Polygonatum roseum
i0_LQ_SeedM_c9280/f1p6/652	56.5	1.5e-32	AAW82332.1	mannose/sialic acid-binding lectin	Polygonatum roseum
i0_LQ_SeedM_c12066/f1p0/800	84	1.1e-18	AAW82332.1	mannose/sialic acid-binding lectin	Polygonatum roseum
i0_LQ_SeedM_c13484/f1p7/683	37	8.2e-10	AAW82332.1	mannose/sialic acid-binding lectin	Polygonatum roseum
i0_LQ_SeedM_c12069/f1p0/679	70	3.3e-11	AAW82332.1	mannose/sialic acid-binding lectin	Polygonatum roseum
i0_LQ_SeedM_c2429/f1p9/671	47.2	6.8e-25	AAW82332.1	mannose/sialic acid-binding lectin	Polygonatum roseum
i0_LQ_SeedM_c3807/f1p0/653	46.4	3.4e-21	AAW82332.1	mannose/sialic acid-binding lectin	Polygonatum roseum
i0_LQ_SeedM_c10703/f1p6/635	63.3	3e-14	AAW82332.1	mannose/sialic acid-binding lectin	Polygonatum roseum
i0_LQ_SeedM_c9379/f1p2/698	37.1	3.8e-07	AAW82332.1	mannose/sialic acid-binding lectin	Polygonatum roseum
i0_LQ_SeedM_c2510/f1p3/698	53.4	9.2e-25	AAW82332.1	mannose/sialic acid-binding lectin	Polygonatum roseum
i0_LQ_SeedM_c13605/f1p14/736	49.2	5.8e-30	AAW82332.1	mannose/sialic acid-binding lectin	Polygonatum roseum
i0_LQ_SeedM_c5318/f1p9/666	46.3	5.1e-17	AAW82332.1	mannose/sialic acid-binding lectin	Polygonatum roseum
i0_LQ_SeedM_c13647/f1p0/658	63.6	6.6e-25	AAW82332.1	mannose/sialic acid-binding lectin	Polygonatum roseum
i0_LQ_SeedM_c9559/f1p0/749	52.6	9.7e-12	AAW82332.1	mannose/sialic acid-binding lectin	Polygonatum roseum
i0_LQ_SeedM_c4053/f1p2/650	43.8	3e-17	AAW82332.1	mannose/sialic acid-binding lectin	Polygonatum roseum
i0_LQ_SeedM_c12370/f1p2/680	59.6	8.1e-18	AAW82332.1	mannose/sialic acid-binding lectin	Polygonatum roseum
i0_LQ_SeedM_c6867/f1p0/681	57.7	4.5e-37	AAW82332.1	mannose/sialic acid-binding lectin	Polygonatum roseum
i0_LQ_SeedM_c13798/f1p0/682	86.1	6.1e-74	AAW82332.1	mannose/sialic acid-binding lectin	Polygonatum roseum
i0_LQ_SeedM_c11014/f1p0/985	44.7	2.5e-15	AAW82332.1	mannose/sialic acid-binding lectin	Polygonatum roseum
i0_LQ_SeedM_c2774/f1p43/700	47.9	1.2e-19	AAW82332.1	mannose/sialic acid-binding lectin	Polygonatum roseum
i0_LQ_SeedM_c12471/f1p15/670	48.9	3.9e-12	AAW82332.1	mannose/sialic acid-binding lectin	Polygonatum roseum
i0_LQ_SeedM_c6977/f1p3/773	84.8	3.5e-33	AAW82332.1	mannose/sialic acid-binding lectin	Polygonatum roseum
i0_LQ_SeedM_c5661/f1p0/652	62.2	1.8e-22	AAW82332.1	mannose/sialic acid-binding lectin	Polygonatum roseum
i0_LQ_SeedM_c5665/f1p0/710	50.9	9e-28	AAW82332.1	mannose/sialic acid-binding lectin	Polygonatum roseum
i0_LQ_SeedM_c7085/f1p7/679	60	2.5e-08	AAW82332.1	mannose/sialic acid-binding lectin	Polygonatum roseum
i0_LQ_SeedM_c2922/f1p13/686	36.1	1.2e-11	AAW82332.1	mannose/sialic acid-binding lectin	Polygonatum roseum
i0_LQ_SeedM_c5771/f1p0/489	60	1.9e-08	AAW82332.1	mannose/sialic acid-binding lectin	Polygonatum roseum
i0_LQ_SeedM_c5775/f1p2/662	37.3	4.8e-15	AAW82332.1	mannose/sialic acid-binding lectin	Polygonatum roseum
i0_LQ_SeedM_c4363/f1p1/628	41.3	1.2e-12	AAW82332.1	mannose/sialic acid-binding lectin	Polygonatum roseum
i0_LQ_SeedM_c8550/f1p0/665	51.3	5.5e-19	AAW82332.1	mannose/sialic acid-binding lectin	Polygonatum roseum
i0_LQ_SeedM_c4456/f1p22/603	42.3	3.4e-07	AAW82332.1	mannose/sialic acid-binding lectin	Polygonatum roseum
i0_LQ_SeedM_c10038/f1p9/719	45	7.6e-14	AAW82332.1	mannose/sialic acid-binding lectin	Polygonatum roseum
i0_LQ_SeedM_c11397/f1p15/652	68.9	1.5e-16	AAW82332.1	mannose/sialic acid-binding lectin	Polygonatum roseum
i0_LQ_SeedM_c12822/f1p0/668	53.3	1.4e-17	AAW82332.1	mannose/sialic acid-binding lectin	Polygonatum roseum
i0_LQ_SeedM_c4538/f1p0/671	57.1	9.5e-35	AAW82332.1	mannose/sialic acid-binding lectin	Polygonatum roseum
i0_LQ_SeedM_c8633/f1p7/665	45.7	5.5e-19	AAW82332.1	mannose/sialic acid-binding lectin	Polygonatum roseum
i0_LQ_SeedM_c11432/f1p0/651	45.8	5.8e-13	AAW82332.1	mannose/sialic acid-binding lectin	Polygonatum roseum
i0_LQ_SeedM_c4600/f1p11/731	49.5	3.7e-16	AAW82332.1	mannose/sialic acid-binding lectin	Polygonatum roseum
i0_LQ_SeedM_c5964/f1p2/665	61.9	5e-36	AAW82332.1	mannose/sialic acid-binding lectin	Polygonatum roseum
i0_LQ_SeedM_c8771/f1p0/693	48.2	5.3e-25	AAW82332.1	mannose/sialic acid-binding lectin	Polygonatum roseum
i0_LQ_SeedM_c3276/f1p0/978	44.4	6.9e-18	AAW82332.1	mannose/sialic acid-binding lectin	Polygonatum roseum
i1_LQ_SeedM_c4350/f1p0/1569	63.1	2.5e-33	AAW82332.1	mannose/sialic acid-binding lectin	Polygonatum roseum
i1_LQ_SeedM_c13486/f1p0/1585	61.1	8.2e-13	AAW82332.1	mannose/sialic acid-binding lectin	Polygonatum roseum
i0_LQ_SeedM_c880/f1p0/762	45.4	5.1e-21	AAW82332.1	mannose/sialic acid-binding lectin	Polygonatum roseum
i0_LQ_SeedM_c976/f2p0/636	44	8.4e-17	AAW82332.1	mannose/sialic acid-binding lectin	Polygonatum roseum
i0_LQ_SeedM_c1443/f2p0/706	70.2	2.5e-22	AAW82332.1	mannose/sialic acid-binding lectin	Polygonatum roseum
i1_LQ_SeedM_c3565/f1p1/1867	98.9	3.3e-45	YP_009236350.1	DNA-directed RNA polymerase beta'' chain (chloroplast)	Polygonatum sibiricum
i0_HQ_SeedM_c1985/f2p3/318	100	4.6e-40	YP_009236342.1	ribosomal protein S16 (chloroplast)	Polygonatum sibiricum
i2_HQ_SeedM_c2008/f9p5/2344	98.6	4.4e-31	YP_009236342.1	ribosomal protein S16 (chloroplast)	Polygonatum sibiricum
i4_HQ_SeedM_c1179/f2p0/4734	97	1.9e-278	YP_009236369.1	acetyl-CoA carboxylase beta subunit (chloroplast)	Polygonatum sibiricum
i4_HQ_SeedM_c1286/f2p0/4703	95	1.6e-229	YP_009236341.1	maturase K (chloroplast)	Polygonatum sibiricum
i1_LQ_SeedM_c21447/f1p4/1790	99	2e-111	YP_009236369.1	acetyl-CoA carboxylase beta subunit (chloroplast)	Polygonatum sibiricum
i2_LQ_SeedM_c9094/f1p24/2977	99.5	1.4e-122	YP_009236398.1	ribosomal protein S3 (chloroplast)	Polygonatum sibiricum
i2_LQ_SeedM_c41707/f1p184/2978	96.6	4.1e-263	YP_009236345.1	ATP synthase CF1 alpha subunit (chloroplast)	Polygonatum sibiricum
i2_LQ_SeedM_c11056/f1p714/2215	100	2.1e-78	YP_009236413.1	NADH dehydrogenase subunit I (chloroplast)	Polygonatum sibiricum
i2_LQ_SeedM_c39074/f1p0/2634	95.2	0	YP_009236406.1	NADH-plastoquinone oxidoreductase subunit 5 (chloroplast)	Polygonatum sibiricum
i2_LQ_SeedM_c68531/f1p50/2287	97.1	0	YP_009236350.1	DNA-directed RNA polymerase beta'' chain (chloroplast)	Polygonatum sibiricum
i2_LQ_SeedM_c56176/f1p71/2240	84.8	7.8e-43	YP_009236371.1	photosystem I assembly protein ycf4 (chloroplast)	Polygonatum sibiricum
i2_LQ_SeedM_c35115/f1p15/2511	91	9.6e-141	YP_009236421.1	ribosomal protein L2 (chloroplast)	Polygonatum sibiricum
i3_LQ_SeedM_c11947/f1p0/3587	100	3.6e-123	YP_009236398.1	ribosomal protein S3 (chloroplast)	Polygonatum sibiricum
i3_LQ_SeedM_c17697/f1p5/3870	75.5	1.8e-148	YP_009236369.1	acetyl-CoA carboxylase beta subunit (chloroplast)	Polygonatum sibiricum
i3_LQ_SeedM_c14908/f1p0/3023	96	6.2e-166	YP_009236386.1	photosystem II CP47 chlorophyll apoprotein (chloroplast)	Polygonatum sibiricum
i3_LQ_SeedM_c2432/f1p4/3355	96.4	8.8e-222	YP_009236415.1	NADH dehydrogenase subunit 7 (chloroplast)	Polygonatum sibiricum
i3_LQ_SeedM_c26521/f1p7/3687	85.8	8.9e-191	YP_009236409.1	NADH-plastoquinone oxidoreductase subunit 4 (chloroplast)	Polygonatum sibiricum
i3_LQ_SeedM_c27762/f1p6/3331	91.8	7.6e-95	YP_009236371.1	photosystem I assembly protein ycf4 (chloroplast)	Polygonatum sibiricum
i3_LQ_SeedM_c9756/f1p77/3673	94	2.6e-259	YP_009236369.1	acetyl-CoA carboxylase beta subunit (chloroplast)	Polygonatum sibiricum
i3_LQ_SeedM_c30225/f1p0/3075	96.6	4.2e-263	YP_009236345.1	ATP synthase CF1 alpha subunit (chloroplast)	Polygonatum sibiricum
i3_LQ_SeedM_c20762/f1p0/3167	95.9	2.3e-259	YP_009236345.1	ATP synthase CF1 alpha subunit (chloroplast)	Polygonatum sibiricum
i3_LQ_SeedM_c9992/f1p4/3251	91.8	8e-95	YP_009236371.1	photosystem I assembly protein ycf4 (chloroplast)	Polygonatum sibiricum
i3_LQ_SeedM_c27033/f1p8/3432	96.2	1.1e-272	YP_009236409.1	NADH-plastoquinone oxidoreductase subunit 4 (chloroplast)	Polygonatum sibiricum
i3_LQ_SeedM_c12840/f1p0/3896	96.5	2.2e-120	YP_009236398.1	ribosomal protein S3 (chloroplast)	Polygonatum sibiricum
i3_LQ_SeedM_c8714/f1p0/4016	97.8	0	YP_009236350.1	DNA-directed RNA polymerase beta'' chain (chloroplast)	Polygonatum sibiricum
i3_LQ_SeedM_c7485/f1p0/3134	77	5.3e-196	YP_009236341.1	maturase K (chloroplast)	Polygonatum sibiricum
i3_LQ_SeedM_c3425/f1p2/3534	97.6	1.1e-310	YP_009236351.1	DNA-directed RNA polymerase beta' chain (chloroplast)	Polygonatum sibiricum
i3_LQ_SeedM_c4759/f1p0/3923	89.1	8.6e-184	YP_009236369.1	acetyl-CoA carboxylase beta subunit (chloroplast)	Polygonatum sibiricum
i3_LQ_SeedM_c22263/f1p1/3247	96.3	1.1e-269	YP_009236369.1	acetyl-CoA carboxylase beta subunit (chloroplast)	Polygonatum sibiricum
i4_LQ_SeedM_c11381/f1p3/4823	99.6	6.8e-133	YP_009236369.1	acetyl-CoA carboxylase beta subunit (chloroplast)	Polygonatum sibiricum
i4_LQ_SeedM_c7748/f1p13/4344	79.8	0	YP_009236352.1	RNA polymerase beta subunit (chloroplast)	Polygonatum sibiricum
i4_LQ_SeedM_c22222/f1p0/4670	96.6	6.4e-263	YP_009236345.1	ATP synthase CF1 alpha subunit (chloroplast)	Polygonatum sibiricum
i3_LQ_SeedM_c34508/f1p5/3470	95	7.3e-105	YP_009236368.1	ribulose-1,5-bisphosphate carboxylase/oxygenase large subunit (chloroplast)	Polygonatum sibiricum
i4_LQ_SeedM_c9056/f1p11/4389	96.4	5.3e-262	YP_009236345.1	ATP synthase CF1 alpha subunit (chloroplast)	Polygonatum sibiricum
i4_LQ_SeedM_c2182/f1p3/4564	97.6	4.8e-298	YP_009236386.1	photosystem II CP47 chlorophyll apoprotein (chloroplast)	Polygonatum sibiricum
i4_LQ_SeedM_c5604/f1p2/4925	83.8	7.3e-183	YP_009236369.1	acetyl-CoA carboxylase beta subunit (chloroplast)	Polygonatum sibiricum
i4_LQ_SeedM_c5627/f1p5/5098	100	2.4e-21	YP_009236342.1	ribosomal protein S16 (chloroplast)	Polygonatum sibiricum
i4_LQ_SeedM_c14573/f1p0/4521	95.4	1.7e-244	YP_009236409.1	NADH-plastoquinone oxidoreductase subunit 4 (chloroplast)	Polygonatum sibiricum
i4_LQ_SeedM_c7118/f1p0/4355	96.5	0	YP_009236351.1	DNA-directed RNA polymerase beta' chain (chloroplast)	Polygonatum sibiricum
i4_LQ_SeedM_c9605/f1p4/4929	87.6	5.9e-51	YP_009236346.1	ATP synthase CF0 subunit I (chloroplast)	Polygonatum sibiricum
i4_LQ_SeedM_c9812/f1p9/4293	96.7	1.6e-276	YP_009236368.1	ribulose-1,5-bisphosphate carboxylase/oxygenase large subunit (chloroplast)	Polygonatum sibiricum
i4_LQ_SeedM_c3558/f1p0/4574	94.9	7e-177	YP_009236369.1	acetyl-CoA carboxylase beta subunit (chloroplast)	Polygonatum sibiricum
i5_LQ_SeedM_c5506/f1p0/5880	99.2	1.5e-213	YP_009236369.1	acetyl-CoA carboxylase beta subunit (chloroplast)	Polygonatum sibiricum
i6_LQ_SeedM_c1933/f1p13/6186	99.2	7.2e-219	YP_009236369.1	acetyl-CoA carboxylase beta subunit (chloroplast)	Polygonatum sibiricum
i5_LQ_SeedM_c10339/f1p9/5615	95.5	1e-196	YP_009236369.1	acetyl-CoA carboxylase beta subunit (chloroplast)	Polygonatum sibiricum
i5_LQ_SeedM_c6783/f1p4/5597	96.7	4.8e-276	YP_009236368.1	ribulose-1,5-bisphosphate carboxylase/oxygenase large subunit (chloroplast)	Polygonatum sibiricum
i5_LQ_SeedM_c11558/f1p0/5093	94	0	YP_009236419.1	hypothetical chloroplast RF21 (chloroplast)	Polygonatum sibiricum
i5_LQ_SeedM_c6873/f1p0/5838	96.9	2e-277	YP_009236368.1	ribulose-1,5-bisphosphate carboxylase/oxygenase large subunit (chloroplast)	Polygonatum sibiricum
i5_LQ_SeedM_c5729/f1p0/6042	98.4	0	YP_009236350.1	DNA-directed RNA polymerase beta'' chain (chloroplast)	Polygonatum sibiricum
i5_LQ_SeedM_c4525/f1p0/5476	99.3	3e-166	YP_009236364.1	NADH-plastoquinone oxidoreductase subunit K (chloroplast)	Polygonatum sibiricum
i5_LQ_SeedM_c6959/f1p7/5675	96.4	8.1e-276	YP_009236369.1	acetyl-CoA carboxylase beta subunit (chloroplast)	Polygonatum sibiricum
i5_LQ_SeedM_c7029/f1p0/5617	91.2	0	YP_009236352.1	RNA polymerase beta subunit (chloroplast)	Polygonatum sibiricum
i5_LQ_SeedM_c11857/f1p1/5103	94	0	YP_009236419.1	hypothetical chloroplast RF21 (chloroplast)	Polygonatum sibiricum
i10_LQ_SeedM_c12/f1p0/10444	97.8	0	YP_009236350.1	DNA-directed RNA polymerase beta'' chain (chloroplast)	Polygonatum sibiricum
i5_LQ_SeedM_c4627/f1p37/5763	96.2	1.9e-275	YP_009236368.1	ribulose-1,5-bisphosphate carboxylase/oxygenase large subunit (chloroplast)	Polygonatum sibiricum
i5_LQ_SeedM_c3431/f1p2/5866	97.7	0	YP_009236352.1	RNA polymerase beta subunit (chloroplast)	Polygonatum sibiricum
i6_LQ_SeedM_c2236/f1p14/6108	100	0	YP_009236350.1	DNA-directed RNA polymerase beta'' chain (chloroplast)	Polygonatum sibiricum
i5_LQ_SeedM_c2306/f1p0/5131	97.8	2e-302	YP_009236386.1	photosystem II CP47 chlorophyll apoprotein (chloroplast)	Polygonatum sibiricum
i5_LQ_SeedM_c10756/f1p6/5833	96.3	3.3e-261	YP_009236345.1	ATP synthase CF1 alpha subunit (chloroplast)	Polygonatum sibiricum
i5_LQ_SeedM_c6115/f1p0/5346	100	1.2e-180	YP_009236373.1	cytochrome f (chloroplast)	Polygonatum sibiricum
i5_LQ_SeedM_c6127/f1p4/5251	90.7	4.2e-100	YP_009236419.1	hypothetical chloroplast RF21 (chloroplast)	Polygonatum sibiricum
i5_LQ_SeedM_c8617/f1p4/5727	99.2	1.7e-212	YP_009236369.1	acetyl-CoA carboxylase beta subunit (chloroplast)	Polygonatum sibiricum
i5_LQ_SeedM_c8674/f1p0/5420	96.6	7.4e-263	YP_009236345.1	ATP synthase CF1 alpha subunit (chloroplast)	Polygonatum sibiricum
i5_LQ_SeedM_c5096/f1p9/5751	89.9	1.9e-83	YP_009236371.1	photosystem I assembly protein ycf4 (chloroplast)	Polygonatum sibiricum
i7_LQ_SeedM_c306/f1p0/8147	96.4	1.2e-275	YP_009236369.1	acetyl-CoA carboxylase beta subunit (chloroplast)	Polygonatum sibiricum
i5_LQ_SeedM_c12660/f1p5/5120	99.5	2.4e-122	YP_009236398.1	ribosomal protein S3 (chloroplast)	Polygonatum sibiricum
i5_LQ_SeedM_c6524/f1p0/5142	99.2	1.3e-213	YP_009236369.1	acetyl-CoA carboxylase beta subunit (chloroplast)	Polygonatum sibiricum
i6_LQ_SeedM_c644/f1p0/6657	96.4	3.4e-113	YP_009236369.1	acetyl-CoA carboxylase beta subunit (chloroplast)	Polygonatum sibiricum
i5_LQ_SeedM_c4130/f1p11/5235	96.6	7.2e-263	YP_009236345.1	ATP synthase CF1 alpha subunit (chloroplast)	Polygonatum sibiricum
i6_LQ_SeedM_c662/f1p0/6155	75.7	0	YP_009236352.1	RNA polymerase beta subunit (chloroplast)	Polygonatum sibiricum
i6_LQ_SeedM_c1706/f1p4/6555	95.9	7.4e-260	YP_009236345.1	ATP synthase CF1 alpha subunit (chloroplast)	Polygonatum sibiricum
i5_LQ_SeedM_c5390/f1p0/5707	96.4	7.9e-276	YP_009236369.1	acetyl-CoA carboxylase beta subunit (chloroplast)	Polygonatum sibiricum
i8_LQ_SeedM_c10/f1p0/9104	97.6	0	YP_009236350.1	DNA-directed RNA polymerase beta'' chain (chloroplast)	Polygonatum sibiricum
i1_LQ_SeedM_c18051/f1p0/1804	100	4.1e-109	YP_009183201.1	ribosomal protein S4 (chloroplast)	Polygonatum verticillatum
i5_HQ_SeedM_c645/f3p0/5613	96.7	2.3e-222	YP_009183254.1	NADH dehydrogenase subunit 7 (chloroplast)	Polygonatum verticillatum
i0_LQ_SeedM_c13120/f1p1/343	96.5	2.2e-43	YP_009183252.1	NADH dehydrogenase subunit I (chloroplast)	Polygonatum verticillatum
i1_HQ_SeedM_c16235/f2p0/1069	100	8.6e-22	YP_009183182.1	photosystem II protein K (chloroplast)	Polygonatum verticillatum
i4_HQ_SeedM_c4227/f2p3/4766	98.3	0	YP_009183189.1	RNA polymerase beta' subunit (chloroplast)	Polygonatum verticillatum
i3_HQ_SeedM_c35444/f2p9/3199	92.9	9.5e-101	YP_009183254.1	NADH dehydrogenase subunit 7 (chloroplast)	Polygonatum verticillatum
i2_HQ_SeedM_c74939/f5p51/3446	96.6	4.7e-263	YP_009183184.1	ATP synthase CF1 alpha subunit (chloroplast)	Polygonatum verticillatum
i1_LQ_SeedM_c5184/f1p86/1784	91.8	2e-126	YP_009183208.1	acetyl-CoA carboxylase beta subunit (chloroplast)	Polygonatum verticillatum
i2_HQ_SeedM_c23938/f3p40/2360	100	0	YP_009183189.1	RNA polymerase beta' subunit (chloroplast)	Polygonatum verticillatum
i0_LQ_SeedM_c10073/f1p0/894	100	8.1e-32	YP_009183220.1	ribosomal protein L33 (chloroplast)	Polygonatum verticillatum
i3_HQ_SeedM_c1343/f8p0/3821	99.5	1.8e-122	YP_009183237.1	ribosomal protein S3 (chloroplast)	Polygonatum verticillatum
i3_HQ_SeedM_c11566/f3p1/3892	99.5	1.8e-122	YP_009183237.1	ribosomal protein S3 (chloroplast)	Polygonatum verticillatum
i1_LQ_SeedM_c11779/f1p0/1896	89.5	0	YP_009183189.1	RNA polymerase beta' subunit (chloroplast)	Polygonatum verticillatum
i2_LQ_SeedM_c3822/f1p2/2896	90.3	2.8e-22	YP_009183208.1	acetyl-CoA carboxylase beta subunit (chloroplast)	Polygonatum verticillatum
i1_LQ_SeedM_c20648/f1p0/1616	91.8	3.4e-95	YP_009183210.1	photosystem I assembly protein ycf4 (chloroplast)	Polygonatum verticillatum
i2_LQ_SeedM_c53482/f1p1/2992	100	3.5e-121	YP_009183212.1	cytochrome f (chloroplast)	Polygonatum verticillatum
i2_LQ_SeedM_c35584/f1p4/2894	97.1	1.5e-262	YP_009183245.1	NADH-plastoquinone oxidoreductase subunit 5 (chloroplast)	Polygonatum verticillatum
i2_LQ_SeedM_c49150/f1p86/2762	97.4	1.6e-285	YP_009183190.1	RNA polymerase beta (chloroplast)	Polygonatum verticillatum
i2_LQ_SeedM_c26412/f1p97/2085	91.8	6.7e-95	YP_009183210.1	photosystem I assembly protein ycf4 (chloroplast)	Polygonatum verticillatum
i2_LQ_SeedM_c49982/f1p118/2188	97.1	8.6e-279	YP_009183207.1	ribulose-1,5-bisphosphate carboxylase/oxygenase large subunit (chloroplast)	Polygonatum verticillatum
i3_LQ_SeedM_c10554/f1p0/3144	99.3	2.1e-167	YP_009183207.1	ribulose-1,5-bisphosphate carboxylase/oxygenase large subunit (chloroplast)	Polygonatum verticillatum
i3_LQ_SeedM_c2358/f1p9/3338	85.2	4.5e-128	YP_009183208.1	acetyl-CoA carboxylase beta subunit (chloroplast)	Polygonatum verticillatum
i2_LQ_SeedM_c71093/f1p39/2264	96.5	0	YP_009183189.1	RNA polymerase beta' subunit (chloroplast)	Polygonatum verticillatum
i3_LQ_SeedM_c9253/f1p0/3125	99.6	0	YP_009183191.1	RNA polymerase beta subunit (chloroplast)	Polygonatum verticillatum
i3_LQ_SeedM_c12029/f1p0/3960	83.5	1.8e-128	YP_009183258.1	hypothetical chloroplast RF21 (chloroplast)	Polygonatum verticillatum
i3_LQ_SeedM_c22796/f1p0/4031	96.3	1.4e-269	YP_009183208.1	acetyl-CoA carboxylase beta subunit (chloroplast)	Polygonatum verticillatum
i3_LQ_SeedM_c10933/f1p2/3556	92.3	3.8e-50	YP_009183238.1	ribosomal protein L22 (chloroplast)	Polygonatum verticillatum
i3_LQ_SeedM_c5440/f1p15/3526	99.5	1.8e-122	YP_009183237.1	ribosomal protein S3 (chloroplast)	Polygonatum verticillatum
i3_LQ_SeedM_c25382/f1p0/3928	99.2	5.4e-146	YP_009183231.1	RNA polymerase alpha subunit (chloroplast)	Polygonatum verticillatum
i3_LQ_SeedM_c6933/f1p0/3162	97.8	1.2e-302	YP_009183225.1	photosystem II CP47 chlorophyll apoprotein (chloroplast)	Polygonatum verticillatum
i3_LQ_SeedM_c9767/f1p3/3599	99.2	2e-214	YP_009183208.1	acetyl-CoA carboxylase beta subunit (chloroplast)	Polygonatum verticillatum
i3_LQ_SeedM_c19502/f1p0/3647	75.9	3e-98	YP_009183258.1	hypothetical chloroplast RF21 (chloroplast)	Polygonatum verticillatum
i3_LQ_SeedM_c24424/f1p0/3519	96.7	7.9e-277	YP_009183207.1	ribulose-1,5-bisphosphate carboxylase/oxygenase large subunit (chloroplast)	Polygonatum verticillatum
i3_LQ_SeedM_c28163/f1p3/3790	97.8	1.5e-302	YP_009183225.1	photosystem II CP47 chlorophyll apoprotein (chloroplast)	Polygonatum verticillatum
i3_LQ_SeedM_c32743/f1p0/3437	98.8	1.5e-139	YP_009183203.1	NADH-plastoquinone oxidoreductase subunit K (chloroplast)	Polygonatum verticillatum
i3_LQ_SeedM_c32785/f1p0/4200	98.3	0	YP_009183189.1	RNA polymerase beta' subunit (chloroplast)	Polygonatum verticillatum
i3_LQ_SeedM_c20856/f1p0/3233	99.1	3.2e-194	YP_009183208.1	acetyl-CoA carboxylase beta subunit (chloroplast)	Polygonatum verticillatum
i3_LQ_SeedM_c21039/f1p17/3328	91.8	8.3e-95	YP_009183210.1	photosystem I assembly protein ycf4 (chloroplast)	Polygonatum verticillatum
i3_LQ_SeedM_c8932/f1p0/3957	96.6	5.4e-263	YP_009183184.1	ATP synthase CF1 alpha subunit (chloroplast)	Polygonatum verticillatum
i3_LQ_SeedM_c4966/f1p20/3920	97.8	1.6e-302	YP_009183225.1	photosystem II CP47 chlorophyll apoprotein (chloroplast)	Polygonatum verticillatum
i4_LQ_SeedM_c21884/f1p3/4294	72.2	3.6e-130	YP_009183208.1	acetyl-CoA carboxylase beta subunit (chloroplast)	Polygonatum verticillatum
i4_LQ_SeedM_c9932/f1p6/5026	96.4	7.1e-276	YP_009183208.1	acetyl-CoA carboxylase beta subunit (chloroplast)	Polygonatum verticillatum
i4_LQ_SeedM_c11214/f1p1/4333	98.3	0	YP_009183189.1	RNA polymerase beta' subunit (chloroplast)	Polygonatum verticillatum
i4_LQ_SeedM_c13936/f1p0/4783	96.6	6.6e-263	YP_009183184.1	ATP synthase CF1 alpha subunit (chloroplast)	Polygonatum verticillatum
i4_LQ_SeedM_c13074/f1p4/4206	94.9	5.5e-155	YP_009183203.1	NADH-plastoquinone oxidoreductase subunit K (chloroplast)	Polygonatum verticillatum
i4_LQ_SeedM_c22535/f1p0/4822	97	2.5e-240	YP_009183189.1	RNA polymerase beta' subunit (chloroplast)	Polygonatum verticillatum
i4_LQ_SeedM_c11959/f1p2/4885	98.2	0	YP_009183189.1	RNA polymerase beta' subunit (chloroplast)	Polygonatum verticillatum
i4_LQ_SeedM_c18035/f1p12/4941	97.6	1.7e-301	YP_009183225.1	photosystem II CP47 chlorophyll apoprotein (chloroplast)	Polygonatum verticillatum
i4_LQ_SeedM_c3316/f1p0/4976	96.4	7.1e-276	YP_009183208.1	acetyl-CoA carboxylase beta subunit (chloroplast)	Polygonatum verticillatum
i4_LQ_SeedM_c9615/f1p7/4201	97.1	2.2e-278	YP_009183207.1	ribulose-1,5-bisphosphate carboxylase/oxygenase large subunit (chloroplast)	Polygonatum verticillatum
i4_LQ_SeedM_c12256/f1p9/4730	98	0	YP_009183189.1	RNA polymerase beta' subunit (chloroplast)	Polygonatum verticillatum
i6_LQ_SeedM_c767/f1p0/6411	99.4	8.1e-192	YP_009183231.1	RNA polymerase alpha subunit (chloroplast)	Polygonatum verticillatum
i4_LQ_SeedM_c22767/f1p19/4698	96.1	6.8e-260	YP_009183184.1	ATP synthase CF1 alpha subunit (chloroplast)	Polygonatum verticillatum
i6_LQ_SeedM_c791/f1p0/6666	96.6	9.1e-263	YP_009183184.1	ATP synthase CF1 alpha subunit (chloroplast)	Polygonatum verticillatum
i4_LQ_SeedM_c22817/f1p0/4411	99.3	8.3e-167	YP_009183203.1	NADH-plastoquinone oxidoreductase subunit K (chloroplast)	Polygonatum verticillatum
i5_LQ_SeedM_c11524/f1p0/5602	93	4.1e-227	YP_009183208.1	acetyl-CoA carboxylase beta subunit (chloroplast)	Polygonatum verticillatum
i5_LQ_SeedM_c10447/f1p0/5794	96.4	1.8e-262	YP_009183184.1	ATP synthase CF1 alpha subunit (chloroplast)	Polygonatum verticillatum
i5_LQ_SeedM_c5709/f1p1/5273	99.1	4.3e-191	YP_009183231.1	RNA polymerase alpha subunit (chloroplast)	Polygonatum verticillatum
i5_LQ_SeedM_c9271/f1p0/5798	99.1	4.8e-191	YP_009183231.1	RNA polymerase alpha subunit (chloroplast)	Polygonatum verticillatum
i5_LQ_SeedM_c9390/f1p0/6070	93.8	4.7e-282	YP_009183180.1	maturase K (chloroplast)	Polygonatum verticillatum
i10_LQ_SeedM_c34/f1p0/10459	96.8	8.1e-277	YP_009183208.1	acetyl-CoA carboxylase beta subunit (chloroplast)	Polygonatum verticillatum
i7_LQ_SeedM_c44/f1p0/7860	61.5	5.5e-17	YP_009183189.1	RNA polymerase beta' subunit (chloroplast)	Polygonatum verticillatum
i5_LQ_SeedM_c8351/f1p1/5189	93.2	3.1e-123	YP_009183208.1	acetyl-CoA carboxylase beta subunit (chloroplast)	Polygonatum verticillatum
i7_LQ_SeedM_c68/f1p0/7854	96.2	8.5e-276	YP_009183207.1	ribulose-1,5-bisphosphate carboxylase/oxygenase large subunit (chloroplast)	Polygonatum verticillatum
i5_LQ_SeedM_c3578/f1p0/5783	99.4	7.8e-192	YP_009183231.1	RNA polymerase alpha subunit (chloroplast)	Polygonatum verticillatum
i6_LQ_SeedM_c232/f1p0/6144	97.1	1.9e-278	YP_009183207.1	ribulose-1,5-bisphosphate carboxylase/oxygenase large subunit (chloroplast)	Polygonatum verticillatum
i5_LQ_SeedM_c2434/f1p6/5688	99.7	3.2e-192	YP_009183231.1	RNA polymerase alpha subunit (chloroplast)	Polygonatum verticillatum
i6_LQ_SeedM_c293/f1p0/6342	98	0	YP_009183189.1	RNA polymerase beta' subunit (chloroplast)	Polygonatum verticillatum
i4_LQ_SeedM_c23973/f1p6/4077	95.6	1.5e-273	YP_009183207.1	ribulose-1,5-bisphosphate carboxylase/oxygenase large subunit (chloroplast)	Polygonatum verticillatum
i6_LQ_SeedM_c322/f1p0/6530	99.5	3.2e-122	YP_009183237.1	ribosomal protein S3 (chloroplast)	Polygonatum verticillatum
i7_LQ_SeedM_c218/f1p0/7510	96.3	0	YP_009183189.1	RNA polymerase beta' subunit (chloroplast)	Polygonatum verticillatum
i7_LQ_SeedM_c229/f1p0/7633	96.6	1.1e-262	YP_009183184.1	ATP synthase CF1 alpha subunit (chloroplast)	Polygonatum verticillatum
i5_LQ_SeedM_c12526/f1p0/5020	97.4	0	YP_009183190.1	RNA polymerase beta (chloroplast)	Polygonatum verticillatum
i7_LQ_SeedM_c279/f1p0/7197	95.4	2.7e-273	YP_009183207.1	ribulose-1,5-bisphosphate carboxylase/oxygenase large subunit (chloroplast)	Polygonatum verticillatum
i6_LQ_SeedM_c558/f1p0/6398	98.3	0	YP_009183189.1	RNA polymerase beta' subunit (chloroplast)	Polygonatum verticillatum
i5_LQ_SeedM_c7682/f1p3/5867	80.8	1.7e-148	YP_009183190.1	RNA polymerase beta (chloroplast)	Polygonatum verticillatum
i5_LQ_SeedM_c5344/f1p0/5253	95.9	1.8e-189	YP_009183254.1	NADH dehydrogenase subunit 7 (chloroplast)	Polygonatum verticillatum
i6_LQ_SeedM_c1747/f1p0/6681	96	2.3e-234	YP_009183208.1	acetyl-CoA carboxylase beta subunit (chloroplast)	Polygonatum verticillatum
i8_LQ_SeedM_c145/f1p0/8711	98.3	0	YP_009183189.1	RNA polymerase beta' subunit (chloroplast)	Polygonatum verticillatum
