# Supplementary material for: Transcriptome profiles revealed molecular mechanisms of alternating temperatures in breaking the epicotyl morphophysiological dormancy of Polygonatum sibiricum seeds
Source: BMC Plant Biol. 2021 Aug 12;21:370. doi: 10.1186/s12870-021-03147-7 (PMC8359049; doi:10.1186/s12870-021-03147-7)
Supplement: Supplementary file 4 — Additional file 4: Table S5. GO annotation of P. sibiricum unigenes. [file 12870_2021_3147_MOESM4_ESM.xlsx]

## Sheet: Sheet1
Table S5. GO annotation of P. sibiricum Unigenes.
GO ID (2nd level)	GO Term (2nd level)	GO Term (1st level)	Unigene number
GO:0008152	metabolic process	Biological Process	19539
GO:0009987	cellular process	Biological Process	18182
GO:0044699	single-organism process	Biological Process	10955
GO:0051179	localization	Biological Process	6045
GO:0065007	biological regulation	Biological Process	4974
GO:0050789	regulation of biological process	Biological Process	4722
GO:0050896	response to stimulus	Biological Process	3467
GO:0071840	cellular component organization or biogenesis	Biological Process	2636
GO:0023052	signaling	Biological Process	1529
GO:0051704	multi-organism process	Biological Process	1047
GO:0032501	multicellular organismal process	Biological Process	442
GO:0032502	developmental process	Biological Process	394
GO:0000003	reproduction	Biological Process	392
GO:0022414	reproductive process	Biological Process	369
GO:0040011	locomotion	Biological Process	302
GO:0048519	negative regulation of biological process	Biological Process	269
GO:0048518	positive regulation of biological process	Biological Process	265
GO:0022610	biological adhesion	Biological Process	198
GO:0002376	immune system process	Biological Process	173
GO:0048511	rhythmic process	Biological Process	23
GO:0040007	growth	Biological Process	23
GO:0001906	cell killing	Biological Process	23
GO:0044848	biological phase	Biological Process	15
GO:0098754	detoxification	Biological Process	6
GO:0007610	behavior	Biological Process	3
GO:0005623	cell	Cellular Component	8014
GO:0044464	cell part	Cellular Component	8014
GO:0043226	organelle	Cellular Component	5581
GO:0016020	membrane	Cellular Component	5026
GO:0044425	membrane part	Cellular Component	4736
GO:0032991	macromolecular complex	Cellular Component	4481
GO:0044422	organelle part	Cellular Component	2924
GO:0031974	membrane-enclosed lumen	Cellular Component	820
GO:0044423	virion part	Cellular Component	453
GO:0019012	virion	Cellular Component	453
GO:0005576	extracellular region	Cellular Component	302
GO:0044421	extracellular region part	Cellular Component	283
GO:0099080	supramolecular complex	Cellular Component	181
GO:0044217	other organism part	Cellular Component	88
GO:0044215	other organism	Cellular Component	88
GO:0030054	cell junction	Cellular Component	12
GO:0044456	synapse part	Cellular Component	2
GO:0045202	synapse	Cellular Component	2
GO:0005488	binding	Molecular Function	26027
GO:0003824	catalytic activity	Molecular Function	19307
GO:0005215	transporter activity	Molecular Function	2392
GO:0001071	nucleic acid binding transcription factor activity	Molecular Function	917
GO:0005198	structural molecule activity	Molecular Function	665
GO:0098772	molecular function regulator	Molecular Function	585
GO:0004871	signal transducer activity	Molecular Function	367
GO:0060089	molecular transducer activity	Molecular Function	356
GO:0000988	transcription factor activity, protein binding	Molecular Function	333
GO:0016209	antioxidant activity	Molecular Function	274
GO:0016530	metallochaperone activity	Molecular Function	5
