# Supplementary material for: Transcriptome profiles revealed molecular mechanisms of alternating temperatures in breaking the epicotyl morphophysiological dormancy of Polygonatum sibiricum seeds
Source: BMC Plant Biol. 2021 Aug 12;21:370. doi: 10.1186/s12870-021-03147-7 (PMC8359049; doi:10.1186/s12870-021-03147-7)
Supplement: Supplementary file 5 — Additional file 5: Table S6. KEGG pathway annotation of P. sibiricum unigenes. [file 12870_2021_3147_MOESM5_ESM.xlsx]

## Sheet: Sheet1
Table S6. KEGG annotation of P. sibiricum Unigenes.
KEGG Pathway (3rd level)	Pathway name	Unigene number
1. Metabolism		9323
1.0 Global and overview maps		2332
ko01200	Metabolism; Global and overview maps; Carbon metabolism	1525
ko01210	Metabolism; Global and overview maps; 2-Oxocarboxylic acid metabolism	266
ko01212	Metabolism; Global and overview maps; Fatty acid metabolism	367
ko01220	Metabolism; Global and overview maps; Degradation of aromatic compounds	26
ko01230	Metabolism; Global and overview maps; Biosynthesis of amino acids	1080
1.1 Carbohydrate Metabolism		3240
ko00010	Metabolism; Carbohydrate metabolism; Glycolysis / Gluconeogenesis	564
ko00020	Metabolism; Carbohydrate metabolism; Citrate cycle (TCA cycle)	402
ko00030	Metabolism; Carbohydrate metabolism; Pentose phosphate pathway	230
ko00040	Metabolism; Carbohydrate metabolism; Pentose and glucuronate interconversions	177
ko00051	Metabolism; Carbohydrate metabolism; Fructose and mannose metabolism	281
ko00052	Metabolism; Carbohydrate metabolism; Galactose metabolism	202
ko00053	Metabolism; Carbohydrate metabolism; Ascorbate and aldarate metabolism	167
ko00500	Metabolism; Carbohydrate metabolism; Starch and sucrose metabolism	676
ko00520	Metabolism; Carbohydrate metabolism; Amino sugar and nucleotide sugar metabolism	432
ko00562	Metabolism; Carbohydrate metabolism; Inositol phosphate metabolism	288
ko00620	Metabolism; Carbohydrate metabolism; Pyruvate metabolism	558
ko00630	Metabolism; Carbohydrate metabolism; Glyoxylate and dicarboxylate metabolism	606
ko00640	Metabolism; Carbohydrate metabolism; Propanoate metabolism	214
ko00650	Metabolism; Carbohydrate metabolism; Butanoate metabolism	80
ko00660	Metabolism; Carbohydrate metabolism; C5-Branched dibasic acid metabolism	21
1.2 Energy metabolism		1969
ko00190	Metabolism; Energy metabolism; Oxidative phosphorylation	732
ko00195	Metabolism; Energy metabolism; Photosynthesis	147
ko00196	Metabolism; Energy metabolism; Photosynthesis - antenna proteins	40
ko00680	Metabolism; Energy metabolism; Methane metabolism	298
ko00710	Metabolism; Energy metabolism; Carbon fixation in photosynthetic organisms	446
ko00720	Metabolism; Energy metabolism; Carbon fixation pathways in prokaryotes	297
ko00910	Metabolism; Energy metabolism; Nitrogen metabolism	146
ko00920	Metabolism; Energy metabolism; Sulfur metabolism	110
1.3 Lipid metabolism		1506
ko00061	Metabolism; Lipid metabolism; Fatty acid biosynthesis	239
ko00062	Metabolism; Lipid metabolism; Fatty acid elongation	66
ko00071	Metabolism; Lipid metabolism; Fatty acid degradation	239
ko00072	Metabolism; Lipid metabolism; Synthesis and degradation of ketone bodies	16
ko00073	Metabolism; Lipid metabolism; Cutin, suberine and wax biosynthesis	40
ko00100	Metabolism; Lipid metabolism; Steroid biosynthesis	129
ko00140	Metabolism; Lipid metabolism; Steroid hormone biosynthesis	17
ko00561	Metabolism; Lipid metabolism; Glycerolipid metabolism	234
ko00564	Metabolism; Lipid metabolism; Glycerophospholipid metabolism	370
ko00565	Metabolism; Lipid metabolism; Ether lipid metabolism	107
ko00590	Metabolism; Lipid metabolism; Arachidonic acid metabolism	38
ko00591	Metabolism; Lipid metabolism; Linoleic acid metabolism	227
ko00592	Metabolism; Lipid metabolism; alpha-Linolenic acid metabolism	135
ko00600	Metabolism; Lipid metabolism; Sphingolipid metabolism	139
ko01040	Metabolism; Lipid metabolism; Biosynthesis of unsaturated fatty acids	87
1.4 Nucleotide metabolism		844
ko00230	Metabolism; Nucleotide metabolism; Purine metabolism	719
ko00240	Metabolism; Nucleotide metabolism; Pyrimidine metabolism	517
1.5 Amino acid metabolism		1934
ko00220	Metabolism; Amino acid metabolism; Arginine biosynthesis	149
ko00250	Metabolism; Amino acid metabolism; Alanine, aspartate and glutamate metabolism	304
ko00260	Metabolism; Amino acid metabolism; Glycine, serine and threonine metabolism	262
ko00270	Metabolism; Amino acid metabolism; Cysteine and methionine metabolism	495
ko00280	Metabolism; Amino acid metabolism; Valine, leucine and isoleucine degradation	190
ko00290	Metabolism; Amino acid metabolism; Valine, leucine and isoleucine biosynthesis	50
ko00300	Metabolism; Amino acid metabolism; Lysine biosynthesis	56
ko00310	Metabolism; Amino acid metabolism; Lysine degradation	165
ko00330	Metabolism; Amino acid metabolism; Arginine and proline metabolism	265
ko00340	Metabolism; Amino acid metabolism; Histidine metabolism	73
ko00350	Metabolism; Amino acid metabolism; Tyrosine metabolism	89
ko00360	Metabolism; Amino acid metabolism; Phenylalanine metabolism	119
ko00380	Metabolism; Amino acid metabolism; Tryptophan metabolism	295
ko00400	Metabolism; Amino acid metabolism; Phenylalanine, tyrosine and tryptophan biosynthesis	96
1.6 Metabolism of other amino acids		819
ko00410	Metabolism; Metabolism of other amino acids; beta-Alanine metabolism	176
ko00430	Metabolism; Metabolism of other amino acids; Taurine and hypotaurine metabolism	50
ko00440	Metabolism; Metabolism of other amino acids; Phosphonate and phosphinate metabolism	32
ko00450	Metabolism; Metabolism of other amino acids; Selenocompound metabolism	144
ko00460	Metabolism; Metabolism of other amino acids; Cyanoamino acid metabolism	168
ko00471	Metabolism; Metabolism of other amino acids; D-Glutamine and D-glutamate metabolism	10
ko00480	Metabolism; Metabolism of other amino acids; Glutathione metabolism	287
1.7 Glycan biosynthesis and metabolism		570
ko00510	Metabolism; Glycan biosynthesis and metabolism; N-Glycan biosynthesis	226
ko00511	Metabolism; Glycan biosynthesis and metabolism; Other glycan degradation	80
ko00513	Metabolism; Glycan biosynthesis and metabolism; Various types of N-glycan biosynthesis	174
ko00514	Metabolism; Glycan biosynthesis and metabolism; Other types of O-glycan biosynthesis	69
ko00515	Metabolism; Glycan biosynthesis and metabolism; Mannose type O-glycan biosynthesis	10
ko00531	Metabolism; Glycan biosynthesis and metabolism; Glycosaminoglycan degradation	61
ko00534	Metabolism; Glycan biosynthesis and metabolism; Glycosaminoglycan biosynthesis - heparan sulfate / heparin	1
ko00540	Metabolism; Glycan biosynthesis and metabolism; Lipopolysaccharide biosynthesis	23
ko00550	Metabolism; Glycan biosynthesis and metabolism; Peptidoglycan biosynthesis	9
ko00563	Metabolism; Glycan biosynthesis and metabolism; Glycosylphosphatidylinositol (GPI)-anchor biosynthesis	77
ko00601	Metabolism; Glycan biosynthesis and metabolism; Glycosphingolipid biosynthesis - lacto and neolacto series	1
ko00603	Metabolism; Glycan biosynthesis and metabolism; Glycosphingolipid biosynthesis - globo and isoglobo series	21
ko00604	Metabolism; Glycan biosynthesis and metabolism; Glycosphingolipid biosynthesis - ganglio series	14
1.8 Metabolism of cofactors and vitamins		781
ko00130	Metabolism; Metabolism of cofactors and vitamins; Ubiquinone and other terpenoid-quinone biosynthesis	98
ko00670	Metabolism; Metabolism of cofactors and vitamins; One carbon pool by folate	109
ko00730	Metabolism; Metabolism of cofactors and vitamins; Thiamine metabolism	72
ko00740	Metabolism; Metabolism of cofactors and vitamins; Riboflavin metabolism	36
ko00750	Metabolism; Metabolism of cofactors and vitamins; Vitamin B6 metabolism	27
ko00760	Metabolism; Metabolism of cofactors and vitamins; Nicotinate and nicotinamide metabolism	88
ko00770	Metabolism; Metabolism of cofactors and vitamins; Pantothenate and CoA biosynthesis	77
ko00780	Metabolism; Metabolism of cofactors and vitamins; Biotin metabolism	61
ko00785	Metabolism; Metabolism of cofactors and vitamins; Lipoic acid metabolism	10
ko00790	Metabolism; Metabolism of cofactors and vitamins; Folate biosynthesis	73
ko00830	Metabolism; Metabolism of cofactors and vitamins; Retinol metabolism	23
ko00860	Metabolism; Metabolism of cofactors and vitamins; Porphyrin and chlorophyll metabolism	123
1.9 Metabolism of terpenoids and polyketides		441
ko00281	Metabolism; Metabolism of terpenoids and polyketides; Geraniol degradation	3
ko00523	Metabolism; Metabolism of terpenoids and polyketides; Polyketide sugar unit biosynthesis	6
ko00900	Metabolism; Metabolism of terpenoids and polyketides; Terpenoid backbone biosynthesis	151
ko00902	Metabolism; Metabolism of terpenoids and polyketides; Monoterpenoid biosynthesis	19
ko00903	Metabolism; Metabolism of terpenoids and polyketides; Limonene and pinene degradation	30
ko00904	Metabolism; Metabolism of terpenoids and polyketides; Diterpenoid biosynthesis	47
ko00905	Metabolism; Metabolism of terpenoids and polyketides; Brassinosteroid biosynthesis	29
ko00906	Metabolism; Metabolism of terpenoids and polyketides; Carotenoid biosynthesis	82
ko00908	Metabolism; Metabolism of terpenoids and polyketides; Zeatin biosynthesis	20
ko00909	Metabolism; Metabolism of terpenoids and polyketides; Sesquiterpenoid and triterpenoid biosynthesis	32
ko00981	Metabolism; Metabolism of terpenoids and polyketides; Insect hormone biosynthesis	30
ko01051	Metabolism; Metabolism of terpenoids and polyketides; Biosynthesis of ansamycins	19
ko01053	Metabolism; Metabolism of terpenoids and polyketides; Biosynthesis of siderophore group nonribosomal peptides	4
1.10 Biosynthesis of other secondary metabolites		683
ko00232	Metabolism; Biosynthesis of other secondary metabolites; Caffeine metabolism	39
ko00254	Metabolism; Biosynthesis of other secondary metabolites; Aflatoxin biosynthesis	49
ko00261	Metabolism; Biosynthesis of other secondary metabolites; Monobactam biosynthesis	42
ko00401	Metabolism; Biosynthesis of other secondary metabolites; Novobiocin biosynthesis	2
ko00521	Metabolism; Biosynthesis of other secondary metabolites; Streptomycin biosynthesis	43
ko00524	Metabolism; Biosynthesis of other secondary metabolites; Neomycin, kanamycin and gentamicin biosynthesis	20
ko00901	Metabolism; Biosynthesis of other secondary metabolites; Indole alkaloid biosynthesis	7
ko00940	Metabolism; Biosynthesis of other secondary metabolites; Phenylpropanoid biosynthesis	285
ko00941	Metabolism; Biosynthesis of other secondary metabolites; Flavonoid biosynthesis	75
ko00944	Metabolism; Biosynthesis of other secondary metabolites; Flavone and flavonol biosynthesis	4
ko00945	Metabolism; Biosynthesis of other secondary metabolites; Stilbenoid, diarylheptanoid and gingerol biosynthesis	125
ko00950	Metabolism; Biosynthesis of other secondary metabolites; Isoquinoline alkaloid biosynthesis	45
ko00960	Metabolism; Biosynthesis of other secondary metabolites; Tropane, piperidine and pyridine alkaloid biosynthesis	106
ko00965	Metabolism; Biosynthesis of other secondary metabolites; Betalain biosynthesis	1
ko00966	Metabolism; Biosynthesis of other secondary metabolites; Glucosinolate biosynthesis	1
1.11 Xenobiotics biodegradation and metabolism		274
ko00361	Metabolism; Xenobiotics biodegradation and metabolism; Chlorocyclohexane and chlorobenzene degradation	5
ko00362	Metabolism; Xenobiotics biodegradation and metabolism; Benzoate degradation	11
ko00364	Metabolism; Xenobiotics biodegradation and metabolism; Fluorobenzoate degradation	5
ko00623	Metabolism; Xenobiotics biodegradation and metabolism; Toluene degradation	5
ko00625	Metabolism; Xenobiotics biodegradation and metabolism; Chloroalkane and chloroalkene degradation	44
ko00626	Metabolism; Xenobiotics biodegradation and metabolism; Naphthalene degradation	14
ko00627	Metabolism; Xenobiotics biodegradation and metabolism; Aminobenzoate degradation	5
ko00643	Metabolism; Xenobiotics biodegradation and metabolism; Styrene degradation	18
ko00791	Metabolism; Xenobiotics biodegradation and metabolism; Atrazine degradation	14
ko00980	Metabolism; Xenobiotics biodegradation and metabolism; Metabolism of xenobiotics by cytochrome P450	121
ko00982	Metabolism; Xenobiotics biodegradation and metabolism; Drug metabolism - cytochrome P450	121
ko00983	Metabolism; Xenobiotics biodegradation and metabolism; Drug metabolism - other enzymes	70
2. Genetic Information Processing		7907
2.1 Transcription		1663
ko03020	Genetic Information Processing; Transcription; RNA polymerase	226
ko03022	Genetic Information Processing; Transcription; Basal transcription factors	178
ko03040	Genetic Information Processing; Transcription; Spliceosome	1259
2.2 Translation		3042
ko00970	Genetic Information Processing; Translation; Aminoacyl-tRNA biosynthesis	413
ko03008	Genetic Information Processing; Translation; Ribosome biogenesis in eukaryotes	401
ko03010	Genetic Information Processing; Translation; Ribosome	896
ko03013	Genetic Information Processing; Translation; RNA transport	935
ko03015	Genetic Information Processing; Translation; mRNA surveillance pathway	628
2.3 Folding, sorting and degradation		2862
ko03018	Genetic Information Processing; Folding, sorting and degradation; RNA degradation	577
ko03050	Genetic Information Processing; Folding, sorting and degradation; Proteasome	266
ko03060	Genetic Information Processing; Folding, sorting and degradation; Protein export	183
ko04120	Genetic Information Processing; Folding, sorting and degradation; Ubiquitin mediated proteolysis	782
ko04122	Genetic Information Processing; Folding, sorting and degradation; Sulfur relay system	18
ko04130	Genetic Information Processing; Folding, sorting and degradation; SNARE interactions in vesicular transport	72
ko04141	Genetic Information Processing; Folding, sorting and degradation; Protein processing in endoplasmic reticulum	1164
2.4 Replication and repair		750
ko03030	Genetic Information Processing; Replication and repair; DNA replication	219
ko03410	Genetic Information Processing; Replication and repair; Base excision repair	166
ko03420	Genetic Information Processing; Replication and repair; Nucleotide excision repair	298
ko03430	Genetic Information Processing; Replication and repair; Mismatch repair	105
ko03440	Genetic Information Processing; Replication and repair; Homologous recombination	220
ko03450	Genetic Information Processing; Replication and repair; Non-homologous end-joining	57
ko03460	Genetic Information Processing; Replication and repair; Fanconi anemia pathway	229
3. Environmental Information Processing		4120
3.1 Membrane transport		260
ko02010	Environmental Information Processing; Membrane transport; ABC transporters	229
ko03070	Environmental Information Processing; Membrane transport; Bacterial secretion system	31
3.2 Signal transduction		3862
ko02020	Environmental Information Processing; Signal transduction; Two-component system	65
ko04010	Environmental Information Processing; Signal transduction; MAPK signaling pathway	188
ko04011	Environmental Information Processing; Signal transduction; MAPK signaling pathway - yeast	375
ko04012	Environmental Information Processing; Signal transduction; ErbB signaling pathway	46
ko04013	Environmental Information Processing; Signal transduction; MAPK signaling pathway - fly	163
ko04014	Environmental Information Processing; Signal transduction; Ras signaling pathway	113
ko04015	Environmental Information Processing; Signal transduction; Rap1 signaling pathway	37
ko04016	Environmental Information Processing; Signal transduction; MAPK signaling pathway - plant	656
ko04020	Environmental Information Processing; Signal transduction; Calcium signaling pathway	112
ko04022	Environmental Information Processing; Signal transduction; cGMP-PKG signaling pathway	101
ko04024	Environmental Information Processing; Signal transduction; cAMP signaling pathway	199
ko04064	Environmental Information Processing; Signal transduction; NF-kappa B signaling pathway	188
ko04066	Environmental Information Processing; Signal transduction; HIF-1 signaling pathway	255
ko04068	Environmental Information Processing; Signal transduction; FoxO signaling pathway	490
ko04070	Environmental Information Processing; Signal transduction; Phosphatidylinositol signaling system	294
ko04071	Environmental Information Processing; Signal transduction; Sphingolipid signaling pathway	295
ko04072	Environmental Information Processing; Signal transduction; Phospholipase D signaling pathway	218
ko04075	Environmental Information Processing; Signal transduction; Plant hormone signal transduction	699
ko04150	Environmental Information Processing; Signal transduction; mTOR signaling pathway	319
ko04151	Environmental Information Processing; Signal transduction; PI3K-Akt signaling pathway	518
ko04152	Environmental Information Processing; Signal transduction; AMPK signaling pathway	507
ko04310	Environmental Information Processing; Signal transduction; Wnt signaling pathway	256
ko04330	Environmental Information Processing; Signal transduction; Notch signaling pathway	109
ko04340	Environmental Information Processing; Signal transduction; Hedgehog signaling pathway	86
ko04341	Environmental Information Processing; Signal transduction; Hedgehog signaling pathway - fly	112
ko04350	Environmental Information Processing; Signal transduction; TGF-beta signaling pathway	216
ko04370	Environmental Information Processing; Signal transduction; VEGF signaling pathway	34
ko04371	Environmental Information Processing; Signal transduction; Apelin signaling pathway	222
ko04390	Environmental Information Processing; Signal transduction; Hippo signaling pathway	184
ko04391	Environmental Information Processing; Signal transduction; Hippo signaling pathway - fly	162
ko04392	Environmental Information Processing; Signal transduction; Hippo signaling pathway -multiple species	47
ko04630	Environmental Information Processing; Signal transduction; Jak-STAT signaling pathway	90
ko04668	Environmental Information Processing; Signal transduction; TNF signaling pathway	29
ko04080	Environmental Information Processing; Signaling molecules and interaction; Neuroactive ligand-receptor interaction	1
ko04514	Environmental Information Processing; Signaling molecules and interaction; Cell adhesion molecules (CAMs)	1
4. Cellular Processes		4225
4.1 Transport and catabolism		2871
ko04138	Cellular Processes; Transport and catabolism; Autophagy - yeast	451
ko04139	Cellular Processes; Transport and catabolism; Mitophagy - yeast	230
ko04140	Cellular Processes; Transport and catabolism; Autophagy - animal	419
ko04142	Cellular Processes; Transport and catabolism; Lysosome	443
ko04144	Cellular Processes; Transport and catabolism; Endocytosis	857
ko04145	Cellular Processes; Transport and catabolism; Phagosome	502
ko04146	Cellular Processes; Transport and catabolism; Peroxisome	551
4.2 Cell growth and death		1238
ko04110	Cellular Processes; Cell growth and death; Cell cycle	534
ko04111	Cellular Processes; Cell growth and death; Cell cycle - yeast	407
ko04112	Cellular Processes; Cell growth and death; Cell cycle - Caulobacter	79
ko04113	Cellular Processes; Cell growth and death; Meiosis - yeast	290
ko04114	Cellular Processes; Cell growth and death; Oocyte meiosis	372
ko04115	Cellular Processes; Cell growth and death; p53 signaling pathway	217
ko04210	Cellular Processes; Cell growth and death; Apoptosis	167
ko04214	Cellular Processes; Cell growth and death; Apoptosis - fly	89
ko04215	Cellular Processes; Cell growth and death; Apoptosis - multiple species	17
4.3 Cellular community - eukaryotes		576
ko04510	Cellular Processes; Cellular community - eukaryotes; Focal adhesion	76
ko04520	Cellular Processes; Cellular community - eukaryotes; Adherens junction	99
ko04530	Cellular Processes; Cellular community - eukaryotes; Tight junction	358
ko04540	Cellular Processes; Cellular community - eukaryotes; Gap junction	156
ko04550	Cellular Processes; Cellular community - eukaryotes; Signaling pathways regulating pluripotency of stem cells	28
4.4 Cellular community - prokaryotes		236
ko02024	Cellular Processes; Cellular community - prokaryotes; Quorum sensing	196
ko02025	Cellular Processes; Cellular community - prokaryotes; Biofilm formation - Pseudomonas aeruginosa	6
ko02026	Cellular Processes; Cellular community - prokaryotes; Biofilm formation - Escherichia coli	29
ko05111	Cellular Processes; Cellular community - prokaryotes; Biofilm formation - Vibrio cholerae	11
4.5 Cell motility		265
ko04810	Cellular Processes; Cell motility; Regulation of actin cytoskeleton	265
5. Organismal Systems		4556
5.1 Immune system		1145
ko04062	Organismal Systems; Immune system; Chemokine signaling pathway	37
ko04611	Organismal Systems; Immune system; Platelet activation	26
ko04612	Organismal Systems; Immune system; Antigen processing and presentation	370
ko04620	Organismal Systems; Immune system; Toll-like receptor signaling pathway	171
ko04621	Organismal Systems; Immune system; NOD-like receptor signaling pathway	386
ko04622	Organismal Systems; Immune system; RIG-I-like receptor signaling pathway	43
ko04623	Organismal Systems; Immune system; Cytosolic DNA-sensing pathway	109
ko04624	Organismal Systems; Immune system; Toll and Imd signaling pathway	180
ko04650	Organismal Systems; Immune system; Natural killer cell mediated cytotoxicity	27
ko04657	Organismal Systems; Immune system; IL-17 signaling pathway	151
ko04658	Organismal Systems; Immune system; Th1 and Th2 cell differentiation	9
ko04659	Organismal Systems; Immune system; Th17 cell differentiation	109
ko04660	Organismal Systems; Immune system; T cell receptor signaling pathway	35
ko04662	Organismal Systems; Immune system; B cell receptor signaling pathway	40
ko04664	Organismal Systems; Immune system; Fc epsilon RI signaling pathway	25
ko04666	Organismal Systems; Immune system; Fc gamma R-mediated phagocytosis	178
ko04670	Organismal Systems; Immune system; Leukocyte transendothelial migration	14
5.2 Endocrine system		1685
ko03320	Organismal Systems; Endocrine system; PPAR signaling pathway	238
ko04614	Organismal Systems; Endocrine system; Renin-angiotensin system	34
ko04910	Organismal Systems; Endocrine system; Insulin signaling pathway	365
ko04911	Organismal Systems; Endocrine system; Insulin secretion	8
ko04912	Organismal Systems; Endocrine system; GnRH signaling pathway	86
ko04913	Organismal Systems; Endocrine system; Ovarian steroidogenesis	2
ko04914	Organismal Systems; Endocrine system; Progesterone-mediated oocyte maturation	197
ko04915	Organismal Systems; Endocrine system; Estrogen signaling pathway	267
ko04916	Organismal Systems; Endocrine system; Melanogenesis	95
ko04917	Organismal Systems; Endocrine system; Prolactin signaling pathway	19
ko04918	Organismal Systems; Endocrine system; Thyroid hormone synthesis	153
ko04919	Organismal Systems; Endocrine system; Thyroid hormone signaling pathway	297
ko04920	Organismal Systems; Endocrine system; Adipocytokine signaling pathway	181
ko04921	Organismal Systems; Endocrine system; Oxytocin signaling pathway	207
ko04922	Organismal Systems; Endocrine system; Glucagon signaling pathway	360
ko04923	Organismal Systems; Endocrine system; Regulation of lipolysis in adipocytes	11
ko04924	Organismal Systems; Endocrine system; Renin secretion	35
ko04925	Organismal Systems; Endocrine system; Aldosterone synthesis and secretion	20
5.3 Circulatory system		228
ko04261	Organismal Systems; Circulatory system; Adrenergic signaling in cardiomyocytes	173
ko04260	Organismal Systems; Circulatory system; Cardiac muscle contraction	51
ko04270	Organismal Systems; Circulatory system; Vascular smooth muscle contraction	48
5.4 Digestive system		367
ko04970	Organismal Systems; Digestive system; Salivary secretion	18
ko04971	Organismal Systems; Digestive system; Gastric acid secretion	19
ko04972	Organismal Systems; Digestive system; Pancreatic secretion	53
ko04973	Organismal Systems; Digestive system; Carbohydrate digestion and absorption	26
ko04974	Organismal Systems; Digestive system; Protein digestion and absorption	45
ko04975	Organismal Systems; Digestive system; Fat digestion and absorption	16
ko04976	Organismal Systems; Digestive system; Bile secretion	182
ko04977	Organismal Systems; Digestive system; Vitamin digestion and absorption	13
ko04978	Organismal Systems; Digestive system; Mineral absorption	24
5.5 Excretory system		421
ko04960	Organismal Systems; Excretory system; Aldosterone-regulated sodium reabsorption	9
ko04961	Organismal Systems; Excretory system; Endocrine and other factor-regulated calcium reabsorption	229
ko04962	Organismal Systems; Excretory system; Vasopressin-regulated water reabsorption	39
ko04964	Organismal Systems; Excretory system; Proximal tubule bicarbonate reclamation	18
ko04966	Organismal Systems; Excretory system; Collecting duct acid secretion	146
5.6 Nervous system		1081
ko04720	Organismal Systems; Nervous system; Long-term potentiation	116
ko04721	Organismal Systems; Nervous system; Synaptic vesicle cycle	432
ko04722	Organismal Systems; Nervous system; Neurotrophin signaling pathway	259
ko04723	Organismal Systems; Nervous system; Retrograde endocannabinoid signaling	27
ko04724	Organismal Systems; Nervous system; Glutamatergic synapse	108
ko04725	Organismal Systems; Nervous system; Cholinergic synapse	11
ko04726	Organismal Systems; Nervous system; Serotonergic synapse	10
ko04727	Organismal Systems; Nervous system; GABAergic synapse	126
ko04728	Organismal Systems; Nervous system; Dopaminergic synapse	196
ko04730	Organismal Systems; Nervous system; Long-term depression	65
5.7 Sensory system		52
ko04740	Organismal Systems; Sensory system; Olfactory transduction	22
ko04742	Organismal Systems; Sensory system; Taste transduction	4
ko04744	Organismal Systems; Sensory system; Phototransduction	21
ko04745	Organismal Systems; Sensory system; Phototransduction - fly	17
ko04750	Organismal Systems; Sensory system; Inflammatory mediator regulation of TRP channels	43
5.8 Development and regeneration		58
ko04320	Organismal Systems; Development; Dorso-ventral axis formation	5
ko04360	Organismal Systems; Development; Axon guidance	50
ko04380	Organismal Systems; Development; Osteoclast differentiation	30
5.9 Aging		761
ko04211	Organismal Systems; Aging; Longevity regulating pathway	412
ko04212	Organismal Systems; Aging; Longevity regulating pathway - worm	371
ko04213	Organismal Systems; Aging; Longevity regulating pathway - multiple species	530
5.10 Environmental adaptation		943
ko04626	Organismal Systems; Environmental adaptation; Plant-pathogen interaction	553
ko04710	Organismal Systems; Environmental adaptation; Circadian rhythm	134
ko04711	Organismal Systems; Environmental adaptation; Circadian rhythm - fly	23
ko04712	Organismal Systems; Environmental adaptation; Circadian rhythm - plant	237
ko04713	Organismal Systems; Environmental adaptation; Circadian entrainment	22
6. Human Diseases		5741
6.1 Cancer: overview		1900
ko05200	Human Diseases; Cancers: Overview; Pathways in cancer	349
ko05202	Human Diseases; Cancers: Overview; Transcriptional misregulation in cancer	268
ko05203	Human Diseases; Cancers: Overview; Viral carcinogenesis	665
ko05204	Human Diseases; Cancers: Overview; Chemical carcinogenesis	114
ko05205	Human Diseases; Cancers: Overview; Proteoglycans in cancer	222
ko05206	Human Diseases; Cancers: Overview; MicroRNAs in cancer	415
ko05230	Human Diseases; Cancers: Overview; Central carbon metabolism in cancer	181
ko05231	Human Diseases; Cancers: Overview; Choline metabolism in cancer	215
6.2 Cancer: specific types		387
ko05210	Human Diseases; Cancers: Specific types; Colorectal cancer	52
ko05211	Human Diseases; Cancers: Specific types; Renal cell carcinoma	90
ko05212	Human Diseases; Cancers: Specific types; Pancreatic cancer	28
ko05213	Human Diseases; Cancers: Specific types; Endometrial cancer	42
ko05214	Human Diseases; Cancers: Specific types; Glioma	51
ko05215	Human Diseases; Cancers: Specific types; Prostate cancer	243
ko05216	Human Diseases; Cancers: Specific types; Thyroid cancer	21
ko05217	Human Diseases; Cancers: Specific types; Basal cell carcinoma	15
ko05218	Human Diseases; Cancers: Specific types; Melanoma	20
ko05219	Human Diseases; Cancers: Specific types; Bladder cancer	9
ko05220	Human Diseases; Cancers: Specific types; Chronic myeloid leukemia	34
ko05221	Human Diseases; Cancers: Specific types; Acute myeloid leukemia	32
ko05222	Human Diseases; Cancers: Specific types; Small cell lung cancer	49
ko05223	Human Diseases; Cancers: Specific types; Non-small cell lung cancer	22
ko05224	Human Diseases; Cancers: Specific types; Breast cancer	63
6.3 Immune disease		236
ko05322	Human Diseases; Immune diseases; Systemic lupus erythematosus	75
ko05323	Human Diseases; Immune diseases; Rheumatoid arthritis	159
ko05340	Human Diseases; Immune diseases; Primary immunodeficiency	2
6.4 Neurodegenerative disease		1111
ko05010	Human Diseases; Neurodegenerative diseases; Alzheimer's disease	317
ko05014	Human Diseases; Neurodegenerative diseases; Amyotrophic lateral sclerosis (ALS)	236
ko05016	Human Diseases; Neurodegenerative diseases; Huntington's disease	640
ko05012	Human Diseases; Neurodegenerative diseases; Parkinson's disease	303
ko05020	Human Diseases; Neurodegenerative diseases; Prion diseases	74
6.5 Substance dependence		179
ko05031	Human Diseases; Substance dependence; Amphetamine addiction	52
ko05032	Human Diseases; Substance dependence; Morphine addiction	17
ko05033	Human Diseases; Substance dependence; Nicotine addiction	12
ko05034	Human Diseases; Substance dependence; Alcoholism	157
6.6 Cardiovascular disease		452
ko05410	Human Diseases; Cardiovascular diseases; Hypertrophic cardiomyopathy (HCM)	69
ko05416	Human Diseases; Cardiovascular diseases; Viral myocarditis	71
ko05418	Human Diseases; Cardiovascular diseases; Fluid shear stress and atherosclerosis	389
6.7 Endocrine and metabolic disease		586
ko04930	Human Diseases; Endocrine and metabolic diseases; Type II diabetes mellitus	99
ko04931	Human Diseases; Endocrine and metabolic diseases; Insulin resistance	259
ko04932	Human Diseases; Endocrine and metabolic diseases; Non-alcoholic fatty liver disease (NAFLD)	258
ko04933	Human Diseases; Endocrine and metabolic diseases; AGE-RAGE signaling pathway in diabetic complications	25
ko04940	Human Diseases; Endocrine and metabolic diseases; Type I diabetes mellitus	55
6.8 Infectious disease: bacterial		1205
ko05100	Human Diseases; Infectious diseases: Bacterial; Bacterial invasion of epithelial cells	206
ko05110	Human Diseases; Infectious diseases: Bacterial; Vibrio cholerae infection	212
ko05120	Human Diseases; Infectious diseases: Bacterial; Epithelial cell signaling in Helicobacter pylori infection	170
ko05130	Human Diseases; Infectious diseases: Bacterial; Pathogenic Escherichia coli infection	161
ko05131	Human Diseases; Infectious diseases: Bacterial; Shigellosis	36
ko05132	Human Diseases; Infectious diseases: Bacterial; Salmonella infection	31
ko05133	Human Diseases; Infectious diseases: Bacterial; Pertussis	181
ko05134	Human Diseases; Infectious diseases: Bacterial; Legionellosis	344
ko05152	Human Diseases; Infectious diseases: Bacterial; Tuberculosis	396
6.9 Infectious disease: viral		2021
ko05160	Human Diseases; Infectious diseases: Viral; Hepatitis C	140
ko05161	Human Diseases; Infectious diseases: Viral; Hepatitis B	138
ko05162	Human Diseases; Infectious diseases: Viral; Measles	489
ko05164	Human Diseases; Infectious diseases: Viral; Influenza A	493
ko05166	Human Diseases; Infectious diseases: Viral; HTLV-I infection	510
ko05168	Human Diseases; Infectious diseases: Viral; Herpes simplex infection	419
ko05169	Human Diseases; Infectious diseases: Viral; Epstein-Barr virus infection	883
6.10 Infectious disease: parasitic		523
ko05140	Human Diseases; Infectious diseases: Parasitic; Leishmaniasis	169
ko05142	Human Diseases; Infectious diseases: Parasitic; Chagas disease (American trypanosomiasis)	252
ko05143	Human Diseases; Infectious diseases: Parasitic; African trypanosomiasis	23
ko05145	Human Diseases; Infectious diseases: Parasitic; Toxoplasmosis	394
ko05146	Human Diseases; Infectious diseases: Parasitic; Amoebiasis	7
6.11 Drug resistance: antimicrobial		12
ko01502	Human Diseases; Drug resistance: Antimicrobial; Vancomycin resistance	9
ko01503	Human Diseases; Drug resistance: Antimicrobial; Cationic antimicrobial peptide (CAMP) resistance	3
6.12 Drug resistance: antineoplastic		531
ko01521	Human Diseases; Drug resistance: Antineoplastic; EGFR tyrosine kinase inhibitor resistance	80
ko01522	Human Diseases; Drug resistance: Antineoplastic; Endocrine resistance	71
ko01523	Human Diseases; Drug resistance: Antineoplastic; Antifolate resistance	143
ko01524	Human Diseases; Drug resistance: Antineoplastic; Platinum drug resistance	322
Others*	Others	64871
* indicated annotated Unigenes with no KO identifiers and with KO identifiers but not mapped to known KEGG pathways
