# Supplementary material for: Transcriptome profiles revealed molecular mechanisms of alternating temperatures in breaking the epicotyl morphophysiological dormancy of Polygonatum sibiricum seeds
Source: BMC Plant Biol. 2021 Aug 12;21:370. doi: 10.1186/s12870-021-03147-7 (PMC8359049; doi:10.1186/s12870-021-03147-7)
Supplement: Supplementary file 6 — Additional file 6: Table S8. List of hormone metabolic and signaling genes in P. sibiricum transcriptome. [file 12870_2021_3147_MOESM6_ESM.xlsx]

## Sheet: hormone metabolic gene
Table S8 List of hormone metabolic and signaling genes in P. Sibiricum transcriptome.
Unigene ID	DEG	Cluster No. of DEG	At ID.	% identity	alignment length	mismatches	gap opens	q. start	q. end	s. start	s. end	evalue	bit score	Gene name	Reaction id	Enzymatic activity	Hormone metabolism pathway		Seed(FPKM)	Corm(FPKM)	Str_S(FPKM)	Eme_S(FPKM)
i0_HQ_SeedM_c1737/f2p0/592			AT1G64680.1	79.31	87	18	0	1	261	163	249	2.91e-45	150		5.2.1.14	beta-carotene isomerase	5-deoxystrigol biosynthesis (strigolactone biosynthesis)		0.275	0.176667	0.86	0.323333
i4_HQ_SeedM_c9409/f3p3/5039			AT1G64680.2	74.436	133	33	1	1532	1930	17	148	5.34e-59	202		5.2.1.14	beta-carotene isomerase	5-deoxystrigol biosynthesis (strigolactone biosynthesis)		0.155	0.123333	0.386667	0.206667
i4_LQ_SeedM_c8692/f1p0/5009			AT1G64680.2	74.436	133	33	1	1527	1925	17	148	5.31e-59	202		5.2.1.14	beta-carotene isomerase	5-deoxystrigol biosynthesis (strigolactone biosynthesis)		0	0	0.0833333	0
i1_LQ_SeedM_c23317/f1p0/1789	i1_LQ_SeedM_c23317/f1p0/1789	C5	AT4G32810.1	61.687	569	201	7	43	1707	4	569	0	699	CCD8; MAX4	1.13.11.69	9-cis-10'-apo-beta-carotenal cleavage dioxygenase	5-deoxystrigol biosynthesis (strigolactone biosynthesis);auxin polar transport		3.775	3.15	0.156667	0.266667
i1_LQ_SeedM_c10307/f1p7/1308			AT4G25700.1	83.938	193	31	0	450	1028	83	275	6.47e-111	329	CHY1		β-ring hydroxylase	zeaxanthin biosynthesis related to ABA		9.99	9.57333	16.82	12.44
i1_LQ_SeedM_c7716/f1p1/1708			AT1G08550.3	75.989	379	83	2	403	1515	84	462	0	542	VDE1/NPQ1		violaxanthin de-epoxidase 1//non-photochemical quenching 1	ABA biosynthesis (violaxanthin, antheraxanthin and zeaxanthin interconversion)		4.35	2.21	3.50667	3.73
i2_LQ_SeedM_c37630/f1p0/2739	i2_LQ_SeedM_c37630/f1p0/2739	C2	AT1G08550.3	76.253	379	82	2	443	1555	84	462	0	543	VDE1/NPQ1		violaxanthin de-epoxidase 1//non-photochemical quenching 1	ABA biosynthesis (violaxanthin, antheraxanthin and zeaxanthin interconversion)		0.78	1.11333	0.476667	0.573333
i2_LQ_SeedM_c57870/f1p0/2622	i2_LQ_SeedM_c57870/f1p0/2622	C1	AT1G08550.3	78.477	302	57	2	691	1572	161	462	1.59e-148	446	VDE1/NPQ1		violaxanthin de-epoxidase 1//non-photochemical quenching 1	ABA biosynthesis (violaxanthin, antheraxanthin and zeaxanthin interconversion)		0.255	1.18667	0.166667	0.356667
i4_LQ_SeedM_c5697/f1p33/4862	i4_LQ_SeedM_c5697/f1p33/4862	C1	AT1G08550.3	73.585	371	87	3	3734	4822	95	462	1.33e-167	515	VDE1/NPQ1		violaxanthin de-epoxidase 1//non-photochemical quenching 1	ABA biosynthesis (violaxanthin, antheraxanthin and zeaxanthin interconversion)		0.16	0.85	0.203333	0.303333
i0_LQ_SeedM_c7527/f1p3/833			AT2G21530.1	64.286	112	40	0	259	594	85	196	3.44e-45	152			zeaxanthin epoxidase	ABA biosynthesis (violaxanthin, antheraxanthin and zeaxanthin interconversion)		2.35	1.46	3.29	3.96
i1_LQ_SeedM_c14529/f1p3/1202			AT3G47860.1	70.992	262	73	2	274	1053	93	353	6e-138	398	CHL		zeaxanthin epoxidase;chloroplastic lipocalin	ABA biosynthesis (violaxanthin, antheraxanthin and zeaxanthin interconversion)		1.635	6.07	4.53	3.21667
i3_LQ_SeedM_c27584/f1p1/3636			AT3G47860.1	77.372	137	31	0	1132	1542	127	263	2.36e-65	226	CHL		zeaxanthin epoxidase;chloroplastic lipocalin	ABA biosynthesis (violaxanthin, antheraxanthin and zeaxanthin interconversion)		0	0	0	0
i0_LQ_SeedM_c5463/f1p11/627			AT5G58070.1	81.061	132	25	0	55	450	1	132	4.51e-77	229	TIL		zeaxanthin epoxidase,(temperature-induced lipocalin )	ABA biosynthesis (violaxanthin, antheraxanthin and zeaxanthin interconversion)		20.95	19.3933	49.5667	68.23
i0_LQ_SeedM_c7468/f1p0/643	i0_LQ_SeedM_c7468/f1p0/643	C7	AT5G58070.1	75.806	186	45	0	36	593	1	186	1.74e-97	282	TIL		zeaxanthin epoxidase,(temperature-induced lipocalin )	ABA biosynthesis (violaxanthin, antheraxanthin and zeaxanthin interconversion)		7.795	5.74333	12.4167	22.93
i2_LQ_SeedM_c57226/f1p3/2458	i2_LQ_SeedM_c57226/f1p3/2458	C2	AT5G58070.1	67.2	125	36	3	77	451	8	127	1.27e-41	150	TIL		zeaxanthin epoxidase,(temperature-induced lipocalin )	ABA biosynthesis (violaxanthin, antheraxanthin and zeaxanthin interconversion)		1.05	2.56333	0.293333	0.88
i5_LQ_SeedM_c13590/f1p0/5054			AT5G58070.1	79.032	124	26	0	32	403	1	124	7.08e-54	187	TIL		zeaxanthin epoxidase,(temperature-induced lipocalin )	ABA biosynthesis (violaxanthin, antheraxanthin and zeaxanthin interconversion)		0.09	0.07	0.21	0.15
i2_HQ_SeedM_c2347/f5p2/2409			AT5G67030.1	73.675	566	146	1	513	2201	100	665	0	850	ZEP/ABA1/NPQ2		zeaxanthin epoxidase/ABA deficient 1/non-photochemical quenching 2	ABA biosynthesis (violaxanthin, antheraxanthin and zeaxanthin interconversion)		2.505	3.34667	6.12	3.92
i2_LQ_SeedM_c57053/f1p2/2320	i2_LQ_SeedM_c57053/f1p2/2320	C7	AT5G67030.1	73.675	566	146	1	286	1974	100	665	0	851	ZEP/ABA1/NPQ2		zeaxanthin epoxidase/ABA deficient 1/non-photochemical quenching 2	ABA biosynthesis (violaxanthin, antheraxanthin and zeaxanthin interconversion)		0.87	0.233333	3.05	2.55667
i2_LQ_SeedM_c51193/f1p1/2129			AT1G67080.1	70.968	31	9	0	365	457	145	175	6.12e-06	48.5	ABA4		ABSCISIC ACID (ABA)-DEFICIENT 4	ABA biosynthesis		1.07	0.556667	1.40667	1.50333
i1_LQ_SeedM_c14504/f1p0/1156			AT3G63520.1	74.043	235	57	2	2	703	277	508	4.56e-118	352	NCED1;CCD1	1.14.99.-	9-cis-epoxycarotenoid dioxygenase;carotenoid cleavage dioxygenase	ABA biosynthesis		0	0.0633333	0	0
i1_LQ_SeedM_c3081/f1p0/1728			AT3G63520.1	44.758	248	132	3	284	1015	98	344	7.93e-64	219	NCED1;CCD1	1.14.99.-	9-cis-epoxycarotenoid dioxygenase;carotenoid cleavage dioxygenase	ABA biosynthesis		0.01	0	0	0
i1_LQ_SeedM_c9612/f1p4/1982			AT3G63520.1	81.016	374	67	2	536	1654	158	528	0	639	NCED1;CCD1	1.14.99.-	9-cis-epoxycarotenoid dioxygenase;carotenoid cleavage dioxygenase	ABA biosynthesis		24.195	36.9367	26.9767	22.2867
i2_LQ_SeedM_c69381/f1p3/2473	i2_LQ_SeedM_c69381/f1p3/2473	C8	AT1G30100.1	75.983	483	116	0	439	1887	98	580	0	775	NCED5	1.13.11.51	9-cis-epoxycarotenoid dioxygenase	ABA biosynthesis		11.155	2.63667	18.3933	2.29667
i2_LQ_SeedM_c66749/f1p0/2604	i2_LQ_SeedM_c66749/f1p0/2604	C9	AT4G19170.1	64.829	526	170	8	339	1892	76	594	0	668	NCED4	1.13.11.51	9-cis-epoxycarotenoid dioxygenase	ABA biosynthesis		0.555	1.05333	8.19667	1.57333
i4_LQ_SeedM_c2675/f1p0/4890			AT4G19170.1	48.077	52	26	1	1763	1611	193	244	7.94e-06	51.2	NCED4	1.13.11.51	9-cis-epoxycarotenoid dioxygenase	ABA biosynthesis		0.035	0.00666667	0.0733333	0.0533333
i0_LQ_SeedM_c4979/f1p0/630	i0_LQ_SeedM_c4979/f1p0/630	C2	AT1G52340.1	50.92	163	70	2	15	479	125	285	1.55e-42	145	ABA2	1.1.1.288	xanthoxin dehydrogenase	ABA biosynthesis		67.44	90.06	37.6333	145.937
i4_LQ_SeedM_c10642/f1p1/4932			AT1G52340.1	63.415	164	60	0	4298	4789	122	285	3.87e-76	184	ABA2	1.1.1.288	xanthoxin dehydrogenase	ABA biosynthesis		4.005	2.89333	6.06667	5.09
i4_LQ_SeedM_c16325/f1p0/4090			AT1G52340.1	66.184	207	67	2	3028	3639	16	222	9.63e-79	245	ABA2	1.1.1.288	xanthoxin dehydrogenase	ABA biosynthesis		3.975	4.17333	7.13333	5.7
i2_LQ_SeedM_c34759/f1p0/2322			AT3G26760.1	30.976	297	168	10	1099	1926	19	299	1.78e-30	122		1.1.1.288	xanthoxin dehydrogenase	ABA biosynthesis		0.025	0	0.0166667	0.24
i0_LQ_SeedM_c6527/f1p9/882	i0_LQ_SeedM_c6527/f1p9/882	C6	AT3G26770.1	50.893	112	54	1	69	401	38	149	1.63e-40	117		1.1.1.288	xanthoxin dehydrogenase	ABA biosynthesis		43.205	40.1	15.6067	84.7867
i1_HQ_SeedM_c14403/f2p3/1065	i1_HQ_SeedM_c14403/f2p3/1065	C2	AT3G26770.1	54.58	262	118	1	168	950	39	300	5.54e-98	293		1.1.1.288	xanthoxin dehydrogenase	ABA biosynthesis		47.855	68.9233	23.6533	30.7833
i2_LQ_SeedM_c73367/f2p0/2138			AT3G51680.1	52.571	175	78	2	1321	1830	53	227	4.7e-60	184	SDR2	1.1.1.288	xanthoxin dehydrogenase	ABA biosynthesis		3.7	4.22667	4.27667	6.37667
i4_HQ_SeedM_c589/f7p0/4599	i4_HQ_SeedM_c589/f7p0/4599	C2	AT2G27150.2	56.028	1410	534	16	115	4323	2	1332	0	1507	AAO3	1.2.3.14	ABSCISIC ALDEHYDE OXIDASE 3	ABA biosynthesis		1.32	4.74	0.76	1.23333
i4_LQ_SeedM_c24830/f1p0/4545	i4_LQ_SeedM_c24830/f1p0/4545	C10	AT2G27150.2	56.17	1410	532	16	80	4288	2	1332	0	1512	AAO3	1.2.3.14	ABSCISIC ALDEHYDE OXIDASE 3	ABA biosynthesis		3.18	0.43	4.92667	3.80667
i2_LQ_SeedM_c20597/f1p37/2641	i2_LQ_SeedM_c20597/f1p37/2641	C3	AT2G27150.6	62.115	747	276	3	159	2378	464	1210	0	958	AAO3	1.2.3.14	ABSCISIC ALDEHYDE OXIDASE 3	ABA biosynthesis		6.505	21.12	11.2867	7.04
i2_LQ_SeedM_c39785/f1p19/2388			AT2G27150.6	66.167	600	202	1	313	2109	617	1216	0	815	AAO3	1.2.3.14	ABSCISIC ALDEHYDE OXIDASE 3	ABA biosynthesis		1.11	0.746667	1.8	1.64333
i4_LQ_SeedM_c10159/f1p5/4431	i4_LQ_SeedM_c10159/f1p5/4431	C10	AT2G27150.6	63.454	498	180	2	2602	4089	550	1047	0	627	AAO3	1.2.3.14	ABSCISIC ALDEHYDE OXIDASE 3	ABA biosynthesis		0.09	0	0.156667	0.09
i4_LQ_SeedM_c10519/f1p0/4426			AT2G27150.6	59.919	741	288	3	1819	4032	448	1182	0	932	AAO3	1.2.3.14	ABSCISIC ALDEHYDE OXIDASE 3	ABA biosynthesis		0.305	0.113333	0.46	0.156667
i4_LQ_SeedM_c13978/f1p2/4683	i4_LQ_SeedM_c13978/f1p2/4683	C10	AT2G27150.6	62.612	559	208	1	2573	4246	590	1148	0	739	AAO3	1.2.3.14	ABSCISIC ALDEHYDE OXIDASE 3	ABA biosynthesis		0.65	0.0233333	0.89	0.47
i4_LQ_SeedM_c1436/f2p0/4714			AT2G27150.6	60.777	566	181	2	2757	4451	691	1216	0	677	AAO3	1.2.3.14	ABSCISIC ALDEHYDE OXIDASE 3	ABA biosynthesis		0.795	0.38	0.45	0.86
i4_LQ_SeedM_c1610/f1p6/4798			AT2G27150.6	64.286	518	180	2	2951	4489	694	1211	0	700	AAO3	1.2.3.14	ABSCISIC ALDEHYDE OXIDASE 3	ABA biosynthesis		0.11	0.08	0.416667	0.14
i4_LQ_SeedM_c18512/f1p0/4648			AT2G27150.6	63.067	463	166	2	2900	4273	749	1211	0	620	AAO3	1.2.3.14	ABSCISIC ALDEHYDE OXIDASE 3	ABA biosynthesis		0.01	0.0833333	0	0
i4_LQ_SeedM_c18877/f1p7/4971	i4_LQ_SeedM_c18877/f1p7/4971	C8	AT2G27150.6	64.528	530	186	2	2465	4048	552	1081	0	719	AAO3	1.2.3.14	ABSCISIC ALDEHYDE OXIDASE 3	ABA biosynthesis		0.11	0.0266667	0.36	0.0533333
i4_LQ_SeedM_c22529/f1p0/4780			AT2G27150.6	61.736	622	233	2	2392	4242	590	1211	0	785	AAO3	1.2.3.14	ABSCISIC ALDEHYDE OXIDASE 3	ABA biosynthesis		0	0	0	0
i4_LQ_SeedM_c8852/f1p0/4614			AT2G27150.6	62.1	562	210	3	997	2676	464	1024	0	730	AAO3	1.2.3.14	ABSCISIC ALDEHYDE OXIDASE 3	ABA biosynthesis		0.29	0.0833333	0.26	0.353333
i5_LQ_SeedM_c13621/f1p5/5000			AT2G27150.6	53.106	644	280	4	2247	4142	448	1081	0	667	AAO3	1.2.3.14	ABSCISIC ALDEHYDE OXIDASE 3	ABA biosynthesis		0	0.00666667	0	0.00666667
i5_LQ_SeedM_c2811/f1p0/5069			AT2G27150.6	60.795	528	181	3	2599	4104	684	1211	0	649	AAO3	1.2.3.14	ABSCISIC ALDEHYDE OXIDASE 3	ABA biosynthesis		0.075	0.07	0.0433333	0.04
i5_LQ_SeedM_c6682/f1p1/6002			AT2G27150.6	58.566	502	207	1	502	2004	534	1035	0	611	AAO3	1.2.3.14	ABSCISIC ALDEHYDE OXIDASE 3	ABA biosynthesis		0.25	0.0866667	0.346667	0.17
i2_LQ_SeedM_c18190/f1p11/2217			AT1G16540.1	53.191	329	143	3	1002	1961	426	752	0	347	ABA3		ABA DEFICIENT 3	ABA biosynthesis		0.25	0.29	0.656667	0.296667
i4_LQ_SeedM_c5124/f1p1/4740			AT1G16540.1	57.27	564	228	4	282	1943	188	748	0	656	ABA3		ABA DEFICIENT 3	ABA biosynthesis		0.585	0.486667	1.11333	0.643333
i2_LQ_SeedM_c41710/f1p0/2682			AT1G16540.2	60.313	703	265	5	80	2155	7	706	0	840	ABA3		ABA DEFICIENT 3	ABA biosynthesis		0.29	0.11	0.48	0.283333
i2_LQ_SeedM_c66525/f1p0/2714			AT1G16540.2	60.913	701	259	6	2	2068	9	706	0	844	ABA3		ABA DEFICIENT 3	ABA biosynthesis		1.25	1.05	2.50667	1.42667
i4_LQ_SeedM_c16384/f1p0/4086	i4_LQ_SeedM_c16384/f1p0/4086	C9	AT1G16540.2	71.429	42	12	0	2393	2518	385	426	3.19e-10	65.5	ABA3		ABA DEFICIENT 3	ABA biosynthesis		0.035	0.01	0.28	0.193333
i4_LQ_SeedM_c6576/f1p6/4923			AT1G16540.2	63.581	497	174	5	78	1559	4	496	0	628	ABA3		ABA DEFICIENT 3	ABA biosynthesis		0.655	0.316667	1.15667	0.613333
i4_LQ_SeedM_c7742/f1p0/4218			AT1G16540.2	59.259	81	33	0	1208	1450	62	142	8.8e-21	99.8	ABA3		ABA DEFICIENT 3	ABA biosynthesis		0.89	0.326667	0.86	1.86333
i4_LQ_SeedM_c22189/f1p2/4994			AT1G16540.3	55.66	106	37	1	4557	4874	744	839	1.02e-47	124	ABA3		ABA DEFICIENT 3	ABA biosynthesis		0.275	0.216667	0.543333	0.313333
i1_LQ_SeedM_c9540/f1p1/1818	i1_LQ_SeedM_c9540/f1p1/1818	C2	AT4G19230.1	70.276	434	125	2	142	1440	35	465	0	663	CYP707A1	1.14.13.-	abscisic acid 8'-hydroxylase	ABA degradation (neophaseic acid biosynthesis)	Abscisic acid derivative Biosynthesis/ABA degradation	2.915	28.61	1.03667	1.31
i2_LQ_SeedM_c29776/f1p6/2101	i2_LQ_SeedM_c29776/f1p6/2101	C7	AT4G19230.1	74.94	419	101	2	298	1554	48	462	0	669	CYP707A1	1.14.13.-	abscisic acid 8'-hydroxylase	ABA degradation (neophaseic acid biosynthesis)	Abscisic acid derivative Biosynthesis/ABA degradation	6.495	10.6833	8.30333	138.403
i2_LQ_SeedM_c33316/f1p6/2103	i2_LQ_SeedM_c33316/f1p6/2103	C7	AT4G19230.1	72.062	451	116	3	200	1552	22	462	0	693	CYP707A1	1.14.13.-	abscisic acid 8'-hydroxylase	ABA degradation (neophaseic acid biosynthesis)	Abscisic acid derivative Biosynthesis/ABA degradation	3.045	5.31667	10.2833	51.3867
i2_LQ_SeedM_c60708/f1p5/2192	i2_LQ_SeedM_c60708/f1p5/2192	C9	AT4G19230.1	74.822	421	102	2	246	1508	46	462	0	673	CYP707A1	1.14.13.-	abscisic acid 8'-hydroxylase	ABA degradation (neophaseic acid biosynthesis)	Abscisic acid derivative Biosynthesis/ABA degradation	10.065	9.61667	52.56	27
i2_LQ_SeedM_c60988/f1p5/2174			AT4G19230.1	74.537	432	106	2	310	1605	35	462	0	692	CYP707A1	1.14.13.-	abscisic acid 8'-hydroxylase	ABA degradation (neophaseic acid biosynthesis)	Abscisic acid derivative Biosynthesis/ABA degradation	0	0.0166667	0.00333333	0.05
i5_LQ_SeedM_c12815/f1p7/5027			AT4G19230.1	46.429	140	42	4	533	120	322	430	1.78e-24	109	CYP707A1	1.14.13.-	abscisic acid 8'-hydroxylase	ABA degradation (neophaseic acid biosynthesis)	Abscisic acid derivative Biosynthesis/ABA degradation	0.185	0.08	0.433333	0.363333
i2_LQ_SeedM_c51792/f1p1/3010	i2_LQ_SeedM_c51792/f1p1/3010	C1	AT4G19230.2	59.341	182	44	2	1966	1421	27	178	1.16e-145	224	CYP707A1	1.14.13.-	abscisic acid 8'-hydroxylase	ABA degradation (neophaseic acid biosynthesis)	Abscisic acid derivative Biosynthesis/ABA degradation	0.305	1.00667	0.303333	0.746667
i4_LQ_SeedM_c2652/f1p0/4726			AT4G19230.2	57.143	63	25	2	1726	1541	381	442	1.82e-28	76.6	CYP707A1	1.14.13.-	abscisic acid 8'-hydroxylase	ABA degradation (neophaseic acid biosynthesis)	Abscisic acid derivative Biosynthesis/ABA degradation	0.24	0.153333	0.4	0.546667
i4_LQ_SeedM_c10987/f1p5/4589			AT2G29090.3	55.769	52	22	1	1621	1466	312	362	2.36e-34	69.7	CYP707A2	1.14.13.-	abscisic acid 8'-hydroxylase	ABA degradation (neophaseic acid biosynthesis)		0.005	0.03	0.0166667	0.0266667
i4_LQ_SeedM_c21800/f1p4/5126			AT2G29090.3	57.692	52	21	1	1799	1644	312	362	4.1e-38	70.5	CYP707A2	1.14.13.-	abscisic acid 8'-hydroxylase	ABA degradation (neophaseic acid biosynthesis)		0.62	0.32	0.653333	0.666667
i1_LQ_SeedM_c15744/f1p0/1148			AT5G45340.1	78.378	37	8	0	279	389	397	433	6.69e-19	66.2	CYP707A3	1.14.13.-	abscisic acid 8'-hydroxylase	ABA degradation (neophaseic acid biosynthesis)	Abscisic acid derivative Biosynthesis/ABA degradation	0.71	0.673333	1.98667	2.43667
i1_LQ_SeedM_c9948/f1p18/1965	i1_LQ_SeedM_c9948/f1p18/1965	C1	AT3G19270.1	67.2	125	41	0	1367	1741	314	438	4.12e-129	196	CYP707A4	1.14.13.-	abscisic acid 8'-hydroxylase	ABA degradation (neophaseic acid biosynthesis)	Abscisic acid derivative Biosynthesis/ABA degradation	0.145	0.94	0.173333	0.126667
i3_HQ_SeedM_c2808/f3p2/4022			AT3G21800.1	42.222	495	236	16	2412	3806	1	475	6.23e-101	331	UGT71B8		UDP-glucosyl transferase 71B8	ABA glucose ester metabolism		7.345	4.64667	12.4033	9.59667
i3_LQ_SeedM_c20401/f1p20/4027			AT3G21800.1	42.424	495	235	17	2293	3687	1	475	7.13e-101	331	UGT71B8		UDP-glucosyl transferase 71B8	ABA glucose ester metabolism		0.425	0.09	0.23	0.646667
i3_LQ_SeedM_c32734/f1p1/3210	i3_LQ_SeedM_c32734/f1p1/3210	C4	AT3G21800.1	42.424	495	235	16	1422	2816	1	475	1.24e-102	332	UGT71B8		UDP-glucosyl transferase 71B8	ABA glucose ester metabolism		5.655	1.32333	4.71667	10.6733
i4_LQ_SeedM_c10151/f1p0/4197			AT3G21800.1	47.445	274	123	7	3201	3986	211	475	8.08e-71	187	UGT71B8		UDP-glucosyl transferase 71B8	ABA glucose ester metabolism		0.085	0.0533333	0.106667	0.15
i4_LQ_SeedM_c15493/f1p5/4072	i4_LQ_SeedM_c15493/f1p5/4072	C2	AT3G21800.1	42.02	495	237	17	2429	3823	1	475	1.65e-105	344	UGT71B8		UDP-glucosyl transferase 71B8	ABA glucose ester metabolism		0.655	2.33667	0.276667	0.25
i4_LQ_SeedM_c3441/f1p0/4317			AT3G21800.1	41.818	495	238	16	2494	3888	1	475	1.49e-99	328	UGT71B8		UDP-glucosyl transferase 71B8	ABA glucose ester metabolism		0.99	0.156667	0.76	1.44
i5_LQ_SeedM_c12790/f1p1/5061	i5_LQ_SeedM_c12790/f1p1/5061	C2	AT3G21800.1	41.414	495	240	16	3752	5146	1	475	2.87e-96	320	UGT71B8		UDP-glucosyl transferase 71B8	ABA glucose ester metabolism		0.16	0.32	0.11	0.16
i2_LQ_SeedM_c3086/f1p3/2569			AT1G05560.1	58.586	99	38	1	303	7	321	416	1.85e-29	123	UGT75B1;UGT1	2.4.1.263	UDP-glucosyltransferase 75B1	ABA glucose ester metabolism/indole-3-acetate conjugate biosynthesis		1.64	0.7	2.26333	3.51667
i5_LQ_SeedM_c10751/f1p3/5387			AT3G21790.1	44.92	374	160	11	4065	5099	122	478	1.64e-76	264		2.4.1.263	abscisate beta-glucosyltransferase	ABA glucose ester metabolism	Abscisic acid derivative Biosynthesis/ABA degradation	0.035	0.0666667	0.113333	0.0666667
i5_LQ_SeedM_c7715/f1p0/5326	i5_LQ_SeedM_c7715/f1p0/5326	C1	AT3G21790.1	48.048	333	134	10	4243	5196	170	478	4.04e-85	248		2.4.1.263	abscisate beta-glucosyltransferase	ABA glucose ester metabolism	Abscisic acid derivative Biosynthesis/ABA degradation	0.28	1.55667	0.21	0.226667
i1_HQ_SeedM_c2223/f4p4/1649			AT4G15550.1	44.172	489	217	14	115	1500	13	472	2.28e-130	389		2.4.1.263	abscisate beta-glucosyltransferase	indole-3-acetate inactivation;ABA glucose ester metabolism	Abscisic acid derivative Biosynthesis/ABA degradation	1.955	1.2	2.57333	2.37
i1_LQ_SeedM_c11703/f1p0/1629			AT4G15550.1	39.157	332	160	11	72	1031	13	314	7.1e-67	224		2.4.1.263	abscisate beta-glucosyltransferase	indole-3-acetate inactivation;ABA glucose ester metabolism	Abscisic acid derivative Biosynthesis/ABA degradation	0.55	0.14	0.466667	0.393333
i1_LQ_SeedM_c17283/f2p0/1838			AT4G15550.1	42.623	488	224	14	104	1486	14	472	5.2e-126	380		2.4.1.263	abscisate beta-glucosyltransferase	indole-3-acetate inactivation;ABA glucose ester metabolism	Abscisic acid derivative Biosynthesis/ABA degradation	5.765	4.42667	6.54	9.02333
i1_LQ_SeedM_c23542/f1p2/1692			AT4G15550.1	38.402	513	250	15	64	1527	1	472	5.63e-94	296		2.4.1.263	abscisate beta-glucosyltransferase	indole-3-acetate inactivation;ABA glucose ester metabolism	Abscisic acid derivative Biosynthesis/ABA degradation	0.22	0	0	0.0133333
i1_LQ_SeedM_c8538/f1p0/1999			AT4G15550.1	39.143	350	176	10	13	1014	144	472	2.68e-72	241		2.4.1.263	abscisate beta-glucosyltransferase	indole-3-acetate inactivation;ABA glucose ester metabolism	Abscisic acid derivative Biosynthesis/ABA degradation	0.175	0.223333	0.04	0.01
i1_LQ_SeedM_c9986/f1p18/1685	i1_LQ_SeedM_c9986/f1p18/1685	C2	AT4G15550.1	40.08	499	230	16	90	1502	15	472	6.99e-111	339		2.4.1.263	abscisate beta-glucosyltransferase	indole-3-acetate inactivation;ABA glucose ester metabolism	Abscisic acid derivative Biosynthesis/ABA degradation	1.875	6.27	1.09333	1.84333
i2_LQ_SeedM_c56280/f1p2/2440	i2_LQ_SeedM_c56280/f1p2/2440	C5	AT4G15550.1	37.081	507	260	15	60	1508	1	472	4.73e-92	298		2.4.1.263	abscisate beta-glucosyltransferase	indole-3-acetate inactivation;ABA glucose ester metabolism	Abscisic acid derivative Biosynthesis/ABA degradation	3.33	3.85333	0.42	0.08
i2_LQ_SeedM_c9688/f1p0/2331	i2_LQ_SeedM_c9688/f1p0/2331	C7	AT4G15550.1	40.481	499	231	16	1462	47	13	472	1.38e-110	345		2.4.1.263	abscisate beta-glucosyltransferase	indole-3-acetate inactivation;ABA glucose ester metabolism	Abscisic acid derivative Biosynthesis/ABA degradation	2.01	0.756667	2.48	4.21333
i4_LQ_SeedM_c13698/f1p1/4374	i4_LQ_SeedM_c13698/f1p1/4374	C8	AT1G17050.1	78.351	97	21	0	173	463	98	194	1.06e-42	162	SPS2	2.5.1.29	geranylgeranyl diphosphate synthase	geranylgeranyl diphosphate biosynthesis (via MEP, via mevalonate)		0.035	0.0466667	1.53667	0.09
i1_LQ_SeedM_c20791/f1p5/1834			AT1G78510.1	79.167	312	65	0	598	1533	94	405	0	519	SPS1	2.5.1.29	geranylgeranyl diphosphate synthase	geranylgeranyl diphosphate biosynthesis (via MEP, via mevalonate)		3.97	7.16667	8.74	4.48
i1_HQ_SeedM_c2061/f2p14/1702			AT1G78510.2	79.233	313	65	0	463	1401	55	367	0	515	SPS1	2.5.1.29	geranylgeranyl diphosphate synthase	geranylgeranyl diphosphate biosynthesis (via MEP, via mevalonate)		3.675	5.46667	8.55667	3.81667
i1_LQ_SeedM_c18944/f1p4/1745			AT1G78510.2	79.322	295	61	0	546	1430	55	349	6.05e-169	485	SPS1	2.5.1.29	geranylgeranyl diphosphate synthase	geranylgeranyl diphosphate biosynthesis (via MEP, via mevalonate)		0.155	0.516667	0.796667	0.356667
i2_HQ_SeedM_c1962/f3p4/3032	i2_HQ_SeedM_c1962/f3p4/3032	C4	AT1G79690.2	68.176	773	240	3	81	2399	4	770	0	1132	NUTD3	5.3.3.2	isopentenyl-diphosphate Delta-isomerase	geranylgeranyl diphosphate biosynthesis (via MEP, via mevalonate)		24.29	1.82667	10.7567	8.34
i2_HQ_SeedM_c20787/f4p4/2980			AT1G79690.2	68.176	773	240	3	115	2433	4	770	0	1132	NUTD3	5.3.3.2	isopentenyl-diphosphate Delta-isomerase	geranylgeranyl diphosphate biosynthesis (via MEP, via mevalonate)		4.16	10.2867	7.86667	9.05333
i2_LQ_SeedM_c13820/f1p4/2934			AT1G79690.2	65.878	803	238	5	87	2495	4	770	0	1118	NUTD3	5.3.3.2	isopentenyl-diphosphate Delta-isomerase	geranylgeranyl diphosphate biosynthesis (via MEP, via mevalonate)		0.79	2.4	8.63667	8.11
i2_LQ_SeedM_c54276/f1p4/2611			AT1G79690.2	65.847	773	232	4	108	2348	4	770	0	1076	NUTD3	5.3.3.2	isopentenyl-diphosphate Delta-isomerase	geranylgeranyl diphosphate biosynthesis (via MEP, via mevalonate)		4.63	5.30667	2.92667	5.35667
i2_LQ_SeedM_c66170/f1p4/2774			AT1G79690.2	63.08	539	163	5	115	1731	4	506	0	703	NUTD3	5.3.3.2	isopentenyl-diphosphate Delta-isomerase	geranylgeranyl diphosphate biosynthesis (via MEP, via mevalonate)		0.025	0.1	0.273333	0
i3_LQ_SeedM_c18568/f1p0/3340			AT1G79690.2	56	50	19	1	2314	2174	238	287	1.36e-08	59.7	NUTD3	5.3.3.2	isopentenyl-diphosphate Delta-isomerase	geranylgeranyl diphosphate biosynthesis (via MEP, via mevalonate)		0.06	0.166667	0.146667	0.0833333
i4_LQ_SeedM_c13518/f1p4/4758			AT1G79690.2	64.216	408	140	3	3	1226	336	737	1.12e-176	551	NUTD3	5.3.3.2	isopentenyl-diphosphate Delta-isomerase	geranylgeranyl diphosphate biosynthesis (via MEP, via mevalonate)		0	0.00333333	0.00333333	0
i5_LQ_SeedM_c6410/f1p0/5416			AT1G79690.2	63.594	434	151	4	101	1399	189	616	0	579	NUTD3	5.3.3.2	isopentenyl-diphosphate Delta-isomerase	geranylgeranyl diphosphate biosynthesis (via MEP, via mevalonate)		0.005	0.00666667	0.02	0
i1_LQ_SeedM_c5015/f1p0/1472	i1_LQ_SeedM_c5015/f1p0/1472	C8	AT2G34630.1	66.881	311	103	0	418	1350	11	321	7.12e-150	432	GPPS	2.5.1.1	geranylpyrophosphate synthase	geranylgeranyl diphosphate biosynthesis (via MEP, via mevalonate)		9.45	5.57	54.51	8.57667
i1_LQ_SeedM_c7496/f1p7/1701			AT2G34630.1	69.362	235	70	2	607	1305	87	321	9.42e-112	337	GPPS	2.5.1.1	geranylpyrophosphate synthase	geranylgeranyl diphosphate biosynthesis (via MEP, via mevalonate)		0.33	0.186667	0.433333	0.186667
i2_LQ_SeedM_c41230/f1p2/3014			AT2G34630.1	70.408	196	58	0	2125	2712	126	321	1.91e-92	297	GPPS	2.5.1.1	geranylpyrophosphate synthase	geranylgeranyl diphosphate biosynthesis (via MEP, via mevalonate)		2.215	1.53667	4.03667	1.76667
i3_LQ_SeedM_c10252/f1p0/3562			AT2G34630.1	56	75	31	1	2800	3018	30	104	1.35e-16	83.2	GPPS	2.5.1.1	geranylpyrophosphate synthase	geranylgeranyl diphosphate biosynthesis (via MEP, via mevalonate)		0.225	0.253333	0.303333	0.446667
i3_LQ_SeedM_c12941/f1p3/3397			AT2G34630.1	73.723	137	36	0	1268	858	126	262	2.05e-64	222	GPPS	2.5.1.1	geranylpyrophosphate synthase	geranylgeranyl diphosphate biosynthesis (via MEP, via mevalonate)		0.27	0.28	0.703333	0.146667
i3_LQ_SeedM_c14437/f1p0/3357	i3_LQ_SeedM_c14437/f1p0/3357	C7	AT2G34630.1	64.22	109	37	1	2635	2955	6	114	6.17e-37	142	GPPS	2.5.1.1	geranylpyrophosphate synthase	geranylgeranyl diphosphate biosynthesis (via MEP, via mevalonate)		0.18	0.0433333	0.56	0.51
i4_LQ_SeedM_c15558/f1p0/4047			AT2G34630.1	62.667	75	28	0	870	1094	30	104	4.18e-22	99.8	GPPS	2.5.1.1	geranylpyrophosphate synthase	geranylgeranyl diphosphate biosynthesis (via MEP, via mevalonate)		0.115	0.12	0.253333	0.09
i4_LQ_SeedM_c7815/f1p1/4229			AT2G34630.1	72.993	137	37	0	1295	1705	126	262	7.17e-64	221	GPPS	2.5.1.1	geranylpyrophosphate synthase	geranylgeranyl diphosphate biosynthesis (via MEP, via mevalonate)		0.125	0.04	0.303333	0.103333
i5_LQ_SeedM_c10651/f1p0/5154			AT2G34630.1	80.645	31	6	0	2876	2968	74	104	3.54e-07	55.1	GPPS	2.5.1.1	geranylpyrophosphate synthase	geranylgeranyl diphosphate biosynthesis (via MEP, via mevalonate)		0.015	0.0366667	0.0433333	0.0366667
i5_LQ_SeedM_c9586/f1p8/5541			AT2G34630.1	64.912	57	20	0	4620	4790	263	319	1.32e-14	77.8	GPPS	2.5.1.1	geranylpyrophosphate synthase	geranylgeranyl diphosphate biosynthesis (via MEP, via mevalonate)		0.17	0.22	0.52	0.216667
i2_LQ_SeedM_c12192/f1p1/2935			AT2G34630.2	62.937	143	51	1	2049	2471	72	214	3.23e-48	178	GPPS	2.5.1.1	geranylpyrophosphate synthase	geranylgeranyl diphosphate biosynthesis (via MEP, via mevalonate)		0.205	0.166667	0.323333	0.436667
i2_LQ_SeedM_c45522/f1p2/2106			AT2G34630.2	68.932	309	90	2	228	1136	45	353	1.9e-146	434	GPPS	2.5.1.1	geranylpyrophosphate synthase	geranylgeranyl diphosphate biosynthesis (via MEP, via mevalonate)		1.015	1.40667	2.99333	2.27333
i3_LQ_SeedM_c11983/f1p0/3701			AT2G34630.2	68.269	312	99	0	211	1146	52	363	6.61e-144	442	GPPS	2.5.1.1	geranylpyrophosphate synthase	geranylgeranyl diphosphate biosynthesis (via MEP, via mevalonate)		1.385	1.54333	3.95	1.57667
i4_LQ_SeedM_c18894/f1p2/4498			AT2G34630.2	69.595	296	90	0	277	1164	68	363	9.87e-139	435	GPPS	2.5.1.1	geranylpyrophosphate synthase	geranylgeranyl diphosphate biosynthesis (via MEP, via mevalonate)		0.135	0.156667	0.35	0.173333
i4_LQ_SeedM_c23291/f1p1/4474			AT2G34630.2	74.214	159	41	0	654	1130	205	363	6.91e-112	253	GPPS	2.5.1.1	geranylpyrophosphate synthase	geranylgeranyl diphosphate biosynthesis (via MEP, via mevalonate)		0.06	0.146667	0.246667	0.07
i4_LQ_SeedM_c5648/f1p2/4952			AT2G34630.2	74.51	255	65	0	273	1037	80	334	2.77e-125	399	GPPS	2.5.1.1	geranylpyrophosphate synthase	geranylgeranyl diphosphate biosynthesis (via MEP, via mevalonate)		0.15	0.25	0.4	0.176667
i4_LQ_SeedM_c11460/f1p2/4507			AT4G17190.3	79.73	74	15	0	1129	1350	9	82	2.61e-32	129	FPS2	2.5.1.1	dimethylallyltranstransferase	geranylgeranyl diphosphate biosynthesis (via MEP, via mevalonate)		0.24	0.243333	0.0733333	0.113333
i1_LQ_SeedM_c2289/f3p2/1492	i1_LQ_SeedM_c2289/f3p2/1492	C1	AT4G36810.1	71.477	298	81	2	425	1306	74	371	2.7e-117	350	GGPS1	2.5.1.1	dimethylallyltranstransferase	geranylgeranyl diphosphate biosynthesis (via MEP, via mevalonate)		9.67	24.8433	10.5067	9.18333
i1_LQ_SeedM_c23311/f1p1/1995	i1_LQ_SeedM_c23311/f1p1/1995	C3	AT1G31910.1	60.212	377	141	4	722	1849	136	504	2.5e-119	365		2.7.4.2	phosphomevalonate kinase	mevalonate and isoprenoid biosynthesis, related to sterol biosynthesis, GA		8.005	10.81	7.85667	5.12333
i4_LQ_SeedM_c22323/f1p27/4498			AT1G31910.1	61.462	301	110	3	479	1378	122	417	2.89e-118	285		2.7.4.2	phosphomevalonate kinase	mevalonate and isoprenoid biosynthesis, related to sterol biosynthesis, GA		1.95	2.50667	1.31333	1.83667
i1_LQ_SeedM_c14890/f1p5/1076	i1_LQ_SeedM_c14890/f1p5/1076	C5	AT1G31910.2	62.562	203	72	2	6	611	171	370	1.15e-47	167		2.7.4.2	phosphomevalonate kinase	mevalonate and isoprenoid biosynthesis, related to sterol biosynthesis, GA		2.785	3.06	1.13	1.81
i2_LQ_SeedM_c6753/f1p2/2439	i2_LQ_SeedM_c6753/f1p2/2439	C2	AT1G31910.2	67.427	307	92	4	100	1017	1	300	2.18e-127	389		2.7.4.2	phosphomevalonate kinase	mevalonate and isoprenoid biosynthesis, related to sterol biosynthesis, GA		4.53	5.55	2.26	3
i4_LQ_SeedM_c8488/f1p1/4966			AT1G31910.2	55.056	267	63	6	2738	3535	90	300	1.39e-65	230		2.7.4.2	phosphomevalonate kinase	mevalonate and isoprenoid biosynthesis, related to sterol biosynthesis, GA		0.75	0.27	1.05667	1.07333
i1_LQ_SeedM_c10126/f1p0/1994			AT1G76490.1	80.534	262	51	0	860	1645	334	595	0	415	HMG1	1.1.1.34	3-hydroxy-3-methylglutaryl coenzyme A reductase	mevalonate and isoprenoid biosynthesis, related to sterol biosynthesis, GA		0.05	0.02	0.1	0.923333
i1_LQ_SeedM_c23118/f1p0/1819			AT1G76490.1	70.707	495	138	3	202	1674	96	587	0	617	HMG1	1.1.1.34	3-hydroxy-3-methylglutaryl coenzyme A reductase	mevalonate and isoprenoid biosynthesis, related to sterol biosynthesis, GA		3.915	4.68333	3.13333	6.88667
i1_LQ_SeedM_c4964/f1p1/1865			AT1G76490.1	63.004	546	171	6	238	1809	96	632	0	615	HMG1	1.1.1.34	3-hydroxy-3-methylglutaryl coenzyme A reductase	mevalonate and isoprenoid biosynthesis, related to sterol biosynthesis, GA		1.015	0.466667	0.926667	1.72
i2_HQ_SeedM_c36191/f4p2/2380			AT1G76490.1	70.501	539	148	2	300	1883	96	634	0	650	HMG1	1.1.1.34	3-hydroxy-3-methylglutaryl coenzyme A reductase	mevalonate and isoprenoid biosynthesis, related to sterol biosynthesis, GA		5.445	8.51667	5.84667	10.76
i2_HQ_SeedM_c6577/f3p5/2328	i2_HQ_SeedM_c6577/f3p5/2328	C5	AT1G76490.1	72.862	538	143	3	200	1807	96	632	0	729	HMG1	1.1.1.34	3-hydroxy-3-methylglutaryl coenzyme A reductase	mevalonate and isoprenoid biosynthesis, related to sterol biosynthesis, GA		43.38	34.3833	11.24	55.1767
i2_HQ_SeedM_c6921/f5p5/2259	i2_HQ_SeedM_c6921/f5p5/2259	C6	AT1G76490.1	72.862	538	143	3	104	1711	96	632	0	730	HMG1	1.1.1.34	3-hydroxy-3-methylglutaryl coenzyme A reductase	mevalonate and isoprenoid biosynthesis, related to sterol biosynthesis, GA		1.425	0.73	1.40333	3.36667
i2_HQ_SeedM_c8866/f4p5/2242	i2_HQ_SeedM_c8866/f4p5/2242	C7	AT1G76490.1	72.862	538	143	3	202	1809	96	632	0	730	HMG1	1.1.1.34	3-hydroxy-3-methylglutaryl coenzyme A reductase	mevalonate and isoprenoid biosynthesis, related to sterol biosynthesis, GA		52.57	32.3933	72.5167	107.917
i2_LQ_SeedM_c26179/f2p5/2199	i2_LQ_SeedM_c26179/f2p5/2199	C6	AT1G76490.1	70.985	548	153	2	138	1763	85	632	0	731	HMG1	1.1.1.34	3-hydroxy-3-methylglutaryl coenzyme A reductase	mevalonate and isoprenoid biosynthesis, related to sterol biosynthesis, GA		42.945	38.9567	38.5067	108.61
i2_LQ_SeedM_c32864/f1p1/2659			AT1G76490.1	48.756	201	93	3	137	709	94	294	2.73e-53	182	HMG1	1.1.1.34	3-hydroxy-3-methylglutaryl coenzyme A reductase	mevalonate and isoprenoid biosynthesis, related to sterol biosynthesis, GA		0.315	0.43	0.516667	0.883333
i2_LQ_SeedM_c32951/f1p4/2349			AT1G76490.1	72.603	146	40	0	931	1368	362	507	1.48e-96	226	HMG1	1.1.1.34	3-hydroxy-3-methylglutaryl coenzyme A reductase	mevalonate and isoprenoid biosynthesis, related to sterol biosynthesis, GA		0.065	0.09	0.0833333	0.0733333
i2_LQ_SeedM_c33869/f1p4/2150	i2_LQ_SeedM_c33869/f1p4/2150	C7	AT1G76490.1	60.769	390	147	2	143	1294	85	474	4.25e-159	414	HMG1	1.1.1.34	3-hydroxy-3-methylglutaryl coenzyme A reductase	mevalonate and isoprenoid biosynthesis, related to sterol biosynthesis, GA		8.72	10.7067	8.37667	28.98
i2_LQ_SeedM_c51819/f1p1/2329			AT1G76490.1	83.898	118	19	0	1330	1683	440	557	8.63e-45	171	HMG1	1.1.1.34	3-hydroxy-3-methylglutaryl coenzyme A reductase	mevalonate and isoprenoid biosynthesis, related to sterol biosynthesis, GA		0.19	0.236667	0.496667	0.87
i2_LQ_SeedM_c68127/f1p1/2275	i2_LQ_SeedM_c68127/f1p1/2275	C7	AT1G76490.1	54.475	257	106	3	127	864	91	347	1.62e-95	267	HMG1	1.1.1.34	3-hydroxy-3-methylglutaryl coenzyme A reductase	mevalonate and isoprenoid biosynthesis, related to sterol biosynthesis, GA		0.06	0.0166667	0.15	0.37
i2_LQ_SeedM_c7354/f1p1/2733			AT1G76490.1	75.893	224	54	0	526	1197	218	441	3.81e-114	364	HMG1	1.1.1.34	3-hydroxy-3-methylglutaryl coenzyme A reductase	mevalonate and isoprenoid biosynthesis, related to sterol biosynthesis, GA		2.025	3.37667	3.31667	5.24333
i4_LQ_SeedM_c3985/f1p2/4911	i4_LQ_SeedM_c3985/f1p2/4911	C4	AT1G76490.1	78.528	163	35	0	746	1234	279	441	5e-80	278	HMG1	1.1.1.34	3-hydroxy-3-methylglutaryl coenzyme A reductase	mevalonate and isoprenoid biosynthesis, related to sterol biosynthesis, GA		7.225	1.91	3.01333	6.54667
i4_LQ_SeedM_c8063/f1p2/4174			AT1G76490.1	63.291	158	58	0	963	1436	350	507	1.91e-119	207	HMG1	1.1.1.34	3-hydroxy-3-methylglutaryl coenzyme A reductase	mevalonate and isoprenoid biosynthesis, related to sterol biosynthesis, GA		0.085	0.05	0.0666667	0.223333
i5_LQ_SeedM_c9052/f1p2/5378	i5_LQ_SeedM_c9052/f1p2/5378	C2	AT1G76490.1	70.108	465	132	3	200	1582	96	557	0	587	HMG1	1.1.1.34	3-hydroxy-3-methylglutaryl coenzyme A reductase	mevalonate and isoprenoid biosynthesis, related to sterol biosynthesis, GA		3.015	8.48667	1.20667	7.06
i6_LQ_SeedM_c1894/f1p2/6926			AT1G76490.1	80	110	22	0	1466	1795	446	555	3.48e-63	149	HMG1	1.1.1.34	3-hydroxy-3-methylglutaryl coenzyme A reductase	mevalonate and isoprenoid biosynthesis, related to sterol biosynthesis, GA		0.525	0.38	0.57	0.88
i0_LQ_SeedM_c13197/f1p0/925			AT2G38700.1	72.5	40	11	0	191	310	34	73	9.94e-11	47.4	MVD1	4.1.1.33	mevalonate diphosphate decarboxylase	mevalonate and isoprenoid biosynthesis, related to sterol biosynthesis, GA		14.64	7.91333	19	13.1667
i2_LQ_SeedM_c35583/f1p2/2993			AT3G02780.1	77.5	40	9	0	85	204	52	91	1.61e-12	69.7	IPP2	5.3.3.2	isopentenyl diphosphate isomerase	mevalonate and isoprenoid biosynthesis, related to sterol biosynthesis, GA		0	0.01	0.00666667	0.0133333
i3_LQ_SeedM_c30376/f1p0/3016	i3_LQ_SeedM_c30376/f1p0/3016	C1	AT3G02780.1	75	40	10	0	262	381	52	91	1.13e-11	67.4	IPP2	5.3.3.2	isopentenyl diphosphate isomerase	mevalonate and isoprenoid biosynthesis, related to sterol biosynthesis, GA		0.02	0.473333	0.0533333	0.0133333
i3_LQ_SeedM_c32178/f1p0/3563	i3_LQ_SeedM_c32178/f1p0/3563	C10	AT3G02780.1	88.571	35	4	0	290	394	57	91	1.87e-12	70.1	IPP2	5.3.3.2	isopentenyl diphosphate isomerase	mevalonate and isoprenoid biosynthesis, related to sterol biosynthesis, GA		0.405	0.0233333	0.406667	0.34
i1_LQ_SeedM_c13967/f1p1/1650			AT3G54250.1	74.94	415	103	1	130	1371	4	418	0	604		4.1.1.33	diphosphomevalonate decarboxylase	mevalonate and isoprenoid biosynthesis, related to sterol biosynthesis, GA		14.475	16.3567	10.0167	11.34
i3_LQ_SeedM_c17797/f1p0/3593			AT3G54250.2	80.882	136	26	0	2084	2491	158	293	9.65e-70	236		4.1.1.33	diphosphomevalonate decarboxylase	mevalonate and isoprenoid biosynthesis, related to sterol biosynthesis, GA		0.255	0.34	0.216667	0.286667
i1_HQ_SeedM_c25330/f2p4/1948	i1_HQ_SeedM_c25330/f2p4/1948	C3	AT4G11820.2	79.274	468	87	2	209	1606	2	461	0	792	HMGS/MVA1	2.3.3.10	hydroxymethylglutaryl-COA synthase	mevalonate and isoprenoid biosynthesis, related to sterol biosynthesis, GA		29.09	51.3833	36.4633	18.59
i1_LQ_SeedM_c23410/f1p30/1777			AT4G11820.2	63.399	153	54	1	245	697	75	227	2.31e-97	213	HMGS/MVA1	2.3.3.10	hydroxymethylglutaryl-COA synthase	mevalonate and isoprenoid biosynthesis, related to sterol biosynthesis, GA		0	0.0566667	0	0.0466667
i1_LQ_SeedM_c7933/f1p1/1856	i1_LQ_SeedM_c7933/f1p1/1856	C5	AT4G11820.2	76.923	468	98	2	192	1589	2	461	0	773	HMGS/MVA1	2.3.3.10	hydroxymethylglutaryl-COA synthase	mevalonate and isoprenoid biosynthesis, related to sterol biosynthesis, GA		32.385	40.4	11.02	18.8367
i2_LQ_SeedM_c24098/f1p3/2992			AT4G11820.2	85.915	213	30	0	186	824	2	214	2.99e-126	392	HMGS/MVA1	2.3.3.10	hydroxymethylglutaryl-COA synthase	mevalonate and isoprenoid biosynthesis, related to sterol biosynthesis, GA		1.185	0.73	1.60333	0.9
i2_LQ_SeedM_c8670/f1p3/2232			AT4G11820.2	79.274	468	87	2	186	1583	2	461	0	792	HMGS/MVA1	2.3.3.10	hydroxymethylglutaryl-COA synthase	mevalonate and isoprenoid biosynthesis, related to sterol biosynthesis, GA		1.275	1.39333	0.713333	0.586667
i1_LQ_SeedM_c14597/f1p35/1180	i1_LQ_SeedM_c14597/f1p35/1180	C2	AT5G16440.1	84.979	233	35	0	250	948	59	291	9.06e-150	426	IPP1	5.3.3.2	isopentenyl diphosphate isomerase	mevalonate and isoprenoid biosynthesis, related to sterol biosynthesis, GA		25.31	44.02	18.2533	15.77
i1_LQ_SeedM_c14624/f1p7/1151			AT5G16440.1	86.207	232	32	0	136	831	60	291	5.17e-152	431	IPP1	5.3.3.2	isopentenyl diphosphate isomerase	mevalonate and isoprenoid biosynthesis, related to sterol biosynthesis, GA		55.09	71.8133	82.4667	57.09
i1_LQ_SeedM_c15821/f1p5/1160			AT5G16440.1	84.12	233	37	0	268	966	59	291	2.14e-147	419	IPP1	5.3.3.2	isopentenyl diphosphate isomerase	mevalonate and isoprenoid biosynthesis, related to sterol biosynthesis, GA		18.115	10.5267	11.4467	11.8133
i1_LQ_SeedM_c13782/f1p0/1454			AT5G27450.3	60.779	385	143	4	105	1256	1	378	4.72e-126	372	MVK	2.7.1.36	mevalonate kinase	mevalonate and isoprenoid biosynthesis, related to sterol biosynthesis, GA		10.76	13.37	12.7967	12.8433
i2_LQ_SeedM_c49624/f1p3/2476			AT5G27450.3	73.571	140	35	1	1965	2384	209	346	2.61e-58	204	MVK	2.7.1.36	mevalonate kinase	mevalonate and isoprenoid biosynthesis, related to sterol biosynthesis, GA		1.585	2.73	1.60333	1.75667
i3_LQ_SeedM_c9250/f1p13/3759			AT5G27450.3	34.483	87	51	1	2604	2864	181	261	8.56e-13	59.7	MVK	2.7.1.36	mevalonate kinase	mevalonate and isoprenoid biosynthesis, related to sterol biosynthesis, GA		0	0	0	0.0266667
i3_LQ_SeedM_c6882/f1p1/3998			AT5G48230.1	89.333	75	8	0	3	227	59	133	2.18e-35	140	AACT2	2.3.1.9	acetoacetyl-CoA thiolase	mevalonate and isoprenoid biosynthesis, related to sterol biosynthesis, GA		0.095	0.05	0.0933333	0.0933333
i4_LQ_SeedM_c23330/f1p0/4909			AT5G48230.1	80.576	139	27	0	3624	4040	2	140	2.42e-66	231	AACT2	2.3.1.9	acetoacetyl-CoA thiolase	mevalonate and isoprenoid biosynthesis, related to sterol biosynthesis, GA		1.135	1.32667	1.11667	1.07333
i1_HQ_SeedM_c17165/f2p0/1683			AT5G48230.2	81.095	402	76	0	92	1297	2	403	0	615	AACT2	2.3.1.9	acetoacetyl-CoA thiolase	mevalonate and isoprenoid biosynthesis, related to sterol biosynthesis, GA		33.93	22.3167	14.88	17.25
i1_LQ_SeedM_c10584/f1p23/1784			AT5G48230.2	68.586	382	106	6	214	1338	29	403	1.52e-146	429	AACT2	2.3.1.9	acetoacetyl-CoA thiolase	mevalonate and isoprenoid biosynthesis, related to sterol biosynthesis, GA		0.98	0.743333	0.693333	0.636667
i1_LQ_SeedM_c4170/f1p12/1662	i1_LQ_SeedM_c4170/f1p12/1662	C8	AT5G48230.2	80.739	379	73	0	101	1237	2	380	0	612	AACT2	2.3.1.9	acetoacetyl-CoA thiolase	mevalonate and isoprenoid biosynthesis, related to sterol biosynthesis, GA		2.21	1.38667	2.67667	0.653333
i1_LQ_SeedM_c5152/f1p35/1922	i1_LQ_SeedM_c5152/f1p35/1922	C8	AT5G48230.2	81.287	342	64	0	103	1128	2	343	0	576	AACT2	2.3.1.9	acetoacetyl-CoA thiolase	mevalonate and isoprenoid biosynthesis, related to sterol biosynthesis, GA		2.22	1.15667	1.96667	0.3
i1_LQ_SeedM_c8769/f1p11/1806	i1_LQ_SeedM_c8769/f1p11/1806	C2	AT5G48230.2	80.846	402	77	0	91	1296	2	403	0	610	AACT2	2.3.1.9	acetoacetyl-CoA thiolase	mevalonate and isoprenoid biosynthesis, related to sterol biosynthesis, GA		3.945	18.0667	2.06667	1.87333
i1_LQ_SeedM_c9979/f1p119/1624	i1_LQ_SeedM_c9979/f1p119/1624	C2	AT5G48230.2	78.736	348	74	0	255	1298	56	403	0	540	AACT2	2.3.1.9	acetoacetyl-CoA thiolase	mevalonate and isoprenoid biosynthesis, related to sterol biosynthesis, GA		32.25	40.3033	26.69	25.5833
i3_LQ_SeedM_c2873/f1p1/3987			AT5G48230.2	49.306	144	66	4	653	1084	48	184	5.1e-27	115	AACT2	2.3.1.9	acetoacetyl-CoA thiolase	mevalonate and isoprenoid biosynthesis, related to sterol biosynthesis, GA		0	0	0	0
i3_LQ_SeedM_c3557/f1p0/3145			AT2G26930.1	72.441	127	35	0	289	669	224	350	1.01e-41	158	ATCDPMEK; CMEK; CMK;ISPE; PDE277	2.7.1.148	4-(cytidine 5'-diphospho)-2-C-methyl-D-erythritol kinase	geranylgeranyl diphosphate biosynthesis (via MEP), related to sterol biosynthesis, GA		0.3	0.826667	0.376667	0.43
i2_HQ_SeedM_c3329/f4p0/2639			AT4G15560.1	74.885	653	164	0	233	2191	64	716	0	1023	CLA1/DXS1		cloroplastos alterados 1/1-deoxy-d-xylulose 5-phosphate (dxp) synthase 1	geranylgeranyl diphosphate biosynthesis (via MEP), related to sterol biosynthesis, GA		3.805	1.49667	2.78	3.08
i2_LQ_SeedM_c23209/f1p0/2815			AT4G15560.1	74.885	653	164	0	356	2314	64	716	0	1023	CLA1/DXS1		cloroplastos alterados 1/1-deoxy-d-xylulose 5-phosphate (dxp) synthase 1	geranylgeranyl diphosphate biosynthesis (via MEP), related to sterol biosynthesis, GA		0.955	0.816667	0.41	0.483333
i2_LQ_SeedM_c26297/f1p0/2615	i2_LQ_SeedM_c26297/f1p0/2615	C5	AT4G15560.1	75.345	653	161	0	225	2183	64	716	0	1045	CLA1/DXS1		cloroplastos alterados 1/1-deoxy-d-xylulose 5-phosphate (dxp) synthase 1	geranylgeranyl diphosphate biosynthesis (via MEP), related to sterol biosynthesis, GA		3.12	2.62	0.386667	2.51
i2_LQ_SeedM_c27627/f1p0/2395	i2_LQ_SeedM_c27627/f1p0/2395	C7	AT4G15560.1	82.014	695	117	2	56	2116	2	696	0	1158	CLA1/DXS1		cloroplastos alterados 1/1-deoxy-d-xylulose 5-phosphate (dxp) synthase 1	geranylgeranyl diphosphate biosynthesis (via MEP), related to sterol biosynthesis, GA		2.735	1.25	9.30667	9.01667
i2_LQ_SeedM_c39760/f1p0/2772	i2_LQ_SeedM_c39760/f1p0/2772	C9	AT4G15560.1	81.145	716	127	2	204	2327	1	716	0	1180	CLA1/DXS1		cloroplastos alterados 1/1-deoxy-d-xylulose 5-phosphate (dxp) synthase 1	geranylgeranyl diphosphate biosynthesis (via MEP), related to sterol biosynthesis, GA		1.815	1.42667	5.65333	4.86667
i3_LQ_SeedM_c32388/f1p0/3431			AT4G15560.1	45.238	84	46	0	1609	1358	563	646	1.5e-11	69.3	CLA1/DXS1		cloroplastos alterados 1/1-deoxy-d-xylulose 5-phosphate (dxp) synthase 1	geranylgeranyl diphosphate biosynthesis (via MEP), related to sterol biosynthesis, GA		0	0.00333333	0	0
i4_LQ_SeedM_c20448/f1p0/4604	i4_LQ_SeedM_c20448/f1p0/4604	C2	AT4G15560.1	75.191	653	162	0	2372	4330	64	716	0	1043	CLA1/DXS1		cloroplastos alterados 1/1-deoxy-d-xylulose 5-phosphate (dxp) synthase 1	geranylgeranyl diphosphate biosynthesis (via MEP), related to sterol biosynthesis, GA		0.225	0.5	0.01	0.17
i1_LQ_SeedM_c5514/f1p0/1763	i1_LQ_SeedM_c5514/f1p0/1763	C7	AT4G34350.1	70.213	470	126	3	68	1450	2	466	0	693	IspH	1.17.7.4	1-hydroxy-2-methyl-2-(E)-butenyl 4-diphosphate reductase	geranylgeranyl diphosphate biosynthesis (via MEP), related to sterol biosynthesis, GA		6.295	2.45333	5.96	11.23
i2_LQ_SeedM_c21778/f1p3/2096			AT4G34350.1	71.855	469	118	3	26	1405	2	465	0	701	IspH	1.17.7.4	1-hydroxy-2-methyl-2-(E)-butenyl 4-diphosphate reductase	geranylgeranyl diphosphate biosynthesis (via MEP), related to sterol biosynthesis, GA		15.33	17.27	29.2	25.08
i2_LQ_SeedM_c60976/f1p3/2077			AT4G34350.1	65.091	275	82	3	75	872	2	271	0	374	IspH	1.17.7.4	1-hydroxy-2-methyl-2-(E)-butenyl 4-diphosphate reductase	geranylgeranyl diphosphate biosynthesis (via MEP), related to sterol biosynthesis, GA		19.975	23.6367	43.2167	37.0167
i2_LQ_SeedM_c10342/f2p2/2298			AT5G11380.1	62.232	654	229	7	54	1976	3	651	0	800	DXS3	2.2.1.7	1-deoxy-D-xylulose-5-phosphate synthase	geranylgeranyl diphosphate biosynthesis (via MEP), related to sterol biosynthesis, GA		1.44	1.73667	1.14	1.33
i2_LQ_SeedM_c12843/f1p2/3023			AT5G11380.1	59.324	740	243	8	108	2324	3	685	0	860	DXS3	2.2.1.7	1-deoxy-D-xylulose-5-phosphate synthase	geranylgeranyl diphosphate biosynthesis (via MEP), related to sterol biosynthesis, GA		2.37	1.19333	3.17	2.55
i2_LQ_SeedM_c18467/f1p2/2332			AT5G11380.1	61.458	672	235	7	32	2044	3	651	0	813	DXS3	2.2.1.7	1-deoxy-D-xylulose-5-phosphate synthase	geranylgeranyl diphosphate biosynthesis (via MEP), related to sterol biosynthesis, GA		0.595	0.126667	0.923333	0
i2_LQ_SeedM_c5034/f4p2/2639			AT5G11380.1	62.323	706	242	7	36	2150	3	685	0	875	DXS3	2.2.1.7	1-deoxy-D-xylulose-5-phosphate synthase	geranylgeranyl diphosphate biosynthesis (via MEP), related to sterol biosynthesis, GA		7.415	7.48333	9.79333	11.38
i2_LQ_SeedM_c42536/f1p2/2219			AT5G11380.2	66.032	315	105	2	257	1198	58	371	1.25e-136	415	DXS3	2.2.1.7	1-deoxy-D-xylulose-5-phosphate synthase	geranylgeranyl diphosphate biosynthesis (via MEP), related to sterol biosynthesis, GA		1.68	0.65	2.19	2.06
i3_LQ_SeedM_c7717/f1p10/3990	i3_LQ_SeedM_c7717/f1p10/3990	C9	AT5G11380.2	69.196	224	68	1	2630	3301	166	388	4.09e-106	310	DXS3	2.2.1.7	1-deoxy-D-xylulose-5-phosphate synthase	geranylgeranyl diphosphate biosynthesis (via MEP), related to sterol biosynthesis, GA		0.17	0.00666667	1.00333	0.613333
i4_LQ_SeedM_c1473/f2p2/4896	i4_LQ_SeedM_c1473/f2p2/4896	C10	AT5G11380.4	59.893	374	144	5	33	1151	3	371	4.15e-129	416	DXS3	2.2.1.7	1-deoxy-D-xylulose-5-phosphate synthase	geranylgeranyl diphosphate biosynthesis (via MEP), related to sterol biosynthesis, GA		2.37	1.12667	4.23667	3.96
i1_HQ_SeedM_c10759/f2p0/1800	i1_HQ_SeedM_c10759/f2p0/1800	C3	AT5G62790.1	84.043	470	64	5	194	1579	11	477	0	777	DXR		1-deoxy-d-xylulose 5-phosphate reductoisomerase	geranylgeranyl diphosphate biosynthesis (via MEP), related to sterol biosynthesis, GA		12.345	19.2367	22.3767	9.59
i3_LQ_SeedM_c9889/f1p0/3350			AT5G62790.1	80.804	448	80	3	1969	3297	29	475	0	673	DXR		1-deoxy-d-xylulose 5-phosphate reductoisomerase	geranylgeranyl diphosphate biosynthesis (via MEP), related to sterol biosynthesis, GA		0.26	0.81	0.43	0.856667
i1_LQ_SeedM_c22047/f1p44/1876			AT4G02780.1	43.191	514	286	5	101	1636	82	591	5.75e-139	425	CPS	5.5.1.13	ent-copalyl diphosphate synthase	ent-kaurene biosynthesis I	Gibberellin biosynthesis	6.24	3.81333	2.7	3.79
i2_HQ_SeedM_c2020/f7p1/2791	i2_HQ_SeedM_c2020/f7p1/2791	C2	AT4G02780.1	52.835	723	306	13	562	2673	96	802	0	755	CPS	5.5.1.13	ent-copalyl diphosphate synthase	ent-kaurene biosynthesis I	Gibberellin biosynthesis	5.88	11.2433	3.50333	7.66333
i2_LQ_SeedM_c13479/f1p12/3212	i2_LQ_SeedM_c13479/f1p12/3212	C5	AT4G02780.1	44.316	431	234	5	267	1553	85	511	4.11e-116	378	CPS	5.5.1.13	ent-copalyl diphosphate synthase	ent-kaurene biosynthesis I	Gibberellin biosynthesis	2.24	1.31	0.17	0.906667
i2_LQ_SeedM_c22519/f1p4/2901	i2_LQ_SeedM_c22519/f1p4/2901	C4	AT4G02780.1	66.007	303	101	1	515	1423	96	396	5.35e-143	446	CPS	5.5.1.13	ent-copalyl diphosphate synthase	ent-kaurene biosynthesis I	Gibberellin biosynthesis	1.69	0.06	1	1.31
i2_LQ_SeedM_c35261/f1p11/3148	i2_LQ_SeedM_c35261/f1p11/3148	C5	AT4G02780.1	43.369	279	155	2	272	1108	85	360	1.05e-70	253	CPS	5.5.1.13	ent-copalyl diphosphate synthase	ent-kaurene biosynthesis I	Gibberellin biosynthesis	1.06	0.266667	0.0533333	0.0333333
i2_LQ_SeedM_c3616/f1p1/2468	i2_LQ_SeedM_c3616/f1p1/2468	C4	AT4G02780.1	66.15	452	151	1	536	1891	96	545	0	652	CPS	5.5.1.13	ent-copalyl diphosphate synthase	ent-kaurene biosynthesis I	Gibberellin biosynthesis	0.82	0.0966667	0.566667	0.496667
i2_LQ_SeedM_c37543/f1p1/2577			AT4G02780.1	66.593	452	149	1	561	1916	96	545	0	664	CPS	5.5.1.13	ent-copalyl diphosphate synthase	ent-kaurene biosynthesis I	Gibberellin biosynthesis	2.905	3.06333	2.13333	3.65333
i2_LQ_SeedM_c4039/f1p1/2664	i2_LQ_SeedM_c4039/f1p1/2664	C2	AT4G02780.1	51.591	723	315	13	440	2551	96	802	0	738	CPS	5.5.1.13	ent-copalyl diphosphate synthase	ent-kaurene biosynthesis I	Gibberellin biosynthesis	1.9	3.21667	0.0833333	0.596667
i2_LQ_SeedM_c50710/f1p1/2780	i2_LQ_SeedM_c50710/f1p1/2780	C7	AT4G02780.1	43.529	85	47	1	729	475	391	474	1.52e-17	73.6	CPS	5.5.1.13	ent-copalyl diphosphate synthase	ent-kaurene biosynthesis I	Gibberellin biosynthesis	0	0.00333333	0.183333	0.283333
i2_LQ_SeedM_c66713/f1p11/2296	i2_LQ_SeedM_c66713/f1p11/2296	C5	AT4G02780.1	43.98	407	224	4	89	1303	187	591	1.33e-104	339	CPS	5.5.1.13	ent-copalyl diphosphate synthase	ent-kaurene biosynthesis I	Gibberellin biosynthesis	13.69	10.3267	1.55667	6.5
i3_LQ_SeedM_c10145/f1p0/3968			AT4G02780.1	31.933	238	98	3	3078	2365	187	360	1.6e-29	127	CPS	5.5.1.13	ent-copalyl diphosphate synthase	ent-kaurene biosynthesis I	Gibberellin biosynthesis	0.085	0.123333	0.143333	0.0766667
i3_LQ_SeedM_c13920/f1p2/3080			AT4G02780.1	41.6	250	144	2	802	1551	187	434	1.3e-78	206	CPS	5.5.1.13	ent-copalyl diphosphate synthase	ent-kaurene biosynthesis I	Gibberellin biosynthesis	0.085	0.06	0.04	0
i3_LQ_SeedM_c14852/f1p0/3101	i3_LQ_SeedM_c14852/f1p0/3101	C2	AT4G02780.1	43.369	279	155	2	273	1109	85	360	2.01e-70	251	CPS	5.5.1.13	ent-copalyl diphosphate synthase	ent-kaurene biosynthesis I	Gibberellin biosynthesis	0.9	1.69333	0.203333	0.663333
i3_LQ_SeedM_c15075/f1p0/3065			AT4G02780.1	42.652	279	157	2	189	1025	85	360	3.86e-67	242	CPS	5.5.1.13	ent-copalyl diphosphate synthase	ent-kaurene biosynthesis I	Gibberellin biosynthesis	0.145	0.193333	0.0766667	0.106667
i3_LQ_SeedM_c1665/f2p6/3232			AT4G02780.1	40.068	292	143	3	317	1192	101	360	6.37e-63	230	CPS	5.5.1.13	ent-copalyl diphosphate synthase	ent-kaurene biosynthesis I	Gibberellin biosynthesis	0.43	0.473333	0.243333	0.226667
i3_LQ_SeedM_c19026/f1p2/3539	i3_LQ_SeedM_c19026/f1p2/3539	C5	AT4G02780.1	30.065	153	67	6	446	880	395	515	2.06e-13	58.2	CPS	5.5.1.13	ent-copalyl diphosphate synthase	ent-kaurene biosynthesis I	Gibberellin biosynthesis	0.98	1.00667	0.47	0.426667
i3_LQ_SeedM_c21752/f1p3/3270	i3_LQ_SeedM_c21752/f1p3/3270	C4	AT4G02780.1	43.728	279	154	2	273	1109	85	360	1.15e-70	253	CPS	5.5.1.13	ent-copalyl diphosphate synthase	ent-kaurene biosynthesis I	Gibberellin biosynthesis	14.74	1.22333	4.75	3.92333
i3_LQ_SeedM_c2471/f1p4/3362			AT4G02780.1	41.243	177	74	2	635	1165	214	360	1.73e-55	146	CPS	5.5.1.13	ent-copalyl diphosphate synthase	ent-kaurene biosynthesis I	Gibberellin biosynthesis	1.01	0.273333	1.38667	1.06667
i3_LQ_SeedM_c28410/f1p0/3213	i3_LQ_SeedM_c28410/f1p0/3213	C2	AT4G02780.1	43.011	279	156	2	182	1018	85	360	1.55e-70	252	CPS	5.5.1.13	ent-copalyl diphosphate synthase	ent-kaurene biosynthesis I	Gibberellin biosynthesis	4.05	9.74667	0.423333	2.09
i3_LQ_SeedM_c33995/f1p2/3283	i3_LQ_SeedM_c33995/f1p2/3283	C4	AT4G02780.1	44.019	209	116	1	474	1100	153	360	4.37e-63	199	CPS	5.5.1.13	ent-copalyl diphosphate synthase	ent-kaurene biosynthesis I	Gibberellin biosynthesis	3.915	0.923333	2.70333	4.78333
i3_LQ_SeedM_c4652/f1p0/3294			AT4G02780.1	64.741	502	175	1	563	2068	96	595	0	707	CPS	5.5.1.13	ent-copalyl diphosphate synthase	ent-kaurene biosynthesis I	Gibberellin biosynthesis	0.11	1	0.4	0.256667
i3_LQ_SeedM_c7538/f1p43/3774			AT4G02780.1	42.347	196	104	3	978	1565	174	360	4.89e-43	170	CPS	5.5.1.13	ent-copalyl diphosphate synthase	ent-kaurene biosynthesis I	Gibberellin biosynthesis	0.16	0.0766667	0.163333	0.0866667
i4_LQ_SeedM_c14767/f1p0/5099	i4_LQ_SeedM_c14767/f1p0/5099	C5	AT4G02780.1	42.765	311	175	2	266	1198	85	392	3.36e-77	275	CPS	5.5.1.13	ent-copalyl diphosphate synthase	ent-kaurene biosynthesis I	Gibberellin biosynthesis	1.185	1.45667	0.116667	0.67
i4_LQ_SeedM_c1744/f1p15/4662	i4_LQ_SeedM_c1744/f1p15/4662	C2	AT4G02780.1	44.565	92	49	1	3614	3889	98	187	2.22e-17	89	CPS	5.5.1.13	ent-copalyl diphosphate synthase	ent-kaurene biosynthesis I	Gibberellin biosynthesis	0.2	0.323333	0.0366667	0.0466667
i4_LQ_SeedM_c4644/f1p32/4937			AT4G02780.1	44.85	466	251	5	3	1394	85	546	4.73e-122	404	CPS	5.5.1.13	ent-copalyl diphosphate synthase	ent-kaurene biosynthesis I	Gibberellin biosynthesis	0.01	0.0266667	0	0.01
i4_LQ_SeedM_c8153/f1p0/5023	i4_LQ_SeedM_c8153/f1p0/5023	C2	AT4G02780.1	43.976	498	273	5	2543	4030	98	591	4.01e-128	421	CPS	5.5.1.13	ent-copalyl diphosphate synthase	ent-kaurene biosynthesis I	Gibberellin biosynthesis	1.935	4.50333	0.113333	1.02667
i5_LQ_SeedM_c9200/f1p0/5337	i5_LQ_SeedM_c9200/f1p0/5337	C2	AT4G02780.1	43.249	511	284	5	2818	4344	85	591	9.12e-128	421	CPS	5.5.1.13	ent-copalyl diphosphate synthase	ent-kaurene biosynthesis I	Gibberellin biosynthesis	0.125	0.486667	0.0333333	0.0933333
i2_LQ_SeedM_c23675/f2p0/2868			AT1G79460.1	51.6	750	358	4	339	2582	39	785	0	727	KS1	4.2.3.19	ent-kaurene synthase	ent-kaurene biosynthesis I	Gibberellin biosynthesis	3.36	1.24667	2.19667	2.01333
i2_LQ_SeedM_c37884/f1p0/2636	i2_LQ_SeedM_c37884/f1p0/2636	C2	AT1G79460.1	47.573	412	213	2	172	1404	39	448	3.59e-118	378	KS1	4.2.3.19	ent-kaurene synthase	ent-kaurene biosynthesis I	Gibberellin biosynthesis	0.395	1.50667	0.0933333	0.19
i2_LQ_SeedM_c67804/f1p0/2982	i2_LQ_SeedM_c67804/f1p0/2982	C2	AT1G79460.1	50.833	480	232	3	1245	2681	303	779	0	441	KS1	4.2.3.19	ent-kaurene synthase	ent-kaurene biosynthesis I	Gibberellin biosynthesis	0.835	1.85667	0.513333	0.406667
i1_LQ_SeedM_c18759/f1p1/1774	i1_LQ_SeedM_c18759/f1p1/1774	C5	AT5G25900.1	65.126	238	83	0	134	847	43	280	2.89e-171	326	GA3		ent-kaurene oxidase	Gibberellin biosynthesis (GA12 biosynthesis)	Gibberellins and Gibberellin Precursors Biosynthesis	11.69	11.0633	3.39	6.24333
i4_LQ_SeedM_c5503/f1p0/4744	i4_LQ_SeedM_c5503/f1p0/4744	C5	AT5G25900.1	63.341	461	168	1	2	1381	49	509	0	607	GA3		ent-kaurene oxidase	Gibberellin biosynthesis (GA12 biosynthesis)	Gibberellins and Gibberellin Precursors Biosynthesis	2.07	1.64	0.566667	1.15667
i4_LQ_SeedM_c11073/f1p9/4838			AT1G05160.2	57.547	212	89	1	172	807	27	237	7.69e-77	265	KAO1		ent-kaurenoate oxidase	Gibberellin biosynthesis (GA12 biosynthesis)	Gibberellins and Gibberellin Precursors Biosynthesis	0.015	0.0133333	0.06	0.03
i1_LQ_SeedM_c17409/f1p35/1629	i1_LQ_SeedM_c17409/f1p35/1629	C3	AT2G32440.2	68.468	222	69	1	672	1337	267	487	4.96e-141	336	KAO2		ent-kaurenoate oxidase	Gibberellin biosynthesis (GA12 biosynthesis)	Gibberellins and Gibberellin Precursors Biosynthesis	1.17	3.72667	3.32	1.47
i1_LQ_SeedM_c19279/f1p4/1632			AT2G32440.2	36.695	466	281	7	73	1443	20	480	1.06e-107	331	KAO2		ent-kaurenoate oxidase	Gibberellin biosynthesis (GA12 biosynthesis)	Gibberellins and Gibberellin Precursors Biosynthesis	10.47	17.6033	19.1833	13.68
i1_LQ_SeedM_c9173/f1p9/1942			AT2G32440.2	63.441	465	168	2	295	1689	24	486	0	639	KAO2		ent-kaurenoate oxidase	Gibberellin biosynthesis (GA12 biosynthesis)	Gibberellins and Gibberellin Precursors Biosynthesis	12.755	23.2933	19.97	17.0067
i0_LQ_SeedM_c3069/f1p14/781	i0_LQ_SeedM_c3069/f1p14/781	C7	AT2G36690.2	38.428	229	133	4	30	704	139	363	1.83e-53	177	GAS2/GIM2		an Fe-dependent 2-oxoglutarate dioxygenase catalyzing formation of DHGA12 and altering the ration of ABA/GA in seed germinaiton	Gibberellin biosynthesis		9.88	36.3667	52.1833	88.34
i1_HQ_SeedM_c25662/f2p9/1218			AT2G36690.2	36.337	344	201	7	40	1032	21	359	3.18e-75	238	GAS2/GIM2		an Fe-dependent 2-oxoglutarate dioxygenase catalyzing formation of DHGA12 and altering the ration of ABA/GA in seed germinaiton	Gibberellin biosynthesis		147.785	132.493	202.81	108.603
i1_LQ_SeedM_c22590/f1p0/1312			AT2G36690.2	31.25	256	158	6	40	768	21	271	7.71e-46	139	GAS2/GIM2		an Fe-dependent 2-oxoglutarate dioxygenase catalyzing formation of DHGA12 and altering the ration of ABA/GA in seed germinaiton	Gibberellin biosynthesis		0.12	0.313333	0.363333	0.28
i3_LQ_SeedM_c18052/f1p0/3690			AT2G36690.2	43.056	144	81	1	3338	3766	217	360	1.9e-32	131	GAS2/GIM2		an Fe-dependent 2-oxoglutarate dioxygenase catalyzing formation of DHGA12 and altering the ration of ABA/GA in seed germinaiton	Gibberellin biosynthesis		0.005	0.0366667	0.0933333	0.0533333
i2_LQ_SeedM_c5099/f1p25/2593			AT3G19010.4	49.569	232	117	0	1737	2432	118	349	1.85e-92	262		1.14.11.-	(gibberellin-12 or 15 or 24), 2-oxoglutarate:oxygen oxidoreductase	Gibberellin biosynthesis		2.275	1.23667	1.29	1.06667
i3_LQ_SeedM_c2917/f1p7/3456			AT3G19010.4	47.414	232	114	1	2517	3188	118	349	8.17e-83	242		1.14.11.-	(gibberellin-12 or 15 or 24), 2-oxoglutarate:oxygen oxidoreductase	Gibberellin biosynthesis		1.71	2.44667	1.47	1.98333
i4_LQ_SeedM_c19736/f1p0/4858			AT3G19010.4	47.647	170	88	1	4083	4589	118	287	5.19e-76	181		1.14.11.-	(gibberellin-12 or 15 or 24), 2-oxoglutarate:oxygen oxidoreductase	Gibberellin biosynthesis		0.54	0.48	0.843333	0.513333
i1_HQ_SeedM_c4067/f2p24/1415	i1_HQ_SeedM_c4067/f2p24/1415	C3	AT1G15550.1	52.874	348	151	5	61	1080	16	358	4.17e-114	340	GA3ox1	1.14.11.-	gibberellin 3-oxidase	gibberellin biosynthesis I (non C-3, non C-13 hydroxylation)	Gibberellins and Gibberellin Precursors Biosynthesis	33.4	46.35	22.57	15.0033
i1_LQ_SeedM_c13906/f1p0/1916			AT5G24910.1	44.625	493	254	7	218	1639	37	529	5.34e-150	444	CYP714A1	1.14.11.-	EUI-like P450 monooxygenase	gibberellin biosynthesis III (early C-13 hydroxylation)	gibberellin biosynthesis,catabolism	0.76	1.07333	0.633333	0.83
i3_LQ_SeedM_c9790/f1p0/3420			AT5G24910.1	57.037	135	58	0	2822	2418	398	532	4.07e-33	136	CYP714A1	1.14.11.-	EUI-like P450 monooxygenase	gibberellin biosynthesis III (early C-13 hydroxylation)	gibberellin biosynthesis,catabolism	0	0.0333333	0.0733333	0.0333333
i4_LQ_SeedM_c14345/f1p0/4495	i4_LQ_SeedM_c14345/f1p0/4495	C2	AT5G24910.1	47.674	258	128	2	3588	4340	272	529	1.49e-76	265	CYP714A1	1.14.11.-	EUI-like P450 monooxygenase	gibberellin biosynthesis III (early C-13 hydroxylation)	gibberellin biosynthesis,catabolism	0.82	1.17	0.18	0.623333
i1_LQ_SeedM_c18903/f1p2/1979	i1_LQ_SeedM_c18903/f1p2/1979	C8	AT5G24900.1	36	100	59	2	1065	781	5	104	3.01e-12	70.1	CYP714A2	1.14.11.-	EUI-like P450 monooxygenase	gibberellin biosynthesis,catabolism	gibberellin biosynthesis,catabolism	0.09	0.196667	0.873333	0.0966667
i3_LQ_SeedM_c30671/f1p0/3038			AT5G24900.1	45.953	383	193	4	1875	2981	138	520	1.42e-116	343	CYP714A2	1.14.11.-	EUI-like P450 monooxygenase	gibberellin biosynthesis,catabolism	gibberellin biosynthesis,catabolism	0.245	0.62	0.433333	0.163333
i3_LQ_SeedM_c5045/f1p15/3168			AT5G24910.2	52.381	84	39	1	649	401	177	260	1.97e-17	86.7	CYP714A1	1.14.11.-	EUI-like P450 monooxygenase	gibberellin biosynthesis,catabolism	gibberellin biosynthesis,catabolism	0.19	0.14	0.11	0.206667
i1_HQ_SeedM_c23884/f2p8/1085	i1_HQ_SeedM_c23884/f2p8/1085	C1	AT1G14130.1	42.034	295	166	4	24	893	8	302	1.02e-76	239		1.14.11.15	indole-3-acetaldehyde oxidase	Auxin catabolism;Gibberellin biosynthesis		2.685	53.57	1.91333	2.67667
i1_LQ_SeedM_c24611/f1p4/1050			AT1G14130.1	40.134	299	171	5	29	913	8	302	4.16e-70	221		1.14.11.15	indole-3-acetaldehyde oxidase	Auxin catabolism;Gibberellin biosynthesis		56.215	25.23	57.5467	34.1567
i0_LQ_SeedM_c8451/f1p8/541	i0_LQ_SeedM_c8451/f1p8/541	C7	AT1G78440.1	67.961	103	33	0	1	309	222	324	4.61e-46	154	GA2ox1	1.14.11.-	gibberellin 20 2-oxidase	gibberellin inactivation I (2β-hydroxylation)	Gibberellins Degradation	1.885	5.19	1.08667	35.84
i0_LQ_SeedM_c8085/f1p3/595			AT1G30040.1	60.656	122	48	0	3	368	210	331	7.19e-50	165	GA2ox2	1.14.11.-	gibberellin 20 2-oxidase	gibberellin inactivation I (2β-hydroxylation)	Gibberellins Degradation	0.625	0.723333	1.32	1.08
i5_LQ_SeedM_c7112/f1p0/5911	i5_LQ_SeedM_c7112/f1p0/5911	C9	AT3G11150.1	39.45	109	57	3	5458	5763	260	366	4.93e-11	67.4		1.14.11.13	gibberellin 2beta-dioxygenase	gibberellin inactivation I (2β-hydroxylation)	Gibberellins Degradation	0.435	0.19	1.03667	0.81
i1_LQ_SeedM_c12278/f1p0/1492	i1_LQ_SeedM_c12278/f1p0/1492	C3	AT2G38500.1	27.619	315	184	12	109	942	28	335	3.25e-16	80.9		1.14.11.13	gibberellin 2beta-dioxygenase	gibberellin inactivation I (2β-hydroxylation)	Gibberellins Degradation	5.595	7.79	4.84667	3.54667
i1_LQ_SeedM_c15140/f1p0/1203	i1_LQ_SeedM_c15140/f1p0/1203	C3	AT1G25220.1	75.122	205	51	0	415	1029	70	274	7.2e-117	342	ASB1, trp4	4.1.3.27	ANTHRANILATE SYNTHASE BETA SUBUNIT, heterocomplex with ASA1/ASA2	tryptophan biosynthesis, related to Auxin biosynthesis		14.075	36.7367	13.64	7.27667
i3_LQ_SeedM_c10431/f1p1/3257			AT3G54640.1	71.014	138	39	1	174	584	34	171	9.65e-60	208	TSA1, trp3	4.1.3.27	TRYPTOPHAN SYNTHASE ALPHA CHAIN 1	tryptophan biosynthesis, related to Auxin biosynthesis		1.105	2.65667	1.35667	1.76
i2_HQ_SeedM_c71098/f2p0/2081			AT5G05730.1	76.091	527	124	1	392	1966	69	595	0	776	ASA1, amt1, trp5	4.1.3.27	ANTHRANILATE SYNTHASE ALPHA SUBUNIT 1	tryptophan biosynthesis, related to Auxin biosynthesis		3.96	5.76333	4.18	6.35
i2_LQ_SeedM_c8254/f1p0/2153			AT5G05730.1	77.892	389	86	0	590	1756	207	595	0	566	ASA1, amt1, trp5	4.1.3.27	ANTHRANILATE SYNTHASE ALPHA SUBUNIT 1	tryptophan biosynthesis, related to Auxin biosynthesis		1.83	1.55667	1.68	1.88
i4_LQ_SeedM_c10055/f1p0/5132			AT5G05730.1	76.667	60	13	1	188	364	187	246	3.58e-23	107	ASA1, amt1, trp5	4.1.3.27	ANTHRANILATE SYNTHASE ALPHA SUBUNIT 1	tryptophan biosynthesis, related to Auxin biosynthesis		0.01	0.0166667	0.0333333	0.01
i3_LQ_SeedM_c10370/f1p0/3400			AT5G17990.1	69.048	42	13	0	3080	2955	351	392	1.11e-11	68.9	PAT1, trp1		PHOSPHORIBOSYLANTHRANILATE TRANSFERASE 1	tryptophan biosynthesis, related to Auxin biosynthesis		0.015	0.02	0.153333	0.0633333
i3_LQ_SeedM_c32309/f1p0/3421			AT5G17990.1	80.952	63	12	0	2154	2342	242	304	7.98e-27	115	PAT1, trp1		PHOSPHORIBOSYLANTHRANILATE TRANSFERASE 1	tryptophan biosynthesis, related to Auxin biosynthesis		0.04	0.116667	0.0766667	0.0733333
i4_LQ_SeedM_c17458/f1p7/4233			AT5G17990.1	79.592	49	10	0	3616	3470	110	158	1.96e-14	78.2	PAT1, trp1		PHOSPHORIBOSYLANTHRANILATE TRANSFERASE 1	tryptophan biosynthesis, related to Auxin biosynthesis		0.085	0.16	0.123333	0.116667
i4_LQ_SeedM_c2207/f1p0/4763			AT5G17990.1	69.048	42	13	0	4467	4342	351	392	1.19e-11	69.7	PAT1, trp1		PHOSPHORIBOSYLANTHRANILATE TRANSFERASE 1	tryptophan biosynthesis, related to Auxin biosynthesis		0.155	0.03	0.09	0.13
i1_LQ_SeedM_c4176/f1p1/1611	i1_LQ_SeedM_c4176/f1p1/1611	C2	AT2G04400.1	58.696	322	115	2	272	1186	44	364	4.49e-132	390	IGS2		Indol-3-glycerol phosphate synthase 2	tryptophan biosynthesis related to Auxin biosynthesis		28.76	44.5733	10.5433	21.1133
i5_LQ_SeedM_c12618/f1p0/5014			AT5G48220.1	59.763	169	62	3	171	662	14	181	4.61e-41	157	IGS1		Indol-3-glycerol phosphate synthase 1	tryptophan biosynthesis related to Auxin biosynthesis		0.995	1.53667	1.62	1.78
i2_LQ_SeedM_c54078/f1p0/2610			AT5G48220.4	33.208	265	159	6	41	820	40	291	4.92e-28	116	IGS1		Indol-3-glycerol phosphate synthase 1	tryptophan biosynthesis related to Auxin biosynthesis		0	0	0	0
i1_LQ_SeedM_c10539/f2p0/1507	i1_LQ_SeedM_c10539/f2p0/1507	C3	AT4G27070.1	92.908	282	20	0	222	1067	79	360	0	549	TSB2		TRYPTOPHAN SYNTHASE BETA-SUBUNIT 2	tryptophan biosynthesis, related to Auxin biosynthesis		27.645	42.28	51.4233	23.48
i4_LQ_SeedM_c12457/f1p29/4862			AT4G02610.1	87.755	49	6	0	2633	2779	26	74	2.29e-24	92.8	TSA1	4.1.2.8	tryptophan synthase, alpha subunit	tryptophan biosynthesis, related to Auxin biosynthesis		0.005	0.0133333	0.05	0.0333333
i1_LQ_SeedM_c20738/f1p0/1987			AT5G38530.1	80.357	448	88	0	285	1628	58	505	0	754	TSBTYPE2	4.1.3.20	TRYPTOPHAN SYNTHASE BETA TYPE 2, heterocomplex with TSA1	tryptophan biosynthesis, related to Auxin biosynthesis		5.445	5.34333	7.16333	4.83
i3_LQ_SeedM_c12447/f1p11/3705	i3_LQ_SeedM_c12447/f1p11/3705	C8	AT5G38530.1	52.459	61	29	0	2399	2581	421	481	4.77e-12	70.9	TSBTYPE2	4.1.3.20	TRYPTOPHAN SYNTHASE BETA TYPE 2, heterocomplex with TSA1	tryptophan biosynthesis, related to Auxin biosynthesis		0.175	0.01	0.653333	0.18
i3_LQ_SeedM_c24002/f1p0/3959	i3_LQ_SeedM_c24002/f1p0/3959	C9	AT5G38530.1	54.386	57	26	0	3592	3762	421	477	1.23e-10	66.2	TSBTYPE2	4.1.3.20	TRYPTOPHAN SYNTHASE BETA TYPE 2, heterocomplex with TSA1	tryptophan biosynthesis, related to Auxin biosynthesis		0.475	0	1.83	0.736667
i2_LQ_SeedM_c42160/f1p0/2325			AT5G28237.1	49.18	244	119	2	1469	2194	215	455	5.27e-84	237		4.2.1.122	tryptophan synthase (indole-salvaging)	tryptophan biosynthesis, related to Auxin biosynthesis		0	0.12	0	0
i2_HQ_SeedM_c35723/f2p0/2935			AT1G04580.1	64.286	42	15	0	51	176	5	46	4.19e-09	61.6	AAO4		aldehyde oxidase	L-tryptophan degradation VI (via tryptamine), related to IAA biosynthesis	IAA biosynthesis	0.065	0.0633333	0.156667	0.16
i3_LQ_SeedM_c10746/f1p0/3735			AT1G04580.1	71.111	135	34	1	707	318	1198	1332	8.99e-48	187	AAO4		aldehyde oxidase	L-tryptophan degradation VI (via tryptamine), related to IAA biosynthesis	IAA biosynthesis	0.02	0.02	0.123333	0.00666667
i3_LQ_SeedM_c5641/f1p3/3489			AT1G04580.1	63.636	77	28	0	1469	1699	737	813	2.08e-26	118	AAO4		aldehyde oxidase	L-tryptophan degradation VI (via tryptamine), related to IAA biosynthesis	IAA biosynthesis	0	0	0	0
i4_LQ_SeedM_c12211/f1p0/4574			AT1G04580.1	67.5	40	13	0	4455	4574	6	45	4.02e-08	59.3	AAO4		aldehyde oxidase	L-tryptophan degradation VI (via tryptamine), related to IAA biosynthesis	IAA biosynthesis	0	0	0.00333333	0
i4_LQ_SeedM_c19540/f1p27/4505	i4_LQ_SeedM_c19540/f1p27/4505	C9	AT1G04580.1	57.317	820	334	2	1455	3908	458	1263	0	947	AAO4		aldehyde oxidase	L-tryptophan degradation VI (via tryptamine), related to IAA biosynthesis	IAA biosynthesis	0.07	0.00666667	0.323333	0.226667
i5_LQ_SeedM_c5043/f1p7/5049			AT1G04580.1	60.911	417	163	0	5015	3765	711	1127	0	530	AAO4		aldehyde oxidase	L-tryptophan degradation VI (via tryptamine), related to IAA biosynthesis	IAA biosynthesis	0.05	0.16	0.0133333	0.0466667
i5_LQ_SeedM_c9932/f1p6/5480			AT1G04580.1	46.886	273	127	3	2795	1986	453	710	6.9e-94	228	AAO4		aldehyde oxidase	L-tryptophan degradation VI (via tryptamine), related to IAA biosynthesis	IAA biosynthesis	0.005	0	0.01	0.00666667
i2_LQ_SeedM_c69949/f1p33/2639			AT3G43600.1	57.353	272	109	2	28	822	529	800	2.63e-92	318	AAO2		aldehyde oxidase	L-tryptophan degradation VI (via tryptamine), related to IAA biosynthesis		0	0	0	0
i4_LQ_SeedM_c1142/f3p0/4482			AT3G43600.1	54.842	857	312	16	104	2626	3	800	0	843	AAO2		aldehyde oxidase	L-tryptophan degradation VI (via tryptamine), related to IAA biosynthesis		0.015	0	0.0966667	0
i4_LQ_SeedM_c13812/f1p1/4705	i4_LQ_SeedM_c13812/f1p1/4705	C10	AT3G43600.1	58.528	1372	486	18	374	4426	3	1312	0	1516	AAO2		aldehyde oxidase	L-tryptophan degradation VI (via tryptamine), related to IAA biosynthesis		14.36	3.61	16.0667	18.15
i4_LQ_SeedM_c1651/f1p0/4211			AT3G43600.1	57.105	746	295	6	1505	3730	462	1186	0	835	AAO2		aldehyde oxidase	L-tryptophan degradation VI (via tryptamine), related to IAA biosynthesis		0.045	0.02	0.0266667	0.0566667
i4_LQ_SeedM_c18186/f1p6/4520	i4_LQ_SeedM_c18186/f1p6/4520	C1	AT3G43600.1	51.905	840	326	20	156	2621	3	782	0	777	AAO2		aldehyde oxidase	L-tryptophan degradation VI (via tryptamine), related to IAA biosynthesis		0	0.273333	0.01	0
i4_LQ_SeedM_c19160/f1p30/4351	i4_LQ_SeedM_c19160/f1p30/4351	C2	AT3G43600.1	54.662	858	312	17	43	2565	3	800	0	832	AAO2		aldehyde oxidase	L-tryptophan degradation VI (via tryptamine), related to IAA biosynthesis		0.8	6.88667	0.246667	0.26
i4_LQ_SeedM_c21341/f1p0/4520	i4_LQ_SeedM_c21341/f1p0/4520	C10	AT3G43600.1	56.844	1337	499	17	37	3999	3	1277	0	1431	AAO2		aldehyde oxidase	L-tryptophan degradation VI (via tryptamine), related to IAA biosynthesis		1.465	0	2.02	1.43667
i4_LQ_SeedM_c6168/f1p0/4285			AT3G43600.1	47.664	749	316	18	60	2258	13	701	0	610	AAO2		aldehyde oxidase	L-tryptophan degradation VI (via tryptamine), related to IAA biosynthesis		0	0	0.00333333	0
i5_LQ_SeedM_c3250/f1p13/5527	i5_LQ_SeedM_c3250/f1p13/5527	C8	AT3G43600.1	54.589	839	306	16	156	2624	3	782	0	816	AAO2		aldehyde oxidase	L-tryptophan degradation VI (via tryptamine), related to IAA biosynthesis		0.16	0.0233333	0.46	0.11
i5_LQ_SeedM_c9432/f1p4/5538			AT3G43600.1	57.705	584	239	4	1827	3569	553	1131	0	674	AAO2		aldehyde oxidase	L-tryptophan degradation VI (via tryptamine), related to IAA biosynthesis		0	0.02	0.00333333	0.00333333
i0_LQ_SeedM_c6226/f1p0/307			AT5G20960.2	82.5	40	7	0	4	123	1249	1288	8.72e-18	77.4	AAO1		ARABIDOPSIS ALDEHYDE OXIDASE 1	L-tryptophan degradation VI (via tryptamine), related to IAA biosynthesis		0.24	0	0	0.3
i3_LQ_SeedM_c22970/f1p6/3638			AT5G20960.2	53.828	849	352	15	39	2552	21	840	0	843	AAO1		ARABIDOPSIS ALDEHYDE OXIDASE 1	L-tryptophan degradation VI (via tryptamine), related to IAA biosynthesis		5.955	3.21667	6.44333	7.50667
i4_LQ_SeedM_c19976/f1p0/4300			AT5G20960.2	46.897	870	339	18	43	2625	18	773	0	699	AAO1		ARABIDOPSIS ALDEHYDE OXIDASE 1	L-tryptophan degradation VI (via tryptamine), related to IAA biosynthesis		0.005	0.0533333	0.08	0.01
i4_LQ_SeedM_c20451/f1p0/4531			AT5G20960.2	49.755	816	334	16	43	2466	18	765	0	730	AAO1		ARABIDOPSIS ALDEHYDE OXIDASE 1	L-tryptophan degradation VI (via tryptamine), related to IAA biosynthesis		0.74	0.226667	0.736667	0.31
i4_LQ_SeedM_c22770/f1p0/4967			AT5G20960.2	49.386	407	176	12	231	1427	73	457	4.22e-158	355	AAO1		ARABIDOPSIS ALDEHYDE OXIDASE 1	L-tryptophan degradation VI (via tryptamine), related to IAA biosynthesis		0	0.0333333	0.00333333	0.00333333
i4_LQ_SeedM_c22892/f1p3/4698			AT5G20960.2	53.784	621	249	14	160	1995	21	612	3.93e-180	577	AAO1		ARABIDOPSIS ALDEHYDE OXIDASE 1	L-tryptophan degradation VI (via tryptamine), related to IAA biosynthesis		1.745	0.786667	2.34667	1.51667
i4_LQ_SeedM_c8415/f1p0/4490			AT5G20960.2	55.128	468	180	10	39	1415	21	467	1.41e-151	450	AAO1		ARABIDOPSIS ALDEHYDE OXIDASE 1	L-tryptophan degradation VI (via tryptamine), related to IAA biosynthesis		0	0	0	0
i5_LQ_SeedM_c10631/f1p4/5403	i5_LQ_SeedM_c10631/f1p4/5403	C10	AT5G20960.2	50	812	331	15	171	2585	96	839	0	762	AAO1		ARABIDOPSIS ALDEHYDE OXIDASE 1	L-tryptophan degradation VI (via tryptamine), related to IAA biosynthesis		0.225	0.05	0.46	0.31
i6_LQ_SeedM_c2020/f1p1/6959			AT5G20960.2	55.474	548	212	11	44	1660	21	545	0	559	AAO1		ARABIDOPSIS ALDEHYDE OXIDASE 1	L-tryptophan degradation VI (via tryptamine), related to IAA biosynthesis		0.565	0.243333	0.483333	0.503333
i5_LQ_SeedM_c2404/f1p0/5922			AT3G02875.3	61.333	150	58	0	3063	3512	120	269	2.66e-54	193	ILR1		IAA-LEUCINE RESISTANT 1	indole-3-acetate activation I	Auxins Biosynthesis	0.935	1.16333	1.36667	2.63
i2_LQ_SeedM_c20245/f1p7/2931			AT3G06810.1	71.566	830	223	5	86	2563	1	821	0	1200	IBR3	1.3.-.-	IBA-CoA oxidase	IAA biosynthesis VII	Auxins Biosynthesis	1.48	1.22667	1.57	1.6
i2_LQ_SeedM_c53870/f1p8/2886	i2_LQ_SeedM_c53870/f1p8/2886	C10	AT3G06810.1	72.443	831	214	6	52	2529	1	821	0	1248	IBR3	1.3.-.-	IBA-CoA oxidase	IAA biosynthesis VII	Auxins Biosynthesis	36.61	6	82.6567	53.28
i3_LQ_SeedM_c15865/f1p0/3033			AT3G06810.1	53.774	742	286	13	176	2347	50	752	0	709	IBR3	1.3.-.-	IBA-CoA oxidase	IAA biosynthesis VII	Auxins Biosynthesis	0.045	0.00666667	0.0333333	0.02
i3_LQ_SeedM_c22833/f1p3/4007	i3_LQ_SeedM_c22833/f1p3/4007	C7	AT3G06810.1	62.601	746	194	10	1593	3764	139	821	0	899	IBR3	1.3.-.-	IBA-CoA oxidase	IAA biosynthesis VII	Auxins Biosynthesis	0.405	0.0966667	0.753333	1.25667
i3_LQ_SeedM_c23776/f1p1/3290			AT3G06810.1	54.701	117	32	3	1	351	173	268	4.41e-29	126	IBR3	1.3.-.-	IBA-CoA oxidase	IAA biosynthesis VII	Auxins Biosynthesis	0.02	0.0133333	0.01	0.01
i3_LQ_SeedM_c24079/f1p1/3680			AT3G06810.1	59.633	218	87	1	70	723	1	217	3.67e-101	277	IBR3	1.3.-.-	IBA-CoA oxidase	IAA biosynthesis VII	Auxins Biosynthesis	0.055	0.0866667	0.133333	0.166667
i3_LQ_SeedM_c33689/f1p0/3530			AT3G06810.1	44.526	137	66	2	2855	3244	292	425	1.27e-26	118	IBR3	1.3.-.-	IBA-CoA oxidase	IAA biosynthesis VII	Auxins Biosynthesis	0.245	0.0566667	0.113333	0.22
i3_LQ_SeedM_c33909/f1p1/3180	i3_LQ_SeedM_c33909/f1p1/3180	C1	AT3G06810.1	73.988	692	166	5	829	2889	139	821	0	1056	IBR3	1.3.-.-	IBA-CoA oxidase	IAA biosynthesis VII	Auxins Biosynthesis	7.645	39.0767	14.25	21.3367
i3_LQ_SeedM_c35019/f1p0/3065			AT3G06810.1	68.972	506	133	4	728	2218	286	776	0	678	IBR3	1.3.-.-	IBA-CoA oxidase	IAA biosynthesis VII	Auxins Biosynthesis	1.105	1.22333	1.26	1.30667
i4_LQ_SeedM_c4613/f1p1/4685	i4_LQ_SeedM_c4613/f1p1/4685	C7	AT3G06810.1	55.652	345	116	7	1169	2152	252	576	3.25e-139	345	IBR3	1.3.-.-	IBA-CoA oxidase	IAA biosynthesis VII	Auxins Biosynthesis	0.105	0.02	0.126667	0.493333
i4_LQ_SeedM_c4832/f1p6/4967			AT3G06810.1	58.491	212	84	2	926	1552	170	380	1.64e-148	255	IBR3	1.3.-.-	IBA-CoA oxidase	IAA biosynthesis VII	Auxins Biosynthesis	0.105	0.06	0.186667	0.146667
i4_LQ_SeedM_c8510/f1p0/4580			AT3G06810.1	48.333	120	55	1	3698	4036	278	397	1.32e-26	119	IBR3	1.3.-.-	IBA-CoA oxidase	IAA biosynthesis VII	Auxins Biosynthesis	1.61	0.776667	1.01	0.906667
i6_LQ_SeedM_c464/f1p0/6227			AT3G06810.1	54.545	88	34	4	886	1134	164	250	5.6e-17	88.2	IBR3	1.3.-.-	IBA-CoA oxidase	IAA biosynthesis VII	Auxins Biosynthesis	0.01	0.00333333	0.0133333	0.02
i6_LQ_SeedM_c814/f1p18/6698			AT3G06810.1	39.412	170	85	3	6023	6487	259	425	1.08e-27	123	IBR3	1.3.-.-	IBA-CoA oxidase	IAA biosynthesis VII	Auxins Biosynthesis	1.435	0.606667	1.58	1.33667
i7_LQ_SeedM_c436/f1p0/7179			AT3G06810.1	40.161	249	119	7	5922	6644	595	821	1.41e-29	129	IBR3	1.3.-.-	IBA-CoA oxidase	IAA biosynthesis VII	Auxins Biosynthesis	0	0	0	0
i0_LQ_SeedM_c13051/f1p0/653	i0_LQ_SeedM_c13051/f1p0/653	C3	AT4G05530.1	72.816	103	28	0	3	311	152	254	2.83e-46	154	IBR1	1.1.-.-	3-hydroxy-indole-3-butyryl 3-hydroxyacyl-CoA dehydrogenase	IAA biosynthesis VII	Auxins Biosynthesis	20.945	27.9467	30.2567	16.65
i2_LQ_SeedM_c27253/f1p1/2957			AT4G05530.1	78.528	163	35	0	103	591	9	171	2.05e-79	259	IBR1	1.1.-.-	3-hydroxy-indole-3-butyryl 3-hydroxyacyl-CoA dehydrogenase	IAA biosynthesis VII	Auxins Biosynthesis	0.85	0.203333	0.846667	0.26
i2_LQ_SeedM_c60013/f1p1/2109	i2_LQ_SeedM_c60013/f1p1/2109	C3	AT4G05530.1	77.835	194	43	0	94	675	7	200	8.05e-92	286	IBR1	1.1.-.-	3-hydroxy-indole-3-butyryl 3-hydroxyacyl-CoA dehydrogenase	IAA biosynthesis VII	Auxins Biosynthesis	5.395	9.84667	8.60667	4.29333
i4_LQ_SeedM_c1203/f2p0/4566	i4_LQ_SeedM_c1203/f2p0/4566	C3	AT4G05530.1	79.878	164	33	0	97	588	8	171	6.67e-82	270	IBR1	1.1.-.-	3-hydroxy-indole-3-butyryl 3-hydroxyacyl-CoA dehydrogenase	IAA biosynthesis VII	Auxins Biosynthesis	4.545	7.38	5.24667	3.79667
i1_LQ_SeedM_c12898/f1p0/1873	i1_LQ_SeedM_c12898/f1p0/1873	C2	AT4G24670.2	58.889	360	142	5	547	1620	79	434	1.23e-154	452	TAR2	2.6.1.99	L-tryptophan--pyruvate aminotransferase	indole-3-acetate biosynthesis I,II	Auxins Biosynthesis	2.285	3.05	1.14	2.39333
i2_LQ_SeedM_c19290/f1p1/2488			AT4G24670.2	63.525	244	88	1	1268	1996	76	319	1.2e-107	338	TAR2	2.6.1.99	L-tryptophan--pyruvate aminotransferase	indole-3-acetate biosynthesis I,II	Auxins Biosynthesis	1.22	1.29667	1.42333	0.8
i2_LQ_SeedM_c24703/f1p1/2849	i2_LQ_SeedM_c24703/f1p1/2849	C10	AT4G24670.2	55.97	134	59	0	2260	2661	75	208	2.12e-46	168	TAR2	2.6.1.99	L-tryptophan--pyruvate aminotransferase	indole-3-acetate biosynthesis I,II	Auxins Biosynthesis	1.055	0.0233333	1.66667	1.18667
i1_LQ_SeedM_c19513/f1p57/1421	i1_LQ_SeedM_c19513/f1p57/1421	C3	AT1G80360.4	55.513	263	83	3	70	765	1	260	3.71e-91	282	VAS1	2.6.1.99	tryptophan--pyruvate aminotransferase;methionine-specific aminotransferase	indole-3-acetate biosynthesis I,II	Auxins Biosynthesis	2.58	5.13	4.02333	1.57
i1_LQ_SeedM_c22594/f1p10/1526	i1_LQ_SeedM_c22594/f1p10/1526	C3	AT1G80360.4	64.067	359	126	2	100	1176	1	356	3.12e-168	481	VAS1	2.6.1.99	tryptophan--pyruvate aminotransferase;methionine-specific aminotransferase	indole-3-acetate biosynthesis I,II	Auxins Biosynthesis	7.165	15.2167	13.01	6.39333
i2_LQ_SeedM_c37826/f1p1/2400			AT1G80360.4	57.5	40	15	1	1037	1156	151	188	1.32e-08	47.8	VAS1	2.6.1.99	tryptophan--pyruvate aminotransferase;methionine-specific aminotransferase	indole-3-acetate biosynthesis I,II	Auxins Biosynthesis	0	0	0	0
i4_LQ_SeedM_c12980/f1p2/4741			AT1G80360.4	62.602	123	44	1	3618	3986	87	207	1.41e-44	167	VAS1	2.6.1.99	tryptophan--pyruvate aminotransferase;methionine-specific aminotransferase	indole-3-acetate biosynthesis I,II	Auxins Biosynthesis	0.005	0.0266667	0.133333	0.0166667
i4_LQ_SeedM_c6210/f1p11/4766	i4_LQ_SeedM_c6210/f1p11/4766	C3	AT1G80360.4	62.783	309	113	1	3638	4564	87	393	1.22e-135	426	VAS1	2.6.1.99	tryptophan--pyruvate aminotransferase;methionine-specific aminotransferase	indole-3-acetate biosynthesis I,II	Auxins Biosynthesis	6.54	11.3367	9.66333	4.07667
i4_LQ_SeedM_c9347/f1p8/4573			AT1G80360.4	63.393	112	39	1	3269	3604	98	207	1.49e-40	155	VAS1	2.6.1.99	tryptophan--pyruvate aminotransferase;methionine-specific aminotransferase	indole-3-acetate biosynthesis I,II	Auxins Biosynthesis	0	0	0.02	0.0166667
i5_LQ_SeedM_c1286/f1p0/5495			AT1G80360.4	43.694	222	70	2	4581	5246	201	367	2.16e-49	181	VAS1	2.6.1.99	tryptophan--pyruvate aminotransferase;methionine-specific aminotransferase	indole-3-acetate biosynthesis I,II	Auxins Biosynthesis	0.44	0.47	0.503333	0.613333
i2_LQ_SeedM_c29534/f1p0/2094	i2_LQ_SeedM_c29534/f1p0/2094	C8	AT4G13260.1	63.342	401	137	4	601	1788	6	401	0	536	YUC2	1.14.13.168	indole-3-pyruvate monooxygenase	Auxin (IAA) Biosynthesis I, II		2.4	0.61	5.15333	0.906667
i2_LQ_SeedM_c61647/f1p0/2138	i2_LQ_SeedM_c61647/f1p0/2138	C1	AT4G13260.1	59.569	371	144	1	837	1931	36	406	2.19e-163	477	YUC2	1.14.13.168	indole-3-pyruvate monooxygenase	Auxin (IAA) Biosynthesis I, II		0.45	1.55	0.38	0.33
i3_LQ_SeedM_c3809/f1p1/3194	i3_LQ_SeedM_c3809/f1p1/3194	C1	AT4G13260.1	59.683	315	121	1	831	1757	36	350	5.46e-131	405	YUC2	1.14.13.168	indole-3-pyruvate monooxygenase	Auxin (IAA) Biosynthesis I, II		0.055	0.34	0.0266667	0.00666667
i0_LQ_SeedM_c9224/f1p0/408			AT5G25620.1	72.152	79	22	0	3	239	331	409	1.79e-34	124	YUC6	1.14.13.168	indole-3-pyruvate monooxygenase	indole-3-acetate biosynthesis I	Auxins Biosynthesis	1.59	2.23	5.12	3.45
i1_LQ_SeedM_c8900/f1p0/2000			AT4G28720.1	29.167	216	136	7	26	664	26	227	1.2e-09	61.6	YUC8	1.14.13.168	indole-3-pyruvate monooxygenase	indole-3-acetate biosynthesis I	Auxins Biosynthesis	0	0	0.0333333	0
i1_LQ_SeedM_c12751/f1p2/1973			AT4G32540.1	32.432	111	67	3	245	571	94	198	1.49e-09	61.2		1.14.13.168	indole-3-pyruvate monooxygenase	indole-3-acetate biosynthesis I	Auxins Biosynthesis	0	0	0	0.0266667
i2_LQ_SeedM_c11967/f1p1/2943			AT1G48910.1	44.318	88	49	0	683	946	187	274	6.78e-16	81.6	YUC10	1.14.13.168	indole-3-pyruvate monooxygenase	indole-3-acetate biosynthesis I	Auxins Biosynthesis	0.21	0	0.56	0
i2_LQ_SeedM_c41616/f1p3/2226			AT1G48910.1	45.455	88	48	0	617	880	187	274	1.64e-23	80.9	YUC10	1.14.13.168	indole-3-pyruvate monooxygenase	indole-3-acetate biosynthesis I	Auxins Biosynthesis	0.435	0.253333	0.633333	0.583333
i2_LQ_SeedM_c64940/f1p2/2623	i2_LQ_SeedM_c64940/f1p2/2623	C10	AT1G48910.1	44.318	88	49	0	622	885	187	274	1.35e-15	80.5	YUC10	1.14.13.168	indole-3-pyruvate monooxygenase	indole-3-acetate biosynthesis I	Auxins Biosynthesis	0.83	0.0966667	2.34333	1.23
i3_LQ_SeedM_c33036/f1p3/3912			AT1G48910.1	55.714	70	31	0	482	691	205	274	6.02e-25	83.2	YUC10	1.14.13.168	indole-3-pyruvate monooxygenase	indole-3-acetate biosynthesis I	Auxins Biosynthesis	1.13	0.816667	1.14667	1.69333
i4_LQ_SeedM_c3980/f1p0/4177			AT4G13290.1	35.849	106	64	1	2906	3211	120	225	6.59e-22	87.4	CYP71A19	4.99.1.6	indoleacetaldoxime dehydratase	indole-3-acetate biosynthesis II	Auxins Biosynthesis	0.045	0.03	0.07	0.0266667
i1_LQ_SeedM_c21328/f1p0/1923	i1_LQ_SeedM_c21328/f1p0/1923	C5	AT4G13310.1	42.466	438	235	6	234	1532	20	445	1.04e-122	374	CYP71A20	4.99.1.6	indoleacetaldoxime dehydratase	indole-3-acetate biosynthesis II	Auxins Biosynthesis	4.96	3.61333	1.89	1.52333
i5_LQ_SeedM_c2393/f1p5/5290	i5_LQ_SeedM_c2393/f1p5/5290	C2	AT4G13310.2	38.281	256	151	3	131	898	32	280	3.49e-51	187	CYP71A20	4.99.1.6	indoleacetaldoxime dehydratase	indole-3-acetate biosynthesis II	Auxins Biosynthesis	1.275	3.45	0.63	0.683333
i5_LQ_SeedM_c4825/f1p2/5839	i5_LQ_SeedM_c4825/f1p2/5839	C2	AT4G13310.2	37.891	256	152	3	131	898	32	280	9.56e-51	186	CYP71A20	4.99.1.6	indoleacetaldoxime dehydratase	indole-3-acetate biosynthesis II	Auxins Biosynthesis	0.39	1.05667	0.21	0.266667
i1_LQ_SeedM_c18258/f1p0/1446	i1_LQ_SeedM_c18258/f1p0/1446	C7	AT5G22300.1	77.381	336	73	3	243	1247	21	354	0	535	NIT4	3.5.5.1	indole-3-acetonitrile nitrilase	indole-3-acetate biosynthesis II	Auxins Biosynthesis	49.64	37.1267	161.727	156.117
i0_LQ_SeedM_c6520/f1p0/642			AT1G08980.1	55.645	124	55	0	1	372	298	421	1.52e-42	148	AMI1	3.5.1.4	indole-3-acetamide amidohydrolase	indole-3-acetate biosynthesis II	Auxins Biosynthesis	2.6	3.01333	4.15667	4.29333
i1_LQ_SeedM_c6039/f1p0/1684			AT1G08980.1	59.233	417	166	3	89	1330	6	421	8.76e-152	442	AMI1	3.5.1.4	indole-3-acetamide amidohydrolase	indole-3-acetate biosynthesis II	Auxins Biosynthesis	3.115	1.40667	4.24	4.55333
i3_LQ_SeedM_c25325/f1p2/3149			AT1G08980.1	50.725	138	68	0	2454	2867	286	423	7.33e-33	133	AMI1	3.5.1.4	indole-3-acetamide amidohydrolase	indole-3-acetate biosynthesis II	Auxins Biosynthesis	1.315	1.26333	2.50667	1.71667
i1_LQ_SeedM_c15243/f1p0/1043	i1_LQ_SeedM_c15243/f1p0/1043	C8	AT2G23600.2	48.571	280	135	3	21	857	6	277	2.23e-86	262	ACL;MES2	3.1.1.1	acetone-cyanohydrin lyase;ARABIDOPSIS THALIANA METHYL ESTERASE 2	Auxin Biosynthesis (MeIAA interconversion); MeJA hydrolysis		12.57	12.5367	24.1533	5.62333
i1_LQ_SeedM_c24005/f1p0/1108	i1_LQ_SeedM_c24005/f1p0/1108	C8	AT2G23600.2	50	276	133	2	67	891	6	277	1.46e-93	281	ACL;MES2	3.1.1.1	acetone-cyanohydrin lyase;ARABIDOPSIS THALIANA METHYL ESTERASE 2	Auxin Biosynthesis (MeIAA interconversion); MeJA hydrolysis		41.23	29.58	55.46	18.4567
i5_LQ_SeedM_c9642/f1p4/5450			AT2G23600.3	53.333	105	47	2	2	310	21	125	4.26e-34	130	ACL;MES2	3.1.1.1	acetone-cyanohydrin lyase;ARABIDOPSIS THALIANA METHYL ESTERASE 2	Auxin Biosynthesis (MeIAA interconversion); MeJA hydrolysis	Auxins Biosynthesis	0.25	0.623333	0.49	0.613333
i5_LQ_SeedM_c4294/f1p0/6158			AT3G29770.2	46.243	173	56	2	196	675	53	201	7.81e-34	133	MES11	3.1.1.1	methyl indole-3-acetate methylesterase	MeIAA interconversion, forming IAA		0.105	0.0533333	0.153333	0.0866667
i5_LQ_SeedM_c5373/f1p0/5649	i5_LQ_SeedM_c5373/f1p0/5649	C3	AT3G29770.2	55.414	157	58	3	195	665	57	201	2.92e-38	145	MES11	3.1.1.1	methyl indole-3-acetate methylesterase	MeIAA interconversion, forming IAA		0.135	0.86	0.396667	0.123333
i5_LQ_SeedM_c7428/f1p0/6008			AT3G29770.2	54.14	157	60	2	209	679	57	201	8.21e-39	147	MES11	3.1.1.1	methyl indole-3-acetate methylesterase	MeIAA interconversion, forming IAA		0.04	0.0466667	0.0633333	0.0466667
i6_LQ_SeedM_c519/f1p0/6407			AT3G29770.2	54.037	161	62	3	184	666	53	201	5.46e-39	148	MES11	3.1.1.1	methyl indole-3-acetate methylesterase	MeIAA interconversion, forming IAA		0.075	0.163333	0.636667	0.14
i1_LQ_SeedM_c6316/f2p2/1427	i1_LQ_SeedM_c6316/f2p2/1427	C3	AT3G29770.1	64.841	347	110	3	183	1223	53	387	9.13e-144	417	MES11	3.1.1.1	methyl indole-3-acetate methylesterase	MeIAA interconversion, forming IAA	Auxins Biosynthesis	4.525	10.0967	14.68	4.55333
i2_LQ_SeedM_c42741/f1p0/2697	i2_LQ_SeedM_c42741/f1p0/2697	C2	AT3G29770.1	72.067	179	47	2	373	909	77	252	4.57e-72	243	MES11	3.1.1.1	methyl indole-3-acetate methylesterase	MeIAA interconversion, forming IAA	Auxins Biosynthesis	4.16	6.69333	3.35333	4.00667
i3_LQ_SeedM_c2918/f1p5/3804			AT3G29770.1	70.95	179	49	2	442	978	77	252	1.84e-69	239	MES11	3.1.1.1	methyl indole-3-acetate methylesterase	MeIAA interconversion, forming IAA	Auxins Biosynthesis	1.595	0.59	0.436667	1.17333
i4_LQ_SeedM_c3335/f1p23/4977			AT3G29770.1	75.342	146	36	0	730	293	244	389	1.42e-104	215	MES11	3.1.1.1	methyl indole-3-acetate methylesterase	MeIAA interconversion, forming IAA	Auxins Biosynthesis	0.565	0.793333	1.48667	0.556667
i4_LQ_SeedM_c9256/f1p0/4773	i4_LQ_SeedM_c9256/f1p0/4773	C3	AT3G29770.1	69.565	69	21	0	4309	4515	321	389	1.93e-31	110	MES11	3.1.1.1	methyl indole-3-acetate methylesterase	MeIAA interconversion, forming IAA	Auxins Biosynthesis	0.485	0.566667	0.4	0.243333
i1_HQ_SeedM_c2598/f2p8/1830			AT1G51760.1	67.949	390	124	1	371	1540	35	423	0	570	iar3	3.5.1.-	indole-3-acetyl-ala hydrolase	indole-3-acetate activation I	Auxins Biosynthesis	57.465	92.5733	155.43	90.7533
i1_LQ_SeedM_c14452/f1p0/1197	i1_LQ_SeedM_c14452/f1p0/1197	C2	AT1G51760.1	75.758	33	7	1	940	1035	158	190	4.33e-06	49.3	iar3	3.5.1.-	indole-3-acetyl-ala hydrolase	indole-3-acetate activation I	Auxins Biosynthesis	0.465	1.49333	0.0366667	0.273333
i2_LQ_SeedM_c64766/f1p5/2834			AT1G51760.1	56.111	180	77	2	2054	2593	263	440	7.44e-61	214	iar3	3.5.1.-	indole-3-acetyl-ala hydrolase	indole-3-acetate activation I	Auxins Biosynthesis	3.8	3.91333	6.74	3.01
i3_LQ_SeedM_c7471/f1p0/3944	i3_LQ_SeedM_c7471/f1p0/3944	C8	AT1G51760.1	76.496	234	55	0	186	887	35	268	1.33e-119	380	iar3	3.5.1.-	indole-3-acetyl-ala hydrolase	indole-3-acetate activation I	Auxins Biosynthesis	10	6.10333	36.81	10.7167
i2_LQ_SeedM_c11407/f1p2/2482	i2_LQ_SeedM_c11407/f1p2/2482	C9	AT5G56660.1	59.35	246	100	0	234	971	27	272	7.45e-87	283	ill2	3.5.1.-	indole-3-acetyl-ala hydrolase	indole-3-acetate activation I	Auxins Biosynthesis	3.595	1.77	15.9567	5.67667
i3_LQ_SeedM_c26480/f1p14/3549	i3_LQ_SeedM_c26480/f1p14/3549	C9	AT5G56660.1	60.544	147	58	0	215	655	27	173	5.41e-70	172	ill2	3.5.1.-	indole-3-acetyl-ala hydrolase	indole-3-acetate activation I	Auxins Biosynthesis	1.125	0.52	5.27667	2.55333
i2_LQ_SeedM_c2841/f1p0/2677			AT5G54140.1	45.455	66	36	0	74	271	303	368	6.02e-12	69.3	ILL3	3.5.1.-	indole-3-acetyl-ala hydrolase	indole-3-acetate activation I	Auxins Biosynthesis	0.085	0.18	1.31	0.47
i1_LQ_SeedM_c17772/f1p4/1748	i1_LQ_SeedM_c17772/f1p4/1748	C3	AT1G51780.1	67.464	209	68	0	126	752	34	242	3.6e-143	300	ILL5	3.5.1.-	IAA-amino acid hydrolase ILR1-like 5	indole-3-acetate activation I; hydroxyjasmonate sulfate biosynthesis	Auxins Biosynthesis	3.77	11.5733	15.81	3.70667
i2_LQ_SeedM_c6344/f1p0/2481	i2_LQ_SeedM_c6344/f1p0/2481	C3	AT1G51780.1	53.846	91	38	1	185	457	30	116	2.62e-25	110	ILL5	3.5.1.-	IAA-amino acid hydrolase ILR1-like 5	indole-3-acetate activation I; hydroxyjasmonate sulfate biosynthesis	Auxins Biosynthesis	0.035	0.356667	0.11	0.0333333
i0_LQ_SeedM_c4791/f1p0/421	i0_LQ_SeedM_c4791/f1p0/421	C3	AT3G02875.1	58.889	90	37	0	9	278	340	429	8.01e-31	114	ilr1	3.5.1.-	indole-3-acetyl-leu hydrolase	indole-3-acetate activation I	Auxins Biosynthesis	19.565	32.74	14.65	10.31
i0_LQ_SeedM_c9865/f1p8/611			AT3G02875.1	44.681	94	52	0	16	297	335	428	2.37e-24	99.8	ilr1	3.5.1.-	indole-3-acetyl-leu hydrolase	indole-3-acetate activation I	Auxins Biosynthesis	1.32	0.336667	4.30667	0.693333
i1_HQ_SeedM_c5328/f2p2/1665			AT3G02875.1	54.408	397	181	0	177	1367	32	428	7.22e-148	433	ilr1	3.5.1.-	indole-3-acetyl-leu hydrolase	indole-3-acetate activation I	Auxins Biosynthesis	37.365	38.9	24.54	43.8567
i1_LQ_SeedM_c12744/f1p19/1945			AT3G48270.1	48.263	259	125	4	118	894	23	272	7.12e-69	233		4.99.1.6	indoleacetaldoxime dehydratase	indole-3-acetate biosynthesis II	Auxins Biosynthesis	3.205	4.82667	3.70667	4.58667
i1_LQ_SeedM_c7157/f1p10/1363	i1_LQ_SeedM_c7157/f1p10/1363	C10	AT3G48270.1	47.104	259	129	4	217	978	43	298	3.86e-74	241		4.99.1.6	indoleacetaldoxime dehydratase	indole-3-acetate biosynthesis II	Auxins Biosynthesis	39.78	13.5233	63.46	52.04
i5_HQ_SeedM_c13223/f2p2/5190	i5_HQ_SeedM_c13223/f2p2/5190	C10	AT3G48270.1	35.754	179	100	4	1868	2383	116	286	4.05e-29	124		4.99.1.6	indoleacetaldoxime dehydratase	indole-3-acetate biosynthesis II	Auxins Biosynthesis	5.925	0.873333	32.9833	12.9533
i4_LQ_SeedM_c9627/f1p5/4759	i4_LQ_SeedM_c9627/f1p5/4759	C9	AT3G48270.1	35.196	179	101	4	3445	3960	116	286	1.11e-28	122		4.99.1.6	indoleacetaldoxime dehydratase	indole-3-acetate biosynthesis II	Auxins Biosynthesis	0.95	0.176667	6.00667	2.54667
i5_LQ_SeedM_c6743/f1p4/5328	i5_LQ_SeedM_c6743/f1p4/5328	C8	AT3G48270.1	35.152	165	92	4	2220	2693	130	286	1.04e-23	107		4.99.1.6	indoleacetaldoxime dehydratase	indole-3-acetate biosynthesis II	Auxins Biosynthesis	0.08	0.0233333	0.37	0.133333
i6_LQ_SeedM_c1164/f1p0/6365			AT3G48270.1	35.754	179	100	4	2861	3376	116	286	7.2e-29	124		4.99.1.6	indoleacetaldoxime dehydratase	indole-3-acetate biosynthesis II	Auxins Biosynthesis	0.03	0.0266667	0.0766667	0.0366667
i2_LQ_SeedM_c51529/f1p1/2169			AT3G48280.1	46.226	212	108	3	1348	1980	284	490	7.74e-56	199		4.99.1.6	indoleacetaldoxime dehydratase	indole-3-acetate biosynthesis II	Auxins Biosynthesis	31.84	16.2067	20.0833	15.32
i1_HQ_SeedM_c1086/f6p11/1641	i1_HQ_SeedM_c1086/f6p11/1641	C5	AT3G48310.1	41.126	462	263	4	78	1457	24	478	4.44e-121	365		4.99.1.6	indoleacetaldoxime dehydratase	indole-3-acetate biosynthesis II	Auxins Biosynthesis	42.67	9.17667	0.313333	13.49
i1_HQ_SeedM_c1404/f6p0/1769	i1_HQ_SeedM_c1404/f6p0/1769	C2	AT3G48310.1	40.406	443	246	5	201	1526	46	471	1.47e-108	335		4.99.1.6	indoleacetaldoxime dehydratase	indole-3-acetate biosynthesis II	Auxins Biosynthesis	10.345	47.7867	4.88	5.77333
i1_HQ_SeedM_c25397/f2p16/1713	i1_HQ_SeedM_c25397/f2p16/1713	C2	AT3G48310.1	41.558	462	261	4	79	1458	24	478	7.53e-134	399		4.99.1.6	indoleacetaldoxime dehydratase	indole-3-acetate biosynthesis II	Auxins Biosynthesis	12.945	43.0067	0.286667	1.92667
i1_LQ_SeedM_c11308/f1p1/1898			AT3G48310.1	41.667	480	231	10	244	1596	26	485	4.32e-121	369		4.99.1.6	indoleacetaldoxime dehydratase	indole-3-acetate biosynthesis II	Auxins Biosynthesis	3.075	3.19333	1.74667	1.06667
i1_LQ_SeedM_c23439/f1p1/1649	i1_LQ_SeedM_c23439/f1p1/1649	C5	AT3G48310.1	41.761	443	249	4	145	1467	43	478	7.4e-120	363		4.99.1.6	indoleacetaldoxime dehydratase	indole-3-acetate biosynthesis II	Auxins Biosynthesis	33.545	38.7167	0.32	8.18333
i1_LQ_SeedM_c8067/f1p6/1612			AT3G48310.1	46.526	475	241	6	129	1550	28	490	3.96e-156	455		4.99.1.6	indoleacetaldoxime dehydratase	indole-3-acetate biosynthesis II	Auxins Biosynthesis	1.25	3.32	3.61	1.89
i1_LQ_SeedM_c19846/f1p0/1651	i1_LQ_SeedM_c19846/f1p0/1651	C1	AT3G48320.1	44.589	462	232	9	143	1516	41	482	7.2e-128	383		4.99.1.6	indoleacetaldoxime dehydratase	indole-3-acetate biosynthesis II	Auxins Biosynthesis	0.38	9.24333	0.28	0.473333
i1_LQ_SeedM_c21134/f1p3/1710	i1_LQ_SeedM_c21134/f1p3/1710	C7	AT3G48320.1	45.964	446	226	8	144	1469	41	475	8.32e-128	384		4.99.1.6	indoleacetaldoxime dehydratase	indole-3-acetate biosynthesis II	Auxins Biosynthesis	2.9	6.11333	3.92333	14.2867
i5_LQ_SeedM_c2301/f1p3/5398			AT3G48320.1	37.186	199	89	4	3	500	75	270	6.99e-32	132		4.99.1.6	indoleacetaldoxime dehydratase	indole-3-acetate biosynthesis II	Auxins Biosynthesis	2.575	1.77667	4.08	2.23333
i2_LQ_SeedM_c35438/f1p0/2294	i2_LQ_SeedM_c35438/f1p0/2294	C5	AT1G28130.1	66.887	604	190	4	288	2069	6	609	0	827	GH3.17	6.3.-.-	GRETCHEN HAGEN 3.17	indole-3-acetate degradation IV	IAA inactivation	1.87	2.53667	0.14	0.833333
i2_HQ_SeedM_c70891/f3p1/2112	i2_HQ_SeedM_c70891/f3p1/2112	C2	AT2G14960.1	77.403	593	126	3	127	1902	1	586	0	959	GH3.1	6.3.-.-	GRETCHEN HAGEN 3.1	indole-3-acetate degradation IV	IAA inactivation	5.455	9.61667	2.13	2.86333
i2_HQ_SeedM_c71110/f2p5/2068	i2_HQ_SeedM_c71110/f2p5/2068	C2	AT2G14960.1	55.862	580	234	8	48	1757	14	581	0	652	GH3.1	6.3.-.-	GRETCHEN HAGEN 3.1	indole-3-acetate degradation IV	IAA inactivation	3.685	13.8467	0.0966667	7.40667
i2_LQ_SeedM_c15029/f1p2/2183	i2_LQ_SeedM_c15029/f1p2/2183	C2	AT2G14960.1	75.462	595	136	2	64	1845	1	586	0	927	GH3.1	6.3.-.-	GRETCHEN HAGEN 3.1	indole-3-acetate degradation IV	IAA inactivation	2.87	15.98	1.41333	3.13667
i2_LQ_SeedM_c32753/f1p1/2234	i2_LQ_SeedM_c32753/f1p1/2234	C2	AT2G14960.1	77.703	592	124	3	161	1933	1	585	0	961	GH3.1	6.3.-.-	GRETCHEN HAGEN 3.1	indole-3-acetate degradation IV	IAA inactivation	5.435	11.28	1.05333	1.18
i2_LQ_SeedM_c41239/f1p1/2502			AT2G14960.1	77.119	590	129	3	83	1849	1	585	0	944	GH3.1	6.3.-.-	GRETCHEN HAGEN 3.1	indole-3-acetate degradation IV	IAA inactivation	2.965	2.3	2.01667	1.72333
i2_LQ_SeedM_c60066/f1p1/2095	i2_LQ_SeedM_c60066/f1p1/2095	C2	AT2G14960.1	77.458	590	125	3	140	1906	1	583	0	954	GH3.1	6.3.-.-	GRETCHEN HAGEN 3.1	indole-3-acetate degradation IV	IAA inactivation	3.175	4.38333	0.313333	0.806667
i2_LQ_SeedM_c18226/f1p5/2256	i2_LQ_SeedM_c18226/f1p5/2256	C2	AT2G23170.1	56.889	450	183	5	756	2084	142	587	2.61e-175	516	GH3.3	6.3.-.-	indole-3-acetyl-aspartate synthetase	indole-3-acetate degradation IV	IAA inactivation	2.38	9.32667	0.0133333	1.48333
i2_LQ_SeedM_c40109/f1p5/2451	i2_LQ_SeedM_c40109/f1p5/2451	C4	AT2G23170.1	56.889	450	183	5	953	2281	142	587	2.56e-174	515	GH3.3	6.3.-.-	indole-3-acetyl-aspartate synthetase	indole-3-acetate degradation IV	IAA inactivation	3.89	0.253333	0.0966667	4.86
i2_LQ_SeedM_c50015/f1p5/2852			AT2G23170.1	54.906	479	205	5	1203	2618	113	587	5.68e-176	524	GH3.3	6.3.-.-	indole-3-acetyl-aspartate synthetase	indole-3-acetate degradation IV	IAA inactivation	1.32	0.796667	0.31	1.76667
i2_LQ_SeedM_c7473/f1p5/2637			AT2G23170.1	56.889	450	183	5	922	2250	142	587	1.46e-173	516	GH3.3	6.3.-.-	indole-3-acetyl-aspartate synthetase	indole-3-acetate degradation IV	IAA inactivation	0.04	0.15	0	0.07
i1_LQ_SeedM_c6079/f1p10/1680	i1_LQ_SeedM_c6079/f1p10/1680	C9	AT2G47750.1	65.941	505	151	6	14	1507	95	585	0	622	GH3.9	6.3.-.-	indole-3-acetic acid-amido synthetase GH3.9	indole-3-acetate inactivation	IAA inactivation	0.3	0.16	4.42333	2.62333
i2_LQ_SeedM_c4805/f1p0/2547	i2_LQ_SeedM_c4805/f1p0/2547	C10	AT2G47750.1	63.604	283	100	3	2496	1657	129	411	1.25e-115	364	GH3.9	6.3.-.-	indole-3-acetic acid-amido synthetase GH3.9	indole-3-acetate inactivation	IAA inactivation	0.89	0.12	1.03667	1.07667
i3_HQ_SeedM_c1946/f2p0/3717			AT2G47750.1	63.958	283	99	3	2386	1547	129	411	7.01e-113	366	GH3.9	6.3.-.-	indole-3-acetic acid-amido synthetase GH3.9	indole-3-acetate inactivation	IAA inactivation	0.365	0.366667	0.566667	0.286667
i2_HQ_SeedM_c59710/f2p1/2102	i2_HQ_SeedM_c59710/f2p1/2102	C5	AT4G27260.1	66.885	610	176	5	179	1933	1	609	0	849	GH3.5;WES1	6.3.-.-	IAA-amido synthase	indole-3-acetate inactivation	IAA inactivation	1.49	1.46667	0.56	0.61
i2_LQ_SeedM_c21860/f1p1/2196			AT4G27260.1	67.905	592	174	3	237	1967	19	609	0	846	GH3.5;WES1	6.3.-.-	IAA-amido synthase	indole-3-acetate inactivation	IAA inactivation	1.615	2.03667	1.41	1.41667
i1_HQ_SeedM_c23884/f2p8/1085	i1_HQ_SeedM_c23884/f2p8/1085	C1	AT1G14130.1	42.034	295	166	4	24	893	8	302	1.02e-76	239			indole-3-acetaldehyde oxidase	Auxin catabolism;Gibberellin biosynthesis	Auxin catabolism;Gibberellin biosynthesis	2.685	53.57	1.91333	2.67667
i1_LQ_SeedM_c24611/f1p4/1050			AT1G14130.1	40.134	299	171	5	29	913	8	302	4.16e-70	221			indole-3-acetaldehyde oxidase	Auxin catabolism;Gibberellin biosynthesis	Auxin catabolism;Gibberellin biosynthesis	56.215	25.23	57.5467	34.1567
i2_LQ_SeedM_c3086/f1p3/2569			AT1G05560.1	58.586	99	38	1	303	7	321	416	1.85e-29	123	UGT75B1;UGT1	2.4.1.263	UDP-glucosyltransferase 75B1	ABA glucose ester metabolism/indole-3-acetate conjugate biosynthesis	IAA inactivation	1.64	0.7	2.26333	3.51667
i1_LQ_SeedM_c13222/f1p13/1305	i1_LQ_SeedM_c13222/f1p13/1305	C8	AT1G05680.1	49.776	223	110	2	548	1213	232	453	4.77e-69	226	UGT74E2	2.4.1.-	Uridine diphosphate glycosyltransferase 74E2	IBA glycosylation (auxin homeostasis)	auxin homeostasis	0.14	0	1.50667	0.07
i4_HQ_SeedM_c17340/f2p60/4702	i4_HQ_SeedM_c17340/f2p60/4702	C8	AT1G05680.1	53.012	249	108	2	3899	4621	206	453	3.64e-82	278	UGT74E2	2.4.1.-	Uridine diphosphate glycosyltransferase 74E2	IBA glycosylation (auxin homeostasis)	auxin homeostasis	0.005	0	2.68333	0.0866667
i5_LQ_SeedM_c4469/f1p0/5424	i5_LQ_SeedM_c4469/f1p0/5424	C8	AT1G05680.1	54.622	238	107	1	779	66	217	453	6.07e-83	281	UGT74E2	2.4.1.-	Uridine diphosphate glycosyltransferase 74E2	IBA glycosylation (auxin homeostasis)	auxin homeostasis	0.085	0.0233333	4.57333	0.333333
i5_LQ_SeedM_c4982/f1p6/5862	i5_LQ_SeedM_c4982/f1p6/5862	C9	AT1G05680.1	52.119	236	112	1	5061	5768	219	453	3.91e-66	232	UGT74E2	2.4.1.-	Uridine diphosphate glycosyltransferase 74E2	IBA glycosylation (auxin homeostasis)	auxin homeostasis	0.16	0	1.82333	0.71
i5_LQ_SeedM_c5432/f1p32/6075	i5_LQ_SeedM_c5432/f1p32/6075	C9	AT1G05680.1	54.622	238	107	1	5255	5968	217	453	7e-83	281	UGT74E2	2.4.1.-	Uridine diphosphate glycosyltransferase 74E2	IBA glycosylation (auxin homeostasis)	auxin homeostasis	0.095	0	6.78	0.8
i6_LQ_SeedM_c2289/f2p2/6446			AT1G05680.1	53.361	238	110	1	5610	6323	217	453	2.96e-64	227	UGT74E2	2.4.1.-	Uridine diphosphate glycosyltransferase 74E2	IBA glycosylation (auxin homeostasis)	auxin homeostasis	0	0	0.136667	0.00666667
i6_LQ_SeedM_c844/f1p0/6485			AT1G05680.1	54.661	236	106	1	5638	6345	219	453	1.26e-81	278	UGT74E2	2.4.1.-	Uridine diphosphate glycosyltransferase 74E2	IBA glycosylation (auxin homeostasis)	auxin homeostasis	0.035	0.02	6.49667	0.223333
i1_LQ_SeedM_c17610/f1p0/2007			AT2G26260.1	65.938	549	184	1	100	1737	9	557	0	721	AT3BETAHSD/D2	1.1.1.-	3beta-hydroxysteroid dehydrogenase/C4-decarboxylase	plant sterol biosynthesis		8.93	5.93	7.1	7.65
i2_LQ_SeedM_c29916/f1p0/2095	i2_LQ_SeedM_c29916/f1p0/2095	C3	AT2G26260.1	76.471	340	80	0	44	1063	9	348	0	544	AT3BETAHSD/D2	1.1.1.-	3beta-hydroxysteroid dehydrogenase/C4-decarboxylase	plant sterol biosynthesis		4.055	8.31667	5.33667	4.7
i5_LQ_SeedM_c6460/f1p73/5627	i5_LQ_SeedM_c6460/f1p73/5627	C7	AT2G26260.2	48.98	49	25	0	4666	4812	357	405	5.51e-08	58.2	AT3BETAHSD/D2	1.1.1.-	3beta-hydroxysteroid dehydrogenase/C4-decarboxylase	plant sterol biosynthesis		0.445	0.346667	1.16667	1.91667
i1_LQ_SeedM_c11923/f1p22/1875	i1_LQ_SeedM_c11923/f1p22/1875	C1	AT2G33630.1	68.894	479	146	3	52	1485	1	477	0	689		1.1.1.-	3-beta-hydroxy-delta5-steroid dehydrogenase	plant sterol biosynthesis		3.455	12.7667	3.37333	3.72333
i1_LQ_SeedM_c12197/f2p0/1778			AT2G33630.1	69.311	479	144	3	35	1468	1	477	0	695		1.1.1.-	3-beta-hydroxy-delta5-steroid dehydrogenase	plant sterol biosynthesis		17.905	7.57	23.7767	20.7067
i3_LQ_SeedM_c24519/f1p74/3174			AT2G33630.1	79.31	58	12	0	1	174	7	64	6.09e-20	95.1		1.1.1.-	3-beta-hydroxy-delta5-steroid dehydrogenase	plant sterol biosynthesis		0.045	0.0466667	0.196667	0.0266667
i1_LQ_SeedM_c19017/f1p0/1308			AT1G07420.2	37.441	211	122	5	343	966	18	221	7.2e-44	153	SMO2-1	1.14.13.-	sterol 4alpha-methyl oxidase	plant sterol biosynthesis		0	0.0166667	0	0
i1_LQ_SeedM_c14925/f1p4/1206	i1_LQ_SeedM_c14925/f1p4/1206	C2	AT2G29390.2	77.606	259	58	0	238	1014	1	259	2.65e-155	439	SMO2-2	1.14.13.-	sterol 4-alpha-methyl-oxidase 2-2	plant sterol biosynthesis		21.435	37.25	6.47	6.46333
i1_LQ_SeedM_c15355/f1p0/1143	i1_LQ_SeedM_c15355/f1p0/1143	C5	AT2G29390.2	75.194	258	64	0	177	950	1	258	1.79e-149	424	SMO2-2	1.14.13.-	sterol 4-alpha-methyl-oxidase 2-2	plant sterol biosynthesis		16.51	23.0233	1.21667	6.03333
i1_LQ_SeedM_c17922/f1p0/1399			AT2G29390.2	63.281	256	90	3	423	1181	5	259	6.42e-111	328	SMO2-2	1.14.13.-	sterol 4-alpha-methyl-oxidase 2-2	plant sterol biosynthesis		0	0	0	0
i2_LQ_SeedM_c24343/f1p0/2702	i2_LQ_SeedM_c24343/f1p0/2702	C2	AT2G29390.3	77.561	205	46	0	1856	2470	48	252	1.78e-115	353	SMO2-2	1.14.13.-	sterol 4-alpha-methyl-oxidase 2-2	plant sterol biosynthesis		1.63	3.74333	0.906667	1.11333
i0_LQ_SeedM_c10227/f1p0/618	i0_LQ_SeedM_c10227/f1p0/618	C2	AT4G12110.1	72.109	147	31	2	3	443	156	292	1.68e-73	224	SMO1-1	1.14.13.-	sterol 4alpha-methyl oxidase	plant sterol biosynthesis		16.315	34.4	0.456667	4.79333
i0_LQ_SeedM_c12516/f1p1/578	i0_LQ_SeedM_c12516/f1p1/578	C2	AT4G22756.1	77.778	45	10	0	3	137	242	286	6.18e-17	77.4	SMO1-2	1.14.13.-	sterol 4alpha-methyl oxidase	plant sterol biosynthesis		2.935	6.77	0.136667	0.83
i0_LQ_SeedM_c3696/f1p5/505			AT4G22756.1	79.07	43	9	0	3	131	242	284	9.08e-18	79	SMO1-2	1.14.13.-	sterol 4alpha-methyl oxidase	plant sterol biosynthesis		1.265	6.43	2.91333	3.58333
i0_LQ_SeedM_c5452/f1p2/582			AT4G22756.1	83.333	48	8	0	17	160	237	284	4.39e-22	91.3	SMO1-2	1.14.13.-	sterol 4alpha-methyl oxidase	plant sterol biosynthesis		4.78	2.13333	0.983333	4.39333
i0_LQ_SeedM_c5999/f1p56/522			AT4G22756.1	79.07	43	9	0	3	131	242	284	1.02e-17	79	SMO1-2	1.14.13.-	sterol 4alpha-methyl oxidase	plant sterol biosynthesis		20.745	11.2033	15.54	31.4967
i1_LQ_SeedM_c20560/f1p3/1287	i1_LQ_SeedM_c20560/f1p3/1287	C2	AT4G22756.1	62.162	296	108	2	63	944	1	294	6.63e-144	412	SMO1-2	1.14.13.-	sterol 4alpha-methyl oxidase	plant sterol biosynthesis		11.195	24.8833	0.253333	4.23333
i1_LQ_SeedM_c23328/f1p2/1288			AT4G22756.1	67.958	284	89	1	76	921	1	284	2.11e-137	396	SMO1-2	1.14.13.-	sterol 4alpha-methyl oxidase	plant sterol biosynthesis		9.19	7.27333	5.11	14.21
i3_HQ_SeedM_c17225/f3p10/3386			AT4G22756.1	51.327	113	53	1	61	393	1	113	1.6e-31	126	SMO1-2	1.14.13.-	sterol 4alpha-methyl oxidase	plant sterol biosynthesis		0.005	0.0966667	0	0
i3_LQ_SeedM_c19171/f1p24/3619			AT4G22756.1	74.178	213	55	0	289	927	72	284	2.33e-109	345	SMO1-2	1.14.13.-	sterol 4alpha-methyl oxidase	plant sterol biosynthesis		3.035	4.15667	2.79333	4.99667
i3_LQ_SeedM_c23254/f1p0/3111	i3_LQ_SeedM_c23254/f1p0/3111	C5	AT4G22756.1	52.727	110	50	1	69	392	4	113	1.37e-30	123	SMO1-2	1.14.13.-	sterol 4alpha-methyl oxidase	plant sterol biosynthesis		2.315	2.85333	0.0633333	0.83
i3_LQ_SeedM_c8946/f2p0/3390	i3_LQ_SeedM_c8946/f2p0/3390	C5	AT4G22756.1	50.442	113	54	1	64	396	1	113	4.21e-31	125	SMO1-2	1.14.13.-	sterol 4alpha-methyl oxidase	plant sterol biosynthesis		1.48	0.37	0.0233333	0.623333
i3_LQ_SeedM_c8981/f1p6/3334	i3_LQ_SeedM_c8981/f1p6/3334	C2	AT4G22756.1	52.778	108	49	1	73	390	6	113	4.61e-30	122	SMO1-2	1.14.13.-	sterol 4alpha-methyl oxidase	plant sterol biosynthesis		1.31	2.85333	0.06	0.333333
i1_LQ_SeedM_c7325/f1p8/1881			AT3G04030.1	53.448	58	27	0	346	519	54	111	9.87e-11	64.7	MYR2	1.14.13.70	sterol 14-demethylase	plant sterol biosynthesis		1.83	0.76	1.95	2.28667
i1_LQ_SeedM_c3504/f1p0/1664	i1_LQ_SeedM_c3504/f1p0/1664	C5	AT3G04030.3	50.714	420	179	9	200	1453	1	394	9.34e-126	375	MYR2	1.14.13.70	sterol 14-demethylase	plant sterol biosynthesis		6.38	3.67	0.696667	2.33
i3_LQ_SeedM_c23000/f1p22/3239			AT3G04030.3	43.636	330	160	7	627	1613	90	394	8.02e-99	234	MYR2	1.14.13.70	sterol 14-demethylase	plant sterol biosynthesis		0.375	0.443333	0.163333	0.176667
i0_LQ_SeedM_c11977/f1p0/949			AT5G45580.1	46.067	178	60	6	413	919	32	182	1.85e-31	119		1.14.13.70	obtusifoliol-14alpha-demethylase	plant sterol biosynthesis		1.37	1.13667	2.44	1.24333
i1_HQ_SeedM_c1971/f3p7/2004	i1_HQ_SeedM_c1971/f3p7/2004	C7	AT1G11680.1	80.738	488	92	2	190	1647	1	488	0	760	CYP51G1	1.14.13.70	obtusifoliol 14alpha-demethylase	plant sterol biosynthesis	phytosterol biosynthesis	64.575	43.31	62.63	210.183
i1_LQ_SeedM_c18984/f1p0/1895	i1_LQ_SeedM_c18984/f1p0/1895	C2	AT1G11680.1	67.954	259	79	2	225	989	16	274	8.24e-98	309	CYP51G1	1.14.13.70	obtusifoliol 14alpha-demethylase	plant sterol biosynthesis	phytosterol biosynthesis	0.195	0.64	0.02	0.373333
i1_LQ_SeedM_c20255/f1p0/1813			AT1G11680.1	54.153	301	115	8	727	1560	188	488	6.45e-86	186	CYP51G1	1.14.13.70	obtusifoliol 14alpha-demethylase	plant sterol biosynthesis	phytosterol biosynthesis	0.04	0.03	0.0333333	0.0366667
i2_LQ_SeedM_c35335/f1p9/2320	i2_LQ_SeedM_c35335/f1p9/2320	C4	AT1G11680.1	74.537	216	52	3	196	837	1	215	2.88e-102	324	CYP51G1	1.14.13.70	obtusifoliol 14alpha-demethylase	plant sterol biosynthesis	phytosterol biosynthesis	13.265	0.0933333	4.31	18.93
i2_LQ_SeedM_c58124/f1p9/2177			AT1G11680.1	82.683	410	71	0	618	1847	79	488	0	650	CYP51G1	1.14.13.70	obtusifoliol 14alpha-demethylase	plant sterol biosynthesis	phytosterol biosynthesis	1.74	0.873333	0.0366667	1.69
i2_LQ_SeedM_c64669/f1p17/2780	i2_LQ_SeedM_c64669/f1p17/2780	C2	AT1G11680.1	80.738	488	92	2	194	1651	1	488	0	760	CYP51G1	1.14.13.70	obtusifoliol 14alpha-demethylase	plant sterol biosynthesis	phytosterol biosynthesis	68.93	82.94	28.0867	74.8267
i4_HQ_SeedM_c795/f8p0/5059			AT1G11680.1	84.894	331	50	0	3841	4833	158	488	5.78e-174	533	CYP51G1	1.14.13.70	obtusifoliol 14alpha-demethylase	plant sterol biosynthesis	phytosterol biosynthesis	0.285	1.40333	0.83	1.40333
i4_LQ_SeedM_c10546/f1p30/4958	i4_LQ_SeedM_c10546/f1p30/4958	C10	AT1G11680.1	81.818	330	60	0	3714	4703	159	488	3.2e-175	536	CYP51G1	1.14.13.70	obtusifoliol 14alpha-demethylase	plant sterol biosynthesis	phytosterol biosynthesis	6.31	0.48	5.92333	8.19
i4_LQ_SeedM_c14701/f1p1/4927	i4_LQ_SeedM_c14701/f1p1/4927	C1	AT1G11680.1	84.894	331	50	0	3609	4601	158	488	2.84e-174	533	CYP51G1	1.14.13.70	obtusifoliol 14alpha-demethylase	plant sterol biosynthesis	phytosterol biosynthesis	1.165	15.42	0.27	6.6
i5_LQ_SeedM_c3837/f1p34/5384			AT1G11680.1	79.688	192	39	0	4505	5080	253	444	4.07e-102	333	CYP51G1	1.14.13.70	obtusifoliol 14alpha-demethylase	plant sterol biosynthesis	phytosterol biosynthesis	0.035	0.01	0.0166667	0.0366667
i5_LQ_SeedM_c5438/f1p0/5437	i5_LQ_SeedM_c5438/f1p0/5437	C4	AT1G11680.1	84.29	331	52	0	4254	5246	158	488	0	556	CYP51G1	1.14.13.70	obtusifoliol 14alpha-demethylase	plant sterol biosynthesis	phytosterol biosynthesis	1.565	0.23	0.946667	1.49
i1_LQ_SeedM_c20323/f1p0/1380	i1_LQ_SeedM_c20323/f1p0/1380	C6	AT1G20330.1	73.407	361	94	2	14	1096	1	359	0	576	SMT2	2.1.1.143	sterol methyltransferase	plant sterol biosynthesis	phytosterol biosynthesis	403.385	319.28	316.42	949.21
i1_LQ_SeedM_c3154/f1p10/1381	i1_LQ_SeedM_c3154/f1p10/1381	C7	AT1G20330.1	73.333	360	94	2	45	1124	2	359	0	569	SMT2	2.1.1.143	sterol methyltransferase	plant sterol biosynthesis	phytosterol biosynthesis	33.28	30.6067	43.63	142.043
i0_LQ_SeedM_c3014/f1p0/301			AT1G76090.1	71.264	87	25	0	3	263	273	359	5.26e-43	143	SMT3	2.1.1.143	sterol methyltransferase	plant sterol biosynthesis	phytosterol biosynthesis	270.2	223.593	161.99	336.293
i1_LQ_SeedM_c13761/f1p0/1970			AT2G34500.1	28.628	503	321	9	197	1675	15	489	1.61e-66	227	CYP710A1	1.14.19.41	C-22 sterol desaturase	plant sterol biosynthesis	phytosterol biosynthesis	0	0.02	0	0
i2_LQ_SeedM_c34641/f1p0/2222			AT2G34500.1	36.478	159	78	3	1033	1500	248	386	3.31e-23	97.4	CYP710A1	1.14.19.41	C-22 sterol desaturase	plant sterol biosynthesis	phytosterol biosynthesis	0	0.0333333	0	0
i1_HQ_SeedM_c2799/f3p19/1538			AT5G50375.1	77.407	270	61	0	181	990	9	278	1.7e-155	444	CPI1	5.5.1.9	cycloeucalenol cycloisomerase	plant sterol biosynthesis	phytosterol biosynthesis	27.015	21.6567	44.5967	35.6167
i3_HQ_SeedM_c8051/f2p0/3250	i3_HQ_SeedM_c8051/f2p0/3250	C2	AT5G50375.1	78.333	120	26	0	2131	2490	87	206	7.1e-82	210	CPI1	5.5.1.9	cycloeucalenol cycloisomerase	plant sterol biosynthesis	phytosterol biosynthesis	6.685	10.0367	4.70667	4.87667
i4_LQ_SeedM_c5491/f1p16/5000			AT5G50375.1	73.239	71	19	0	4219	4431	208	278	2.45e-29	115	CPI1	5.5.1.9	cycloeucalenol cycloisomerase	plant sterol biosynthesis	phytosterol biosynthesis	0.425	0.483333	0.243333	0.22
i5_LQ_SeedM_c9692/f1p11/5418	i5_LQ_SeedM_c9692/f1p11/5418	C4	AT5G50375.1	74.214	159	38	1	4163	4639	67	222	2.12e-86	251	CPI1	5.5.1.9	cycloeucalenol cycloisomerase	plant sterol biosynthesis	phytosterol biosynthesis	2.495	0.153333	1.31667	2.01667
i3_LQ_SeedM_c5617/f1p11/4011			AT5G50375.2	78.788	66	14	0	329	526	9	74	1.06e-25	109	CPI1	5.5.1.9	cycloeucalenol cycloisomerase	plant sterol biosynthesis	phytosterol biosynthesis	0.165	0.25	1.18	0.68
i4_LQ_SeedM_c12278/f1p0/5065	i4_LQ_SeedM_c12278/f1p0/5065	C10	AT5G50375.2	79.104	67	14	0	197	397	9	75	3.54e-26	110	CPI1	5.5.1.9	cycloeucalenol cycloisomerase	plant sterol biosynthesis	phytosterol biosynthesis	0.665	0.11	1.52	1.38
i3_LQ_SeedM_c2169/f1p2/3365	i3_LQ_SeedM_c2169/f1p2/3365	C6	AT5G50375.3	76.042	192	46	0	2295	2870	19	210	1.46e-101	319	CPI1	5.5.1.9	cycloeucalenol cycloisomerase	plant sterol biosynthesis	phytosterol biosynthesis	3.565	1.4	3.07333	6.72333
i3_LQ_SeedM_c30782/f1p0/3038			AT5G50375.3	73.856	153	40	0	2032	2490	58	210	2.3e-75	247	CPI1	5.5.1.9	cycloeucalenol cycloisomerase	plant sterol biosynthesis	phytosterol biosynthesis	5.69	3.41	3.99	5.83667
i4_LQ_SeedM_c10026/f1p22/4657	i4_LQ_SeedM_c10026/f1p22/4657	C2	AT5G50375.3	79.412	136	28	0	2102	2509	19	154	9.72e-71	236	CPI1	5.5.1.9	cycloeucalenol cycloisomerase	plant sterol biosynthesis	phytosterol biosynthesis	1.135	3.24333	0.8	0.7
i4_LQ_SeedM_c18241/f1p38/4593			AT5G50375.3	69.388	49	15	0	2765	2911	19	67	1.73e-13	72	CPI1	5.5.1.9	cycloeucalenol cycloisomerase	plant sterol biosynthesis	phytosterol biosynthesis	0.125	0.0633333	0.18	0.27
i4_LQ_SeedM_c20570/f1p1/4858	i4_LQ_SeedM_c20570/f1p1/4858	C1	AT5G50375.3	78.641	103	22	0	2111	2419	19	121	7.57e-51	179	CPI1	5.5.1.9	cycloeucalenol cycloisomerase	plant sterol biosynthesis	phytosterol biosynthesis	0.49	3.53333	0.596667	0.64
i4_LQ_SeedM_c5469/f1p2/4825			AT5G50375.3	69.444	36	11	0	2205	2312	121	156	3.76e-09	59.3	CPI1	5.5.1.9	cycloeucalenol cycloisomerase	plant sterol biosynthesis	phytosterol biosynthesis	0	0	0	0
i4_LQ_SeedM_c7549/f1p10/5073	i4_LQ_SeedM_c7549/f1p10/5073	C7	AT5G50375.3	67.081	161	53	0	4024	4506	50	210	1.02e-67	228	CPI1	5.5.1.9	cycloeucalenol cycloisomerase	plant sterol biosynthesis	phytosterol biosynthesis	0.69	0.22	0.74	1.26
i1_LQ_SeedM_c12220/f1p0/1709			AT4G34640.1	72.861	409	107	3	70	1290	1	407	0	630	SQS1	2.5.1.21	squalene synthase	plant sterol biosynthesis, related to brassinosteroid biosynthesis		13.615	15.5067	23.3	10.0967
i1_LQ_SeedM_c2833/f1p28/1938	i1_LQ_SeedM_c2833/f1p28/1938	C2	AT4G34640.1	71.217	337	94	2	309	1313	61	396	1.79e-175	505	SQS1	2.5.1.21	squalene synthase	plant sterol biosynthesis, related to brassinosteroid biosynthesis		2.22	3.24	0.683333	2.26667
i1_LQ_SeedM_c4527/f1p1/1801	i1_LQ_SeedM_c4527/f1p1/1801	C5	AT4G34640.1	73.869	398	101	2	107	1294	1	397	0	604	SQS1	2.5.1.21	squalene synthase	plant sterol biosynthesis, related to brassinosteroid biosynthesis		24.025	25.5667	11.1133	30.4467
i3_LQ_SeedM_c15052/f1p0/3062			AT4G34640.1	37.681	207	115	4	618	1223	121	318	6.37e-35	130	SQS1	2.5.1.21	squalene synthase	plant sterol biosynthesis, related to brassinosteroid biosynthesis		0	0	0	0.00666667
i3_LQ_SeedM_c16008/f1p0/3028			AT4G34640.1	62.069	58	22	0	140	313	2	59	4.59e-27	81.6	SQS1	2.5.1.21	squalene synthase	plant sterol biosynthesis, related to brassinosteroid biosynthesis		0.19	0.173333	0.12	0.113333
i2_LQ_SeedM_c50886/f1p0/2726			AT4G34640.2	58.242	91	37	1	1975	2247	263	352	3.27e-17	85.1	SQS1	2.5.1.21	squalene synthase	plant sterol biosynthesis, related to brassinosteroid biosynthesis		0.145	0.06	0.15	0.183333
i4_LQ_SeedM_c11980/f1p2/4443			AT4G34640.2	74.306	288	71	2	2313	3170	56	342	1.19e-137	427	SQS1	2.5.1.21	squalene synthase	plant sterol biosynthesis, related to brassinosteroid biosynthesis		2.64	1.70667	3.32	1.90333
i1_HQ_SeedM_c5619/f2p0/2006	i1_HQ_SeedM_c5619/f2p0/2006	C2	AT1G58440.1	80.752	452	87	0	331	1686	77	528	0	773	SQE1	1.14.14.17	squalene epoxidase	plant sterol biosynthesis, related to brassinosteroid biosynthesis		12.38	17.4333	3.92	5.51
i1_LQ_SeedM_c19787/f1p0/1991			AT1G58440.1	75.132	189	47	0	314	880	119	307	2.5e-96	307	SQE1	1.14.14.17	squalene epoxidase	plant sterol biosynthesis, related to brassinosteroid biosynthesis		0.835	1.41667	0.893333	0.763333
i1_LQ_SeedM_c23163/f1p0/1973	i1_LQ_SeedM_c23163/f1p0/1973	C3	AT1G58440.1	79.029	453	95	0	327	1685	77	529	0	725	SQE1	1.14.14.17	squalene epoxidase	plant sterol biosynthesis, related to brassinosteroid biosynthesis		11.175	19.24	11.6667	7.89667
i2_LQ_SeedM_c14366/f1p2/2090			AT1G58440.1	74.878	410	103	0	584	1813	115	524	0	644	SQE1	1.14.14.17	squalene epoxidase	plant sterol biosynthesis, related to brassinosteroid biosynthesis		0.575	0.456667	0.493333	0.363333
i2_LQ_SeedM_c29179/f1p2/2096			AT1G58440.1	76.286	447	106	0	548	1888	78	524	0	714	SQE1	1.14.14.17	squalene epoxidase	plant sterol biosynthesis, related to brassinosteroid biosynthesis		0.415	0.333333	1.32667	1.04667
i2_LQ_SeedM_c3000/f1p5/2288	i2_LQ_SeedM_c3000/f1p5/2288	C5	AT1G58440.1	81.422	436	81	0	565	1872	77	512	0	755	SQE1	1.14.14.17	squalene epoxidase	plant sterol biosynthesis, related to brassinosteroid biosynthesis		11.07	13.7433	2.87667	5.94
i2_LQ_SeedM_c43972/f1p5/2121	i2_LQ_SeedM_c43972/f1p5/2121	C2	AT1G58440.1	80.349	458	85	2	331	1701	77	530	0	773	SQE1	1.14.14.17	squalene epoxidase	plant sterol biosynthesis, related to brassinosteroid biosynthesis		3.53	10.3633	1.37667	1.54333
i2_LQ_SeedM_c51196/f1p2/2261			AT1G58440.1	76.286	447	106	0	620	1960	78	524	0	715	SQE1	1.14.14.17	squalene epoxidase	plant sterol biosynthesis, related to brassinosteroid biosynthesis		3.005	3.96667	6.31333	3.64667
i2_LQ_SeedM_c6223/f1p5/2716	i2_LQ_SeedM_c6223/f1p5/2716	C2	AT1G58440.1	80.723	415	80	0	334	1578	77	491	0	715	SQE1	1.14.14.17	squalene epoxidase	plant sterol biosynthesis, related to brassinosteroid biosynthesis		4.885	6.40333	0.91	1.61333
i2_HQ_SeedM_c45959/f11p4/2740	i2_HQ_SeedM_c45959/f11p4/2740	C2	AT2G07050.1	78.78	754	160	0	202	2463	1	754	0	1263	CAS1	5.4.99.8	cycloartenol synthase	plant sterol biosynthesis, related to brassinosteroid biosynthesis		11.705	19.87	2.95	6.99667
i2_LQ_SeedM_c56290/f1p4/2532	i2_LQ_SeedM_c56290/f1p4/2532	C2	AT2G07050.1	75.223	448	78	1	1076	2320	307	754	0	723	CAS1	5.4.99.8	cycloartenol synthase	plant sterol biosynthesis, related to brassinosteroid biosynthesis		0.315	1.48333	0.12	0.24
i5_LQ_SeedM_c5808/f1p0/5167			AT2G07050.1	78.544	522	112	0	157	1722	1	522	0	869	CAS1	5.4.99.8	cycloartenol synthase	plant sterol biosynthesis, related to brassinosteroid biosynthesis		0.055	0.04	0.0566667	0.0966667
i0_LQ_SeedM_c14445/f1p0/585			AT3G02580.1	50.505	99	39	3	40	327	183	274	2.56e-19	84	STE1; DWF7	1.14.19.20	DWARF 7, delta7 sterol C-5 desaturation	plant sterol biosynthesis,related to brassinosteroid		1.54	0.436667	0.116667	0.22
i1_LQ_SeedM_c14382/f2p6/1073	i1_LQ_SeedM_c14382/f2p6/1073	C2	AT3G02580.1	75	268	65	1	36	833	7	274	8.44e-149	421	STE1; DWF7	1.14.19.20	DWARF 7, delta7 sterol C-5 desaturation	plant sterol biosynthesis,related to brassinosteroid		17.945	41.3567	5.01	7.08667
i1_LQ_SeedM_c23927/f2p51/1123	i1_LQ_SeedM_c23927/f2p51/1123	C2	AT3G02580.1	74.627	268	66	1	94	891	7	274	2.57e-139	398	STE1; DWF7	1.14.19.20	DWARF 7, delta7 sterol C-5 desaturation	plant sterol biosynthesis,related to brassinosteroid		45.14	85.16	8.48667	45.87
i1_LQ_SeedM_c11297/f1p31/1961	i1_LQ_SeedM_c11297/f1p31/1961	C5	AT3G19820.3	72.727	220	59	1	157	813	1	220	0	336	DWF1/CBB1	1.3.-.-	DWARF 1/CABBAGE 1, conversion of the early brassinosteroid precursor 24-methylenecholesterol to campesterol	plant sterol biosynthesis, related to brassinosteroid biosynthesis		1.305	0.853333	0.223333	0.903333
i1_LQ_SeedM_c11870/f1p0/1908	i1_LQ_SeedM_c11870/f1p0/1908	C1	AT3G19820.3	63.188	345	125	2	77	1105	1	345	6.39e-129	392	DWF1/CBB1	1.3.-.-	DWARF 1/CABBAGE 1, conversion of the early brassinosteroid precursor 24-methylenecholesterol to campesterol	plant sterol biosynthesis, related to brassinosteroid biosynthesis		0.03	0.793333	0	0.0333333
i1_LQ_SeedM_c12530/f1p5/1994	i1_LQ_SeedM_c12530/f1p5/1994	C2	AT3G19820.3	79.254	429	89	0	503	1789	108	536	0	702	DWF1/CBB1	1.3.-.-	DWARF 1/CABBAGE 1, conversion of the early brassinosteroid precursor 24-methylenecholesterol to campesterol	plant sterol biosynthesis, related to brassinosteroid biosynthesis		2.3	9.94	0.666667	2.32333
i1_LQ_SeedM_c3117/f1p5/1655	i1_LQ_SeedM_c3117/f1p5/1655	C5	AT3G19820.3	79.177	413	86	0	1	1239	147	559	0	671	DWF1/CBB1	1.3.-.-	DWARF 1/CABBAGE 1, conversion of the early brassinosteroid precursor 24-methylenecholesterol to campesterol	plant sterol biosynthesis, related to brassinosteroid biosynthesis		9.425	6.85333	3.44333	7.70667
i2_HQ_SeedM_c43774/f2p6/2080	i2_HQ_SeedM_c43774/f2p6/2080	C2	AT3G19820.3	72.42	533	146	1	87	1682	3	535	0	811	DWF1/CBB1	1.3.-.-	DWARF 1/CABBAGE 1, conversion of the early brassinosteroid precursor 24-methylenecholesterol to campesterol	plant sterol biosynthesis, related to brassinosteroid biosynthesis		25.5	44.9133	0.653333	15.9767
i2_HQ_SeedM_c45999/f3p3/2130	i2_HQ_SeedM_c45999/f3p3/2130	C5	AT3G19820.3	80.859	559	106	1	106	1779	1	559	0	898	DWF1/CBB1	1.3.-.-	DWARF 1/CABBAGE 1, conversion of the early brassinosteroid precursor 24-methylenecholesterol to campesterol	plant sterol biosynthesis, related to brassinosteroid biosynthesis		50.57	46.6733	20.5933	50.1967
i2_HQ_SeedM_c59593/f2p3/2136	i2_HQ_SeedM_c59593/f2p3/2136	C2	AT3G19820.3	74.76	313	78	1	233	1168	1	313	1.43e-155	462	DWF1/CBB1	1.3.-.-	DWARF 1/CABBAGE 1, conversion of the early brassinosteroid precursor 24-methylenecholesterol to campesterol	plant sterol biosynthesis, related to brassinosteroid biosynthesis		7.345	38.2367	3.31333	4.16333
i2_LQ_SeedM_c38040/f1p6/2761	i2_LQ_SeedM_c38040/f1p6/2761	C1	AT3G19820.3	72.42	533	146	1	910	2505	3	535	0	809	DWF1/CBB1	1.3.-.-	DWARF 1/CABBAGE 1, conversion of the early brassinosteroid precursor 24-methylenecholesterol to campesterol	plant sterol biosynthesis, related to brassinosteroid biosynthesis		0.38	4.86667	0.0433333	0.23
i2_LQ_SeedM_c45736/f1p3/2072	i2_LQ_SeedM_c45736/f1p3/2072	C5	AT3G19820.3	78.354	559	120	1	83	1756	1	559	0	898	DWF1/CBB1	1.3.-.-	DWARF 1/CABBAGE 1, conversion of the early brassinosteroid precursor 24-methylenecholesterol to campesterol	plant sterol biosynthesis, related to brassinosteroid biosynthesis		7.955	8.07	2.76333	7.42333
i2_LQ_SeedM_c5028/f1p3/2519	i2_LQ_SeedM_c5028/f1p3/2519	C5	AT3G19820.3	80.392	561	109	1	93	1772	1	561	0	895	DWF1/CBB1	1.3.-.-	DWARF 1/CABBAGE 1, conversion of the early brassinosteroid precursor 24-methylenecholesterol to campesterol	plant sterol biosynthesis, related to brassinosteroid biosynthesis		47.315	51.6167	17.08	53.26
i2_LQ_SeedM_c60783/f1p3/2098			AT3G19820.3	80.501	559	108	1	179	1852	1	559	0	891	DWF1/CBB1	1.3.-.-	DWARF 1/CABBAGE 1, conversion of the early brassinosteroid precursor 24-methylenecholesterol to campesterol	plant sterol biosynthesis, related to brassinosteroid biosynthesis		1.19	0.56	0.453333	1.57333
i2_LQ_SeedM_c61546/f1p2/2159			AT3G19820.3	75.401	561	137	1	274	1953	1	561	0	853	DWF1/CBB1	1.3.-.-	DWARF 1/CABBAGE 1, conversion of the early brassinosteroid precursor 24-methylenecholesterol to campesterol	plant sterol biosynthesis, related to brassinosteroid biosynthesis		0.14	0.19	0.786667	0.596667
i2_LQ_SeedM_c68334/f1p6/2070	i2_LQ_SeedM_c68334/f1p6/2070	C2	AT3G19820.3	72.42	533	146	1	198	1793	3	535	0	809	DWF1/CBB1	1.3.-.-	DWARF 1/CABBAGE 1, conversion of the early brassinosteroid precursor 24-methylenecholesterol to campesterol	plant sterol biosynthesis, related to brassinosteroid biosynthesis		26.555	35.9133	0.283333	15.1867
i2_LQ_SeedM_c77356/f1p5/1970			AT3G19820.3	72.127	409	114	0	1	1227	23	431	0	620	DWF1/CBB1	1.3.-.-	DWARF 1/CABBAGE 1, conversion of the early brassinosteroid precursor 24-methylenecholesterol to campesterol	plant sterol biosynthesis, related to brassinosteroid biosynthesis		0	0	0	0.0266667
i3_LQ_SeedM_c3015/f1p4/3750			AT3G19820.3	80.68	559	107	1	1860	3533	1	559	0	895	DWF1/CBB1	1.3.-.-	DWARF 1/CABBAGE 1, conversion of the early brassinosteroid precursor 24-methylenecholesterol to campesterol	plant sterol biosynthesis, related to brassinosteroid biosynthesis		0.855	0.666667	0.746667	1.47333
i3_LQ_SeedM_c30356/f1p8/3062	i3_LQ_SeedM_c30356/f1p8/3062	C5	AT3G19820.3	74.693	407	103	0	1576	2796	128	534	0	660	DWF1/CBB1	1.3.-.-	DWARF 1/CABBAGE 1, conversion of the early brassinosteroid precursor 24-methylenecholesterol to campesterol	plant sterol biosynthesis, related to brassinosteroid biosynthesis		0.775	0.923333	0	0.35
i3_LQ_SeedM_c4166/f1p1/3679	i3_LQ_SeedM_c4166/f1p1/3679	C1	AT3G19820.3	77.551	147	33	0	2394	2834	413	559	1.78e-58	212	DWF1/CBB1	1.3.-.-	DWARF 1/CABBAGE 1, conversion of the early brassinosteroid precursor 24-methylenecholesterol to campesterol	plant sterol biosynthesis, related to brassinosteroid biosynthesis		0.045	0.65	0.07	0.03
i3_LQ_SeedM_c4845/f1p0/3904	i3_LQ_SeedM_c4845/f1p0/3904	C9	AT3G19820.3	80.859	559	106	1	1982	3655	1	559	0	898	DWF1/CBB1	1.3.-.-	DWARF 1/CABBAGE 1, conversion of the early brassinosteroid precursor 24-methylenecholesterol to campesterol	plant sterol biosynthesis, related to brassinosteroid biosynthesis		2.165	1.32	6.99333	5.06667
i1_HQ_SeedM_c2211/f2p2/1897			AT1G50430.1	81.206	431	81	0	79	1371	2	432	0	749	ST7R; DWF5	1.3.1.21	DWARF 5, delta7-sterol-C7 reduction	plant sterol biosynthesis, related to brassinosteroid biosynthesis		65.47	101.59	71.7733	73.52
i1_HQ_SeedM_c25616/f4p0/1744	i1_HQ_SeedM_c25616/f4p0/1744	C2	AT1G50430.1	81.818	429	78	0	52	1338	4	432	0	753	ST7R; DWF5	1.3.1.21	DWARF 5, delta7-sterol-C7 reduction	plant sterol biosynthesis, related to brassinosteroid biosynthesis		20.97	32.2633	18.4	17.4667
i1_LQ_SeedM_c4198/f1p4/1795			AT1G50430.1	45.69	464	185	14	50	1339	2	432	1.45e-103	319	ST7R; DWF5	1.3.1.21	DWARF 5, delta7-sterol-C7 reduction	plant sterol biosynthesis, related to brassinosteroid biosynthesis		0.4	0.293333	0.19	0.22
i1_LQ_SeedM_c6076/f1p17/1842			AT1G50430.1	69.008	484	95	3	45	1496	4	432	0	669	ST7R; DWF5	1.3.1.21	DWARF 5, delta7-sterol-C7 reduction	plant sterol biosynthesis, related to brassinosteroid biosynthesis		2.505	1.54	1.61	2.03667
i4_LQ_SeedM_c18628/f1p0/4971			AT1G50430.1	72.396	192	53	0	82	657	2	193	3.75e-87	292	ST7R; DWF5	1.3.1.21	DWARF 5, delta7-sterol-C7 reduction	plant sterol biosynthesis, related to brassinosteroid biosynthesis		0.11	0.0266667	0.0666667	0.0366667
i5_LQ_SeedM_c6202/f1p1/5709			AT1G50430.1	64.912	57	20	0	119	289	22	78	3.59e-18	82.8	ST7R; DWF5	1.3.1.21	DWARF 5, delta7-sterol-C7 reduction	plant sterol biosynthesis, related to brassinosteroid biosynthesis		0.02	0	0.00666667	0.0166667
i1_LQ_SeedM_c21205/f1p1/1653	i1_LQ_SeedM_c21205/f1p1/1653	C10	AT1G50430.2	83.796	216	35	0	598	1245	216	431	0	394	ST7R; DWF5	1.3.1.21	DWARF 5, delta7-sterol-C7 reduction	plant sterol biosynthesis, related to brassinosteroid biosynthesis		17.45	2.50333	22.8467	24.0833
i2_LQ_SeedM_c49057/f1p2/2738			AT1G50430.2	70.37	54	15	1	2230	2388	205	258	1.57e-16	84	ST7R; DWF5	1.3.1.21	DWARF 5, delta7-sterol-C7 reduction	plant sterol biosynthesis, related to brassinosteroid biosynthesis		0	0	0.00666667	0
i2_LQ_SeedM_c9296/f1p8/2452			AT1G50430.2	85.484	310	45	0	1262	2191	122	431	0	575	ST7R; DWF5	1.3.1.21	DWARF 5, delta7-sterol-C7 reduction	plant sterol biosynthesis, related to brassinosteroid biosynthesis		0.79	1.32667	0.55	0.84
i3_LQ_SeedM_c16073/f1p6/3137	i3_LQ_SeedM_c16073/f1p6/3137	C3	AT1G50430.2	83.226	310	52	0	1309	2238	122	431	0	555	ST7R; DWF5	1.3.1.21	DWARF 5, delta7-sterol-C7 reduction	plant sterol biosynthesis, related to brassinosteroid biosynthesis		0.025	0.323333	0.0733333	0.0733333
i5_LQ_SeedM_c6774/f1p0/5705			AT1G50430.2	81.818	44	8	0	5174	5305	215	258	4.41e-17	86.7	ST7R; DWF5	1.3.1.21	DWARF 5, delta7-sterol-C7 reduction	plant sterol biosynthesis, related to brassinosteroid biosynthesis		0.025	0	0.07	0.02
i0_LQ_SeedM_c6261/f1p0/972	i0_LQ_SeedM_c6261/f1p0/972	C3	AT5G13710.2	72.464	207	57	0	1	621	129	335	3.67e-114	333	SMT1	2.1.1.41	STEROL METHYLTRANSFERASE 1, SMT1 controls the level of cholesterol in plants	plant sterol biosynthesis, related to brassinosteroid biosynthesis		34.97	58.96	42.1233	30.0533
i0_LQ_SeedM_c6480/f1p7/999	i0_LQ_SeedM_c6480/f1p7/999	C10	AT5G13710.2	67.347	49	16	0	473	619	53	101	2.33e-15	75.1	SMT1	2.1.1.41	STEROL METHYLTRANSFERASE 1, SMT1 controls the level of cholesterol in plants	plant sterol biosynthesis, related to brassinosteroid biosynthesis		10.565	1.35333	10.6233	5.96667
i2_LQ_SeedM_c12165/f1p1/2645	i2_LQ_SeedM_c12165/f1p1/2645	C4	AT5G13710.2	43.902	123	59	2	540	908	45	157	1.85e-21	97.4	SMT1	2.1.1.41	STEROL METHYLTRANSFERASE 1, SMT1 controls the level of cholesterol in plants	plant sterol biosynthesis, related to brassinosteroid biosynthesis		4.14	0.556667	2.27667	3.78
i1_LQ_SeedM_c22921/f1p0/1624	i1_LQ_SeedM_c22921/f1p0/1624	C5	AT1G20050.1	58.696	92	31	1	1075	1329	132	223	2.94e-25	104	HYD1	5.3.3.5	HYDRA1, C-8 sterol isomerase	plant sterol biosynthesis, related to brassinosteroid biosynthesis		11.695	16.42	3.02333	5.98333
i4_LQ_SeedM_c10001/f1p0/4790			AT1G20050.1	70.213	47	14	0	3941	4081	50	96	9.59e-25	74.7	HYD1	5.3.3.5	HYDRA1, C-8 sterol isomerase	plant sterol biosynthesis, related to brassinosteroid biosynthesis		0	0	0	0
i4_LQ_SeedM_c1675/f1p0/4770	i4_LQ_SeedM_c1675/f1p0/4770	C10	AT1G20050.1	70.37	108	32	0	4201	4524	96	203	2.32e-54	159	HYD1	5.3.3.5	HYDRA1, C-8 sterol isomerase	plant sterol biosynthesis, related to brassinosteroid biosynthesis		2.02	0.72	2.75667	2.72333
i4_LQ_SeedM_c6269/f1p0/4688	i4_LQ_SeedM_c6269/f1p0/4688	C10	AT1G20050.1	74.39	82	21	0	3946	4191	50	131	4.92e-35	134	HYD1	5.3.3.5	HYDRA1, C-8 sterol isomerase	plant sterol biosynthesis, related to brassinosteroid biosynthesis		1.57	0.606667	2.99667	1.77333
i4_LQ_SeedM_c19086/f1p0/4361			AT5G38970.3	61.468	109	41	1	573	896	60	168	3.29e-35	140	CYP85A1	1.14.13.-	3-dehydro-6-deoxoteasterone 6-oxidase	brassinosteroid biosynthesis I	brassinosteroid biosynthesis	0.065	0.0466667	0.183333	0.0566667
i1_HQ_SeedM_c1795/f3p3/1688	i1_HQ_SeedM_c1795/f3p3/1688	C2	AT3G50660.1	53.32	482	193	3	189	1544	33	512	1.01e-179	517	CYP90B1	1.14.13.-	campestanol 22alpha-hydroxylase	brassinosteroid biosynthesis I	brassinosteroid biosynthesis	73.2	119.79	3.95	37.8667
i1_HQ_SeedM_c7201/f2p0/1660	i1_HQ_SeedM_c7201/f2p0/1660	C2	AT3G50660.1	58.91	477	165	3	179	1519	37	512	0	588	CYP90B1	1.14.13.-	campestanol 22alpha-hydroxylase	brassinosteroid biosynthesis I	brassinosteroid biosynthesis	47.08	107.967	3.40667	62.85
i1_LQ_SeedM_c10929/f1p0/1867	i1_LQ_SeedM_c10929/f1p0/1867	C5	AT3G50660.1	52.743	474	192	3	155	1486	41	512	6.22e-172	499	CYP90B1	1.14.13.-	campestanol 22alpha-hydroxylase	brassinosteroid biosynthesis I	brassinosteroid biosynthesis	3.465	2.81333	0.133333	1.14667
i1_LQ_SeedM_c19354/f1p0/1816	i1_LQ_SeedM_c19354/f1p0/1816	C4	AT3G50660.1	48.958	384	163	4	493	1554	132	512	1.73e-120	350	CYP90B1	1.14.13.-	campestanol 22alpha-hydroxylase	brassinosteroid biosynthesis I	brassinosteroid biosynthesis	1.13	0.0233333	0.163333	0.9
i1_LQ_SeedM_c8106/f1p31/1730	i1_LQ_SeedM_c8106/f1p31/1730	C1	AT3G50660.1	57.806	474	169	3	156	1487	40	512	0	574	CYP90B1	1.14.13.-	campestanol 22alpha-hydroxylase	brassinosteroid biosynthesis I	brassinosteroid biosynthesis	0	0.476667	0	0.0433333
i2_LQ_SeedM_c28758/f1p1/2077			AT3G50660.1	42.735	117	44	2	1612	1893	396	512	2.02e-20	95.9	CYP90B1	1.14.13.-	campestanol 22alpha-hydroxylase	brassinosteroid biosynthesis I	brassinosteroid biosynthesis	1.22	0.503333	1.61667	1.67667
i2_LQ_SeedM_c4586/f1p6/2513	i2_LQ_SeedM_c4586/f1p6/2513	C2	AT3G50660.1	50.331	302	116	4	1505	2314	213	512	6.99e-86	283	CYP90B1	1.14.13.-	campestanol 22alpha-hydroxylase	brassinosteroid biosynthesis I	brassinosteroid biosynthesis	14.04	20.2167	1.33667	8.12
i2_LQ_SeedM_c57856/f1p1/2480	i2_LQ_SeedM_c57856/f1p1/2480	C2	AT3G50660.1	56.364	55	23	1	2253	2417	452	505	9.49e-19	67	CYP90B1	1.14.13.-	campestanol 22alpha-hydroxylase	brassinosteroid biosynthesis I	brassinosteroid biosynthesis	0.05	0.343333	0	0.00666667
i2_LQ_SeedM_c65651/f1p1/2802			AT3G50660.1	41.88	117	45	2	2306	2587	396	512	5.25e-19	92.4	CYP90B1	1.14.13.-	campestanol 22alpha-hydroxylase	brassinosteroid biosynthesis I	brassinosteroid biosynthesis	0.205	0.156667	0.323333	0.09
i2_LQ_SeedM_c67540/f1p2/2730			AT3G50660.1	42.735	117	44	2	2227	2508	396	512	4.69e-20	95.5	CYP90B1	1.14.13.-	campestanol 22alpha-hydroxylase	brassinosteroid biosynthesis I	brassinosteroid biosynthesis	0.83	0.47	1.86	1.5
i5_LQ_SeedM_c2473/f1p0/5160	i5_LQ_SeedM_c2473/f1p0/5160	C9	AT3G50660.1	42.317	397	199	7	3896	5008	39	431	9.46e-101	314	CYP90B1	1.14.13.-	campestanol 22alpha-hydroxylase	brassinosteroid biosynthesis I	brassinosteroid biosynthesis	0.28	0.376667	3.06333	1.81333
i1_LQ_SeedM_c9363/f1p41/1825	i1_LQ_SeedM_c9363/f1p41/1825	C5	AT3G50660.2	59.786	373	129	1	6	1061	67	439	3.2e-161	469	CYP90B1	1.14.13.-	campestanol 22alpha-hydroxylase	brassinosteroid biosynthesis I	brassinosteroid biosynthesis	7.07	2.55667	0.516667	3.66
i2_LQ_SeedM_c68584/f1p1/2464	i2_LQ_SeedM_c68584/f1p1/2464	C2	AT3G50660.2	47.17	106	35	1	909	1163	233	338	1.81e-50	84.3	CYP90B1	1.14.13.-	campestanol 22alpha-hydroxylase	brassinosteroid biosynthesis I	brassinosteroid biosynthesis	0.875	3.20667	0.0266667	1.13667
i3_LQ_SeedM_c22361/f1p0/3248			AT3G50660.2	57.143	49	20	1	2510	2653	396	444	1.86e-10	65.1	CYP90B1	1.14.13.-	campestanol 22alpha-hydroxylase	brassinosteroid biosynthesis I	brassinosteroid biosynthesis	0.535	0.446667	0.853333	0.493333
i5_LQ_SeedM_c8797/f1p0/5282	i5_LQ_SeedM_c8797/f1p0/5282	C9	AT3G50660.2	28.873	142	74	3	1161	805	197	334	2.47e-19	57.8	CYP90B1	1.14.13.-	campestanol 22alpha-hydroxylase	brassinosteroid biosynthesis I	brassinosteroid biosynthesis	0.01	0.0433333	0.38	0.1
i2_LQ_SeedM_c12629/f1p2/2340			AT5G05690.2	61.194	201	71	4	439	1041	31	224	6.06e-67	227	CYP90A1	1.14.99.-	6-deoxocathasterone hydroxylase	brassinosteroid biosynthesis I	brassinosteroid biosynthesis	0.035	0.06	0.01	0.00666667
i2_LQ_SeedM_c19512/f1p2/2884			AT5G05690.3	73.171	164	39	2	2192	2671	186	348	7.86e-75	250	CYP90A1	1.14.99.-	6-deoxocathasterone hydroxylase	brassinosteroid biosynthesis I	brassinosteroid biosynthesis	5.105	5.97667	3.48333	5.16
i2_LQ_SeedM_c21089/f1p2/2463			AT5G05690.3	73.394	218	53	2	1469	2110	132	348	1.25e-105	329	CYP90A1	1.14.99.-	6-deoxocathasterone hydroxylase	brassinosteroid biosynthesis I	brassinosteroid biosynthesis	2.75	5.25	2.82667	3.44667
i2_LQ_SeedM_c42629/f1p2/2405			AT5G05690.3	73.394	218	53	2	1582	2223	132	348	6.86e-106	329	CYP90A1	1.14.99.-	6-deoxocathasterone hydroxylase	brassinosteroid biosynthesis I	brassinosteroid biosynthesis	6.1	6.35	6.85333	9.63667
i1_LQ_SeedM_c13904/f1p3/1606			AT3G13730.1	60.455	440	169	1	110	1414	50	489	0	548	CYP90D1	1.14.99.-	6-deoxotyphasterol C-23 hydroxylase	brassinosteroid biosynthesis I	brassinosteroid biosynthesis	2.25	1.99667	1.14333	1.11333
i1_LQ_SeedM_c22384/f1p28/2023			AT3G13730.1	60.998	441	167	1	124	1431	50	490	0	587	CYP90D1	1.14.99.-	6-deoxotyphasterol C-23 hydroxylase	brassinosteroid biosynthesis I	brassinosteroid biosynthesis	3.96	1.75333	2.12333	4.89
i2_LQ_SeedM_c20196/f1p0/2578			AT3G13730.1	64.242	165	59	0	1520	2014	326	490	7.62e-71	242	CYP90D1	1.14.99.-	6-deoxotyphasterol C-23 hydroxylase	brassinosteroid biosynthesis I	brassinosteroid biosynthesis	1.2	0.53	0.783333	1.33667
i2_LQ_SeedM_c32893/f1p0/2147	i2_LQ_SeedM_c32893/f1p0/2147	C2	AT3G13730.1	58.974	195	80	0	126	710	50	244	1.59e-156	256	CYP90D1	1.14.99.-	6-deoxotyphasterol C-23 hydroxylase	brassinosteroid biosynthesis I	brassinosteroid biosynthesis	6.4	8.35333	1.16	1.82667
i3_LQ_SeedM_c19368/f1p5/3182			AT3G13730.1	59.859	426	166	1	229	1491	50	475	0	554	CYP90D1	1.14.99.-	6-deoxotyphasterol C-23 hydroxylase	brassinosteroid biosynthesis I	brassinosteroid biosynthesis	1.23	1.20667	0.73	1.61667
i1_LQ_SeedM_c8649/f1p1/1626			AT2G46960.2	45.274	201	107	2	86	679	22	222	1.44e-59	197	CYP709B1		cytochrome P450, family 709, subfamily B, polypeptide 1	brassinosteroid inactivation	brassinosteroid inactivation	0	0	0.03	0
i0_LQ_SeedM_c7716/f1p1/915			AT2G46950.1	58.73	252	102	2	1	750	319	570	6.51e-107	323	CYP709B2		cytochrome P450, family 709, subfamily B, polypeptide 2	brassinosteroids inactivation	brassinosteroid inactivation	4.68	3.89	6.67	3.45
i1_HQ_SeedM_c1115/f6p0/1939			AT2G46950.1	53.061	490	223	7	199	1656	84	570	0	546	CYP709B2		cytochrome P450, family 709, subfamily B, polypeptide 2	brassinosteroids inactivation	brassinosteroid inactivation	17.365	11.8633	30.5533	12.73
i1_HQ_SeedM_c6286/f2p0/1928			AT2G46950.1	53.061	490	223	7	137	1594	84	570	0	546	CYP709B2		cytochrome P450, family 709, subfamily B, polypeptide 2	brassinosteroids inactivation	brassinosteroid inactivation	7.17	3.00333	32.7	8.35667
i1_LQ_SeedM_c11642/f1p17/1831			AT2G46950.1	54.192	489	213	4	102	1544	85	570	0	557	CYP709B2		cytochrome P450, family 709, subfamily B, polypeptide 2	brassinosteroids inactivation	brassinosteroid inactivation	2.245	3.88667	3.37667	3.63
i1_LQ_SeedM_c13273/f1p0/1870			AT2G46950.1	56.198	242	103	3	858	1577	301	541	2.21e-134	277	CYP709B2		cytochrome P450, family 709, subfamily B, polypeptide 2	brassinosteroids inactivation	brassinosteroid inactivation	0	0	0.01	0.01
i1_LQ_SeedM_c13784/f1p31/1880	i1_LQ_SeedM_c13784/f1p31/1880	C8	AT2G46950.1	53.333	495	228	3	82	1560	77	570	0	570	CYP709B2		cytochrome P450, family 709, subfamily B, polypeptide 2	brassinosteroids inactivation	brassinosteroid inactivation	16.045	30.16	115.92	15.2333
i1_LQ_SeedM_c14010/f1p1/1970	i1_LQ_SeedM_c14010/f1p1/1970	C8	AT2G46950.1	51.738	489	233	3	98	1558	83	570	0	536	CYP709B2		cytochrome P450, family 709, subfamily B, polypeptide 2	brassinosteroids inactivation	brassinosteroid inactivation	9.855	6.92667	38.2767	7.75333
i1_LQ_SeedM_c17339/f1p125/1255	i1_LQ_SeedM_c17339/f1p125/1255	C8	AT2G46950.1	51.795	390	158	6	2	1165	209	570	1.36e-138	408	CYP709B2		cytochrome P450, family 709, subfamily B, polypeptide 2	brassinosteroids inactivation	brassinosteroid inactivation	9.02	11.7067	20.7833	7.19
i1_LQ_SeedM_c17566/f1p3/1988	i1_LQ_SeedM_c17566/f1p3/1988	C8	AT2G46950.1	49.735	378	163	4	676	1803	218	570	2.05e-122	376	CYP709B2		cytochrome P450, family 709, subfamily B, polypeptide 2	brassinosteroids inactivation	brassinosteroid inactivation	5.81	5.10333	57.7633	7.36
i1_LQ_SeedM_c18622/f1p87/1843			AT2G46950.1	53.469	490	221	7	133	1590	84	570	0	551	CYP709B2		cytochrome P450, family 709, subfamily B, polypeptide 2	brassinosteroids inactivation	brassinosteroid inactivation	1.87	9.66	13.8267	9.67333
i1_LQ_SeedM_c19056/f1p0/1791	i1_LQ_SeedM_c19056/f1p0/1791	C3	AT2G46950.1	58.491	265	107	3	897	1685	307	570	1.25e-150	330	CYP709B2		cytochrome P450, family 709, subfamily B, polypeptide 2	brassinosteroids inactivation	brassinosteroid inactivation	10.525	35.3633	21.7167	9.98
i1_LQ_SeedM_c7520/f1p0/1616			AT2G46950.1	48.148	297	133	6	643	1497	266	553	8.43e-113	276	CYP709B2		cytochrome P450, family 709, subfamily B, polypeptide 2	brassinosteroids inactivation	brassinosteroid inactivation	0	0	0	0
i1_LQ_SeedM_c13339/f1p33/1948			AT2G46960.1	49.432	352	172	5	764	1804	51	401	2.09e-120	364	CYP709B2		cytochrome P450, family 709, subfamily B, polypeptide 2	brassinosteroids inactivation	brassinosteroid inactivation	1.765	0.62	5.77333	0.786667
i1_LQ_SeedM_c4137/f1p0/1925	i1_LQ_SeedM_c4137/f1p0/1925	C3	AT2G46960.1	49.716	352	171	5	743	1783	51	401	2.09e-120	364	CYP709B2		cytochrome P450, family 709, subfamily B, polypeptide 2	brassinosteroids inactivation	brassinosteroid inactivation	0.975	2.75667	4.19333	0.923333
i2_HQ_SeedM_c39929/f2p1/2250	i2_HQ_SeedM_c39929/f2p1/2250	C8	AT2G46960.1	56.338	142	61	1	1679	2101	260	401	7.46e-50	180	CYP709B2		cytochrome P450, family 709, subfamily B, polypeptide 2	brassinosteroids inactivation	brassinosteroid inactivation	0.18	0.17	2.06	0.153333
i2_LQ_SeedM_c52594/f1p3/2140	i2_LQ_SeedM_c52594/f1p3/2140	C8	AT2G46960.1	40.793	429	169	8	743	2008	51	401	7.38e-106	328	CYP709B2		cytochrome P450, family 709, subfamily B, polypeptide 2	brassinosteroids inactivation	brassinosteroid inactivation	0.955	0.486667	4.54	1.05667
i2_LQ_SeedM_c68852/f1p0/2256	i2_LQ_SeedM_c68852/f1p0/2256	C8	AT2G46960.1	57.042	142	60	1	1700	2122	260	401	7.85e-51	183	CYP709B2		cytochrome P450, family 709, subfamily B, polypeptide 2	brassinosteroids inactivation	brassinosteroid inactivation	1.77	0.493333	4.46333	0.89
i1_LQ_SeedM_c22686/f1p2/1828	i1_LQ_SeedM_c22686/f1p2/1828	C8	AT4G27710.1	58.163	196	81	1	981	1565	314	509	2.85e-117	238	CYP709B3		cytochrome P450, family 709, subfamily B, polypeptide 3	brassinosteroids inactivation	brassinosteroid inactivation	0.87	0.0866667	5.11667	0.316667
i1_HQ_SeedM_c1950/f2p0/1600	i1_HQ_SeedM_c1950/f2p0/1600	C1	AT3G53150.1	37.705	488	271	10	83	1465	29	510	3.23e-98	307		2.4.1.-	brassinolide 23-O-glucosyltransferase	brassinosteroids inactivation	brassinosteroid inactivation	0	17.43	0	0.296667
i1_HQ_SeedM_c1980/f3p1/1565	i1_HQ_SeedM_c1980/f3p1/1565	C9	AT3G53150.1	45.791	487	244	8	64	1467	22	507	3.22e-139	412		2.4.1.-	brassinolide 23-O-glucosyltransferase	brassinosteroids inactivation	brassinosteroid inactivation	3.775	6.36333	189.547	40.5667
i1_LQ_SeedM_c21562/f1p2/1675			AT3G53150.1	50.204	490	225	8	103	1518	19	507	8.47e-154	450		2.4.1.-	brassinolide 23-O-glucosyltransferase	brassinosteroids inactivation	brassinosteroid inactivation	10.57	14.04	60.46	19.0667
i1_LQ_SeedM_c2845/f1p10/1653			AT3G53150.1	46.266	482	240	8	105	1493	22	503	5.59e-151	443		2.4.1.-	brassinolide 23-O-glucosyltransferase	brassinosteroids inactivation	brassinosteroid inactivation	0.245	0.0266667	0.0433333	0
i3_LQ_SeedM_c19900/f1p3/3200			AT2G26710.1	35.248	383	225	7	121	1236	6	376	6.28e-55	200	CYP734A1		brassinolide C-26 hydroxylase	brassinosteroids inactivation	brassinosteroid inactivation	3.625	3.25	3.35667	3.18
i0_LQ_SeedM_c15931/f1p10/260			AT2G14920.1	64.865	37	13	0	3	113	297	333	5.58e-11	57.4	ST4A	2.8.2.-	brassinolide sulfotransferase	brassinosteroids inactivation	brassinosteroid inactivation	6.275	10.9333	2.73333	2.36667
i1_LQ_SeedM_c4022/f1p52/1902	i1_LQ_SeedM_c4022/f1p52/1902	C2	AT2G27760.1	58.685	213	76	3	103	711	5	215	7.49e-123	236	IPT2	2.5.1.75	tRNA isopentenyltransferase	Cytokinin (cis-zeatin) biosynthesis	Cytokinins biosynthesis	0.355	1.73	0.163333	0.133333
i2_LQ_SeedM_c66971/f1p0/2288			AT2G27760.1	59.434	212	71	4	575	1171	5	214	1e-67	231	IPT2	2.5.1.75	tRNA isopentenyltransferase	Cytokinin (cis-zeatin) biosynthesis	Cytokinins biosynthesis	0.215	0.0533333	0.0233333	0.18
i2_LQ_SeedM_c9675/f1p0/2491			AT2G27760.1	59.624	213	74	3	558	1166	5	215	1.88e-123	239	IPT2	2.5.1.75	tRNA isopentenyltransferase	Cytokinin (cis-zeatin) biosynthesis	Cytokinins biosynthesis	1.665	0.39	1.40667	1.40667
i2_LQ_SeedM_c14683/f1p1/2062			AT1G68460.1	54.918	122	55	0	77	442	66	187	6.48e-44	149	IPT1		Isopentenyltransferase 1	Cytokinin (trans-zeatin) biosynthesis	Cytokinins biosynthesis	2.56	1.5	3.84333	2.59
i0_LQ_SeedM_c10186/f1p0/849			AT2G28305.1	84.762	210	32	0	22	651	4	213	3.74e-117	335	LOG1	3.2.2.-	N6-(delta2-isopentenyl)-adenosine 5'-monophosphate phosphoribohydrolase	Cytokinin (trans-zeatin) biosynthesis	Cytokinins biosynthesis	0.87	1.04	5.00667	1.26
i4_LQ_SeedM_c11546/f1p19/5060	i4_LQ_SeedM_c11546/f1p19/5060	C10	AT5G06300.1	59.596	99	27	1	3814	4110	37	122	9.27e-29	116	LOG7	3.2.2.-	N6-(delta2-isopentenyl)-adenosine 5'-monophosphate phosphoribohydrolase	Cytokinin (trans-zeatin) biosynthesis	Cytokinins biosynthesis	2.06	0.41	7.65667	4.88333
i2_LQ_SeedM_c22282/f1p0/2387	i2_LQ_SeedM_c22282/f1p0/2387	C9	AT5G11950.4	49.474	95	13	1	1476	1760	26	85	1.01e-37	91.7	LOG8	3.2.2.-	N6-(delta2-isopentenyl)-adenosine 5'-monophosphate phosphoribohydrolase	Cytokinin (trans-zeatin) biosynthesis	Cytokinins biosynthesis	0.47	0.933333	5.17667	2.15
i1_LQ_SeedM_c22094/f1p0/1799	i1_LQ_SeedM_c22094/f1p0/1799	C5	AT5G38450.1	61.914	491	183	3	104	1567	19	508	0	610	CYP735A1		cytokinin trans-hydroxylase	Cytokinin (trans-zeatin) biosynthesis	Cytokinins biosynthesis	4.155	5.44	0.523333	1.51667
i1_LQ_SeedM_c4708/f1p0/1758	i1_LQ_SeedM_c4708/f1p0/1758	C7	AT5G52400.1	55.622	498	200	4	138	1607	33	517	4.77e-180	519	CYP715A1		N6-(dimethylallyl)adenosine 5'-phosphate-hydroxylase	Cytokinin (trans-zeatin) biosynthesis	Cytokinins biosynthesis	0.415	0.2	3.09667	4.51
i1_LQ_SeedM_c11804/f1p2/1891	i1_LQ_SeedM_c11804/f1p2/1891	C1	AT1G22360.1	38	500	271	10	36	1514	10	477	2.4e-110	340	UGT85A2	2.4.1.-	dihydrozeatin-9-N-glucoside O-beta-D-glucosyltransferase	cytokinin-O-glucosides biosynthesis	Cytokinins biosynthesis	3.8	13.9067	3.35667	5.15667
i1_LQ_SeedM_c12319/f1p0/1788			AT1G22360.1	59.834	483	188	5	48	1490	1	479	0	587	UGT85A2	2.4.1.-	dihydrozeatin-9-N-glucoside O-beta-D-glucosyltransferase	cytokinin-O-glucosides biosynthesis	Cytokinins biosynthesis	4.3	4.74	16.1467	7.72333
i1_LQ_SeedM_c12613/f1p4/1726	i1_LQ_SeedM_c12613/f1p4/1726	C3	AT1G22360.1	59.11	472	190	3	36	1445	1	471	0	545	UGT85A2	2.4.1.-	dihydrozeatin-9-N-glucoside O-beta-D-glucosyltransferase	cytokinin-O-glucosides biosynthesis	Cytokinins biosynthesis	1.54	22.9633	3.05333	1.58667
i1_LQ_SeedM_c13077/f2p7/1938			AT1G22360.1	63.291	474	174	0	64	1485	8	481	0	641	UGT85A2	2.4.1.-	dihydrozeatin-9-N-glucoside O-beta-D-glucosyltransferase	cytokinin-O-glucosides biosynthesis	Cytokinins biosynthesis	7.18	8.45667	65.0633	22.4367
i1_LQ_SeedM_c21249/f1p42/1634			AT1G22360.1	56.871	473	197	3	102	1499	8	480	0	521	UGT85A2	2.4.1.-	dihydrozeatin-9-N-glucoside O-beta-D-glucosyltransferase	cytokinin-O-glucosides biosynthesis	Cytokinins biosynthesis	12.355	19.9767	21.6267	17.5133
i1_LQ_SeedM_c24751/f1p0/1087			AT1G22360.1	61.446	166	63	1	76	573	6	170	1.42e-82	231	UGT85A2	2.4.1.-	dihydrozeatin-9-N-glucoside O-beta-D-glucosyltransferase	cytokinin-O-glucosides biosynthesis	Cytokinins biosynthesis	0.515	1.91333	4.47333	1.90333
i1_LQ_SeedM_c7345/f1p3/1673			AT1G22360.1	62.737	475	176	1	19	1440	6	480	0	636	UGT85A2	2.4.1.-	dihydrozeatin-9-N-glucoside O-beta-D-glucosyltransferase	cytokinin-O-glucosides biosynthesis	Cytokinins biosynthesis	5.4	3.65333	63.1367	1.9
i1_LQ_SeedM_c8980/f1p0/1821			AT1G22360.1	56.944	288	120	3	56	916	1	285	4.29e-115	353	UGT85A2	2.4.1.-	dihydrozeatin-9-N-glucoside O-beta-D-glucosyltransferase	cytokinin-O-glucosides biosynthesis	Cytokinins biosynthesis	1.66	1.13667	3.59	1.07
i1_LQ_SeedM_c9414/f1p10/1799			AT1G22360.1	63.283	463	170	0	208	1596	8	470	0	633	UGT85A2	2.4.1.-	dihydrozeatin-9-N-glucoside O-beta-D-glucosyltransferase	cytokinin-O-glucosides biosynthesis	Cytokinins biosynthesis	9.135	11.96	14.4767	9.72
i1_LQ_SeedM_c9897/f1p0/1764			AT1G22360.1	60.041	483	187	5	51	1493	1	479	0	589	UGT85A2	2.4.1.-	dihydrozeatin-9-N-glucoside O-beta-D-glucosyltransferase	cytokinin-O-glucosides biosynthesis	Cytokinins biosynthesis	11.805	17.8367	49.43	23.7933
i2_HQ_SeedM_c39637/f4p1/2268			AT1G22360.1	59.272	302	121	2	1160	2059	170	471	5.12e-106	333	UGT85A2	2.4.1.-	dihydrozeatin-9-N-glucoside O-beta-D-glucosyltransferase	cytokinin-O-glucosides biosynthesis	Cytokinins biosynthesis	7.71	7.93	16.35	7.34
i2_LQ_SeedM_c19511/f1p1/2855			AT1G22360.1	36.952	479	275	9	60	1448	8	475	4.89e-100	322	UGT85A2	2.4.1.-	dihydrozeatin-9-N-glucoside O-beta-D-glucosyltransferase	cytokinin-O-glucosides biosynthesis	Cytokinins biosynthesis	4.165	5.97333	6.4	7.38333
i2_LQ_SeedM_c30021/f1p2/2052			AT1G22360.1	38.254	481	272	9	40	1446	10	477	5.58e-109	338	UGT85A2	2.4.1.-	dihydrozeatin-9-N-glucoside O-beta-D-glucosyltransferase	cytokinin-O-glucosides biosynthesis	Cytokinins biosynthesis	3.1	4.47667	3.03667	2.63
i2_LQ_SeedM_c37452/f1p1/2449			AT1G22360.1	57.377	305	128	2	1361	2269	167	471	4.61e-105	332	UGT85A2	2.4.1.-	dihydrozeatin-9-N-glucoside O-beta-D-glucosyltransferase	cytokinin-O-glucosides biosynthesis	Cytokinins biosynthesis	0.265	0.76	0.613333	0.293333
i2_LQ_SeedM_c51162/f1p2/2495	i2_LQ_SeedM_c51162/f1p2/2495	C7	AT1G22360.1	37.8	500	272	10	41	1519	10	477	5.5e-107	337	UGT85A2	2.4.1.-	dihydrozeatin-9-N-glucoside O-beta-D-glucosyltransferase	cytokinin-O-glucosides biosynthesis	Cytokinins biosynthesis	1.66	0.396667	1.71667	3.39
i4_LQ_SeedM_c17911/f1p7/4836			AT1G22360.1	44.961	258	139	3	52	822	7	262	4.31e-89	255	UGT85A2	2.4.1.-	dihydrozeatin-9-N-glucoside O-beta-D-glucosyltransferase	cytokinin-O-glucosides biosynthesis	Cytokinins biosynthesis	0.29	0.483333	1.76333	0.28
i6_LQ_SeedM_c868/f1p0/6244	i6_LQ_SeedM_c868/f1p0/6244	C4	AT1G22360.1	36.709	395	214	8	5854	4691	112	477	4.13e-88	266	UGT85A2	2.4.1.-	dihydrozeatin-9-N-glucoside O-beta-D-glucosyltransferase	cytokinin-O-glucosides biosynthesis	Cytokinins biosynthesis	0.735	0.13	0.466667	0.876667
i1_LQ_SeedM_c6003/f1p0/1485			AT1G22370.2	62.879	132	48	1	62	457	10	140	4.86e-54	189	UGT85A5	2.4.1.-	dihydrozeatin-9-N-glucoside O-beta-D-glucosyltransferase	cytokinin-O-glucosides biosynthesis	Cytokinins biosynthesis	0.295	0.196667	1.21	0.68
i1_LQ_SeedM_c11002/f1p0/1586	i1_LQ_SeedM_c11002/f1p0/1586	C8	AT1G22380.1	49.266	477	237	5	40	1455	6	482	1.14e-175	504	UGT85A3	2.4.1.-	dihydrozeatin-9-N-glucoside O-beta-D-glucosyltransferase	cytokinin-O-glucosides biosynthesis	Cytokinins biosynthesis	0.45	0.05	8.41333	0.546667
i1_LQ_SeedM_c21127/f1p3/1966			AT1G22380.1	50.662	302	145	4	1073	1966	175	476	3.41e-106	331	UGT85A3	2.4.1.-	dihydrozeatin-9-N-glucoside O-beta-D-glucosyltransferase	cytokinin-O-glucosides biosynthesis	Cytokinins biosynthesis	0	0	0.893333	0
i1_LQ_SeedM_c6364/f3p1/1592	i1_LQ_SeedM_c6364/f3p1/1592	C3	AT1G22380.1	47.5	480	239	5	67	1482	10	484	1.85e-169	489	UGT85A3	2.4.1.-	dihydrozeatin-9-N-glucoside O-beta-D-glucosyltransferase	cytokinin-O-glucosides biosynthesis	Cytokinins biosynthesis	6.845	8.38667	9.19	4.48667
i1_LQ_SeedM_c7193/f1p0/1960	i1_LQ_SeedM_c7193/f1p0/1960	C8	AT1G22380.1	50.163	307	149	4	1056	1964	175	481	1.13e-106	332	UGT85A3	2.4.1.-	dihydrozeatin-9-N-glucoside O-beta-D-glucosyltransferase	cytokinin-O-glucosides biosynthesis	Cytokinins biosynthesis	0.99	0.19	76.1067	1.71333
i2_LQ_SeedM_c34550/f1p0/2202			AT1G22380.1	55.844	154	63	1	1376	1822	275	428	8.37e-79	207	UGT85A3	2.4.1.-	dihydrozeatin-9-N-glucoside O-beta-D-glucosyltransferase	cytokinin-O-glucosides biosynthesis	Cytokinins biosynthesis	0.92	0.323333	5.72	0.58
i2_LQ_SeedM_c40959/f1p3/2190	i2_LQ_SeedM_c40959/f1p3/2190	C8	AT1G22380.1	51.504	266	126	3	657	1445	219	484	9.58e-128	301	UGT85A3	2.4.1.-	dihydrozeatin-9-N-glucoside O-beta-D-glucosyltransferase	cytokinin-O-glucosides biosynthesis	Cytokinins biosynthesis	0.645	0.0533333	24.09	0.42
i2_LQ_SeedM_c5307/f1p4/2631	i2_LQ_SeedM_c5307/f1p4/2631	C8	AT1G22380.1	51.6	250	118	3	716	1456	235	484	1.45e-130	286	UGT85A3	2.4.1.-	dihydrozeatin-9-N-glucoside O-beta-D-glucosyltransferase	cytokinin-O-glucosides biosynthesis	Cytokinins biosynthesis	0.2	0.0733333	26.52	0.38
i2_LQ_SeedM_c60080/f1p0/2099			AT1G22380.1	54.87	308	136	3	660	1574	175	482	3.29e-114	353	UGT85A3	2.4.1.-	dihydrozeatin-9-N-glucoside O-beta-D-glucosyltransferase	cytokinin-O-glucosides biosynthesis	Cytokinins biosynthesis	0.685	0.59	2.03333	0.923333
i2_LQ_SeedM_c60571/f1p0/2109	i2_LQ_SeedM_c60571/f1p0/2109	C3	AT1G22380.1	50.492	305	148	2	854	1759	177	481	6.36e-117	360	UGT85A3	2.4.1.-	dihydrozeatin-9-N-glucoside O-beta-D-glucosyltransferase	cytokinin-O-glucosides biosynthesis	Cytokinins biosynthesis	4.385	5.90333	6.26333	0.993333
i3_LQ_SeedM_c7505/f1p0/3441	i3_LQ_SeedM_c7505/f1p0/3441	C5	AT1G22380.1	54.87	308	135	3	2408	3322	177	483	4.67e-104	337	UGT85A3	2.4.1.-	dihydrozeatin-9-N-glucoside O-beta-D-glucosyltransferase	cytokinin-O-glucosides biosynthesis	Cytokinins biosynthesis	4.025	2.96667	0.02	0.28
i4_LQ_SeedM_c12200/f1p0/4190	i4_LQ_SeedM_c12200/f1p0/4190	C8	AT1G22380.1	52.023	173	81	1	718	1230	234	406	5.05e-111	193	UGT85A3	2.4.1.-	dihydrozeatin-9-N-glucoside O-beta-D-glucosyltransferase	cytokinin-O-glucosides biosynthesis	Cytokinins biosynthesis	0.01	0	0.78	0.02
i4_LQ_SeedM_c12576/f1p0/4921	i4_LQ_SeedM_c12576/f1p0/4921	C8	AT1G22380.1	52.055	73	35	0	48	266	6	78	9.43e-35	92.8	UGT85A3	2.4.1.-	dihydrozeatin-9-N-glucoside O-beta-D-glucosyltransferase	cytokinin-O-glucosides biosynthesis	Cytokinins biosynthesis	0.015	0.01	0.666667	0.08
i1_HQ_SeedM_c6227/f3p0/1542	i1_HQ_SeedM_c6227/f3p0/1542	C8	AT1G22400.1	50.418	478	231	6	60	1475	10	487	2.85e-175	503	UGT85A1	2.4.1.-	UDP glycosyltransferase	cytokinin-O-glucosides biosynthesis	Cytokinins biosynthesis	0.14	0.0133333	2.11333	0.2
i1_LQ_SeedM_c4787/f1p2/1649	i1_LQ_SeedM_c4787/f1p2/1649	C3	AT1G22400.1	49.897	487	237	6	29	1471	3	488	1.7e-171	494	UGT85A1	2.4.1.-	UDP glycosyltransferase	cytokinin-O-glucosides biosynthesis	Cytokinins biosynthesis	22.685	77.2867	28.0933	15.86
i1_LQ_SeedM_c5688/f1p4/1559			AT1G22400.1	52.304	369	161	9	339	1403	116	483	7.21e-127	380	UGT85A1	2.4.1.-	UDP glycosyltransferase	cytokinin-O-glucosides biosynthesis	Cytokinins biosynthesis	2.165	1.68	15.7867	4.21667
i2_LQ_SeedM_c9777/f1p1/2324			AT1G22400.1	53.881	219	97	4	1511	2158	266	483	9.52e-75	251	UGT85A1	2.4.1.-	UDP glycosyltransferase	cytokinin-O-glucosides biosynthesis	Cytokinins biosynthesis	1.615	2.39333	13.6	3.49333
i0_LQ_SeedM_c8631/f1p2/995	i0_LQ_SeedM_c8631/f1p2/995	C9	AT3G53160.1	53.409	264	119	2	70	849	217	480	3.85e-82	258	UGT73C7	2.4.1.-	dihydrozeatin-9-N-glucoside O-beta-D-glucosyltransferase	cytokinin-O-glucosides biosynthesis	Cytokinins biosynthesis	2.81	3.28333	81.7333	19.2233
i0_LQ_SeedM_c10720/f1p0/467			AT2G36800.1	51.648	91	43	1	2	271	397	487	4.88e-11	60.1	UGT73C5	2.4.1.-	UDP glycosyltransferase	cytokinin-O-glucosides biosynthesis;brassinosteroids inactivation	Cytokinins biosynthesis	11.36	14.9033	61.6167	17.65
i0_LQ_SeedM_c5893/f1p2/695			AT2G36800.1	54.054	148	67	1	59	499	342	489	5.63e-49	169	UGT73C5	2.4.1.-	UDP glycosyltransferase	cytokinin-O-glucosides biosynthesis;brassinosteroids inactivation	Cytokinins biosynthesis	0.13	0.113333	1.90333	0.0533333
i0_LQ_SeedM_c7904/f1p6/475			AT2G36800.1	48.913	92	47	0	3	278	394	485	2.2e-12	64.3	UGT73C5	2.4.1.-	UDP glycosyltransferase	cytokinin-O-glucosides biosynthesis;brassinosteroids inactivation	Cytokinins biosynthesis	0.18	0	2.28	0.366667
i0_LQ_SeedM_c9649/f1p0/758			AT2G36800.1	53.125	128	58	2	117	494	362	489	4.37e-35	132	UGT73C5	2.4.1.-	UDP glycosyltransferase	cytokinin-O-glucosides biosynthesis;brassinosteroids inactivation	Cytokinins biosynthesis	0.22	0.04	0.563333	0
i1_LQ_SeedM_c10187/f1p20/1527	i1_LQ_SeedM_c10187/f1p20/1527	C8	AT2G36800.1	40.541	481	248	11	60	1391	11	490	1e-107	330	UGT73C5	2.4.1.-	UDP glycosyltransferase	cytokinin-O-glucosides biosynthesis;brassinosteroids inactivation	Cytokinins biosynthesis	13.265	10.6033	22.84	7.46333
i1_LQ_SeedM_c14036/f1p0/1697			AT2G36800.1	46.653	478	214	5	108	1418	12	489	6.16e-142	420	UGT73C5	2.4.1.-	UDP glycosyltransferase	cytokinin-O-glucosides biosynthesis;brassinosteroids inactivation	Cytokinins biosynthesis	0.325	0.243333	11.4967	0.72
i2_LQ_SeedM_c34052/f1p29/2562			AT2G36800.1	53.791	277	125	2	1379	2200	213	489	2.17e-81	271	UGT73C5	2.4.1.-	UDP glycosyltransferase	cytokinin-O-glucosides biosynthesis;brassinosteroids inactivation	Cytokinins biosynthesis	0.415	0.206667	15.0867	0.85
i1_HQ_SeedM_c1488/f4p14/1783	i1_HQ_SeedM_c1488/f4p14/1783	C3	AT2G28080.1	57.883	463	182	5	220	1602	22	473	0	521		2.4.1.-	UDP-Glycosyltransferase	cytokinin-O-glucosides biosynthesis	Cytokinins biosynthesis	6.345	17.8333	28.4633	3.64667
i1_HQ_SeedM_c17151/f2p0/1766	i1_HQ_SeedM_c17151/f2p0/1766	C8	AT2G28080.1	57.792	462	183	5	92	1471	22	473	1.36e-180	519		2.4.1.-	UDP-Glycosyltransferase	cytokinin-O-glucosides biosynthesis	Cytokinins biosynthesis	2.975	4.17667	25.6067	3.52
i1_LQ_SeedM_c5852/f1p2/1689			AT2G36770.1	47.059	340	176	3	112	1119	14	353	8.21e-95	299		2.4.1.215	cis-zeatin O-beta-D-glucosyltransferase	cytokinin-O-glucosides biosynthesis;brassinosteroids inactivation	Cytokinins biosynthesis	0	0.00666667	0.00333333	0.0133333
i1_LQ_SeedM_c8206/f1p0/1848	i1_LQ_SeedM_c8206/f1p0/1848	C3	AT2G36770.1	47.899	476	243	5	95	1510	14	488	8.3e-158	460		2.4.1.215	cis-zeatin O-beta-D-glucosyltransferase	cytokinin-O-glucosides biosynthesis;brassinosteroids inactivation	Cytokinins biosynthesis	2.815	4.72	6.41	0.613333
i2_LQ_SeedM_c29762/f1p27/2122			AT2G36770.1	49.894	473	232	4	112	1515	14	486	4.96e-159	469		2.4.1.215	cis-zeatin O-beta-D-glucosyltransferase	cytokinin-O-glucosides biosynthesis;brassinosteroids inactivation	Cytokinins biosynthesis	0	0	0	0
i2_LQ_SeedM_c42646/f1p38/2216			AT2G36770.1	49.894	473	232	4	113	1516	14	486	1.7e-158	468		2.4.1.215	cis-zeatin O-beta-D-glucosyltransferase	cytokinin-O-glucosides biosynthesis;brassinosteroids inactivation	Cytokinins biosynthesis	1.285	1.68333	43.3733	1.38
i1_HQ_SeedM_c2032/f3p7/1780			AT2G36780.1	48.025	481	242	6	95	1516	14	493	1.74e-153	451		2.4.1.215	cis-zeatin O-beta-D-glucosyltransferase	cytokinin-O-glucosides biosynthesis;brassinosteroids inactivation	Cytokinins biosynthesis	15.74	13.3633	38.3867	32.4133
i1_HQ_SeedM_c8343/f2p0/1583	i1_HQ_SeedM_c8343/f2p0/1583	C2	AT2G36780.1	40.541	481	255	13	90	1454	13	488	9.27e-101	313		2.4.1.215	cis-zeatin O-beta-D-glucosyltransferase	cytokinin-O-glucosides biosynthesis;brassinosteroids inactivation	Cytokinins biosynthesis	35.275	87.8467	1.80333	22.2233
i1_LQ_SeedM_c4516/f1p0/1687	i1_LQ_SeedM_c4516/f1p0/1687	C2	AT2G36780.1	37.247	494	274	12	123	1520	6	491	6.04e-92	291		2.4.1.215	cis-zeatin O-beta-D-glucosyltransferase	cytokinin-O-glucosides biosynthesis;brassinosteroids inactivation	Cytokinins biosynthesis	0.74	1.08	0.27	0.7
i1_LQ_SeedM_c6389/f1p0/1663			AT2G36780.1	39.679	499	259	16	52	1470	13	495	1.61e-107	332		2.4.1.215	cis-zeatin O-beta-D-glucosyltransferase	cytokinin-O-glucosides biosynthesis;brassinosteroids inactivation	Cytokinins biosynthesis	7.54	2.65667	0.31	1.81333
i1_LQ_SeedM_c6549/f1p21/1617	i1_LQ_SeedM_c6549/f1p21/1617	C3	AT2G36780.1	40.845	497	260	13	130	1560	13	495	5.87e-115	350		2.4.1.215	cis-zeatin O-beta-D-glucosyltransferase	cytokinin-O-glucosides biosynthesis;brassinosteroids inactivation	Cytokinins biosynthesis	15.505	33.2633	5.35333	3.82
i4_HQ_SeedM_c17344/f2p2/4315			AT2G36780.1	28.482	481	296	17	78	1406	16	486	1.86e-45	172		2.4.1.215	cis-zeatin O-beta-D-glucosyltransferase	cytokinin-O-glucosides biosynthesis;brassinosteroids inactivation	Cytokinins biosynthesis	2.06	0.996667	2.20667	0.74
i4_LQ_SeedM_c19900/f1p3/4320			AT2G36780.1	28.216	482	296	18	62	1390	16	486	1.93e-44	169		2.4.1.215	cis-zeatin O-beta-D-glucosyltransferase	cytokinin-O-glucosides biosynthesis;brassinosteroids inactivation	Cytokinins biosynthesis	0.9	0.6	0.96	0.403333
i1_LQ_SeedM_c21218/f1p8/1659	i1_LQ_SeedM_c21218/f1p8/1659	C5	AT2G41510.2	65.51	490	165	2	155	1612	116	605	0	667	CKX1	1.5.99.-	CYTOKININ OXIDASE/DEHYDROGENASE 1	Cytokinin degradation	Cytokinin degradation	1.51	1.19	0.236667	1.34
i2_LQ_SeedM_c7701/f1p0/2216	i2_LQ_SeedM_c7701/f1p0/2216	C2	AT1G75450.1	67.045	528	157	8	294	1859	5	521	0	709	CKX5	1.5.99.-	CYTOKININ OXIDASE/DEHYDROGENASE 5	Cytokinin degradation	Cytokinin degradation	2.29	3.49667	0.286667	1.40333
i1_LQ_SeedM_c11133/f2p1/1931	i1_LQ_SeedM_c11133/f2p1/1931	C4	AT3G63440.1	45.988	511	255	10	303	1790	25	529	7.48e-144	429	CKX6	1.5.99.-	CYTOKININ OXIDASE/DEHYDROGENASE 6	Cytokinin degradation	Cytokinin degradation	8.77	0.566667	0.676667	5.65333
i2_HQ_SeedM_c28473/f4p0/2063	i2_HQ_SeedM_c28473/f4p0/2063	C5	AT3G63440.1	46.289	512	256	10	282	1781	25	529	2.18e-146	437	CKX6	1.5.99.-	CYTOKININ OXIDASE/DEHYDROGENASE 6	Cytokinin degradation	Cytokinin degradation	14.92	14.3633	4.36667	15.64
i1_LQ_SeedM_c19826/f1p0/1743			AT5G21482.1	55.975	477	197	7	123	1517	45	520	0	536	CKX7	1.5.99.-	CYTOKININ OXIDASE/DEHYDROGENASE 7	Cytokinin degradation	Cytokinin degradation	16.24	31.8867	26.24	21.4433
i2_LQ_SeedM_c8923/f1p0/2772			AT5G21482.1	54.271	199	84	4	122	700	45	242	3.56e-54	197	CKX7	1.5.99.-	CYTOKININ OXIDASE/DEHYDROGENASE 7	Cytokinin degradation	Cytokinin degradation	1.79	1.88667	2.18667	1.62
i0_LQ_SeedM_c3040/f1p1/405			AT1G02500.2	79.71	69	14	0	1	207	325	393	1.07e-31	116	SAM-1	2.5.1.6	methionine adenosyltransferase	ethylene biosynthesis I	Ethylene Biosynthesis	0	0	0	0.0933333
i0_LQ_SeedM_c9655/f1p0/420			AT1G02500.2	82.143	56	10	0	1	168	338	393	2.49e-27	104	SAM-1	2.5.1.6	methionine adenosyltransferase	ethylene biosynthesis I	Ethylene Biosynthesis	0	0	0	0
i1_HQ_SeedM_c1103/f6p0/1671	i1_HQ_SeedM_c1103/f6p0/1671	C3	AT1G02500.2	92.147	382	30	0	129	1274	12	393	0	696	SAM-1	2.5.1.6	methionine adenosyltransferase	ethylene biosynthesis I	Ethylene Biosynthesis	30.98	85.0733	33.62	23.85
i1_HQ_SeedM_c25444/f27p5/1637	i1_HQ_SeedM_c25444/f27p5/1637	C3	AT1G02500.2	93.112	392	27	0	94	1269	2	393	0	730	SAM-1	2.5.1.6	methionine adenosyltransferase	ethylene biosynthesis I	Ethylene Biosynthesis	145.345	380.253	430.873	209.193
i1_HQ_SeedM_c25612/f3p13/1592			AT1G02500.2	93.077	390	27	0	102	1271	2	391	0	726	SAM-1	2.5.1.6	methionine adenosyltransferase	ethylene biosynthesis I	Ethylene Biosynthesis	143.985	210.463	164.593	219.17
i1_LQ_SeedM_c10008/f1p32/1728			AT1G02500.2	76.577	111	26	0	927	1259	270	380	3.63e-135	174	SAM-1	2.5.1.6	methionine adenosyltransferase	ethylene biosynthesis I	Ethylene Biosynthesis	0.045	0.03	0	0
i1_LQ_SeedM_c12202/f1p0/1539			AT1G02500.2	86.765	136	18	0	855	1262	258	393	4.26e-116	229	SAM-1	2.5.1.6	methionine adenosyltransferase	ethylene biosynthesis I	Ethylene Biosynthesis	0.305	0.146667	0.203333	0.443333
i1_LQ_SeedM_c13441/f1p4/1594			AT1G02500.2	92.092	392	31	0	94	1269	2	393	0	719	SAM-1	2.5.1.6	methionine adenosyltransferase	ethylene biosynthesis I	Ethylene Biosynthesis	17.5	43.3167	68.84	28.0233
i1_LQ_SeedM_c14046/f1p16/1572	i1_LQ_SeedM_c14046/f1p16/1572	C2	AT1G02500.2	92.857	392	28	0	95	1270	2	393	0	724	SAM-1	2.5.1.6	methionine adenosyltransferase	ethylene biosynthesis I	Ethylene Biosynthesis	658.31	933.297	409.677	556.58
i1_LQ_SeedM_c16017/f1p0/1563	i1_LQ_SeedM_c16017/f1p0/1563	C3	AT1G02500.2	92.643	367	27	0	172	1272	27	393	0	672	SAM-1	2.5.1.6	methionine adenosyltransferase	ethylene biosynthesis I	Ethylene Biosynthesis	2.895	307.007	12.4	2.92
i1_LQ_SeedM_c18216/f1p0/1590	i1_LQ_SeedM_c18216/f1p0/1590	C7	AT1G02500.2	93.333	390	26	0	97	1266	2	391	0	726	SAM-1	2.5.1.6	methionine adenosyltransferase	ethylene biosynthesis I	Ethylene Biosynthesis	245.565	119.79	245.173	407.26
i1_LQ_SeedM_c18932/f1p0/1591	i1_LQ_SeedM_c18932/f1p0/1591	C2	AT1G02500.2	90	390	39	0	100	1269	2	391	0	696	SAM-1	2.5.1.6	methionine adenosyltransferase	ethylene biosynthesis I	Ethylene Biosynthesis	20.29	44.21	14.1333	28.84
i1_LQ_SeedM_c20321/f1p0/1741			AT1G02500.2	85.496	131	19	0	569	961	116	246	5.52e-116	231	SAM-1	2.5.1.6	methionine adenosyltransferase	ethylene biosynthesis I	Ethylene Biosynthesis	0.015	0.0333333	0.0533333	0.0133333
i1_LQ_SeedM_c21649/f1p2/1627			AT1G02500.2	67.967	359	79	3	174	1196	27	367	6.49e-159	458	SAM-1	2.5.1.6	methionine adenosyltransferase	ethylene biosynthesis I	Ethylene Biosynthesis	0.195	0.306667	0.29	0.22
i1_LQ_SeedM_c22027/f1p1/1564	i1_LQ_SeedM_c22027/f1p1/1564	C1	AT1G02500.2	91.393	244	21	0	99	830	2	245	5.4e-178	457	SAM-1	2.5.1.6	methionine adenosyltransferase	ethylene biosynthesis I	Ethylene Biosynthesis	7.92	16.3267	7.86667	10.2733
i1_LQ_SeedM_c23032/f1p0/1686	i1_LQ_SeedM_c23032/f1p0/1686	C10	AT1G02500.2	91.758	364	30	0	176	1267	28	391	0	664	SAM-1	2.5.1.6	methionine adenosyltransferase	ethylene biosynthesis I	Ethylene Biosynthesis	43.6	10.9	71.5667	75.3233
i1_LQ_SeedM_c26298/f2p3/1557			AT1G02500.2	80.934	257	48	1	88	858	4	259	3.53e-179	414	SAM-1	2.5.1.6	methionine adenosyltransferase	ethylene biosynthesis I	Ethylene Biosynthesis	0.41	0.453333	0.27	0.58
i1_LQ_SeedM_c4603/f2p0/1437			AT1G02500.2	91.866	209	17	0	633	1259	185	393	0	369	SAM-1	2.5.1.6	methionine adenosyltransferase	ethylene biosynthesis I	Ethylene Biosynthesis	2.025	17.4433	26.1967	17.7467
i1_LQ_SeedM_c4791/f1p0/1624	i1_LQ_SeedM_c4791/f1p0/1624	C2	AT1G02500.2	93.798	258	16	0	95	868	2	259	0	503	SAM-1	2.5.1.6	methionine adenosyltransferase	ethylene biosynthesis I	Ethylene Biosynthesis	13.295	65.5733	7.35333	5.29667
i1_LQ_SeedM_c5983/f1p5/1491			AT1G02500.2	56.818	176	64	7	231	743	48	216	1.49e-64	147	SAM-1	2.5.1.6	methionine adenosyltransferase	ethylene biosynthesis I	Ethylene Biosynthesis	0.055	0	0	0.0233333
i1_LQ_SeedM_c9352/f1p1/1413			AT1G02500.2	93.082	159	11	0	391	867	101	259	6.72e-129	305	SAM-1	2.5.1.6	methionine adenosyltransferase	ethylene biosynthesis I	Ethylene Biosynthesis	39.56	23.9033	28.99	46.4467
i1_LQ_SeedM_c9745/f1p2/1839			AT1G02500.2	84.828	145	22	0	97	531	3	147	2.75e-79	256	SAM-1	2.5.1.6	methionine adenosyltransferase	ethylene biosynthesis I	Ethylene Biosynthesis	0.01	0.01	0	0.0133333
i2_HQ_SeedM_c40152/f4p108/2740			AT1G02500.2	93.112	392	27	0	1272	2447	2	393	0	726	SAM-1	2.5.1.6	methionine adenosyltransferase	ethylene biosynthesis I	Ethylene Biosynthesis	497.31	183.04	359.737	481.64
i2_LQ_SeedM_c11066/f2p64/2950			AT1G02500.2	91.53	366	31	0	1502	2599	28	393	0	665	SAM-1	2.5.1.6	methionine adenosyltransferase	ethylene biosynthesis I	Ethylene Biosynthesis	2.72	3.45667	2.81667	2.52333
i2_LQ_SeedM_c11303/f1p100/2948	i2_LQ_SeedM_c11303/f1p100/2948	C5	AT1G02500.2	92.857	392	28	0	1460	2635	2	393	0	723	SAM-1	2.5.1.6	methionine adenosyltransferase	ethylene biosynthesis I	Ethylene Biosynthesis	22.055	16.0033	5.39	15.2767
i2_LQ_SeedM_c18571/f1p82/2666			AT1G02500.2	93.112	392	27	0	1232	2407	2	393	0	731	SAM-1	2.5.1.6	methionine adenosyltransferase	ethylene biosynthesis I	Ethylene Biosynthesis	13.12	5.61	88.3433	13.6967
i2_LQ_SeedM_c26818/f1p46/2835	i2_LQ_SeedM_c26818/f1p46/2835	C3	AT1G02500.2	93.112	392	27	0	1272	2447	2	393	0	731	SAM-1	2.5.1.6	methionine adenosyltransferase	ethylene biosynthesis I	Ethylene Biosynthesis	1.155	21.7067	2.53667	1.13333
i2_LQ_SeedM_c33498/f1p79/2809			AT1G02500.2	93.112	392	27	0	1259	2434	2	393	0	731	SAM-1	2.5.1.6	methionine adenosyltransferase	ethylene biosynthesis I	Ethylene Biosynthesis	1.61	4.74	6.09333	1.67333
i2_LQ_SeedM_c40340/f1p103/2568			AT1G02500.2	93.112	392	27	0	1524	349	2	393	0	726	SAM-1	2.5.1.6	methionine adenosyltransferase	ethylene biosynthesis I	Ethylene Biosynthesis	161.525	42.5467	103.16	117.17
i2_LQ_SeedM_c54780/f1p31/2859			AT1G02500.2	92.347	392	30	0	1437	2612	2	393	0	721	SAM-1	2.5.1.6	methionine adenosyltransferase	ethylene biosynthesis I	Ethylene Biosynthesis	3.03	1.51	0.92	2.47333
i2_LQ_SeedM_c57861/f1p102/2433			AT1G02500.2	93.112	392	27	0	1432	257	2	393	0	726	SAM-1	2.5.1.6	methionine adenosyltransferase	ethylene biosynthesis I	Ethylene Biosynthesis	0.15	0.0666667	0.336667	0.243333
i2_LQ_SeedM_c65957/f1p88/2586			AT1G02500.2	91.388	209	18	0	1589	2215	185	393	0	368	SAM-1	2.5.1.6	methionine adenosyltransferase	ethylene biosynthesis I	Ethylene Biosynthesis	3.475	3.2	76.6333	9.05667
i2_LQ_SeedM_c7535/f1p67/2927	i2_LQ_SeedM_c7535/f1p67/2927	C2	AT1G02500.2	92.602	392	29	0	1414	2589	2	393	0	726	SAM-1	2.5.1.6	methionine adenosyltransferase	ethylene biosynthesis I	Ethylene Biosynthesis	3.57	6.07333	1.80667	6.17667
i2_LQ_SeedM_c9285/f2p47/2802			AT1G02500.2	93.112	392	27	0	1233	2408	2	393	0	731	SAM-1	2.5.1.6	methionine adenosyltransferase	ethylene biosynthesis I	Ethylene Biosynthesis	0.49	1.04	1.98667	0.7
i2_LQ_SeedM_c77468/f1p16/1980			AT1G02500.2	65.686	204	49	3	977	1588	211	393	2.11e-72	239	SAM-1	2.5.1.6	methionine adenosyltransferase	ethylene biosynthesis I	Ethylene Biosynthesis	0	0.0433333	0.0533333	0
i0_LQ_SeedM_c10824/f1p0/797			AT4G01850.2	87.671	146	18	0	142	579	245	390	4.73e-75	233	MAT2	2.5.1.6	methionine adenosyltransferase	ethylene biosynthesis I	Ethylene Biosynthesis	0	0	0	0.06
i0_LQ_SeedM_c6570/f1p0/982			AT4G01850.2	83.495	103	17	0	432	740	289	391	1.28e-56	189	MAT2	2.5.1.6	methionine adenosyltransferase	ethylene biosynthesis I	Ethylene Biosynthesis	19.53	25.5367	24.46	29.4433
i1_LQ_SeedM_c10019/f1p20/1686			AT4G01850.2	49.394	330	152	6	83	1051	1	322	2.61e-100	272	MAT2	2.5.1.6	methionine adenosyltransferase	ethylene biosynthesis I	Ethylene Biosynthesis	0	0	0	0
i1_LQ_SeedM_c11090/f1p0/1430			AT4G01850.2	61.538	273	96	3	340	1140	85	354	4.28e-110	281	MAT2	2.5.1.6	methionine adenosyltransferase	ethylene biosynthesis I	Ethylene Biosynthesis	0	0.0966667	0.0333333	0.0233333
i1_LQ_SeedM_c1799/f5p4/1656			AT4G01850.2	91.837	392	32	0	95	1270	2	393	0	729	MAT2	2.5.1.6	methionine adenosyltransferase	ethylene biosynthesis I	Ethylene Biosynthesis	90.665	224.297	224.26	214.203
i1_LQ_SeedM_c20843/f1p0/1484			AT4G01850.2	65.972	288	83	3	327	1166	78	358	2.5e-135	368	MAT2	2.5.1.6	methionine adenosyltransferase	ethylene biosynthesis I	Ethylene Biosynthesis	0.395	0.37	0.143333	0.0533333
i1_LQ_SeedM_c21900/f1p1/1571			AT4G01850.2	50.951	263	116	8	520	1281	135	393	1.77e-57	197	MAT2	2.5.1.6	methionine adenosyltransferase	ethylene biosynthesis I	Ethylene Biosynthesis	0.035	0	0.0133333	0.01
i1_LQ_SeedM_c22184/f1p6/1602	i1_LQ_SeedM_c22184/f1p6/1602	C2	AT4G01850.2	87.413	143	18	0	97	525	2	144	5.96e-158	259	MAT2	2.5.1.6	methionine adenosyltransferase	ethylene biosynthesis I	Ethylene Biosynthesis	1.765	4.65667	0.13	0.933333
i1_LQ_SeedM_c22729/f1p0/1586	i1_LQ_SeedM_c22729/f1p0/1586	C2	AT4G01850.2	92.958	213	15	0	98	736	3	215	0	417	MAT2	2.5.1.6	methionine adenosyltransferase	ethylene biosynthesis I	Ethylene Biosynthesis	207.83	403.79	108.247	181.533
i1_LQ_SeedM_c3762/f1p4/1375			AT4G01850.2	57.835	351	111	8	117	1112	9	341	1.09e-115	334	MAT2	2.5.1.6	methionine adenosyltransferase	ethylene biosynthesis I	Ethylene Biosynthesis	0	0.0133333	0	0.0133333
i1_LQ_SeedM_c9699/f1p0/1510	i1_LQ_SeedM_c9699/f1p0/1510	C3	AT4G01850.2	79.592	147	28	1	833	399	247	393	7.14e-73	237	MAT2	2.5.1.6	methionine adenosyltransferase	ethylene biosynthesis I	Ethylene Biosynthesis	0.52	13.0167	4.54667	0.953333
i2_LQ_SeedM_c10641/f3p68/3019			AT4G01850.2	90.191	367	33	1	1484	2584	2	365	0	660	MAT2	2.5.1.6	methionine adenosyltransferase	ethylene biosynthesis I	Ethylene Biosynthesis	4.8	9.60667	7.12	7.84333
i3_LQ_SeedM_c8358/f1p7/3472			AT4G01850.2	83.019	159	27	0	1741	2217	5	163	2.25e-83	278	MAT2	2.5.1.6	methionine adenosyltransferase	ethylene biosynthesis I	Ethylene Biosynthesis	0.035	0.113333	0.0466667	0.09
i1_LQ_SeedM_c19992/f1p6/1783			AT2G36880.2	52.778	144	63	4	639	1070	135	273	3.55e-31	103	MAT3	2.5.1.6	methionine adenosyltransferase	ethylene biosynthesis I	Ethylene Biosynthesis	0.015	0	0	0
i0_LQ_SeedM_c3679/f1p0/931			AT3G17390.1	78.4	125	25	2	1	369	176	300	8e-71	157	MAT4	2.5.1.6	methionine adenosyltransferase	ethylene biosynthesis I	Ethylene Biosynthesis	0	0.0633333	0.03	0
i1_LQ_SeedM_c10287/f1p0/1510			AT3G17390.1	58.205	390	129	7	91	1206	2	375	2.06e-125	372	MAT4	2.5.1.6	methionine adenosyltransferase	ethylene biosynthesis I	Ethylene Biosynthesis	0.025	0.0466667	0	0.0133333
i1_LQ_SeedM_c10932/f1p0/1733			AT3G17390.1	63.158	133	40	2	717	1100	205	333	1.63e-99	145	MAT4	2.5.1.6	methionine adenosyltransferase	ethylene biosynthesis I	Ethylene Biosynthesis	0	0.01	0.0133333	0
i1_LQ_SeedM_c11198/f1p0/1568			AT3G17390.1	59.701	335	118	6	272	1246	60	387	1.06e-110	335	MAT4	2.5.1.6	methionine adenosyltransferase	ethylene biosynthesis I	Ethylene Biosynthesis	0	0.0133333	0.0266667	0.06
i1_LQ_SeedM_c11793/f1p91/1782			AT3G17390.1	53.678	367	142	7	98	1153	2	355	1.57e-97	303	MAT4	2.5.1.6	methionine adenosyltransferase	ethylene biosynthesis I	Ethylene Biosynthesis	48.995	41.99	26.1367	41.94
i1_LQ_SeedM_c17551/f1p4/1941			AT3G17390.1	60.886	271	104	1	455	1261	74	344	4.04e-104	296	MAT4	2.5.1.6	methionine adenosyltransferase	ethylene biosynthesis I	Ethylene Biosynthesis	0.11	0.12	0	0.0966667
i1_LQ_SeedM_c19054/f1p19/1553			AT3G17390.1	57.357	401	117	9	106	1224	6	380	1.98e-126	375	MAT4	2.5.1.6	methionine adenosyltransferase	ethylene biosynthesis I	Ethylene Biosynthesis	0.02	0.0133333	0	0
i1_LQ_SeedM_c19084/f1p24/1721	i1_LQ_SeedM_c19084/f1p24/1721	C10	AT3G17390.1	80.473	169	30	1	317	823	53	218	3e-132	283	MAT4	2.5.1.6	methionine adenosyltransferase	ethylene biosynthesis I	Ethylene Biosynthesis	2.44	0.0133333	13.3067	2.42667
i1_LQ_SeedM_c21734/f1p0/1989			AT3G17390.1	61.493	335	116	5	108	1103	6	330	2.4e-120	363	MAT4	2.5.1.6	methionine adenosyltransferase	ethylene biosynthesis I	Ethylene Biosynthesis	0	0.02	0.0233333	0.01
i1_LQ_SeedM_c24733/f1p0/1617			AT3G17390.1	53.398	206	81	7	174	761	31	231	1.58e-66	168	MAT4	2.5.1.6	methionine adenosyltransferase	ethylene biosynthesis I	Ethylene Biosynthesis	0.1	0.14	0.13	0.0733333
i1_LQ_SeedM_c24970/f2p0/1715			AT3G17390.1	64.286	238	79	2	577	1290	162	393	5.44e-120	264	MAT4	2.5.1.6	methionine adenosyltransferase	ethylene biosynthesis I	Ethylene Biosynthesis	0.01	0.16	0.0766667	0.143333
i1_LQ_SeedM_c3210/f1p2/1932			AT3G17390.1	68.056	72	20	2	1255	1470	298	366	1.45e-39	94.4	MAT4	2.5.1.6	methionine adenosyltransferase	ethylene biosynthesis I	Ethylene Biosynthesis	0	0	0	0
i1_LQ_SeedM_c5962/f1p2/1541			AT3G17390.1	48.889	360	144	9	100	1119	2	341	4.65e-76	245	MAT4	2.5.1.6	methionine adenosyltransferase	ethylene biosynthesis I	Ethylene Biosynthesis	7.49	3.15	3.22	4.25333
i1_LQ_SeedM_c6990/f1p0/1508			AT3G17390.1	84.071	113	18	0	927	1265	278	390	3.63e-100	196	MAT4	2.5.1.6	methionine adenosyltransferase	ethylene biosynthesis I	Ethylene Biosynthesis	0.095	0.0333333	0.08	0.0166667
i1_LQ_SeedM_c8825/f1p0/1669			AT3G17390.1	58.744	223	90	1	155	817	14	236	6.33e-111	256	MAT4	2.5.1.6	methionine adenosyltransferase	ethylene biosynthesis I	Ethylene Biosynthesis	0.035	0.16	0.0133333	0.04
i2_HQ_SeedM_c1868/f2p93/2970			AT3G17390.1	94.211	190	11	0	1997	2566	178	367	0	333	MAT4	2.5.1.6	methionine adenosyltransferase	ethylene biosynthesis I	Ethylene Biosynthesis	5.07	1.83	3.56333	6.40333
i1_LQ_SeedM_c14763/f1p11/1240			AT1G62380.1	63.806	268	96	1	73	873	7	274	5.79e-116	342	ACO2	1.14.17.4	1-aminocyclopropane-1-carboxylate oxidase	Ethylene biosynthesis I	Ethylene Biosynthesis	2.855	7.22	74.99	41.9
i0_LQ_SeedM_c15294/f1p0/281			AT1G05010.1	80	25	5	0	1	75	287	311	1.81e-06	44.7	ACO4	1.14.17.4	1-aminocyclopropane-1-carboxylate oxidase	ethylene biosynthesis I	Ethylene Biosynthesis	19.18	14.65	66.15	47.49
i1_LQ_SeedM_c14857/f1p0/1231			AT1G05010.1	77.037	135	31	0	552	956	94	228	2.26e-51	176	ACO4	1.14.17.4	1-aminocyclopropane-1-carboxylate oxidase	ethylene biosynthesis I	Ethylene Biosynthesis	2.76	5.18667	22.39	10.0233
i1_LQ_SeedM_c25404/f4p3/1215	i1_LQ_SeedM_c25404/f4p3/1215	C7	AT1G05010.1	70.588	323	91	4	59	1018	1	322	2.53e-147	421	ACO4	1.14.17.4	1-aminocyclopropane-1-carboxylate oxidase	ethylene biosynthesis I	Ethylene Biosynthesis	44.94	28.3567	90.6333	164.093
i1_LQ_SeedM_c7403/f1p0/1340	i1_LQ_SeedM_c7403/f1p0/1340	C9	AT1G05010.1	67.355	242	76	3	70	792	1	240	7.88e-100	302	ACO4	1.14.17.4	1-aminocyclopropane-1-carboxylate oxidase	ethylene biosynthesis I	Ethylene Biosynthesis	2.965	3.07667	58.5	27.15
i1_LQ_SeedM_c9417/f1p5/1550	i1_LQ_SeedM_c9417/f1p5/1550	C6	AT1G05010.1	68.75	224	68	2	59	727	1	223	1.29e-94	290	ACO4	1.14.17.4	1-aminocyclopropane-1-carboxylate oxidase	ethylene biosynthesis I	Ethylene Biosynthesis	2.715	0.24	1.57333	10.9833
i2_LQ_SeedM_c39642/f1p1/2223	i2_LQ_SeedM_c39642/f1p1/2223	C9	AT1G05010.1	77.778	117	26	0	1086	736	109	225	3.21e-99	155	ACO4	1.14.17.4	1-aminocyclopropane-1-carboxylate oxidase	ethylene biosynthesis I	Ethylene Biosynthesis	2.2	2.60333	18.4567	11.0833
i3_LQ_SeedM_c13783/f1p8/3507			AT1G05010.1	77.519	129	28	1	640	1023	171	299	1.94e-104	198	ACO4	1.14.17.4	1-aminocyclopropane-1-carboxylate oxidase	ethylene biosynthesis I	Ethylene Biosynthesis	4.745	2.34333	38.4267	19.2633
i3_LQ_SeedM_c15232/f1p0/3093	i3_LQ_SeedM_c15232/f1p0/3093	C7	AT1G05010.1	76.316	114	27	0	457	798	105	218	5.51e-71	146	ACO4	1.14.17.4	1-aminocyclopropane-1-carboxylate oxidase	ethylene biosynthesis I	Ethylene Biosynthesis	0.495	0.206667	0.58	2.19
i3_LQ_SeedM_c25114/f1p0/3606	i3_LQ_SeedM_c25114/f1p0/3606	C7	AT1G05010.1	72.321	224	60	2	59	727	1	223	1.93e-94	306	ACO4	1.14.17.4	1-aminocyclopropane-1-carboxylate oxidase	ethylene biosynthesis I	Ethylene Biosynthesis	10.085	8.64667	12.4133	44.1133
i4_LQ_SeedM_c11061/f1p4/4646			AT1G05010.1	58.779	131	47	2	2124	1750	111	240	5.49e-36	140	ACO4	1.14.17.4	1-aminocyclopropane-1-carboxylate oxidase	ethylene biosynthesis I	Ethylene Biosynthesis	0.065	0.0266667	0.12	0.14
i0_LQ_SeedM_c10949/f1p30/716			AT1G77330.1	63.006	173	53	2	41	526	132	304	8.18e-74	227	ACO5	1.14.17.4	1-aminocyclopropane-1-carboxylate oxidase	ethylene biosynthesis I	Ethylene Biosynthesis	0.435	0.33	0.0433333	1.19667
i0_LQ_SeedM_c8883/f1p0/877			AT1G77330.1	58.947	95	30	3	305	571	213	304	3.67e-34	108	ACO5	1.14.17.4	1-aminocyclopropane-1-carboxylate oxidase	ethylene biosynthesis I	Ethylene Biosynthesis	0	0	0	0.0266667
i1_LQ_SeedM_c15282/f1p7/1148	i1_LQ_SeedM_c15282/f1p7/1148	C7	AT1G77330.1	69.156	308	78	5	51	935	1	304	5.55e-152	431	ACO5	1.14.17.4	1-aminocyclopropane-1-carboxylate oxidase	ethylene biosynthesis I	Ethylene Biosynthesis	15.745	22.36	15.17	115.063
i1_LQ_SeedM_c11159/f1p29/1576	i1_LQ_SeedM_c11159/f1p29/1576	C3	AT1G35190.1	66.771	319	105	1	158	1114	8	325	3.09e-163	466		1.14.17.4	aminocyclopropanecarboxylate oxidase	ethylene biosynthesis I	Ethylene Biosynthesis	3.95	6.71333	3.19333	1.90333
i2_LQ_SeedM_c53199/f1p0/2986			AT1G35190.1	66.102	236	79	1	158	865	12	246	5.68e-99	315		1.14.17.4	aminocyclopropanecarboxylate oxidase	ethylene biosynthesis I	Ethylene Biosynthesis	2.68	2.18667	1.99333	1.49333
i2_LQ_SeedM_c69859/f1p0/2888			AT1G35190.1	66.525	236	78	1	152	859	12	246	1.79e-100	318		1.14.17.4	aminocyclopropanecarboxylate oxidase	ethylene biosynthesis I	Ethylene Biosynthesis	2.58	0.626667	2.97	1.37333
i2_LQ_SeedM_c44976/f1p0/2098			AT3G50210.4	59.091	66	27	0	85	282	25	90	2.08e-18	87.8		1.14.17.4	aminocyclopropanecarboxylate oxidase	ethylene biosynthesis I	Ethylene Biosynthesis	0.105	0.0966667	0.02	0.0533333
i3_LQ_SeedM_c12589/f1p0/3827			AT3G50210.4	63.934	183	62	2	56	601	51	230	3.63e-70	239		1.14.17.4	aminocyclopropanecarboxylate oxidase	ethylene biosynthesis I	Ethylene Biosynthesis	2.26	2.22667	2.02667	2.22333
i1_LQ_SeedM_c20213/f1p0/1330	i1_LQ_SeedM_c20213/f1p0/1330	C2	AT4G16765.6	62.869	237	88	0	284	994	10	246	4.2e-104	310		1.14.17.4	aminocyclopropanecarboxylate oxidase	ethylene biosynthesis I	Ethylene Biosynthesis	24.075	28.0967	14.9833	15.0233
i2_HQ_SeedM_c2364/f2p0/2159			AT1G62960.1	54.617	509	201	9	262	1734	55	551	0	543	ACS10	4.4.1.14	ACC SYNTHASE 10	Ethylene biosynthesis		1.915	1.72	0.763333	1.76
i1_HQ_SeedM_c1100/f9p0/1967	i1_HQ_SeedM_c1100/f9p0/1967	C6	AT3G61510.1	62.09	488	171	4	148	1581	5	488	0	617	ACS1	4.4.1.14	1-aminocyclopropane-1-carboxylate synthase	ethylene biosynthesis I	Ethylene Biosynthesis	10.08	8.02667	2.26333	53.5433
i1_LQ_SeedM_c22841/f1p3/1838	i1_LQ_SeedM_c22841/f1p3/1838	C6	AT3G61510.1	61.885	488	172	4	1821	388	5	488	0	615	ACS1	4.4.1.14	1-aminocyclopropane-1-carboxylate synthase	ethylene biosynthesis I	Ethylene Biosynthesis	2.82	2.69667	0.436667	7.42667
i2_HQ_SeedM_c17552/f2p0/2254	i2_HQ_SeedM_c17552/f2p0/2254	C6	AT3G61510.1	57.692	338	129	4	923	1906	155	488	3.18e-125	383	ACS1	4.4.1.14	1-aminocyclopropane-1-carboxylate synthase	ethylene biosynthesis I	Ethylene Biosynthesis	5.97	4.30333	0.303333	18.9933
i2_LQ_SeedM_c29848/f1p0/2085	i2_LQ_SeedM_c29848/f1p0/2085	C6	AT3G61510.1	57.143	532	174	5	137	1702	1	488	0	598	ACS1	4.4.1.14	1-aminocyclopropane-1-carboxylate synthase	ethylene biosynthesis I	Ethylene Biosynthesis	0.88	0.583333	0.15	3.61667
i2_LQ_SeedM_c37548/f1p0/2412	i2_LQ_SeedM_c37548/f1p0/2412	C6	AT4G11280.1	64.26	277	99	0	1032	1862	159	435	6.39e-108	340	ACS6		1-aminocyclopropane-1-carboxylate (ACC) synthase	Ethylene biosynthesis		1.31	0.353333	0.24	3.61667
i1_LQ_SeedM_c21234/f1p2/1890			AT5G51690.1	58.893	506	192	4	151	1665	1	491	0	577	ACS12		ACC SYNTHASE 12	Ethylene biosynthesis		4.83	5.02	11.7667	6.37333
i2_LQ_SeedM_c42292/f1p2/2328			AT5G51690.1	57.968	502	200	3	129	1634	1	491	0	579	ACS12		ACC SYNTHASE 12	Ethylene biosynthesis		4.59	3.61667	6.64	5.51667
i4_LQ_SeedM_c24195/f1p0/4097			AT5G51690.2	56.995	386	139	1	1909	752	10	368	1.69e-154	472	ACS12		ACC SYNTHASE 12	Ethylene biosynthesis		0.605	0.93	1.14667	0.68
i1_HQ_SeedM_c1874/f2p0/1560			AT2G43790.1	85.385	390	54	1	146	1306	6	395	0	672	MPK6		MITOGEN-ACTIVATED PROTEIN KINASE 6	Ethylene biosynthesis		18.49	19.0833	43.21	23.5
i1_LQ_SeedM_c23366/f1p0/1648			AT2G43790.1	84.557	395	58	2	201	1376	1	395	0	664	MPK6		MITOGEN-ACTIVATED PROTEIN KINASE 6	Ethylene biosynthesis		1.83	2.58667	3.27667	3.24
i4_LQ_SeedM_c21340/f1p6/4722			AT2G43790.1	86.182	275	38	0	3796	4620	121	395	5.03e-156	481	MPK6		MITOGEN-ACTIVATED PROTEIN KINASE 6	Ethylene biosynthesis		0.39	0.813333	0.9	0.896667
i6_LQ_SeedM_c452/f1p0/6224			AT2G43790.1	79.487	117	21	1	165	506	6	122	2.42e-50	185	MPK6		MITOGEN-ACTIVATED PROTEIN KINASE 6	Ethylene biosynthesis		0.07	0.07	0.233333	0.13
i2_LQ_SeedM_c23164/f1p0/2418			AT3G51770.2	68.203	629	156	1	3	1889	369	953	0	841	ETO1		ETHYLENE OVERPRODUCER 1	Ethylene biosynthesis,negative regulator of (ACS5),		0.435	0.566667	1.60333	1.13
i3_LQ_SeedM_c7019/f1p0/3475			AT3G51770.2	61.197	969	335	6	259	3090	1	953	0	1147	ETO1		ETHYLENE OVERPRODUCER 1	Ethylene biosynthesis,negative regulator of (ACS5),		3.245	3.27333	5.69667	4.09667
i0_LQ_SeedM_c4234/f1p7/385			AT1G55020.1	56.897	58	25	0	2	175	802	859	8.14e-17	75.9	LOX1	1.13.11.12	9-lipoxygenase 1	Jasmonic acid biosynthesis	Jasmonic acid biosynthesis	0	0	0	0
i2_HQ_SeedM_c13975/f2p0/2842			AT1G55020.1	61.353	872	319	8	101	2701	1	859	0	1104	LOX1	1.13.11.12	9-lipoxygenase 1	Jasmonic acid biosynthesis	Jasmonic acid biosynthesis	0	0	0	0
i2_HQ_SeedM_c15832/f8p7/2991	i2_HQ_SeedM_c15832/f8p7/2991	C5	AT1G55020.1	58.762	856	344	7	167	2719	8	859	0	1059	LOX1	1.13.11.12	9-lipoxygenase 1	Jasmonic acid biosynthesis	Jasmonic acid biosynthesis	8.885	9.19	1.42	3.33667
i2_HQ_SeedM_c2160/f6p1/2958	i2_HQ_SeedM_c2160/f6p1/2958	C2	AT1G55020.1	59.551	623	245	5	909	2768	241	859	0	795	LOX1	1.13.11.12	9-lipoxygenase 1	Jasmonic acid biosynthesis	Jasmonic acid biosynthesis	3.165	63.9633	1.17	3.72333
i2_HQ_SeedM_c30808/f16p0/2930			AT1G55020.1	57.212	832	346	7	277	2757	33	859	0	961	LOX1	1.13.11.12	9-lipoxygenase 1	Jasmonic acid biosynthesis	Jasmonic acid biosynthesis	5.28	4.65667	2.41333	1.87333
i2_HQ_SeedM_c32638/f3p2/2995	i2_HQ_SeedM_c32638/f3p2/2995	C5	AT1G55020.1	64.261	859	292	8	85	2649	12	859	0	1157	LOX1	1.13.11.12	9-lipoxygenase 1	Jasmonic acid biosynthesis	Jasmonic acid biosynthesis	1.315	0.593333	0.07	0.203333
i2_HQ_SeedM_c3676/f2p37/2886	i2_HQ_SeedM_c3676/f2p37/2886	C2	AT1G55020.1	58.592	838	339	6	221	2725	27	859	0	1024	LOX1	1.13.11.12	9-lipoxygenase 1	Jasmonic acid biosynthesis	Jasmonic acid biosynthesis	57.095	192.553	11.4733	30.24
i2_HQ_SeedM_c75035/f3p1/2929			AT1G55020.1	60.032	623	242	5	910	2769	241	859	0	801	LOX1	1.13.11.12	9-lipoxygenase 1	Jasmonic acid biosynthesis	Jasmonic acid biosynthesis	46.87	35.5133	19.6333	13.9933
i2_LQ_SeedM_c11098/f1p4/2930	i2_LQ_SeedM_c11098/f1p4/2930	C2	AT1G55020.1	55.479	867	345	8	187	2772	29	859	0	971	LOX1	1.13.11.12	9-lipoxygenase 1	Jasmonic acid biosynthesis	Jasmonic acid biosynthesis	30.645	188.54	5.53333	7.04
i2_LQ_SeedM_c11755/f1p2/2706			AT1G55020.1	58.358	670	271	6	191	2191	27	691	0	801	LOX1	1.13.11.12	9-lipoxygenase 1	Jasmonic acid biosynthesis	Jasmonic acid biosynthesis	1.28	0.516667	0.0166667	1.73667
i2_LQ_SeedM_c11926/f1p0/3009			AT1G55020.1	44.767	516	235	12	1318	2772	20	516	1.04e-122	395	LOX1	1.13.11.12	9-lipoxygenase 1	Jasmonic acid biosynthesis	Jasmonic acid biosynthesis	0.03	0.133333	0.963333	2.34667
i2_LQ_SeedM_c13658/f1p5/2885	i2_LQ_SeedM_c13658/f1p5/2885	C5	AT1G55020.1	57.607	585	240	6	201	1946	30	609	0	678	LOX1	1.13.11.12	9-lipoxygenase 1	Jasmonic acid biosynthesis	Jasmonic acid biosynthesis	2.345	2.46	0.666667	0.803333
i2_LQ_SeedM_c18246/f1p1/2855	i2_LQ_SeedM_c18246/f1p1/2855	C5	AT1G55020.1	64.144	859	293	8	127	2691	12	859	0	1154	LOX1	1.13.11.12	9-lipoxygenase 1	Jasmonic acid biosynthesis	Jasmonic acid biosynthesis	1.125	0.246667	0.02	0.14
i2_LQ_SeedM_c18581/f1p36/2961			AT1G55020.1	58.473	838	340	6	195	2699	27	859	0	1022	LOX1	1.13.11.12	9-lipoxygenase 1	Jasmonic acid biosynthesis	Jasmonic acid biosynthesis	1.03	24.2	0.36	0.886667
i2_LQ_SeedM_c18859/f1p15/3009			AT1G55020.1	59.449	762	301	6	570	2846	103	859	0	947	LOX1	1.13.11.12	9-lipoxygenase 1	Jasmonic acid biosynthesis	Jasmonic acid biosynthesis	0.025	0.05	0	0
i2_LQ_SeedM_c21587/f1p25/2902	i2_LQ_SeedM_c21587/f1p25/2902	C5	AT1G55020.1	54.34	841	361	11	205	2706	33	857	0	883	LOX1	1.13.11.12	9-lipoxygenase 1	Jasmonic acid biosynthesis	Jasmonic acid biosynthesis	148.31	139.153	4.34333	51.4633
i2_LQ_SeedM_c21729/f1p27/2802	i2_LQ_SeedM_c21729/f1p27/2802	C2	AT1G55020.1	59.371	731	287	7	463	2640	134	859	0	883	LOX1	1.13.11.12	9-lipoxygenase 1	Jasmonic acid biosynthesis	Jasmonic acid biosynthesis	1.26	1.92	0	0.61
i2_LQ_SeedM_c22911/f1p2/2476	i2_LQ_SeedM_c22911/f1p2/2476	C2	AT1G55020.1	59.561	638	251	5	393	2297	226	859	0	800	LOX1	1.13.11.12	9-lipoxygenase 1	Jasmonic acid biosynthesis	Jasmonic acid biosynthesis	61.925	144.507	2.07333	17.45
i2_LQ_SeedM_c23214/f1p6/2955			AT1G55020.1	56.336	584	220	5	1039	2787	310	859	0	693	LOX1	1.13.11.12	9-lipoxygenase 1	Jasmonic acid biosynthesis	Jasmonic acid biosynthesis	7.535	2.83667	2.98667	3.32
i2_LQ_SeedM_c23917/f2p36/2990			AT1G55020.1	58.469	797	318	7	257	2623	68	859	0	964	LOX1	1.13.11.12	9-lipoxygenase 1	Jasmonic acid biosynthesis	Jasmonic acid biosynthesis	0.08	0	0	0
i2_LQ_SeedM_c34112/f1p0/2973			AT1G55020.1	51.449	138	66	1	648	1061	310	446	2.33e-55	156	LOX1	1.13.11.12	9-lipoxygenase 1	Jasmonic acid biosynthesis	Jasmonic acid biosynthesis	0.01	0.01	0	0.00666667
i2_LQ_SeedM_c34938/f1p0/2825	i2_LQ_SeedM_c34938/f1p0/2825	C1	AT1G55020.1	56.971	832	348	7	205	2685	33	859	0	959	LOX1	1.13.11.12	9-lipoxygenase 1	Jasmonic acid biosynthesis	Jasmonic acid biosynthesis	0	23.7767	0	0
i2_LQ_SeedM_c35199/f1p9/2687	i2_LQ_SeedM_c35199/f1p9/2687	C5	AT1G55020.1	60.962	520	199	3	887	2443	343	859	0	689	LOX1	1.13.11.12	9-lipoxygenase 1	Jasmonic acid biosynthesis	Jasmonic acid biosynthesis	0.29	0.243333	0	0.143333
i2_LQ_SeedM_c35319/f1p3/2808	i2_LQ_SeedM_c35319/f1p3/2808	C2	AT1G55020.1	58.595	797	317	7	258	2624	68	859	0	967	LOX1	1.13.11.12	9-lipoxygenase 1	Jasmonic acid biosynthesis	Jasmonic acid biosynthesis	51.655	116.227	7.04333	14.8567
i2_LQ_SeedM_c35381/f1p18/2907	i2_LQ_SeedM_c35381/f1p18/2907	C5	AT1G55020.1	58.971	797	319	6	10	2391	68	859	0	982	LOX1	1.13.11.12	9-lipoxygenase 1	Jasmonic acid biosynthesis	Jasmonic acid biosynthesis	0.645	0.76	0	0
i2_LQ_SeedM_c36921/f1p8/2901	i2_LQ_SeedM_c36921/f1p8/2901	C3	AT1G55020.1	53.194	861	363	10	191	2737	27	859	0	902	LOX1	1.13.11.12	9-lipoxygenase 1	Jasmonic acid biosynthesis	Jasmonic acid biosynthesis	0.19	113.15	2.41	0.0966667
i2_LQ_SeedM_c38682/f1p11/2814	i2_LQ_SeedM_c38682/f1p11/2814	C2	AT1G55020.1	58.265	853	338	10	84	2627	20	859	0	1006	LOX1	1.13.11.12	9-lipoxygenase 1	Jasmonic acid biosynthesis	Jasmonic acid biosynthesis	16.925	70.46	0.646667	3.7
i2_LQ_SeedM_c41080/f1p13/2904	i2_LQ_SeedM_c41080/f1p13/2904	C2	AT1G55020.1	59.836	488	188	6	525	1979	134	616	0	579	LOX1	1.13.11.12	9-lipoxygenase 1	Jasmonic acid biosynthesis	Jasmonic acid biosynthesis	0.055	0.156667	0.01	0.00666667
i2_LQ_SeedM_c42063/f1p17/2898			AT1G55020.1	56.452	868	359	7	138	2732	8	859	0	1008	LOX1	1.13.11.12	9-lipoxygenase 1	Jasmonic acid biosynthesis	Jasmonic acid biosynthesis	0	0.16	0.0833333	0
i2_LQ_SeedM_c42451/f1p11/2879	i2_LQ_SeedM_c42451/f1p11/2879	C2	AT1G55020.1	58.03	853	340	10	163	2706	20	859	0	1002	LOX1	1.13.11.12	9-lipoxygenase 1	Jasmonic acid biosynthesis	Jasmonic acid biosynthesis	3.04	5.54	0.0666667	0.623333
i2_LQ_SeedM_c42930/f1p23/3006			AT1G55020.1	58.473	838	340	6	195	2699	27	859	0	1021	LOX1	1.13.11.12	9-lipoxygenase 1	Jasmonic acid biosynthesis	Jasmonic acid biosynthesis	1.525	25.4	0.38	1.07
i2_LQ_SeedM_c46996/f1p3/3017	i2_LQ_SeedM_c46996/f1p3/3017	C5	AT1G55020.1	57.842	797	326	7	444	2819	68	859	0	945	LOX1	1.13.11.12	9-lipoxygenase 1	Jasmonic acid biosynthesis	Jasmonic acid biosynthesis	113.155	44.3767	4.49333	53.8233
i2_LQ_SeedM_c49646/f1p0/2940	i2_LQ_SeedM_c49646/f1p0/2940	C2	AT1G55020.1	59.796	393	151	5	511	1683	134	521	0	464	LOX1	1.13.11.12	9-lipoxygenase 1	Jasmonic acid biosynthesis	Jasmonic acid biosynthesis	0.79	2.53333	0.0233333	0.28
i2_LQ_SeedM_c50315/f1p31/3020	i2_LQ_SeedM_c50315/f1p31/3020	C5	AT1G55020.1	57.091	832	347	7	205	2685	33	859	0	957	LOX1	1.13.11.12	9-lipoxygenase 1	Jasmonic acid biosynthesis	Jasmonic acid biosynthesis	1.32	1.24667	0	0.683333
i2_LQ_SeedM_c53184/f1p13/2363	i2_LQ_SeedM_c53184/f1p13/2363	C3	AT1G55020.1	59.357	684	268	7	111	2147	173	851	0	814	LOX1	1.13.11.12	9-lipoxygenase 1	Jasmonic acid biosynthesis	Jasmonic acid biosynthesis	0.135	1.00667	0.176667	0
i2_LQ_SeedM_c53494/f1p19/2858	i2_LQ_SeedM_c53494/f1p19/2858	C5	AT1G55020.1	58.592	838	339	6	193	2697	27	859	0	1024	LOX1	1.13.11.12	9-lipoxygenase 1	Jasmonic acid biosynthesis	Jasmonic acid biosynthesis	89.87	88.9533	32.7533	25.1167
i2_LQ_SeedM_c54079/f1p9/2919			AT1G55020.1	57.813	832	343	6	194	2680	27	853	0	1001	LOX1	1.13.11.12	9-lipoxygenase 1	Jasmonic acid biosynthesis	Jasmonic acid biosynthesis	2.64	82.3033	0.87	0.906667
i2_LQ_SeedM_c56894/f1p1/2764	i2_LQ_SeedM_c56894/f1p1/2764	C5	AT1G55020.1	56.794	655	273	7	205	2154	33	682	0	723	LOX1	1.13.11.12	9-lipoxygenase 1	Jasmonic acid biosynthesis	Jasmonic acid biosynthesis	158.28	6.98333	1.31333	49.5867
i2_LQ_SeedM_c5773/f1p6/2708	i2_LQ_SeedM_c5773/f1p6/2708	C2	AT1G55020.1	52	350	161	5	165	1202	8	354	4.04e-114	370	LOX1	1.13.11.12	9-lipoxygenase 1	Jasmonic acid biosynthesis	Jasmonic acid biosynthesis	0.375	0.49	0.00666667	0.0466667
i2_LQ_SeedM_c57848/f1p22/3101	i2_LQ_SeedM_c57848/f1p22/3101	C1	AT1G55020.1	58.65	815	329	6	516	2951	50	859	0	998	LOX1	1.13.11.12	9-lipoxygenase 1	Jasmonic acid biosynthesis	Jasmonic acid biosynthesis	0	0.57	0.0333333	0.0833333
i2_LQ_SeedM_c5885/f1p22/2952	i2_LQ_SeedM_c5885/f1p22/2952	C1	AT1G55020.1	56.557	854	340	7	143	2626	11	859	0	991	LOX1	1.13.11.12	9-lipoxygenase 1	Jasmonic acid biosynthesis	Jasmonic acid biosynthesis	0.025	0.96	0	0.0366667
i2_LQ_SeedM_c61338/f1p21/2812			AT1G55020.1	58.333	816	331	7	231	2666	49	859	0	987	LOX1	1.13.11.12	9-lipoxygenase 1	Jasmonic acid biosynthesis	Jasmonic acid biosynthesis	0	0	0	0
i2_LQ_SeedM_c6269/f1p0/2926	i2_LQ_SeedM_c6269/f1p0/2926	C5	AT1G55020.1	59.872	623	243	5	907	2766	241	859	0	785	LOX1	1.13.11.12	9-lipoxygenase 1	Jasmonic acid biosynthesis	Jasmonic acid biosynthesis	7.295	4.89333	0.796667	1.33667
i2_LQ_SeedM_c64972/f1p38/2988	i2_LQ_SeedM_c64972/f1p38/2988	C5	AT1G55020.1	57.332	832	345	7	206	2686	33	859	0	962	LOX1	1.13.11.12	9-lipoxygenase 1	Jasmonic acid biosynthesis	Jasmonic acid biosynthesis	979.535	676.82	31.77	322.917
i2_LQ_SeedM_c66375/f1p38/2667			AT1G55020.1	59.49	706	276	7	497	2599	159	859	0	845	LOX1	1.13.11.12	9-lipoxygenase 1	Jasmonic acid biosynthesis	Jasmonic acid biosynthesis	0.025	0.0633333	0	0
i2_LQ_SeedM_c66827/f1p15/2155			AT1G55020.1	58.853	593	239	4	228	2003	271	859	0	744	LOX1	1.13.11.12	9-lipoxygenase 1	Jasmonic acid biosynthesis	Jasmonic acid biosynthesis	138.01	37.7833	8.12	67.2433
i2_LQ_SeedM_c68673/f1p2/2183	i2_LQ_SeedM_c68673/f1p2/2183	C5	AT1G55020.1	60.069	576	225	4	305	2029	288	859	0	737	LOX1	1.13.11.12	9-lipoxygenase 1	Jasmonic acid biosynthesis	Jasmonic acid biosynthesis	163.76	73.3367	4.88667	84.7733
i2_LQ_SeedM_c68795/f1p27/2872			AT1G55020.1	58.364	807	328	6	14	2425	20	821	0	978	LOX1	1.13.11.12	9-lipoxygenase 1	Jasmonic acid biosynthesis	Jasmonic acid biosynthesis	0	0	0	0
i2_LQ_SeedM_c8545/f1p35/3004			AT1G55020.1	58.292	808	329	6	192	2606	27	829	0	981	LOX1	1.13.11.12	9-lipoxygenase 1	Jasmonic acid biosynthesis	Jasmonic acid biosynthesis	0.67	17.5833	2.15	0.95
i3_HQ_SeedM_c14608/f3p0/3027			AT1G55020.1	57.494	854	355	6	146	2698	11	859	0	1017	LOX1	1.13.11.12	9-lipoxygenase 1	Jasmonic acid biosynthesis	Jasmonic acid biosynthesis	35.015	110.583	1.85333	18.7433
i3_HQ_SeedM_c17489/f2p9/3215			AT1G55020.1	65.925	854	279	6	528	3083	16	859	0	1196	LOX1	1.13.11.12	9-lipoxygenase 1	Jasmonic acid biosynthesis	Jasmonic acid biosynthesis	1.87	4.35667	31.1933	14.0833
i3_HQ_SeedM_c31394/f13p0/3094			AT1G55020.1	58.353	838	341	6	193	2697	27	859	0	1020	LOX1	1.13.11.12	9-lipoxygenase 1	Jasmonic acid biosynthesis	Jasmonic acid biosynthesis	0	15.8467	0	0
i4_HQ_SeedM_c17337/f2p6/5011			AT1G55020.1	57.756	606	247	7	165	1967	8	609	0	719	LOX1	1.13.11.12	9-lipoxygenase 1	Jasmonic acid biosynthesis	Jasmonic acid biosynthesis	0.105	0.203333	0.07	0.2
i2_LQ_SeedM_c71235/f1p4/2887	i2_LQ_SeedM_c71235/f1p4/2887	C6	AT1G55020.1	57.933	832	342	6	198	2684	33	859	0	1004	LOX1	1.13.11.12	9-lipoxygenase 1	Jasmonic acid biosynthesis	Jasmonic acid biosynthesis	4.445	2.51667	1	5.79
i2_LQ_SeedM_c71997/f1p13/2875			AT1G55020.1	59.234	731	288	7	500	2677	134	859	0	879	LOX1	1.13.11.12	9-lipoxygenase 1	Jasmonic acid biosynthesis	Jasmonic acid biosynthesis	0.07	0.1	0	0.06
i2_LQ_SeedM_c72545/f1p35/2871			AT1G55020.1	58.493	836	339	6	201	2699	29	859	0	1004	LOX1	1.13.11.12	9-lipoxygenase 1	Jasmonic acid biosynthesis	Jasmonic acid biosynthesis	0.375	0.473333	0.0866667	0.09
i2_LQ_SeedM_c75709/f1p23/2881			AT1G55020.1	58.473	838	340	6	215	2719	27	859	0	1022	LOX1	1.13.11.12	9-lipoxygenase 1	Jasmonic acid biosynthesis	Jasmonic acid biosynthesis	0	0	0	0
i2_LQ_SeedM_c76058/f1p9/2861	i2_LQ_SeedM_c76058/f1p9/2861	C4	AT1G55020.1	57.775	836	343	7	198	2690	29	859	0	987	LOX1	1.13.11.12	9-lipoxygenase 1	Jasmonic acid biosynthesis	Jasmonic acid biosynthesis	29.545	0.67	5.72667	6.59
i2_LQ_SeedM_c76421/f1p3/2794	i2_LQ_SeedM_c76421/f1p3/2794	C1	AT1G55020.1	58.218	797	320	7	257	2623	68	859	0	962	LOX1	1.13.11.12	9-lipoxygenase 1	Jasmonic acid biosynthesis	Jasmonic acid biosynthesis	0	0.186667	0	0
i2_LQ_SeedM_c77916/f1p0/2829			AT1G55020.1	55.769	520	223	5	145	1698	11	525	0	577	LOX1	1.13.11.12	9-lipoxygenase 1	Jasmonic acid biosynthesis	Jasmonic acid biosynthesis	36.02	103.68	12.0267	12.6567
i3_LQ_SeedM_c10435/f1p3/3143			AT1G55020.1	48.961	337	162	6	1507	2517	465	791	2.16e-123	316	LOX1	1.13.11.12	9-lipoxygenase 1	Jasmonic acid biosynthesis	Jasmonic acid biosynthesis	0	0.00666667	0	0
i3_LQ_SeedM_c11038/f1p4/3921			AT1G55020.1	55.779	199	85	2	1519	2109	231	428	0	225	LOX1	1.13.11.12	9-lipoxygenase 1	Jasmonic acid biosynthesis	Jasmonic acid biosynthesis	0.02	0.0166667	0	0.00333333
i3_LQ_SeedM_c11729/f1p2/3089			AT1G55020.1	41.253	463	234	10	191	1558	27	458	3.04e-177	283	LOX1	1.13.11.12	9-lipoxygenase 1	Jasmonic acid biosynthesis	Jasmonic acid biosynthesis	0	0	0	0
i3_LQ_SeedM_c11849/f1p0/3180			AT1G55020.1	51.625	277	130	3	341	1165	76	350	2.12e-144	266	LOX1	1.13.11.12	9-lipoxygenase 1	Jasmonic acid biosynthesis	Jasmonic acid biosynthesis	0.02	0.0666667	0.00666667	0.01
i3_LQ_SeedM_c12526/f1p0/3129	i3_LQ_SeedM_c12526/f1p0/3129	C2	AT1G55020.1	58.824	799	321	6	578	2965	66	859	0	986	LOX1	1.13.11.12	9-lipoxygenase 1	Jasmonic acid biosynthesis	Jasmonic acid biosynthesis	2.285	7.07	0.41	0.32
i3_LQ_SeedM_c14176/f1p0/3213			AT1G55020.1	48.107	634	303	11	835	2709	237	853	0	565	LOX1	1.13.11.12	9-lipoxygenase 1	Jasmonic acid biosynthesis	Jasmonic acid biosynthesis	0	0.0133333	0.00666667	0
i3_LQ_SeedM_c14261/f1p0/3492			AT1G55020.1	44.366	142	67	5	514	933	134	265	2.05e-47	110	LOX1	1.13.11.12	9-lipoxygenase 1	Jasmonic acid biosynthesis	Jasmonic acid biosynthesis	0	0	0	0
i3_LQ_SeedM_c14455/f1p1/3539			AT1G55020.1	36	125	76	2	2957	3325	737	859	2.18e-33	87.8	LOX1	1.13.11.12	9-lipoxygenase 1	Jasmonic acid biosynthesis	Jasmonic acid biosynthesis	0.015	0.02	0	0.02
i3_LQ_SeedM_c14753/f1p0/3012			AT1G55020.1	54.795	219	93	4	1552	2205	476	689	5.84e-129	243	LOX1	1.13.11.12	9-lipoxygenase 1	Jasmonic acid biosynthesis	Jasmonic acid biosynthesis	0.01	0.01	0	0.02
i3_LQ_SeedM_c15416/f1p3/3021			AT1G55020.1	54.499	589	260	6	169	1926	20	603	0	630	LOX1	1.13.11.12	9-lipoxygenase 1	Jasmonic acid biosynthesis	Jasmonic acid biosynthesis	0.15	0.546667	0.0566667	0.0966667
i3_LQ_SeedM_c15505/f1p0/3012	i3_LQ_SeedM_c15505/f1p0/3012	C5	AT1G55020.1	47.326	374	183	7	149	1249	5	371	0	312	LOX1	1.13.11.12	9-lipoxygenase 1	Jasmonic acid biosynthesis	Jasmonic acid biosynthesis	0.185	0.19	0	0.04
i3_LQ_SeedM_c17920/f1p0/3115			AT1G55020.1	60.49	653	251	5	749	2698	211	859	0	812	LOX1	1.13.11.12	9-lipoxygenase 1	Jasmonic acid biosynthesis	Jasmonic acid biosynthesis	0	0.05	0	0.02
i3_LQ_SeedM_c17945/f1p65/3144			AT1G55020.1	38.918	388	194	11	431	1525	112	479	7.24e-147	223	LOX1	1.13.11.12	9-lipoxygenase 1	Jasmonic acid biosynthesis	Jasmonic acid biosynthesis	0.015	0.0166667	0.00666667	0.0233333
i3_LQ_SeedM_c19081/f1p1/3108			AT1G55020.1	54.789	261	117	1	2036	2815	543	803	0	313	LOX1	1.13.11.12	9-lipoxygenase 1	Jasmonic acid biosynthesis	Jasmonic acid biosynthesis	0.01	0.02	0	0
i3_LQ_SeedM_c19197/f1p0/3509			AT1G55020.1	43.784	185	90	4	2364	2915	599	770	3.51e-53	151	LOX1	1.13.11.12	9-lipoxygenase 1	Jasmonic acid biosynthesis	Jasmonic acid biosynthesis	0	0	0	0
i3_LQ_SeedM_c19877/f1p6/3078			AT1G55020.1	42.376	564	284	9	1082	2752	330	859	3.88e-130	414	LOX1	1.13.11.12	9-lipoxygenase 1	Jasmonic acid biosynthesis	Jasmonic acid biosynthesis	0.075	0.0466667	0	0.0233333
i3_LQ_SeedM_c20196/f1p0/3101			AT1G55020.1	58.353	838	341	6	191	2695	27	859	0	1020	LOX1	1.13.11.12	9-lipoxygenase 1	Jasmonic acid biosynthesis	Jasmonic acid biosynthesis	1.475	30.8	1.10333	0.196667
i3_LQ_SeedM_c20644/f1p2/3497			AT1G55020.1	36	175	93	2	2768	3238	678	851	2.97e-23	107	LOX1	1.13.11.12	9-lipoxygenase 1	Jasmonic acid biosynthesis	Jasmonic acid biosynthesis	0.005	0	0	0
i3_LQ_SeedM_c21019/f1p6/3199			AT1G55020.1	43.668	229	127	1	726	1406	211	439	2.72e-93	184	LOX1	1.13.11.12	9-lipoxygenase 1	Jasmonic acid biosynthesis	Jasmonic acid biosynthesis	0.035	0.06	0.0166667	0.0166667
i3_LQ_SeedM_c21650/f1p39/3246			AT1G55020.1	39.474	456	199	13	1135	2415	341	748	3.81e-165	268	LOX1	1.13.11.12	9-lipoxygenase 1	Jasmonic acid biosynthesis	Jasmonic acid biosynthesis	0	0.00666667	0	0
i3_LQ_SeedM_c2184/f1p27/3185			AT1G55020.1	51.579	190	80	4	1557	2126	330	507	3.72e-174	196	LOX1	1.13.11.12	9-lipoxygenase 1	Jasmonic acid biosynthesis	Jasmonic acid biosynthesis	0.09	0.0666667	0.0333333	0.0866667
i3_LQ_SeedM_c22301/f1p9/3474			AT1G55020.1	57.143	357	149	3	1971	3038	384	737	0	417	LOX1	1.13.11.12	9-lipoxygenase 1	Jasmonic acid biosynthesis	Jasmonic acid biosynthesis	0.04	0.0333333	0	0.0166667
i3_LQ_SeedM_c22391/f1p4/3167	i3_LQ_SeedM_c22391/f1p4/3167	C1	AT1G55020.1	56.8	500	209	5	184	1677	27	521	0	568	LOX1	1.13.11.12	9-lipoxygenase 1	Jasmonic acid biosynthesis	Jasmonic acid biosynthesis	0	0.806667	0.01	0
i3_LQ_SeedM_c23478/f1p23/3257			AT1G55020.1	56.287	167	70	2	1167	1667	348	511	1.3e-122	196	LOX1	1.13.11.12	9-lipoxygenase 1	Jasmonic acid biosynthesis	Jasmonic acid biosynthesis	0.005	0.0333333	0	0
i3_LQ_SeedM_c23788/f1p0/3156			AT1G55020.1	44.118	102	57	0	223	528	31	132	6.41e-26	94.4	LOX1	1.13.11.12	9-lipoxygenase 1	Jasmonic acid biosynthesis	Jasmonic acid biosynthesis	0	0	0	0.02
i3_LQ_SeedM_c2423/f1p11/3244			AT1G55020.1	46.742	353	178	6	576	1628	148	492	1.43e-96	297	LOX1	1.13.11.12	9-lipoxygenase 1	Jasmonic acid biosynthesis	Jasmonic acid biosynthesis	0	0	0	0
i3_LQ_SeedM_c24496/f1p0/3358			AT1G55020.1	48.98	441	201	6	190	1476	29	457	3.06e-133	394	LOX1	1.13.11.12	9-lipoxygenase 1	Jasmonic acid biosynthesis	Jasmonic acid biosynthesis	0	0.00666667	0	0
i3_LQ_SeedM_c25323/f1p10/3498			AT1G55020.1	52.727	220	101	2	882	1535	202	420	2.71e-62	229	LOX1	1.13.11.12	9-lipoxygenase 1	Jasmonic acid biosynthesis	Jasmonic acid biosynthesis	0	0	0.00666667	0
i3_LQ_SeedM_c26014/f1p41/3176			AT1G55020.1	57.865	178	74	1	1804	2334	512	689	3.39e-90	218	LOX1	1.13.11.12	9-lipoxygenase 1	Jasmonic acid biosynthesis	Jasmonic acid biosynthesis	0	0	0	0
i3_LQ_SeedM_c26142/f1p1/3307			AT1G55020.1	45.07	497	244	11	201	1649	29	510	1.92e-121	395	LOX1	1.13.11.12	9-lipoxygenase 1	Jasmonic acid biosynthesis	Jasmonic acid biosynthesis	0	0	0	0
i3_LQ_SeedM_c26411/f1p51/3510			AT1G55020.1	48.387	124	52	1	2621	2956	660	783	2.39e-29	127	LOX1	1.13.11.12	9-lipoxygenase 1	Jasmonic acid biosynthesis	Jasmonic acid biosynthesis	0	0	0	0
i3_LQ_SeedM_c27155/f1p0/3234			AT1G55020.1	48.626	364	178	5	504	1583	114	472	0	358	LOX1	1.13.11.12	9-lipoxygenase 1	Jasmonic acid biosynthesis	Jasmonic acid biosynthesis	0.035	0.0333333	0	0.00666667
i3_LQ_SeedM_c27401/f1p0/3639	i3_LQ_SeedM_c27401/f1p0/3639	C1	AT1G55020.1	59.881	506	197	6	455	1966	108	609	0	630	LOX1	1.13.11.12	9-lipoxygenase 1	Jasmonic acid biosynthesis	Jasmonic acid biosynthesis	0	0.17	0	0.0333333
i3_LQ_SeedM_c27650/f1p0/3122			AT1G55020.1	57.831	249	100	4	1116	1862	331	574	0	299	LOX1	1.13.11.12	9-lipoxygenase 1	Jasmonic acid biosynthesis	Jasmonic acid biosynthesis	0	0.0133333	0	0
i3_LQ_SeedM_c28033/f1p6/3397			AT1G55020.1	59.574	94	37	1	1934	2212	517	610	6.08e-74	122	LOX1	1.13.11.12	9-lipoxygenase 1	Jasmonic acid biosynthesis	Jasmonic acid biosynthesis	0.225	0.0633333	0	0.0166667
i3_LQ_SeedM_c28436/f1p0/3142			AT1G55020.1	55.786	337	144	4	625	1629	169	502	0	374	LOX1	1.13.11.12	9-lipoxygenase 1	Jasmonic acid biosynthesis	Jasmonic acid biosynthesis	0	0	0	0
i3_LQ_SeedM_c28617/f1p2/3110			AT1G55020.1	48.829	299	142	6	326	1204	69	362	5.32e-98	265	LOX1	1.13.11.12	9-lipoxygenase 1	Jasmonic acid biosynthesis	Jasmonic acid biosynthesis	0.14	0.11	0	0.0433333
i3_LQ_SeedM_c2915/f1p2/3167			AT1G55020.1	51.603	312	141	5	324	1235	67	376	5.43e-92	313	LOX1	1.13.11.12	9-lipoxygenase 1	Jasmonic acid biosynthesis	Jasmonic acid biosynthesis	0	0.01	0	0
i3_LQ_SeedM_c29523/f1p1/3039			AT1G55020.1	45.692	383	183	10	1585	2721	498	859	2.94e-154	333	LOX1	1.13.11.12	9-lipoxygenase 1	Jasmonic acid biosynthesis	Jasmonic acid biosynthesis	0	0.00666667	0	0
i3_LQ_SeedM_c29538/f1p1/3053			AT1G55020.1	64.494	859	290	8	81	2645	12	859	0	1163	LOX1	1.13.11.12	9-lipoxygenase 1	Jasmonic acid biosynthesis	Jasmonic acid biosynthesis	1.845	0.496667	0.126667	0.373333
i3_LQ_SeedM_c29652/f1p0/3037			AT1G55020.1	52.596	597	273	8	207	1988	33	622	0	628	LOX1	1.13.11.12	9-lipoxygenase 1	Jasmonic acid biosynthesis	Jasmonic acid biosynthesis	0	0	0	0
i3_LQ_SeedM_c29964/f1p0/3025			AT1G55020.1	56.197	468	201	3	1158	2558	349	813	0	546	LOX1	1.13.11.12	9-lipoxygenase 1	Jasmonic acid biosynthesis	Jasmonic acid biosynthesis	0.005	0.04	0	0
i3_LQ_SeedM_c29975/f1p0/3045			AT1G55020.1	43.701	508	248	9	1196	2665	312	799	9.29e-125	400	LOX1	1.13.11.12	9-lipoxygenase 1	Jasmonic acid biosynthesis	Jasmonic acid biosynthesis	0.005	0.03	0	0.0133333
i3_LQ_SeedM_c30128/f1p5/3048			AT1G55020.1	55.652	575	230	9	885	2579	167	726	0	611	LOX1	1.13.11.12	9-lipoxygenase 1	Jasmonic acid biosynthesis	Jasmonic acid biosynthesis	0	0.0266667	0	0
i3_LQ_SeedM_c30213/f1p0/3091			AT1G55020.1	58.612	418	166	5	810	2054	237	650	0	492	LOX1	1.13.11.12	9-lipoxygenase 1	Jasmonic acid biosynthesis	Jasmonic acid biosynthesis	0.38	0.35	0.126667	0.36
i3_LQ_SeedM_c3056/f1p0/3126	i3_LQ_SeedM_c3056/f1p0/3126	C2	AT1G55020.1	37.758	339	177	6	1827	2798	530	849	3.11e-93	195	LOX1	1.13.11.12	9-lipoxygenase 1	Jasmonic acid biosynthesis	Jasmonic acid biosynthesis	0.09	0.193333	0	0.0566667
i3_LQ_SeedM_c32417/f1p0/3119			AT1G55020.1	47.432	584	281	8	1000	2742	299	859	0	527	LOX1	1.13.11.12	9-lipoxygenase 1	Jasmonic acid biosynthesis	Jasmonic acid biosynthesis	0.05	0.07	0.00666667	0.02
i3_LQ_SeedM_c32488/f1p5/3594			AT1G55020.1	40.327	367	183	8	1896	2942	348	696	1.24e-94	258	LOX1	1.13.11.12	9-lipoxygenase 1	Jasmonic acid biosynthesis	Jasmonic acid biosynthesis	0.005	0.0233333	0.00666667	0.00333333
i3_LQ_SeedM_c32568/f1p8/3093			AT1G55020.1	56.349	126	54	1	2146	2520	543	668	8.51e-145	149	LOX1	1.13.11.12	9-lipoxygenase 1	Jasmonic acid biosynthesis	Jasmonic acid biosynthesis	0.03	0.0333333	0	0.0333333
i3_LQ_SeedM_c32717/f1p1/3975			AT1G55020.1	37.5	328	182	7	689	1645	126	439	7.07e-44	173	LOX1	1.13.11.12	9-lipoxygenase 1	Jasmonic acid biosynthesis	Jasmonic acid biosynthesis	0	0	0	0
i3_LQ_SeedM_c32856/f1p10/3575			AT1G55020.1	49.573	234	114	3	495	1190	130	361	5.45e-153	238	LOX1	1.13.11.12	9-lipoxygenase 1	Jasmonic acid biosynthesis	Jasmonic acid biosynthesis	0.25	0.163333	0.536667	0.306667
i3_LQ_SeedM_c33314/f1p66/3655			AT1G55020.1	49.541	109	55	0	2999	3325	751	859	3.65e-48	120	LOX1	1.13.11.12	9-lipoxygenase 1	Jasmonic acid biosynthesis	Jasmonic acid biosynthesis	0.005	0	0	0
i3_LQ_SeedM_c33717/f1p0/3084			AT1G55020.1	42.857	259	89	7	1086	1859	326	526	0	185	LOX1	1.13.11.12	9-lipoxygenase 1	Jasmonic acid biosynthesis	Jasmonic acid biosynthesis	0.075	0.0933333	0	0.0266667
i3_LQ_SeedM_c3385/f1p0/3272			AT1G55020.1	46.452	155	80	1	164	619	8	162	5.83e-38	154	LOX1	1.13.11.12	9-lipoxygenase 1	Jasmonic acid biosynthesis	Jasmonic acid biosynthesis	0.1	0.08	0.0266667	0.0333333
i3_LQ_SeedM_c34907/f1p0/3048			AT1G55020.1	50.158	317	148	6	723	1661	211	521	4.71e-156	313	LOX1	1.13.11.12	9-lipoxygenase 1	Jasmonic acid biosynthesis	Jasmonic acid biosynthesis	0.01	0.01	0.00666667	0.00666667
i3_LQ_SeedM_c34969/f1p0/3051			AT1G55020.1	58.353	838	341	6	192	2696	27	859	0	1019	LOX1	1.13.11.12	9-lipoxygenase 1	Jasmonic acid biosynthesis	Jasmonic acid biosynthesis	0	0	0	0.0133333
i3_LQ_SeedM_c3584/f1p0/3648			AT1G55020.1	55.963	109	39	3	1700	2026	411	510	4.15e-35	119	LOX1	1.13.11.12	9-lipoxygenase 1	Jasmonic acid biosynthesis	Jasmonic acid biosynthesis	0	0	0	0
i3_LQ_SeedM_c3620/f1p3/3177			AT1G55020.1	58.182	220	89	2	1243	1902	376	592	2.73e-163	270	LOX1	1.13.11.12	9-lipoxygenase 1	Jasmonic acid biosynthesis	Jasmonic acid biosynthesis	0.02	0.04	0.00666667	0.0266667
i3_LQ_SeedM_c36436/f1p18/3004			AT1G55020.1	48.485	528	253	7	950	2527	279	789	0	506	LOX1	1.13.11.12	9-lipoxygenase 1	Jasmonic acid biosynthesis	Jasmonic acid biosynthesis	0.005	0.05	0.00666667	0.00666667
i3_LQ_SeedM_c36448/f1p41/3144			AT1G55020.1	57.285	501	179	5	1083	2582	326	792	0	605	LOX1	1.13.11.12	9-lipoxygenase 1	Jasmonic acid biosynthesis	Jasmonic acid biosynthesis	0.015	0.143333	0.0133333	0.0166667
i3_LQ_SeedM_c3971/f1p0/3389			AT1G55020.1	44.444	198	107	2	191	778	29	225	3.35e-78	177	LOX1	1.13.11.12	9-lipoxygenase 1	Jasmonic acid biosynthesis	Jasmonic acid biosynthesis	0.03	0.0133333	0	0
i3_LQ_SeedM_c3981/f1p1/3918			AT1G55020.1	33.497	612	306	14	1693	3426	315	859	2.94e-82	289	LOX1	1.13.11.12	9-lipoxygenase 1	Jasmonic acid biosynthesis	Jasmonic acid biosynthesis	0	0.02	0	0.0133333
i3_LQ_SeedM_c4157/f1p3/3150			AT1G55020.1	39.211	380	184	9	623	1711	169	518	9.3e-142	236	LOX1	1.13.11.12	9-lipoxygenase 1	Jasmonic acid biosynthesis	Jasmonic acid biosynthesis	0	0.0133333	0	0
i3_LQ_SeedM_c4635/f1p0/3513	i3_LQ_SeedM_c4635/f1p0/3513	C5	AT1G55020.1	52.273	176	81	3	1020	1547	286	458	1.16e-108	177	LOX1	1.13.11.12	9-lipoxygenase 1	Jasmonic acid biosynthesis	Jasmonic acid biosynthesis	0.485	0.4	0	0.15
i3_LQ_SeedM_c5212/f1p11/3526			AT1G55020.1	53.253	415	176	7	1243	2463	117	521	0	409	LOX1	1.13.11.12	9-lipoxygenase 1	Jasmonic acid biosynthesis	Jasmonic acid biosynthesis	0.01	0.01	0	0.00666667
i3_LQ_SeedM_c6302/f1p4/3353			AT1G55020.1	47.284	313	133	7	706	1620	361	649	1.04e-174	257	LOX1	1.13.11.12	9-lipoxygenase 1	Jasmonic acid biosynthesis	Jasmonic acid biosynthesis	0.115	0.103333	0.0133333	0.03
i3_LQ_SeedM_c7077/f1p1/3261			AT1G55020.1	41.889	561	286	9	196	1818	31	571	3.77e-128	410	LOX1	1.13.11.12	9-lipoxygenase 1	Jasmonic acid biosynthesis	Jasmonic acid biosynthesis	0.015	0.0133333	0	0.00666667
i3_LQ_SeedM_c7133/f1p2/3134			AT1G55020.1	57.143	203	80	4	1240	1848	384	579	2.79e-109	218	LOX1	1.13.11.12	9-lipoxygenase 1	Jasmonic acid biosynthesis	Jasmonic acid biosynthesis	0.09	0.103333	0.00666667	0.0866667
i3_LQ_SeedM_c7595/f1p0/3440			AT1G55020.1	50.099	503	209	7	1707	3155	341	821	0	510	LOX1	1.13.11.12	9-lipoxygenase 1	Jasmonic acid biosynthesis	Jasmonic acid biosynthesis	0.05	0.03	0.00666667	0.01
i3_LQ_SeedM_c7951/f1p8/3236			AT1G55020.1	48.936	470	213	9	1372	2763	411	859	7.19e-165	433	LOX1	1.13.11.12	9-lipoxygenase 1	Jasmonic acid biosynthesis	Jasmonic acid biosynthesis	0.18	0.0866667	0.00666667	0.01
i3_LQ_SeedM_c8141/f1p27/3916	i3_LQ_SeedM_c8141/f1p27/3916	C2	AT1G55020.1	40.149	269	110	7	1232	1963	387	629	9.56e-76	174	LOX1	1.13.11.12	9-lipoxygenase 1	Jasmonic acid biosynthesis	Jasmonic acid biosynthesis	0.26	0.703333	0.01	0.15
i3_LQ_SeedM_c8268/f1p5/3446			AT1G55020.1	51.724	290	136	3	2375	3232	543	832	1.25e-105	296	LOX1	1.13.11.12	9-lipoxygenase 1	Jasmonic acid biosynthesis	Jasmonic acid biosynthesis	0.05	0.0233333	0	0.00333333
i3_LQ_SeedM_c8532/f1p1/3080			AT1G55020.1	42.979	235	106	6	1247	1912	382	601	1.38e-123	167	LOX1	1.13.11.12	9-lipoxygenase 1	Jasmonic acid biosynthesis	Jasmonic acid biosynthesis	0.015	0.00666667	0.00666667	0
i3_LQ_SeedM_c9160/f1p13/3421			AT1G55020.1	52.074	434	200	6	1319	2611	237	665	1.84e-134	430	LOX1	1.13.11.12	9-lipoxygenase 1	Jasmonic acid biosynthesis	Jasmonic acid biosynthesis	0	0.02	0.00666667	0
i3_LQ_SeedM_c9314/f1p0/3973			AT1G55020.1	54.683	331	149	1	2798	3787	521	851	0	392	LOX1	1.13.11.12	9-lipoxygenase 1	Jasmonic acid biosynthesis	Jasmonic acid biosynthesis	0.005	0.0166667	0.00333333	0
i3_LQ_SeedM_c9622/f1p0/3146			AT1G55020.1	61.456	563	209	6	877	2556	169	726	0	699	LOX1	1.13.11.12	9-lipoxygenase 1	Jasmonic acid biosynthesis	Jasmonic acid biosynthesis	2.055	0.24	0.296667	0.67
i4_LQ_SeedM_c12420/f1p13/4589			AT1G55020.1	59.14	186	72	3	1451	2008	326	507	1.59e-131	224	LOX1	1.13.11.12	9-lipoxygenase 1	Jasmonic acid biosynthesis	Jasmonic acid biosynthesis	0.01	0.0266667	0	0.00333333
i4_LQ_SeedM_c18221/f1p0/4406			AT1G55020.1	54.898	490	214	5	2850	4310	374	859	0	542	LOX1	1.13.11.12	9-lipoxygenase 1	Jasmonic acid biosynthesis	Jasmonic acid biosynthesis	0	0.04	0	0.01
i4_LQ_SeedM_c4388/f1p70/4502			AT1G55020.1	50.379	528	242	9	2190	3746	134	650	0	520	LOX1	1.13.11.12	9-lipoxygenase 1	Jasmonic acid biosynthesis	Jasmonic acid biosynthesis	0.02	0.07	0	0.01
i4_LQ_SeedM_c5738/f1p0/4435			AT1G55020.1	46.906	307	145	7	1033	1953	286	574	6.91e-170	275	LOX1	1.13.11.12	9-lipoxygenase 1	Jasmonic acid biosynthesis	Jasmonic acid biosynthesis	0.015	0.01	0	0
i4_LQ_SeedM_c6736/f1p0/4269			AT1G55020.1	49.689	161	75	2	325	792	67	226	4.07e-94	173	LOX1	1.13.11.12	9-lipoxygenase 1	Jasmonic acid biosynthesis	Jasmonic acid biosynthesis	0.015	1.21	0.01	0.00333333
i5_LQ_SeedM_c10790/f1p0/5258			AT1G55020.1	58.12	234	95	2	3901	4599	460	691	0	291	LOX1	1.13.11.12	9-lipoxygenase 1	Jasmonic acid biosynthesis	Jasmonic acid biosynthesis	0	0.03	0	0
i5_LQ_SeedM_c4601/f1p0/5273			AT1G55020.1	52.174	184	88	0	738	187	671	854	3.99e-82	184	LOX1	1.13.11.12	9-lipoxygenase 1	Jasmonic acid biosynthesis	Jasmonic acid biosynthesis	0	0	0	0
i5_LQ_SeedM_c5821/f1p6/5691			AT1G55020.1	59.138	580	232	4	4777	3041	284	859	0	739	LOX1	1.13.11.12	9-lipoxygenase 1	Jasmonic acid biosynthesis	Jasmonic acid biosynthesis	1.27	0.203333	0.0733333	0.0266667
i5_LQ_SeedM_c6491/f1p1/5987	i5_LQ_SeedM_c6491/f1p1/5987	C2	AT1G55020.1	56.317	744	309	9	2469	256	126	859	0	823	LOX1	1.13.11.12	9-lipoxygenase 1	Jasmonic acid biosynthesis	Jasmonic acid biosynthesis	0.24	0.886667	0.01	0.05
i5_LQ_SeedM_c6816/f1p0/5966			AT1G55020.1	57.143	259	110	1	1607	2380	497	755	0	318	LOX1	1.13.11.12	9-lipoxygenase 1	Jasmonic acid biosynthesis	Jasmonic acid biosynthesis	0.005	0.0233333	0.00333333	0.00333333
i5_LQ_SeedM_c8959/f1p13/6074			AT1G55020.1	57.921	606	246	7	139	1941	8	609	0	724	LOX1	1.13.11.12	9-lipoxygenase 1	Jasmonic acid biosynthesis	Jasmonic acid biosynthesis	0.13	0.216667	0.16	0.123333
i6_LQ_SeedM_c1618/f1p0/6623			AT1G55020.1	41.981	424	234	8	2568	1309	74	489	0	323	LOX1	1.13.11.12	9-lipoxygenase 1	Jasmonic acid biosynthesis	Jasmonic acid biosynthesis	0.02	0.0466667	0.01	0
i6_LQ_SeedM_c1623/f1p0/6401			AT1G55020.1	31.405	121	70	3	6025	5672	35	145	4.45e-12	72.4	LOX1	1.13.11.12	9-lipoxygenase 1	Jasmonic acid biosynthesis	Jasmonic acid biosynthesis	0.005	0	0	0
i6_LQ_SeedM_c1897/f1p16/6070			AT1G55020.1	55.674	282	124	1	4918	5760	506	787	0	347	LOX1	1.13.11.12	9-lipoxygenase 1	Jasmonic acid biosynthesis	Jasmonic acid biosynthesis	0.01	0.02	0.00333333	0.00666667
i6_LQ_SeedM_c384/f1p0/6287			AT1G55020.1	50.575	261	125	3	2150	1368	288	544	0	250	LOX1	1.13.11.12	9-lipoxygenase 1	Jasmonic acid biosynthesis	Jasmonic acid biosynthesis	0.01	0.0166667	0.00333333	0.00333333
i7_LQ_SeedM_c131/f1p0/7989			AT1G55020.1	52.358	212	97	3	1457	825	439	647	1.6e-167	211	LOX1	1.13.11.12	9-lipoxygenase 1	Jasmonic acid biosynthesis	Jasmonic acid biosynthesis	0.07	0.06	0.00333333	0.0233333
i8_LQ_SeedM_c115/f1p0/8303			AT1G55020.1	49.431	791	390	7	5769	8126	29	814	0	729	LOX1	1.13.11.12	9-lipoxygenase 1	Jasmonic acid biosynthesis	Jasmonic acid biosynthesis	0.02	0.0166667	0	0
i2_HQ_SeedM_c17425/f2p0/2852			AT3G45140.1	57.054	801	324	9	353	2731	108	896	0	892	LOX2	1.13.11.12	LIPOXYGENASE 2, 13-LOX	Jasmonic acid biosynthesis		0.055	0.00666667	0.02	0.1
i2_HQ_SeedM_c1923/f7p0/2934	i2_HQ_SeedM_c1923/f7p0/2934	C7	AT3G45140.1	57.745	807	325	7	373	2775	100	896	0	967	LOX2	1.13.11.12	LIPOXYGENASE 2, 13-LOX	Jasmonic acid biosynthesis		0.035	0	0.0266667	0.95
i3_LQ_SeedM_c13334/f1p0/3411			AT3G45140.1	67.72	443	143	0	1788	3116	454	896	0	647	LOX2	1.13.11.12	LIPOXYGENASE 2, 13-LOX	Jasmonic acid biosynthesis		0	0	0	0
i3_LQ_SeedM_c15190/f1p0/3046			AT3G45140.1	57.477	769	311	7	636	2918	136	896	0	921	LOX2	1.13.11.12	LIPOXYGENASE 2, 13-LOX	Jasmonic acid biosynthesis		0.21	0.113333	0.63	0.176667
i4_LQ_SeedM_c20438/f1p0/4972			AT3G45140.1	39.496	119	66	3	2375	2031	359	475	5.22e-17	88.2	LOX2	1.13.11.12	LIPOXYGENASE 2, 13-LOX	Jasmonic acid biosynthesis		0.03	0.0233333	0.0966667	0.06
i4_LQ_SeedM_c22478/f1p1/4686	i4_LQ_SeedM_c22478/f1p1/4686	C7	AT3G45140.1	67.233	412	135	0	3276	4511	485	896	0	601	LOX2	1.13.11.12	LIPOXYGENASE 2, 13-LOX	Jasmonic acid biosynthesis		0	0	0.01	0.24
i2_LQ_SeedM_c12638/f1p0/2750			AT3G45140.2	47.761	536	263	13	1121	2695	225	754	5.88e-146	451	LOX2	1.13.11.12	LIPOXYGENASE 2, 13-LOX	Jasmonic acid biosynthesis		0.01	0	0	0
i2_LQ_SeedM_c19620/f1p0/2539			AT1G17420.1	30.204	245	163	5	1263	1985	556	796	1.05e-19	95.5	LOX3	1.13.11.12	lipoxygenase 3, 13S-LOX	Jasmonic acid biosynthesis	Jasmonic acid biosynthesis	0	0	0	0
i2_LQ_SeedM_c55705/f1p1/3065			AT1G17420.1	67.914	882	261	5	248	2842	43	919	0	1179	LOX3	1.13.11.12	lipoxygenase 3, 13S-LOX	Jasmonic acid biosynthesis	Jasmonic acid biosynthesis	4.685	3.94	4.36667	7.45667
i2_LQ_SeedM_c65128/f1p5/2722			AT1G17420.1	71.201	566	156	3	26	1711	357	919	0	820	LOX3	1.13.11.12	lipoxygenase 3, 13S-LOX	Jasmonic acid biosynthesis	Jasmonic acid biosynthesis	1.44	1.02	1.87667	2.91
i3_HQ_SeedM_c28975/f4p0/3064	i3_HQ_SeedM_c28975/f4p0/3064	C7	AT1G17420.1	65.38	933	282	9	116	2833	1	919	0	1228	LOX3	1.13.11.12	lipoxygenase 3, 13S-LOX	Jasmonic acid biosynthesis	Jasmonic acid biosynthesis	1.335	1.28333	4.63667	46.4867
i3_LQ_SeedM_c12119/f1p0/3393			AT1G17420.1	60.533	413	140	6	115	1302	23	429	2.99e-131	422	LOX3	1.13.11.12	lipoxygenase 3, 13S-LOX	Jasmonic acid biosynthesis	Jasmonic acid biosynthesis	0.195	0.19	0.08	0.13
i3_LQ_SeedM_c22783/f1p8/3394	i3_LQ_SeedM_c22783/f1p8/3394	C7	AT1G17420.1	63.49	682	208	9	113	2077	1	668	0	841	LOX3	1.13.11.12	lipoxygenase 3, 13S-LOX	Jasmonic acid biosynthesis	Jasmonic acid biosynthesis	1.045	0.563333	1.65	32.0033
i3_LQ_SeedM_c23187/f1p6/3445			AT1G17420.1	37.6	250	134	6	1756	2475	550	787	1.04e-51	159	LOX3	1.13.11.12	lipoxygenase 3, 13S-LOX	Jasmonic acid biosynthesis	Jasmonic acid biosynthesis	0	0	0	0
i4_LQ_SeedM_c7243/f1p0/4791	i4_LQ_SeedM_c7243/f1p0/4791	C7	AT1G17420.1	70.472	254	75	0	3842	4603	666	919	6.3e-116	390	LOX3	1.13.11.12	lipoxygenase 3, 13S-LOX	Jasmonic acid biosynthesis	Jasmonic acid biosynthesis	0.185	0.42	0.25	2.56
i2_LQ_SeedM_c34453/f1p1/2967	i2_LQ_SeedM_c34453/f1p1/2967	C7	AT1G72520.1	67.021	94	31	0	1033	1314	137	230	9.46e-33	137	LOX4	1.13.11.12	lipoxygenase 4, 13S-LOX	Jasmonic acid biosynthesis	Jasmonic acid biosynthesis	0.06	0	0.21	2.39333
i3_LQ_SeedM_c22154/f1p6/3640			AT1G72520.1	30.03	333	181	8	1261	2187	295	599	5.27e-95	123	LOX4	1.13.11.12	lipoxygenase 4, 13S-LOX	Jasmonic acid biosynthesis	Jasmonic acid biosynthesis	0.02	0.02	0	0.0166667
i0_LQ_SeedM_c14314/f1p0/469			AT3G22400.1	52.222	90	38	1	71	325	797	886	9.8e-23	94.7	LOX5	1.13.11.12	LIPOXYGENASE 5, 9-LOX, not JA biosynthesis	Jasmonic acid biosynthesis	Jasmonic acid biosynthesis	0	0	0	0
i0_LQ_SeedM_c8587/f1p30/328			AT3G22400.1	64.286	42	10	1	3	113	845	886	7.11e-11	58.2	LOX5	1.13.11.12	LIPOXYGENASE 5, 9-LOX, not JA biosynthesis	Jasmonic acid biosynthesis	Jasmonic acid biosynthesis	0	0.76	0	0.536667
i0_LQ_SeedM_c9922/f1p1/382			AT3G22400.1	48.485	66	34	0	4	201	811	876	4.26e-15	71.2	LOX5	1.13.11.12	LIPOXYGENASE 5, 9-LOX, not JA biosynthesis	Jasmonic acid biosynthesis	Jasmonic acid biosynthesis	0	0	0	0
i1_LQ_SeedM_c15644/f1p0/1146	i1_LQ_SeedM_c15644/f1p0/1146	C2	AT3G22400.1	51.724	87	42	0	1	261	640	726	6e-49	102	LOX5	1.13.11.12	LIPOXYGENASE 5, 9-LOX, not JA biosynthesis	Jasmonic acid biosynthesis	Jasmonic acid biosynthesis	0.245	0.503333	0	0.326667
i2_HQ_SeedM_c17814/f3p0/2851	i2_HQ_SeedM_c17814/f3p0/2851	C5	AT3G22400.1	50.243	824	390	11	192	2609	65	886	0	845	LOX5	1.13.11.12	LIPOXYGENASE 5, 9-LOX, not JA biosynthesis	Jasmonic acid biosynthesis	Jasmonic acid biosynthesis	2.45	2.68333	0.0933333	0.786667
i2_HQ_SeedM_c45990/f35p6/2996	i2_HQ_SeedM_c45990/f35p6/2996	C1	AT3G22400.1	61.765	510	188	3	1274	2788	379	886	0	679	LOX5	1.13.11.12	LIPOXYGENASE 5, 9-LOX, not JA biosynthesis	Jasmonic acid biosynthesis	Jasmonic acid biosynthesis	0.46	122.97	0.433333	0.273333
i2_LQ_SeedM_c20652/f1p11/2203	i2_LQ_SeedM_c20652/f1p11/2203	C4	AT3G22400.1	59.124	548	217	3	245	1873	341	886	0	698	LOX5	1.13.11.12	LIPOXYGENASE 5, 9-LOX, not JA biosynthesis	Jasmonic acid biosynthesis	Jasmonic acid biosynthesis	5.22	0	1.34	0.0533333
i2_LQ_SeedM_c21812/f1p0/2942	i2_LQ_SeedM_c21812/f1p0/2942	C7	AT3G22400.1	47.661	898	390	18	114	2699	33	886	0	802	LOX5	1.13.11.12	LIPOXYGENASE 5, 9-LOX, not JA biosynthesis	Jasmonic acid biosynthesis	Jasmonic acid biosynthesis	0.375	0.55	3.75	6.45
i2_LQ_SeedM_c22720/f1p1/2123			AT3G22400.1	57.358	265	111	2	309	1103	398	660	3.65e-138	296	LOX5	1.13.11.12	LIPOXYGENASE 5, 9-LOX, not JA biosynthesis	Jasmonic acid biosynthesis	Jasmonic acid biosynthesis	0.015	0.01	0	0
i2_LQ_SeedM_c24049/f1p0/2181	i2_LQ_SeedM_c24049/f1p0/2181	C7	AT3G22400.1	51.724	580	254	12	5	1702	319	886	0	584	LOX5	1.13.11.12	LIPOXYGENASE 5, 9-LOX, not JA biosynthesis	Jasmonic acid biosynthesis	Jasmonic acid biosynthesis	0.19	0.893333	4.65667	7.31667
i2_LQ_SeedM_c27441/f1p0/2347			AT3G22400.1	25.693	541	337	22	542	2032	280	799	1.89e-29	126	LOX5	1.13.11.12	LIPOXYGENASE 5, 9-LOX, not JA biosynthesis	Jasmonic acid biosynthesis	Jasmonic acid biosynthesis	0	0	0.0166667	0.376667
i2_LQ_SeedM_c60533/f1p1/2100			AT3G22400.1	60.819	513	194	3	409	1932	376	886	0	671	LOX5	1.13.11.12	LIPOXYGENASE 5, 9-LOX, not JA biosynthesis	Jasmonic acid biosynthesis	Jasmonic acid biosynthesis	2.04	0.0633333	2.57	1.28667
i3_HQ_SeedM_c3131/f2p3/3151	i3_HQ_SeedM_c3131/f2p3/3151	C1	AT3G22400.1	61.765	510	188	3	1525	3039	379	886	0	679	LOX5	1.13.11.12	LIPOXYGENASE 5, 9-LOX, not JA biosynthesis	Jasmonic acid biosynthesis	Jasmonic acid biosynthesis	0.125	0.926667	0.1	0
i3_LQ_SeedM_c11111/f1p3/3457	i3_LQ_SeedM_c11111/f1p3/3457	C5	AT3G22400.1	61.905	231	88	0	2280	2972	540	770	0	310	LOX5	1.13.11.12	LIPOXYGENASE 5, 9-LOX, not JA biosynthesis	Jasmonic acid biosynthesis	Jasmonic acid biosynthesis	0.25	0.113333	0	0.106667
i3_LQ_SeedM_c11896/f1p11/3328	i3_LQ_SeedM_c11896/f1p11/3328	C1	AT3G22400.1	57.756	303	123	1	2216	3109	584	886	2.61e-152	382	LOX5	1.13.11.12	LIPOXYGENASE 5, 9-LOX, not JA biosynthesis	Jasmonic acid biosynthesis	Jasmonic acid biosynthesis	0.03	4.33667	0.0633333	0.00666667
i3_LQ_SeedM_c12833/f1p0/3176			AT3G22400.1	46.595	279	146	3	1701	2534	437	713	5.11e-118	254	LOX5	1.13.11.12	LIPOXYGENASE 5, 9-LOX, not JA biosynthesis	Jasmonic acid biosynthesis	Jasmonic acid biosynthesis	0	0.0233333	0	0
i3_LQ_SeedM_c13128/f1p3/3115			AT3G22400.1	50.476	210	102	2	816	1442	253	461	3.02e-134	201	LOX5	1.13.11.12	LIPOXYGENASE 5, 9-LOX, not JA biosynthesis	Jasmonic acid biosynthesis	Jasmonic acid biosynthesis	0	0.00666667	0.00666667	0
i3_LQ_SeedM_c13634/f1p0/3115			AT3G22400.1	58.364	538	209	5	1282	2880	359	886	0	661	LOX5	1.13.11.12	LIPOXYGENASE 5, 9-LOX, not JA biosynthesis	Jasmonic acid biosynthesis	Jasmonic acid biosynthesis	0.005	0.05	0	0
i3_LQ_SeedM_c15149/f1p7/3041			AT3G22400.1	52.308	195	88	1	2222	2791	689	883	4.66e-159	227	LOX5	1.13.11.12	LIPOXYGENASE 5, 9-LOX, not JA biosynthesis	Jasmonic acid biosynthesis	Jasmonic acid biosynthesis	0	0	0	0
i3_LQ_SeedM_c15879/f1p0/3043			AT3G22400.1	53.137	271	118	3	1464	2276	468	729	1.61e-137	282	LOX5	1.13.11.12	LIPOXYGENASE 5, 9-LOX, not JA biosynthesis	Jasmonic acid biosynthesis	Jasmonic acid biosynthesis	0.12	0.07	0.0133333	0.06
i3_LQ_SeedM_c15996/f1p0/3044			AT3G22400.1	42.735	351	174	8	1543	2556	496	832	2.01e-163	261	LOX5	1.13.11.12	LIPOXYGENASE 5, 9-LOX, not JA biosynthesis	Jasmonic acid biosynthesis	Jasmonic acid biosynthesis	0.02	0.0566667	0.00666667	0
i3_LQ_SeedM_c18302/f1p6/3173			AT3G22400.1	58.741	286	116	2	1438	2295	430	713	9.27e-126	354	LOX5	1.13.11.12	LIPOXYGENASE 5, 9-LOX, not JA biosynthesis	Jasmonic acid biosynthesis	Jasmonic acid biosynthesis	0	0	0	0
i3_LQ_SeedM_c19625/f1p0/3445			AT3G22400.1	66.188	627	212	0	1416	3296	260	886	0	909	LOX5	1.13.11.12	LIPOXYGENASE 5, 9-LOX, not JA biosynthesis	Jasmonic acid biosynthesis	Jasmonic acid biosynthesis	0.34	0.383333	2.57333	0.783333
i3_LQ_SeedM_c21262/f1p2/3065			AT3G22400.1	61.94	268	100	2	2167	2964	619	886	9.43e-111	365	LOX5	1.13.11.12	LIPOXYGENASE 5, 9-LOX, not JA biosynthesis	Jasmonic acid biosynthesis	Jasmonic acid biosynthesis	0.04	0.0166667	0.54	0.0733333
i3_LQ_SeedM_c22664/f1p6/3229			AT3G22400.1	60.172	349	136	3	1235	2281	398	743	7.35e-138	438	LOX5	1.13.11.12	LIPOXYGENASE 5, 9-LOX, not JA biosynthesis	Jasmonic acid biosynthesis	Jasmonic acid biosynthesis	0	0.0433333	0	0.00666667
i3_LQ_SeedM_c23659/f1p4/3071			AT3G22400.1	43.533	317	156	8	596	1498	170	479	9.23e-110	219	LOX5	1.13.11.12	LIPOXYGENASE 5, 9-LOX, not JA biosynthesis	Jasmonic acid biosynthesis	Jasmonic acid biosynthesis	0.005	0	0	0.00666667
i3_LQ_SeedM_c24883/f1p8/3761			AT3G22400.1	52.601	173	77	1	3066	3569	714	886	1.64e-94	185	LOX5	1.13.11.12	LIPOXYGENASE 5, 9-LOX, not JA biosynthesis	Jasmonic acid biosynthesis	Jasmonic acid biosynthesis	0.005	0.00333333	0	0.00333333
i3_LQ_SeedM_c25714/f1p29/3025			AT3G22400.1	59.674	491	191	3	1390	2847	398	886	0	621	LOX5	1.13.11.12	LIPOXYGENASE 5, 9-LOX, not JA biosynthesis	Jasmonic acid biosynthesis	Jasmonic acid biosynthesis	0.02	0.06	0.0166667	0
i3_LQ_SeedM_c26636/f1p0/3499			AT3G22400.1	38.241	523	248	19	272	1723	68	554	1.83e-118	260	LOX5	1.13.11.12	LIPOXYGENASE 5, 9-LOX, not JA biosynthesis	Jasmonic acid biosynthesis	Jasmonic acid biosynthesis	0	0.01	0.00666667	0
i3_LQ_SeedM_c27752/f1p2/3434			AT3G22400.1	59.333	150	59	2	2051	2500	437	584	7.08e-129	187	LOX5	1.13.11.12	LIPOXYGENASE 5, 9-LOX, not JA biosynthesis	Jasmonic acid biosynthesis	Jasmonic acid biosynthesis	0.015	0.04	0	0.0233333
i3_LQ_SeedM_c29794/f1p0/3033	i3_LQ_SeedM_c29794/f1p0/3033	C7	AT3G22400.1	49.192	866	392	17	232	2721	33	886	0	816	LOX5	1.13.11.12	LIPOXYGENASE 5, 9-LOX, not JA biosynthesis	Jasmonic acid biosynthesis	Jasmonic acid biosynthesis	0.245	0.673333	5.57	7.25
i3_LQ_SeedM_c30399/f1p0/3061			AT3G22400.1	36.628	344	162	7	1241	2191	393	707	1.66e-76	189	LOX5	1.13.11.12	LIPOXYGENASE 5, 9-LOX, not JA biosynthesis	Jasmonic acid biosynthesis	Jasmonic acid biosynthesis	0.03	0.0766667	0	0
i3_LQ_SeedM_c30478/f1p1/3020			AT3G22400.1	29.268	492	239	27	1470	2837	448	866	6.2e-31	128	LOX5	1.13.11.12	LIPOXYGENASE 5, 9-LOX, not JA biosynthesis	Jasmonic acid biosynthesis	Jasmonic acid biosynthesis	0.015	0.00666667	0	0
i3_LQ_SeedM_c30853/f1p0/3008			AT3G22400.1	60.112	178	68	3	1264	1797	410	584	1.1e-145	208	LOX5	1.13.11.12	LIPOXYGENASE 5, 9-LOX, not JA biosynthesis	Jasmonic acid biosynthesis	Jasmonic acid biosynthesis	0.05	0.0566667	0.00666667	0.04
i3_LQ_SeedM_c32677/f1p6/3210			AT3G22400.1	66.099	705	239	0	934	3048	182	886	0	1016	LOX5	1.13.11.12	LIPOXYGENASE 5, 9-LOX, not JA biosynthesis	Jasmonic acid biosynthesis	Jasmonic acid biosynthesis	0.23	1.6	1.11333	1.12333
i3_LQ_SeedM_c33118/f1p0/3571	i3_LQ_SeedM_c33118/f1p0/3571	C1	AT3G22400.1	54.187	203	93	0	2810	3418	631	833	8.36e-156	244	LOX5	1.13.11.12	LIPOXYGENASE 5, 9-LOX, not JA biosynthesis	Jasmonic acid biosynthesis	Jasmonic acid biosynthesis	0.015	0.476667	0.0433333	0.0266667
i3_LQ_SeedM_c34517/f1p0/3047			AT3G22400.1	58.125	160	62	3	1387	1866	417	571	2.09e-136	178	LOX5	1.13.11.12	LIPOXYGENASE 5, 9-LOX, not JA biosynthesis	Jasmonic acid biosynthesis	Jasmonic acid biosynthesis	0.055	0.0733333	0.00666667	0.06
i3_LQ_SeedM_c34975/f1p3/3070			AT3G22400.1	47.546	326	168	3	954	1931	302	624	6.42e-168	285	LOX5	1.13.11.12	LIPOXYGENASE 5, 9-LOX, not JA biosynthesis	Jasmonic acid biosynthesis	Jasmonic acid biosynthesis	0.02	0.0466667	0	0
i3_LQ_SeedM_c4201/f1p6/3650			AT3G22400.1	57.143	147	63	0	2676	3116	636	782	1.63e-74	186	LOX5	1.13.11.12	LIPOXYGENASE 5, 9-LOX, not JA biosynthesis	Jasmonic acid biosynthesis	Jasmonic acid biosynthesis	0	0	0	0
i3_LQ_SeedM_c4656/f1p7/3221	i3_LQ_SeedM_c4656/f1p7/3221	C1	AT3G22400.1	59.792	480	191	2	1485	2924	366	843	0	620	LOX5	1.13.11.12	LIPOXYGENASE 5, 9-LOX, not JA biosynthesis	Jasmonic acid biosynthesis	Jasmonic acid biosynthesis	0.32	8.81667	0.133333	0.43
i3_LQ_SeedM_c4953/f1p7/3128			AT3G22400.1	39.525	463	269	6	818	2206	248	699	1.64e-85	295	LOX5	1.13.11.12	LIPOXYGENASE 5, 9-LOX, not JA biosynthesis	Jasmonic acid biosynthesis	Jasmonic acid biosynthesis	0.025	0.00666667	0	0.00666667
i3_LQ_SeedM_c6234/f1p6/3219			AT3G22400.1	33.6	250	123	8	612	1328	155	372	6.14e-30	87.8	LOX5	1.13.11.12	LIPOXYGENASE 5, 9-LOX, not JA biosynthesis	Jasmonic acid biosynthesis		0.01	0.01	0	0.01
i3_LQ_SeedM_c6392/f1p0/3955			AT3G22400.1	40.407	344	175	5	2526	3542	515	833	9.42e-63	232	LOX5	1.13.11.12	LIPOXYGENASE 5, 9-LOX, not JA biosynthesis	Jasmonic acid biosynthesis		0	0	0	0
i3_LQ_SeedM_c8046/f1p0/3523			AT3G22400.1	53.793	290	130	4	755	1621	237	523	9.97e-178	293	LOX5	1.13.11.12	LIPOXYGENASE 5, 9-LOX, not JA biosynthesis	Jasmonic acid biosynthesis		0.005	0.02	0.0166667	0
i3_LQ_SeedM_c8955/f1p0/3170			AT3G22400.1	37.066	259	120	8	1127	1846	352	586	2.82e-102	145	LOX5	1.13.11.12	LIPOXYGENASE 5, 9-LOX, not JA biosynthesis	Jasmonic acid biosynthesis		0.05	0.0533333	0	0.01
i4_LQ_SeedM_c18612/f1p0/4184			AT3G22400.1	57.009	321	133	1	3112	4059	566	886	4.26e-178	396	LOX5	1.13.11.12	LIPOXYGENASE 5, 9-LOX, not JA biosynthesis	Jasmonic acid biosynthesis		0.01	0.0433333	0.00333333	0
i5_LQ_SeedM_c3795/f1p8/6028			AT3G22400.1	57.726	343	140	1	4729	5742	544	886	0	429	LOX5	1.13.11.12	LIPOXYGENASE 5, 9-LOX, not JA biosynthesis	Jasmonic acid biosynthesis		0.01	0.183333	0.0166667	0.00666667
i6_LQ_SeedM_c761/f1p0/6815	i6_LQ_SeedM_c761/f1p0/6815	C4	AT3G22400.1	63.81	525	185	1	52	1611	362	886	0	721	LOX5	1.13.11.12	LIPOXYGENASE 5, 9-LOX, not JA biosynthesis	Jasmonic acid biosynthesis		0.615	0.0866667	0.196667	0.34
i3_HQ_SeedM_c31125/f2p0/3051	i3_HQ_SeedM_c31125/f2p0/3051	C5	AT1G67560.1	60.8	875	329	11	172	2775	50	917	0	1073	LOX6	1.13.11.12	lipoxygenase 6, 13S-LOX	Jasmonic acid biosynthesis	Jasmonic acid biosynthesis	12.05	11.36	2.59333	7.17
i3_LQ_SeedM_c35193/f5p0/3079			AT1G67560.1	60.586	888	328	11	220	2844	39	917	0	1066	LOX6	1.13.11.12	lipoxygenase 6, 13S-LOX	Jasmonic acid biosynthesis	Jasmonic acid biosynthesis	13.355	11.8367	8.77333	12.06
i6_LQ_SeedM_c1465/f1p0/6617			AT1G67560.1	53.682	516	227	9	2401	3927	74	584	2.27e-165	535	LOX6	1.13.11.12	lipoxygenase 6, 13S-LOX	Jasmonic acid biosynthesis	Jasmonic acid biosynthesis	0	0.01	0.00666667	0.0233333
i1_HQ_SeedM_c1734/f4p0/1669	i1_HQ_SeedM_c1734/f4p0/1669	C7	AT5G42650.1	44.612	464	251	2	65	1438	53	516	3.7e-144	426	AOS	4.2.1.92	allene oxide synthase	Jasmonic acid biosynthesis		21.395	46.5533	30.25	321.047
i1_LQ_SeedM_c10178/f1p0/1696	i1_LQ_SeedM_c10178/f1p0/1696	C2	AT5G42650.1	66.769	325	108	0	572	1546	194	518	1.07e-169	431	AOS	4.2.1.92	allene oxide synthase	Jasmonic acid biosynthesis		1.89	3.79333	1.05	4.61333
i1_LQ_SeedM_c11007/f1p16/1683			AT5G42650.1	45.89	292	155	3	75	950	41	329	6.25e-124	258	AOS	4.2.1.92	allene oxide synthase	Jasmonic acid biosynthesis		0.155	0.01	0.0133333	0.0133333
i1_LQ_SeedM_c11321/f1p0/1768			AT5G42650.1	64.731	465	164	0	136	1530	52	516	0	594	AOS	4.2.1.92	allene oxide synthase	Jasmonic acid biosynthesis		7.47	13.0567	12.4267	21.8467
i1_LQ_SeedM_c12548/f1p0/1894			AT5G42650.1	52.239	201	96	0	921	1523	305	505	2.05e-70	236	AOS	4.2.1.92	allene oxide synthase	Jasmonic acid biosynthesis		0	0	0.0133333	0.01
i1_LQ_SeedM_c12710/f1p3/1678			AT5G42650.1	43.099	413	227	4	103	1323	53	463	3.25e-104	323	AOS	4.2.1.92	allene oxide synthase	Jasmonic acid biosynthesis		35.59	50.3067	41.37	41.4733
i1_LQ_SeedM_c3185/f1p0/1658			AT5G42650.1	45.989	374	195	3	248	1348	103	476	3.59e-110	338	AOS	4.2.1.92	allene oxide synthase	Jasmonic acid biosynthesis		85.87	126.07	102.47	98.06
i1_LQ_SeedM_c5474/f1p3/1891	i1_LQ_SeedM_c5474/f1p3/1891	C1	AT5G42650.1	67.1	231	76	0	840	1532	288	518	3.65e-141	310	AOS	4.2.1.92	allene oxide synthase	Jasmonic acid biosynthesis		0.015	0.326667	0.0233333	0.0733333
i1_LQ_SeedM_c899/f8p0/1752	i1_LQ_SeedM_c899/f8p0/1752	C5	AT5G42650.1	51.648	364	170	4	438	1526	159	517	1.1e-148	373	AOS	4.2.1.92	allene oxide synthase	Jasmonic acid biosynthesis		117.8	104.583	11.3133	27.9833
i2_LQ_SeedM_c15901/f3p1/2561	i2_LQ_SeedM_c15901/f3p1/2561	C6	AT5G42650.1	62.548	518	181	3	28	1542	1	518	0	613	AOS	4.2.1.92	allene oxide synthase	Jasmonic acid biosynthesis		8.625	4.26333	6.77	29.6667
i2_LQ_SeedM_c19666/f1p1/2958	i2_LQ_SeedM_c19666/f1p1/2958	C4	AT5G42650.1	62.548	518	181	3	28	1542	1	518	0	614	AOS	4.2.1.92	allene oxide synthase	Jasmonic acid biosynthesis		11.115	2.82333	2.57333	15.11
i1_LQ_SeedM_c25016/f1p27/1161			AT3G25780.1	62.371	194	71	2	220	795	65	258	5.06e-72	226	AOC3	5.3.99.6	allene oxide cyclase 3	Jasmonic acid biosynthesis		34.605	29.8067	23.2067	26.01
i2_LQ_SeedM_c33395/f1p1/2730			AT2G06050.3	57.401	277	104	3	1637	2449	117	385	8.68e-98	311	OPR3	1.3.1.42	oxophytodienoate-reductase 3	Jasmonic acid biosynthesis	Jasmonic acid biosynthesis	6.64	5.58333	11.12	15.2267
i1_HQ_SeedM_c3862/f3p0/1390			AT1G76690.1	72.507	371	99	2	98	1204	5	374	0	563	OPR2	1.3.1.42	12-oxophytodienoate reductase	Jasmonic acid biosynthesis	Jasmonic acid biosynthesis	12.09	14.1233	29.68	11.3667
i1_LQ_SeedM_c13513/f1p0/1861	i1_LQ_SeedM_c13513/f1p0/1861	C7	AT1G76690.1	71.717	198	56	0	1116	1709	177	374	9.49e-118	306	OPR2	1.3.1.42	12-oxophytodienoate reductase	Jasmonic acid biosynthesis	Jasmonic acid biosynthesis	0.69	0.98	1.02333	4.91333
i1_LQ_SeedM_c23524/f1p22/1765	i1_LQ_SeedM_c23524/f1p22/1765	C7	AT1G76690.1	63.964	333	82	3	602	1594	76	372	1.18e-149	436	OPR2	1.3.1.42	12-oxophytodienoate reductase	Jasmonic acid biosynthesis	Jasmonic acid biosynthesis	0.915	1.30667	0.89	6.18
i3_LQ_SeedM_c7523/f1p7/3097	i3_LQ_SeedM_c7523/f1p7/3097	C9	AT1G76690.1	74.561	342	86	1	1858	2880	10	351	0	545	OPR2	1.3.1.42	12-oxophytodienoate reductase	Jasmonic acid biosynthesis	Jasmonic acid biosynthesis	1.505	0.65	5.54	2.26333
i4_LQ_SeedM_c2604/f1p0/5091			AT1G76690.1	74.561	342	86	1	3988	5010	10	351	1.02e-179	545	OPR2	1.3.1.42	12-oxophytodienoate reductase	Jasmonic acid biosynthesis	Jasmonic acid biosynthesis	2.115	2.25	1.34	2.57
i1_LQ_SeedM_c6269/f1p0/1867	i1_LQ_SeedM_c6269/f1p0/1867	C5	AT1G20510.1	44.533	503	257	5	213	1667	48	546	4.61e-142	424	OPCL1	6.2.1.-	OPC-8:0 COA ligase 1	Jasmonic acid biosynthesis	Jasmonic acid biosynthesis	21.305	28.4233	2.01667	30.0433
i2_LQ_SeedM_c10047/f1p8/2243	i2_LQ_SeedM_c10047/f1p8/2243	C7	AT1G20510.1	68.058	551	163	6	386	2017	2	546	0	729	OPCL1	6.2.1.-	OPC-8:0 COA ligase 1	Jasmonic acid biosynthesis	Jasmonic acid biosynthesis	1.805	0.906667	4.64	6.77333
i2_LQ_SeedM_c29064/f1p8/2047			AT1G20510.1	68.24	551	162	6	154	1785	2	546	0	730	OPCL1	6.2.1.-	OPC-8:0 COA ligase 1	Jasmonic acid biosynthesis	Jasmonic acid biosynthesis	21.505	20.02	40.2067	52.8833
i0_LQ_SeedM_c3355/f1p17/906			AT1G20510.3	70.588	51	15	0	740	892	402	452	6.99e-19	87	OPCL1	6.2.1.-	OPC-8:0 COA ligase 1	Jasmonic acid biosynthesis	Jasmonic acid biosynthesis	0	0	0	0
i1_LQ_SeedM_c13753/f1p10/1952	i1_LQ_SeedM_c13753/f1p10/1952	C7	AT1G20510.3	64.318	440	144	6	1300	2	2	435	0	536	OPCL1	6.2.1.-	OPC-8:0 COA ligase 1	Jasmonic acid biosynthesis	Jasmonic acid biosynthesis	8.6	2.84	12.68	21.0067
i2_LQ_SeedM_c22727/f1p5/2170			AT1G20510.3	65.789	456	143	6	75	1421	2	451	0	571	OPCL1	6.2.1.-	OPC-8:0 COA ligase 1	Jasmonic acid biosynthesis	Jasmonic acid biosynthesis	2.65	5.27	5.77667	6.36333
i1_LQ_SeedM_c12668/f1p5/1319	i1_LQ_SeedM_c12668/f1p5/1319	C1	AT4G05160.1	50.602	332	150	4	110	1072	10	338	2.88e-108	330		6.2.1.-	Peroxisomal acyl-coenzyme A synthetase	Jasmonic acid biosynthesis	Jasmonic acid biosynthesis	0.205	0.953333	0.13	0.22
i1_LQ_SeedM_c13495/f1p9/1797			AT4G05160.1	55.677	458	194	2	197	1543	16	473	8.65e-169	492		6.2.1.-	Peroxisomal acyl-coenzyme A synthetase	Jasmonic acid biosynthesis	Jasmonic acid biosynthesis	1.855	0.72	0.41	1.5
i1_LQ_SeedM_c13522/f1p0/1583			AT4G05160.1	56.769	458	189	2	131	1477	16	473	0	537		6.2.1.-	Peroxisomal acyl-coenzyme A synthetase	Jasmonic acid biosynthesis	Jasmonic acid biosynthesis	18.16	13.85	32.2733	23.1033
i1_LQ_SeedM_c6897/f1p0/1920	i1_LQ_SeedM_c6897/f1p0/1920	C3	AT4G05160.1	60.55	545	205	4	92	1699	1	544	0	663		6.2.1.-	Peroxisomal acyl-coenzyme A synthetase	Jasmonic acid biosynthesis	Jasmonic acid biosynthesis	9.715	24.5267	7.07667	4.48667
i2_HQ_SeedM_c59596/f2p4/2100	i2_HQ_SeedM_c59596/f2p4/2100	C1	AT4G05160.1	57.116	527	216	3	181	1731	16	542	0	614		6.2.1.-	Peroxisomal acyl-coenzyme A synthetase	Jasmonic acid biosynthesis	Jasmonic acid biosynthesis	4.895	33.1233	7.58667	10.4233
i2_LQ_SeedM_c29210/f1p5/2062			AT4G05160.1	57.116	527	216	3	119	1669	16	542	0	617		6.2.1.-	Peroxisomal acyl-coenzyme A synthetase	Jasmonic acid biosynthesis	Jasmonic acid biosynthesis	21.59	11.9533	30.0933	18.3667
i2_LQ_SeedM_c71341/f1p5/2087	i2_LQ_SeedM_c71341/f1p5/2087	C3	AT4G05160.1	57.306	527	215	3	192	1742	16	542	0	619		6.2.1.-	Peroxisomal acyl-coenzyme A synthetase	Jasmonic acid biosynthesis	Jasmonic acid biosynthesis	2.02	10.7467	17.6233	5.59667
i3_LQ_SeedM_c20953/f1p24/3295			AT4G05160.1	64.407	59	21	0	3060	3236	399	457	1.74e-16	84.7		6.2.1.-	Peroxisomal acyl-coenzyme A synthetase	Jasmonic acid biosynthesis	Jasmonic acid biosynthesis	0.01	0.0266667	0.126667	0.0733333
i2_LQ_SeedM_c68203/f1p0/2613			AT4G19010.1	69.818	275	82	1	1	822	217	491	1.76e-130	403		6.2.1.-	4-coumarate-CoA ligase	Jasmonic acid biosynthesis	Jasmonic acid biosynthesis	0.28	0.263333	0.236667	0.186667
i3_LQ_SeedM_c29742/f1p0/3028	i3_LQ_SeedM_c29742/f1p0/3028	C3	AT4G19010.1	59.961	512	201	4	34	1557	15	526	0	582		6.2.1.-	4-coumarate-CoA ligase	Jasmonic acid biosynthesis	Jasmonic acid biosynthesis	0.86	1.33	1.49667	0.45
i4_LQ_SeedM_c11131/f1p14/4212			AT4G19010.1	25.61	328	214	10	457	1398	198	509	2.8e-18	90.9		6.2.1.-	4-coumarate-CoA ligase	Jasmonic acid biosynthesis	Jasmonic acid biosynthesis	0	0	0	0.0633333
i2_LQ_SeedM_c60292/f1p2/2094	i2_LQ_SeedM_c60292/f1p2/2094	C5	AT5G38120.1	35.616	584	315	19	140	1867	12	542	4.54e-87	284	4CL8	6.2.1.-	3-oxo-2-(2'-[Z]-pentenyl)cyclopentane-1-octanoate CoA ligase	Jasmonic acid biosynthesis	Jasmonic acid biosynthesis	2.02	2.04	0.846667	1.59
i2_LQ_SeedM_c67603/f1p2/2835			AT5G38120.4	34.297	519	281	18	129	1661	12	478	4.55e-65	227	4CL8	6.2.1.-	3-oxo-2-(2'-[Z]-pentenyl)cyclopentane-1-octanoate CoA ligase	Jasmonic acid biosynthesis	Jasmonic acid biosynthesis	0.06	0	0	0
i1_LQ_SeedM_c16191/f3p0/2010			AT5G63380.1	47.81	548	269	5	258	1850	10	557	9.14e-160	472		6.2.1.-	4-coumarate-CoA ligase//fatty-acyl-CoA synthase	Jasmonic acid biosynthesis	Jasmonic acid biosynthesis	4.325	4.02333	20.65	5.55
i1_LQ_SeedM_c23262/f1p3/1830			AT5G63380.1	49.091	495	241	8	225	1688	70	560	1.15e-154	456		6.2.1.-	4-coumarate-CoA ligase//fatty-acyl-CoA synthase	Jasmonic acid biosynthesis	Jasmonic acid biosynthesis	0.39	1.13333	2.35667	2.72
i2_LQ_SeedM_c65992/f1p4/2512	i2_LQ_SeedM_c65992/f1p4/2512	C9	AT5G63380.1	41.554	296	164	6	886	1758	70	361	8.97e-86	197		6.2.1.-	4-coumarate-CoA ligase//fatty-acyl-CoA synthase	Jasmonic acid biosynthesis	Jasmonic acid biosynthesis	0.07	0.0266667	0.633333	0.273333
i2_LQ_SeedM_c6896/f1p3/2842	i2_LQ_SeedM_c6896/f1p3/2842	C6	AT5G63380.1	54.412	68	31	0	2475	2678	488	555	7.45e-17	85.9		6.2.1.-	4-coumarate-CoA ligase//fatty-acyl-CoA synthase	Jasmonic acid biosynthesis	Jasmonic acid biosynthesis	0.535	0.206667	0.153333	0.97
i3_LQ_SeedM_c25316/f1p0/3622	i3_LQ_SeedM_c25316/f1p0/3622	C1	AT5G63380.1	40.206	291	165	6	199	1056	70	356	2.47e-49	185		6.2.1.-	4-coumarate-CoA ligase//fatty-acyl-CoA synthase	Jasmonic acid biosynthesis	Jasmonic acid biosynthesis	0	0.223333	0.03	0.00666667
i3_LQ_SeedM_c4999/f1p0/3610	i3_LQ_SeedM_c4999/f1p0/3610	C6	AT5G63380.1	46.988	83	35	1	3242	3463	473	555	9.48e-16	82.8		6.2.1.-	4-coumarate-CoA ligase//fatty-acyl-CoA synthase	Jasmonic acid biosynthesis	Jasmonic acid biosynthesis	1.47	1.13	0.253333	3.79667
i2_LQ_SeedM_c1967/f5p8/2499	i2_LQ_SeedM_c1967/f5p8/2499	C3	AT4G16760.1	79.669	664	135	0	49	2040	1	664	0	1134	ACX1	1.3.3.6	Acyl-COA oxidase 1	Jasmonic acid biosynthesis	Jasmonic acid biosynthesis	98.21	119.317	126.13	64.7133
i2_LQ_SeedM_c49996/f1p0/2673			AT4G16760.1	29.897	194	129	5	36	602	1	192	8.05e-11	66.6	ACX1	1.3.3.6	Acyl-COA oxidase 1	Jasmonic acid biosynthesis	Jasmonic acid biosynthesis	0	0	0	0
i5_LQ_SeedM_c8214/f1p16/5736			AT4G16760.1	82.081	173	31	0	490	1008	153	325	6.2e-148	310	ACX1	1.3.3.6	Acyl-COA oxidase 1	Jasmonic acid biosynthesis	Jasmonic acid biosynthesis	0.08	0.433333	0.183333	0.1
i1_LQ_SeedM_c14862/f1p7/1019			AT4G16760.2	72	200	56	0	2	601	452	651	7.88e-100	308	ACX1	1.3.3.6	Acyl-COA oxidase 1	Jasmonic acid biosynthesis	Jasmonic acid biosynthesis	11.18	37.8	32.85	18.6967
i5_LQ_SeedM_c10832/f1p1/5240	i5_LQ_SeedM_c10832/f1p1/5240	C8	AT4G16760.2	78.551	345	74	0	3933	4967	307	651	0	575	ACX1	1.3.3.6	Acyl-COA oxidase 1	Jasmonic acid biosynthesis	Jasmonic acid biosynthesis	0.695	0.13	3.15667	0.65
i2_LQ_SeedM_c1333/f8p2/2483	i2_LQ_SeedM_c1333/f8p2/2483	C2	AT5G65110.1	79.762	672	131	3	164	2167	22	692	0	1131	ACX2	1.3.3.6	Acyl-COA oxidase 2	Jasmonic acid biosynthesis	Jasmonic acid biosynthesis	16.55	29.07	9.51667	14.16
i2_LQ_SeedM_c37955/f1p2/2402			AT5G65110.1	84.468	470	72	1	708	2117	224	692	0	844	ACX2	1.3.3.6	Acyl-COA oxidase 2	Jasmonic acid biosynthesis	Jasmonic acid biosynthesis	0.085	0.586667	0.14	0.11
i2_LQ_SeedM_c8089/f1p44/2442			AT5G65110.2	64.286	98	35	0	178	471	54	151	8.79e-35	142	ACX2	1.3.3.6	Acyl-COA oxidase 2	Jasmonic acid biosynthesis	Jasmonic acid biosynthesis	0.365	0.336667	0.633333	0.97
i2_LQ_SeedM_c8453/f1p8/2532	i2_LQ_SeedM_c8453/f1p8/2532	C3	AT5G65110.2	57.692	130	51	2	53	430	22	151	3.12e-35	143	ACX2	1.3.3.6	Acyl-COA oxidase 2	Jasmonic acid biosynthesis	Jasmonic acid biosynthesis	0.41	0.96	0.526667	0.41
i2_LQ_SeedM_c33290/f1p1/2868	i2_LQ_SeedM_c33290/f1p1/2868	C3	AT1G06290.1	70.331	664	194	2	75	2057	11	674	0	1001	ACX3	1.3.3.6	Acyl-COA oxidase 3	Jasmonic acid biosynthesis	Jasmonic acid biosynthesis	3.025	4.98	0.986667	0.426667
i2_LQ_SeedM_c5638/f1p4/2952	i2_LQ_SeedM_c5638/f1p4/2952	C3	AT1G06290.1	70.254	669	196	2	770	2767	6	674	0	1006	ACX3	1.3.3.6	Acyl-COA oxidase 3	Jasmonic acid biosynthesis	Jasmonic acid biosynthesis	28.74	64.3967	37.7533	12.4267
i2_LQ_SeedM_c5751/f1p1/2454	i2_LQ_SeedM_c5751/f1p1/2454	C10	AT1G06290.1	71.307	352	100	1	1215	2267	323	674	3.31e-175	521	ACX3	1.3.3.6	Acyl-COA oxidase 3	Jasmonic acid biosynthesis	Jasmonic acid biosynthesis	18.3	0.626667	9.56333	3.73333
i3_LQ_SeedM_c26912/f1p0/3087	i3_LQ_SeedM_c26912/f1p0/3087	C3	AT1G06290.1	70.737	434	125	1	134	1429	4	437	0	665	ACX3	1.3.3.6	Acyl-COA oxidase 3	Jasmonic acid biosynthesis	Jasmonic acid biosynthesis	16.35	28.9133	20.24	4.23
i0_LQ_SeedM_c2533/f1p10/549	i0_LQ_SeedM_c2533/f1p10/549	C3	AT3G51840.1	80.769	52	10	0	1	156	384	435	1.11e-22	94.4	ACX4	1.3.3.6	Acyl-COA oxidase 4	Jasmonic acid biosynthesis	Jasmonic acid biosynthesis	22.205	49.7467	23.8867	13.4833
i1_HQ_SeedM_c17194/f2p5/1599	i1_HQ_SeedM_c17194/f2p5/1599	C3	AT3G51840.1	80.193	414	82	0	113	1354	19	432	0	721	ACX4	1.3.3.6	Acyl-COA oxidase 4	Jasmonic acid biosynthesis	Jasmonic acid biosynthesis	25.77	48.09	43.1867	28.5
i1_HQ_SeedM_c2029/f4p10/1689			AT3G51840.1	77.986	427	94	0	52	1332	6	432	0	723	ACX4	1.3.3.6	Acyl-COA oxidase 4	Jasmonic acid biosynthesis	Jasmonic acid biosynthesis	22.27	34.24	37.5767	23.2367
i1_LQ_SeedM_c9928/f1p24/1322			AT3G51840.1	76.19	63	14	1	688	873	227	289	1.26e-21	97.1	ACX4	1.3.3.6	Acyl-COA oxidase 4	Jasmonic acid biosynthesis	Jasmonic acid biosynthesis	7.145	3.08667	1.91667	2.5
i2_LQ_SeedM_c4784/f1p5/2312			AT3G51840.1	66.038	106	36	0	1914	2231	290	395	2.99e-40	154	ACX4	1.3.3.6	Acyl-COA oxidase 4	Jasmonic acid biosynthesis	Jasmonic acid biosynthesis	1.71	1.22333	1.23667	1.46
i2_LQ_SeedM_c51317/f1p4/2753			AT3G51840.1	65.169	89	31	0	2278	2544	290	378	8.56e-31	127	ACX4	1.3.3.6	Acyl-COA oxidase 4	Jasmonic acid biosynthesis	Jasmonic acid biosynthesis	1.85	0.816667	0.683333	1.65333
i2_LQ_SeedM_c58036/f1p5/2777			AT3G51840.1	65.169	89	31	0	2293	2559	290	378	1.29e-30	126	ACX4	1.3.3.6	Acyl-COA oxidase 4	Jasmonic acid biosynthesis	Jasmonic acid biosynthesis	1.63	1.15667	1.28	1.73
i3_LQ_SeedM_c11264/f1p0/3660			AT3G51840.1	65.169	89	31	0	3123	3389	290	378	1.3e-30	127	ACX4	1.3.3.6	Acyl-COA oxidase 4	Jasmonic acid biosynthesis	Jasmonic acid biosynthesis	0.4	0.22	0.443333	0.706667
i3_LQ_SeedM_c8339/f1p0/3764			AT3G51840.1	65.169	89	31	0	2980	3246	290	378	1.35e-30	127	ACX4	1.3.3.6	Acyl-COA oxidase 4	Jasmonic acid biosynthesis	Jasmonic acid biosynthesis	0.935	0.44	1.23333	0.606667
i4_LQ_SeedM_c20017/f1p0/4490			AT3G51840.1	65.169	89	31	0	4027	4293	290	378	2.55e-30	126	ACX4	1.3.3.6	Acyl-COA oxidase 4	Jasmonic acid biosynthesis	Jasmonic acid biosynthesis	0.89	0.253333	0.476667	0.88
i1_HQ_SeedM_c4510/f2p0/1932			AT4G29010.1	53.704	54	25	0	236	397	2	55	6.69e-10	62.8	AIM1		abnormal inflorescence meristem;enoyl-CoA hydratase [multifunctional]	Jasmonic acid biosynthesis	Jasmonic acid biosynthesis	1.095	0.72	1.02667	1.17333
i2_HQ_SeedM_c37943/f2p16/2942			AT4G29010.1	70.139	720	210	1	194	2353	7	721	0	1035	AIM1		abnormal inflorescence meristem;enoyl-CoA hydratase [multifunctional]	Jasmonic acid biosynthesis	Jasmonic acid biosynthesis	7.055	12.5	10.9267	8.42667
i2_HQ_SeedM_c5956/f2p14/2845			AT4G29010.1	69.784	417	121	1	1035	2285	310	721	0	612	AIM1		abnormal inflorescence meristem;enoyl-CoA hydratase [multifunctional]	Jasmonic acid biosynthesis	Jasmonic acid biosynthesis	1.33	0.966667	3.01333	2.80333
i2_LQ_SeedM_c23838/f1p7/2541	i2_LQ_SeedM_c23838/f1p7/2541	C6	AT4G29010.1	73.07	531	143	0	100	1692	7	537	0	765	AIM1		abnormal inflorescence meristem;enoyl-CoA hydratase [multifunctional]	Jasmonic acid biosynthesis	Jasmonic acid biosynthesis	22.635	6.72333	15.1967	36.3433
i2_LQ_SeedM_c28198/f1p17/2767	i2_LQ_SeedM_c28198/f1p17/2767	C10	AT4G29010.1	70.629	572	168	0	183	1898	7	578	0	798	AIM1		abnormal inflorescence meristem;enoyl-CoA hydratase [multifunctional]	Jasmonic acid biosynthesis	Jasmonic acid biosynthesis	2.015	0.12	1.79667	1.96
i2_LQ_SeedM_c35125/f1p21/3221			AT4G29010.1	70	720	211	1	3003	844	7	721	0	1014	AIM1		abnormal inflorescence meristem;enoyl-CoA hydratase [multifunctional]	Jasmonic acid biosynthesis	Jasmonic acid biosynthesis	7.485	11.2667	16.09	8.18333
i2_LQ_SeedM_c35839/f1p5/2598			AT4G29010.1	71.307	352	101	0	106	1161	7	358	8.24e-165	477	AIM1		abnormal inflorescence meristem;enoyl-CoA hydratase [multifunctional]	Jasmonic acid biosynthesis	Jasmonic acid biosynthesis	3.3	3.84	3.26667	4.79333
i2_LQ_SeedM_c41111/f1p16/2885			AT4G29010.1	69.241	725	218	1	72	2246	2	721	0	1033	AIM1		abnormal inflorescence meristem;enoyl-CoA hydratase [multifunctional]	Jasmonic acid biosynthesis	Jasmonic acid biosynthesis	11.565	16.01	12.8567	10.9167
i2_LQ_SeedM_c41348/f1p16/2829			AT4G29010.1	69.379	725	217	1	200	2374	2	721	0	1039	AIM1		abnormal inflorescence meristem;enoyl-CoA hydratase [multifunctional]	Jasmonic acid biosynthesis	Jasmonic acid biosynthesis	3.4	0.336667	1.70667	3.34333
i2_LQ_SeedM_c53669/f1p19/2724			AT4G29010.1	69.722	720	213	1	226	2385	7	721	0	1027	AIM1		abnormal inflorescence meristem;enoyl-CoA hydratase [multifunctional]	Jasmonic acid biosynthesis	Jasmonic acid biosynthesis	5.1	3.29333	7.61	5.25
i2_LQ_SeedM_c66857/f1p17/2671			AT4G29010.1	69.379	725	217	1	177	2351	2	721	0	1037	AIM1		abnormal inflorescence meristem;enoyl-CoA hydratase [multifunctional]	Jasmonic acid biosynthesis	Jasmonic acid biosynthesis	14.01	15.7567	23.03	15.59
i3_LQ_SeedM_c24045/f1p6/3132			AT4G29010.1	73.626	91	24	0	427	699	265	355	1.14e-32	136	AIM1		abnormal inflorescence meristem;enoyl-CoA hydratase [multifunctional]	Jasmonic acid biosynthesis	Jasmonic acid biosynthesis	0.14	0.03	0.26	0.176667
i3_LQ_SeedM_c26759/f1p0/3744			AT4G29010.1	53.571	56	26	0	272	439	2	57	1.43e-09	63.2	AIM1		abnormal inflorescence meristem;enoyl-CoA hydratase [multifunctional]	Jasmonic acid biosynthesis	Jasmonic acid biosynthesis	0.1	0.0733333	0.04	0.0733333
i3_LQ_SeedM_c27616/f1p5/3600			AT4G29010.1	69.516	351	107	0	109	1161	2	352	3.11e-155	482	AIM1		abnormal inflorescence meristem;enoyl-CoA hydratase [multifunctional]	Jasmonic acid biosynthesis	Jasmonic acid biosynthesis	0	0.0233333	0.00666667	0.0166667
i3_LQ_SeedM_c30394/f1p0/3064	i3_LQ_SeedM_c30394/f1p0/3064	C2	AT4G29010.1	69.703	472	138	1	998	2413	255	721	0	693	AIM1		abnormal inflorescence meristem;enoyl-CoA hydratase [multifunctional]	Jasmonic acid biosynthesis	Jasmonic acid biosynthesis	7.68	19.4433	6.95333	18.11
i4_LQ_SeedM_c14617/f1p0/4252			AT4G29010.1	70.487	349	96	1	1889	2914	57	405	0	476	AIM1		abnormal inflorescence meristem;enoyl-CoA hydratase [multifunctional]	Jasmonic acid biosynthesis	Jasmonic acid biosynthesis	8.515	9.99	20.46	7.61333
i6_LQ_SeedM_c2244/f1p0/6008	i6_LQ_SeedM_c2244/f1p0/6008	C3	AT4G29010.1	53.728	389	177	1	2442	1285	7	395	0	387	AIM1		abnormal inflorescence meristem;enoyl-CoA hydratase [multifunctional]	Jasmonic acid biosynthesis	Jasmonic acid biosynthesis	0	0.13	0.03	0.01
i2_LQ_SeedM_c54463/f1p33/2739			AT1G04710.1	77.907	86	19	0	1346	1603	152	237	2.75e-64	145	KAT1/PKT4	2.3.1.16	3-keto-acyl-COA thiolase 1/peroxisomal 3-ketoacyl-COA thiolase 4	Jasmonic acid biosynthesis	Jasmonic acid biosynthesis	0.03	0.08	0.15	0.0466667
i4_LQ_SeedM_c25286/f1p2/4057			AT1G04710.1	76.623	308	70	1	1171	2088	66	373	6.43e-141	437	KAT1/PKT4	2.3.1.16	3-keto-acyl-COA thiolase 1/peroxisomal 3-ketoacyl-COA thiolase 4	Jasmonic acid biosynthesis	Jasmonic acid biosynthesis	0.615	0.786667	0.553333	0.19
i5_LQ_SeedM_c12935/f1p0/5090			AT1G04710.1	71.989	357	68	2	1191	2255	66	392	1.34e-149	467	KAT1/PKT4	2.3.1.16	3-keto-acyl-COA thiolase 1/peroxisomal 3-ketoacyl-COA thiolase 4	Jasmonic acid biosynthesis	Jasmonic acid biosynthesis	0.33	0.173333	0.376667	0.39
i1_LQ_SeedM_c21966/f1p0/1891			AT5G48880.4	63.682	201	66	3	285	878	55	251	5.2e-139	258	KAT5	2.3.1.16	3-keto-acyl-COA thiolase 5	Jasmonic acid biosynthesis	Jasmonic acid biosynthesis	0.075	0.0933333	0	0.103333
i1_HQ_SeedM_c15987/f6p0/1828	i1_HQ_SeedM_c15987/f6p0/1828	C4	AT2G33150.1	79.694	458	90	1	125	1489	4	461	0	700	KAT2	2.3.1.16	OPC8-3-ketoacyl-CoA thiolase	jasmonic acid biosynthesis	Jasmonic acid biosynthesis	114.22	31.3733	27.6333	96.7967
i1_HQ_SeedM_c16835/f8p0/1757	i1_HQ_SeedM_c16835/f8p0/1757	C2	AT2G33150.1	79.826	461	90	1	98	1471	1	461	0	709	KAT2	2.3.1.16	OPC8-3-ketoacyl-CoA thiolase	jasmonic acid biosynthesis	Jasmonic acid biosynthesis	137.165	421.47	19.59	30.3067
i1_HQ_SeedM_c937/f6p0/1683	i1_HQ_SeedM_c937/f6p0/1683	C3	AT2G33150.1	77.007	461	104	1	64	1440	1	461	0	660	KAT2	2.3.1.16	OPC8-3-ketoacyl-CoA thiolase	jasmonic acid biosynthesis	Jasmonic acid biosynthesis	79.45	135.213	78.8167	53.21
i1_LQ_SeedM_c19923/f1p5/1746			AT2G33150.1	74.104	251	65	0	723	1475	207	457	1.05e-168	382	KAT2	2.3.1.16	OPC8-3-ketoacyl-CoA thiolase	jasmonic acid biosynthesis	Jasmonic acid biosynthesis	0.235	0.13	0	0.0666667
i1_LQ_SeedM_c22366/f1p0/1720			AT2G33150.1	73.102	461	121	1	112	1485	1	461	0	630	KAT2	2.3.1.16	OPC8-3-ketoacyl-CoA thiolase	jasmonic acid biosynthesis	Jasmonic acid biosynthesis	0.03	0.0333333	0	0
i1_LQ_SeedM_c22470/f1p0/1839			AT2G33150.1	75.256	489	90	2	103	1560	1	461	0	693	KAT2	2.3.1.16	OPC8-3-ketoacyl-CoA thiolase	jasmonic acid biosynthesis	Jasmonic acid biosynthesis	9.55	3.27333	2.68333	6.75333
i1_LQ_SeedM_c22516/f1p0/1803			AT2G33150.1	59.914	232	85	2	671	1351	186	414	1.61e-82	260	KAT2	2.3.1.16	OPC8-3-ketoacyl-CoA thiolase	jasmonic acid biosynthesis	Jasmonic acid biosynthesis	0.015	0.103333	0	0.0233333
i1_LQ_SeedM_c26259/f1p0/1641			AT2G33150.1	73.79	248	62	1	109	843	2	249	8.31e-172	359	KAT2	2.3.1.16	OPC8-3-ketoacyl-CoA thiolase	jasmonic acid biosynthesis	Jasmonic acid biosynthesis	0	0.03	0.0133333	0
i1_LQ_SeedM_c6200/f1p11/1986			AT2G33150.1	81.034	406	77	0	294	1511	56	461	0	636	KAT2	2.3.1.16	OPC8-3-ketoacyl-CoA thiolase	jasmonic acid biosynthesis	Jasmonic acid biosynthesis	2.16	1.04	2.36333	2.73333
i1_LQ_SeedM_c6391/f1p3/1925			AT2G33150.1	77.308	260	59	0	635	1414	180	439	4.29e-174	383	KAT2	2.3.1.16	OPC8-3-ketoacyl-CoA thiolase	jasmonic acid biosynthesis	Jasmonic acid biosynthesis	0.055	0.0766667	0.03	0
i1_LQ_SeedM_c8502/f1p0/1870	i1_LQ_SeedM_c8502/f1p0/1870	C1	AT2G33150.1	80.049	406	81	0	375	1592	56	461	0	624	KAT2	2.3.1.16	OPC8-3-ketoacyl-CoA thiolase	jasmonic acid biosynthesis	Jasmonic acid biosynthesis	0.27	38.9467	0.0566667	0.07
i2_HQ_SeedM_c21198/f3p20/2529			AT2G33150.1	81.167	377	71	0	1117	2247	85	461	0	585	KAT2	2.3.1.16	OPC8-3-ketoacyl-CoA thiolase	jasmonic acid biosynthesis	Jasmonic acid biosynthesis	2.83	1.04333	3.59667	4.18333
i2_HQ_SeedM_c9231/f3p20/2396	i2_HQ_SeedM_c9231/f3p20/2396	C1	AT2G33150.1	81.167	377	71	0	1104	2234	85	461	0	585	KAT2	2.3.1.16	OPC8-3-ketoacyl-CoA thiolase	jasmonic acid biosynthesis	Jasmonic acid biosynthesis	12.465	52.13	9.97667	13.52
i2_LQ_SeedM_c35147/f1p10/1947			AT2G33150.1	47.005	217	17	3	1247	1897	127	245	1.96e-49	135	KAT2	2.3.1.16	OPC8-3-ketoacyl-CoA thiolase	jasmonic acid biosynthesis	Jasmonic acid biosynthesis	1.49	0.726667	1.54	0.876667
i2_LQ_SeedM_c38293/f1p20/2751	i2_LQ_SeedM_c38293/f1p20/2751	C5	AT2G33150.1	81.167	377	71	0	1108	2238	85	461	0	585	KAT2	2.3.1.16	OPC8-3-ketoacyl-CoA thiolase	jasmonic acid biosynthesis	Jasmonic acid biosynthesis	19.485	8.61	6.22667	2.91667
i0_LQ_SeedM_c13353/f1p45/700	i0_LQ_SeedM_c13353/f1p45/700	C5	AT1G19640.1	41.709	199	110	2	6	584	190	388	2.98e-48	163	JMT		Jasmonic acid carboxyl methyltransferase	Jasmonic acid biosynthesis, forming methyljasmonate		39.45	30.6633	2.1	12.57
i0_LQ_SeedM_c7038/f1p5/752			AT3G56630.1	59.701	67	27	0	202	2	87	153	4.13e-22	90.5	CYP94D2	1.14.14.48	cytochrome P450, family 94, subfamily D, polypeptide 2	jasmonoyl-L-isoleucine inactivation	Jasmonates biosynthesis	0.89	1.32667	0.503333	0.243333
i1_LQ_SeedM_c20972/f1p0/1819	i1_LQ_SeedM_c20972/f1p0/1819	C9	AT3G56630.1	56.695	478	201	4	98	1519	23	498	0	551	CYP94D2	1.14.14.48	cytochrome P450, family 94, subfamily D, polypeptide 2	jasmonoyl-L-isoleucine inactivation	Jasmonates biosynthesis	12.17	7.87	52.28	25.5967
i1_LQ_SeedM_c21753/f1p0/1768	i1_LQ_SeedM_c21753/f1p0/1768	C5	AT3G56630.1	48.932	468	220	8	136	1503	38	498	1.2e-155	456	CYP94D2	1.14.14.48	cytochrome P450, family 94, subfamily D, polypeptide 2	jasmonoyl-L-isoleucine inactivation	Jasmonates biosynthesis	33.495	18.2567	0.97	38.0167
i1_LQ_SeedM_c7230/f1p29/1812	i1_LQ_SeedM_c7230/f1p29/1812	C5	AT3G56630.1	47.619	189	93	2	136	687	39	226	7.18e-107	176	CYP94D2	1.14.14.48	cytochrome P450, family 94, subfamily D, polypeptide 2	jasmonoyl-L-isoleucine inactivation	Jasmonates biosynthesis	12.9	8.74333	0.336667	15.0567
i1_LQ_SeedM_c17919/f1p0/1809			AT5G63450.1	26.415	424	263	12	358	1542	78	481	5.98e-25	109	CYP94B1	1.14.14.48	jasmonoyl-isoleucine-12-hydroxylase	jasmonoyl-L-isoleucine inactivation	Jasmonates biosynthesis	0	0	0	0
i1_LQ_SeedM_c1849/f3p5/1874	i1_LQ_SeedM_c1849/f3p5/1874	C9	AT1G44350.1	64.25	400	136	3	267	1463	66	459	8.4e-177	510	ILL6	6.3.-.-	IAA-amino acid hydrolase ILR1-like 6	jasmonoyl-L-isoleucine inactivation	Jasmonates biosynthesis	5.74	5.9	47.98	12.1633
i1_LQ_SeedM_c8844/f1p9/1664	i1_LQ_SeedM_c8844/f1p9/1664	C8	AT1G44350.1	64	400	137	3	232	1428	66	459	5.8e-177	508	ILL6	6.3.-.-	IAA-amino acid hydrolase ILR1-like 6	jasmonoyl-L-isoleucine inactivation	Jasmonates biosynthesis	0.53	0.123333	1.26	0.226667
i2_LQ_SeedM_c57361/f1p2/2146	i2_LQ_SeedM_c57361/f1p2/2146	C8	AT1G44350.1	66.845	374	117	3	4	1122	92	459	4.43e-171	499	ILL6	6.3.-.-	IAA-amino acid hydrolase ILR1-like 6	jasmonoyl-L-isoleucine inactivation	Jasmonates biosynthesis	0.745	0.3	7.07333	1.50333
i1_HQ_SeedM_c2234/f2p5/1290	i1_HQ_SeedM_c2234/f2p5/1290	C2	AT5G07010.1	43.182	352	180	6	73	1092	11	354	5.82e-90	277	ST2a	2.8.2.39	12-hydroxyjasmonate sulfotransferase	jasmonoyl-L-isoleucine inactivation,hydroxyjasmonate sulfate biosynthesis	Jasmonates biosynthesis	85.39	134.407	2.86	34.7467
i5_LQ_SeedM_c8077/f1p45/5334			AT5G07010.1	43.969	257	137	3	67	822	45	299	8.32e-64	222	ST2a	2.8.2.39	12-hydroxyjasmonate sulfotransferase	jasmonoyl-L-isoleucine inactivation,hydroxyjasmonate sulfate biosynthesis	Jasmonates biosynthesis	1.345	1.05	1.15	1.40333
i2_LQ_SeedM_c49634/f1p3/2107			AT2G46370.2	36.399	511	283	19	200	1696	33	513	3.77e-79	235	JAR1		jasmonate resistant 1/ATGH3.11, GH3 family of proteins, formation of a biologically active jasmonyl-isoleucine (JA-ILE) conjugate	jasmonoyl-amino acid conjugates biosynthesis		0	0.0533333	0	0.01
i2_LQ_SeedM_c6540/f2p7/2359			AT2G46370.2	64.561	570	197	4	478	2178	8	575	0	778	JAR1		jasmonate resistant 1/ATGH3.11, GH3 family of proteins, formation of a biologically active jasmonyl-isoleucine (JA-ILE) conjugate	jasmonoyl-amino acid conjugates biosynthesis		3.61	5.22667	11.0933	5.85667
i3_LQ_SeedM_c2925/f1p3/3909			AT2G46370.3	67.416	267	84	2	1867	2664	55	319	4.91e-115	369	JAR1		jasmonate resistant 1/ATGH3.11, GH3 family of proteins, formation of a biologically active jasmonyl-isoleucine (JA-ILE) conjugate	jasmonoyl-amino acid conjugates biosynthesis		0.06	0.03	1.19	0.233333
i5_LQ_SeedM_c10742/f1p0/5431	i5_LQ_SeedM_c10742/f1p0/5431	C8	AT2G46370.3	67.041	267	85	2	2173	2970	55	319	2.14e-112	367	JAR1		jasmonate resistant 1/ATGH3.11, GH3 family of proteins, formation of a biologically active jasmonyl-isoleucine (JA-ILE) conjugate	jasmonoyl-amino acid conjugates biosynthesis		0.55	0.32	2.33333	0.493333
i2_HQ_SeedM_c43480/f4p7/2069			AT2G46370.4	64.533	578	200	4	104	1828	11	586	0	787	JAR1		jasmonate resistant 1/ATGH3.11, GH3 family of proteins, formation of a biologically active jasmonyl-isoleucine (JA-ILE) conjugate	jasmonoyl-amino acid conjugates biosynthesis		1.14	0.566667	7.92333	2.94
i2_HQ_SeedM_c8329/f2p8/2518	i2_HQ_SeedM_c8329/f2p8/2518	C10	AT2G46370.4	64.555	584	201	5	547	2289	6	586	0	787	JAR1		jasmonate resistant 1/ATGH3.11, GH3 family of proteins, formation of a biologically active jasmonyl-isoleucine (JA-ILE) conjugate	jasmonoyl-amino acid conjugates biosynthesis		17.895	4.22667	22.3633	23.73
i2_LQ_SeedM_c11512/f1p8/2492			AT2G46370.4	64.555	584	201	5	615	2357	6	586	0	789	JAR1		jasmonate resistant 1/ATGH3.11, GH3 family of proteins, formation of a biologically active jasmonyl-isoleucine (JA-ILE) conjugate	jasmonoyl-amino acid conjugates biosynthesis		2.4	6.60667	7.43667	7.44333
i2_LQ_SeedM_c19490/f1p8/2248	i2_LQ_SeedM_c19490/f1p8/2248	C2	AT2G46370.4	64.076	579	202	5	261	1988	11	586	0	793	JAR1		jasmonate resistant 1/ATGH3.11, GH3 family of proteins, formation of a biologically active jasmonyl-isoleucine (JA-ILE) conjugate	jasmonoyl-amino acid conjugates biosynthesis		3.315	10.3067	2.44	3.31667
i2_LQ_SeedM_c39331/f1p8/2376	i2_LQ_SeedM_c39331/f1p8/2376	C10	AT2G46370.4	64.36	578	201	4	424	2148	11	586	0	783	JAR1		jasmonate resistant 1/ATGH3.11, GH3 family of proteins, formation of a biologically active jasmonyl-isoleucine (JA-ILE) conjugate	jasmonoyl-amino acid conjugates biosynthesis		1.98	0	1.87333	2.36667
i2_LQ_SeedM_c44527/f1p2/2161	i2_LQ_SeedM_c44527/f1p2/2161	C3	AT2G46370.4	62.749	502	181	5	107	1603	4	502	0	643	JAR1		jasmonate resistant 1/ATGH3.11, GH3 family of proteins, formation of a biologically active jasmonyl-isoleucine (JA-ILE) conjugate	jasmonoyl-amino acid conjugates biosynthesis		0.01	0.823333	0.336667	0.0366667
i2_LQ_SeedM_c50060/f1p7/2432	i2_LQ_SeedM_c50060/f1p7/2432	C9	AT2G46370.4	64.706	578	199	4	391	2115	11	586	0	787	JAR1		jasmonate resistant 1/ATGH3.11, GH3 family of proteins, formation of a biologically active jasmonyl-isoleucine (JA-ILE) conjugate	jasmonoyl-amino acid conjugates biosynthesis		2.94	1.82333	11.3367	5.07667
i2_LQ_SeedM_c54266/f1p8/2181			AT2G46370.4	66.736	478	156	2	642	2072	111	586	0	686	JAR1		jasmonate resistant 1/ATGH3.11, GH3 family of proteins, formation of a biologically active jasmonyl-isoleucine (JA-ILE) conjugate	jasmonoyl-amino acid conjugates biosynthesis		27.9	13.0467	45.6567	27.89
i4_LQ_SeedM_c2851/f1p4/4836	i4_LQ_SeedM_c2851/f1p4/4836	C8	AT2G46370.4	63.591	401	141	4	205	1398	11	409	6.13e-169	523	JAR1		jasmonate resistant 1/ATGH3.11, GH3 family of proteins, formation of a biologically active jasmonyl-isoleucine (JA-ILE) conjugate	jasmonoyl-amino acid conjugates biosynthesis		0.155	0.176667	0.963333	0.216667
i4_LQ_SeedM_c3244/f1p0/4527	i4_LQ_SeedM_c3244/f1p0/4527	C1	AT2G46370.4	62.158	584	215	5	2553	4295	6	586	0	752	JAR1		jasmonate resistant 1/ATGH3.11, GH3 family of proteins, formation of a biologically active jasmonyl-isoleucine (JA-ILE) conjugate	jasmonoyl-amino acid conjugates biosynthesis		0.015	0.286667	0	0.00333333
i1_LQ_SeedM_c24454/f1p1/1110			AT4G39850.2	78.082	73	16	0	341	559	1261	1333	4.48e-32	128	CTS/ABCD1/PXA1		comatose/ATP-binding cassette D1/peroxisomal ABC transporter 1	Jasmonic acid biosynthesis;Auxin biosynthesis		0.05	0.0666667	0.323333	0.0633333
i4_LQ_SeedM_c14533/f1p0/4860			AT4G39850.2	80.303	198	39	0	4280	4873	192	389	2.31e-100	354	CTS/ABCD1/PXA1		comatose/ATP-binding cassette D1/peroxisomal ABC transporter 1	Jasmonic acid biosynthesis;Auxin biosynthesis		0.225	0.173333	0.51	0.466667
i4_LQ_SeedM_c21660/f1p75/4736	i4_LQ_SeedM_c21660/f1p75/4736	C10	AT4G39850.2	78.992	119	25	0	3614	3970	851	969	2.23e-52	203	CTS/ABCD1/PXA1		comatose/ATP-binding cassette D1/peroxisomal ABC transporter 1	Jasmonic acid biosynthesis;Auxin biosynthesis		1.36	0.116667	2.85667	2.95
i4_LQ_SeedM_c4530/f1p2/4899			AT4G39850.2	72.821	1365	335	9	359	4441	1	1333	0	2022	CTS/ABCD1/PXA1		comatose/ATP-binding cassette D1/peroxisomal ABC transporter 1	Jasmonic acid biosynthesis;Auxin biosynthesis		0.125	0.0266667	2.11667	0.34
i4_LQ_SeedM_c7430/f1p0/4488	i4_LQ_SeedM_c7430/f1p0/4488	C4	AT4G39850.2	73.884	896	227	5	341	3019	1	892	0	1347	CTS/ABCD1/PXA1		comatose/ATP-binding cassette D1/peroxisomal ABC transporter 1	Jasmonic acid biosynthesis;Auxin biosynthesis		0.13	0	0.0333333	0
i4_LQ_SeedM_c7892/f1p3/4928			AT4G39850.2	63.873	692	213	7	1668	3686	464	1137	0	834	CTS/ABCD1/PXA1		comatose/ATP-binding cassette D1/peroxisomal ABC transporter 1	Jasmonic acid biosynthesis;Auxin biosynthesis		0	0.04	0.03	0.01
i6_LQ_SeedM_c2195/f1p124/6011			AT4G39850.2	50	184	46	3	4769	5185	1151	1333	1.95e-53	168	CTS/ABCD1/PXA1		comatose/ATP-binding cassette D1/peroxisomal ABC transporter 1	Jasmonic acid biosynthesis;Auxin biosynthesis		0	0.0233333	0.04	0.00666667
i1_LQ_SeedM_c11715/f1p6/1955			AT4G39850.3	83.505	97	15	1	912	1202	560	655	1.69e-78	173	CTS/ABCD1/PXA1		comatose/ATP-binding cassette D1/peroxisomal ABC transporter 1	Jasmonic acid biosynthesis;Auxin biosynthesis		0.28	0.84	1.11667	0.28
i1_LQ_SeedM_c3923/f1p38/1956			AT4G39850.3	89.773	88	9	0	988	1251	560	647	2.82e-85	172	CTS/ABCD1/PXA1		comatose/ATP-binding cassette D1/peroxisomal ABC transporter 1	Jasmonic acid biosynthesis;Auxin biosynthesis		0.035	0.0133333	0.0866667	0
i2_LQ_SeedM_c53855/f1p62/2846			AT4G39850.3	47.899	119	58	2	354	704	1	117	3.25e-17	87.8	CTS/ABCD1/PXA1		comatose/ATP-binding cassette D1/peroxisomal ABC transporter 1	Jasmonic acid biosynthesis;Auxin biosynthesis		0.04	0.0833333	0.476667	0.16
i2_LQ_SeedM_c66580/f1p69/2826			AT4G39850.3	59.487	195	71	3	247	819	1	191	4.43e-50	193	CTS/ABCD1/PXA1		comatose/ATP-binding cassette D1/peroxisomal ABC transporter 1	Jasmonic acid biosynthesis;Auxin biosynthesis		0.04	0.15	0.0933333	0.136667
i4_LQ_SeedM_c13932/f1p0/4676			AT4G39850.3	65	980	311	12	271	3150	1	968	0	1194	CTS/ABCD1/PXA1		comatose/ATP-binding cassette D1/peroxisomal ABC transporter 1	Jasmonic acid biosynthesis;Auxin biosynthesis		0.02	0	0.00333333	0
i5_LQ_SeedM_c6408/f1p0/5185			AT4G39850.3	75.107	932	222	5	272	3055	1	926	0	1402	CTS/ABCD1/PXA1		comatose/ATP-binding cassette D1/peroxisomal ABC transporter 1	Jasmonic acid biosynthesis;Auxin biosynthesis		0	0.0133333	0.513333	0.12
i5_LQ_SeedM_c7593/f1p0/5143			AT4G39850.3	72.517	1339	346	9	351	4355	1	1321	0	1980	CTS/ABCD1/PXA1		comatose/ATP-binding cassette D1/peroxisomal ABC transporter 1	Jasmonic acid biosynthesis;Auxin biosynthesis		1.33	0.713333	1.61	1.44333
i7_LQ_SeedM_c121/f1p0/7224	i7_LQ_SeedM_c121/f1p0/7224	C8	AT4G39850.3	59.701	134	53	1	5144	5545	1091	1223	1.17e-40	166	CTS/ABCD1/PXA1		comatose/ATP-binding cassette D1/peroxisomal ABC transporter 1	Jasmonic acid biosynthesis;Auxin biosynthesis		0.04	0.0233333	0.206667	0.07
i2_LQ_SeedM_c19836/f1p80/3238			AT4G39850.4	75.926	864	199	5	185	2770	476	1332	0	1353	CTS/ABCD1/PXA1		comatose/ATP-binding cassette D1/peroxisomal ABC transporter 1	Jasmonic acid biosynthesis;Auxin biosynthesis		0.045	0.00333333	0	0.0666667
i2_LQ_SeedM_c25153/f1p63/3019	i2_LQ_SeedM_c25153/f1p63/3019	C7	AT4G39850.4	75.097	518	122	3	850	2400	821	1332	0	816	CTS/ABCD1/PXA1		comatose/ATP-binding cassette D1/peroxisomal ABC transporter 1	Jasmonic acid biosynthesis;Auxin biosynthesis		0.3	0.1	0.576667	0.736667
i2_LQ_SeedM_c4863/f1p63/2730			AT4G39850.4	75.483	518	120	3	628	2178	821	1332	0	820	CTS/ABCD1/PXA1		comatose/ATP-binding cassette D1/peroxisomal ABC transporter 1	Jasmonic acid biosynthesis;Auxin biosynthesis		3.63	4.73667	13.86	4.78333
i2_LQ_SeedM_c52036/f1p0/2419			AT4G39850.4	45.304	181	77	4	1617	2093	1116	1296	1.29e-39	159	CTS/ABCD1/PXA1		comatose/ATP-binding cassette D1/peroxisomal ABC transporter 1	Jasmonic acid biosynthesis;Auxin biosynthesis		0	0	0	0
i2_LQ_SeedM_c56140/f1p79/3302			AT4G39850.4	75.866	866	201	4	108	2702	474	1332	0	1352	CTS/ABCD1/PXA1		comatose/ATP-binding cassette D1/peroxisomal ABC transporter 1	Jasmonic acid biosynthesis;Auxin biosynthesis		0	0.04	0	0.0833333
i4_HQ_SeedM_c24455/f4p49/5103	i4_HQ_SeedM_c24455/f4p49/5103	C3	AT4G39850.4	74.851	1344	321	8	272	4288	1	1332	0	2034	CTS/ABCD1/PXA1		comatose/ATP-binding cassette D1/peroxisomal ABC transporter 1	Jasmonic acid biosynthesis;Auxin biosynthesis		1.415	9.50333	4.18	1.33
i4_HQ_SeedM_c6178/f2p0/4911			AT4G39850.4	73.864	1343	335	9	359	4372	1	1332	0	2032	CTS/ABCD1/PXA1		comatose/ATP-binding cassette D1/peroxisomal ABC transporter 1	Jasmonic acid biosynthesis;Auxin biosynthesis		0.045	0.0466667	0.0733333	0.283333
i3_LQ_SeedM_c10765/f1p3/3645			AT4G39850.4	74.213	826	203	5	95	2560	1	820	0	1213	CTS/ABCD1/PXA1		comatose/ATP-binding cassette D1/peroxisomal ABC transporter 1	Jasmonic acid biosynthesis;Auxin biosynthesis		0.25	0.07	1.04	0.416667
i3_LQ_SeedM_c11469/f1p0/3940			AT4G39850.4	74.47	1132	265	6	273	3614	1	1126	0	1679	CTS/ABCD1/PXA1		comatose/ATP-binding cassette D1/peroxisomal ABC transporter 1	Jasmonic acid biosynthesis;Auxin biosynthesis		0.205	0.0933333	1.23333	0.176667
i3_LQ_SeedM_c22109/f1p0/3098			AT4G39850.4	73.554	121	32	0	1444	1806	852	972	2.09e-50	195	CTS/ABCD1/PXA1		comatose/ATP-binding cassette D1/peroxisomal ABC transporter 1	Jasmonic acid biosynthesis;Auxin biosynthesis		0.445	0	0	0
i3_LQ_SeedM_c22345/f1p0/3967			AT4G39850.4	81.197	117	22	0	3509	3859	553	669	3.37e-51	199	CTS/ABCD1/PXA1		comatose/ATP-binding cassette D1/peroxisomal ABC transporter 1	Jasmonic acid biosynthesis;Auxin biosynthesis		0.225	0.0566667	0.0966667	0.353333
i3_LQ_SeedM_c23156/f1p52/3270	i3_LQ_SeedM_c23156/f1p52/3270	C6	AT4G39850.4	73.515	808	207	5	403	2817	18	821	0	1206	CTS/ABCD1/PXA1		comatose/ATP-binding cassette D1/peroxisomal ABC transporter 1	Jasmonic acid biosynthesis;Auxin biosynthesis		0.445	0.08	0.22	0.63
i3_LQ_SeedM_c33459/f1p2/3597	i3_LQ_SeedM_c33459/f1p2/3597	C9	AT4G39850.4	52.137	234	97	5	353	1048	1	221	4.15e-53	204	CTS/ABCD1/PXA1		comatose/ATP-binding cassette D1/peroxisomal ABC transporter 1	Jasmonic acid biosynthesis;Auxin biosynthesis		0	0	0.493333	0.0966667
i3_LQ_SeedM_c7117/f2p3/3240			AT4G39850.4	73.818	825	209	5	352	2817	1	821	0	1233	CTS/ABCD1/PXA1		comatose/ATP-binding cassette D1/peroxisomal ABC transporter 1	Jasmonic acid biosynthesis;Auxin biosynthesis		0.41	0.383333	3.08	1.28667
i4_LQ_SeedM_c11649/f1p0/4706			AT4G39850.4	73.438	1344	340	8	345	4361	1	1332	0	1992	CTS/ABCD1/PXA1		comatose/ATP-binding cassette D1/peroxisomal ABC transporter 1	Jasmonic acid biosynthesis;Auxin biosynthesis		0.205	0.08	0.44	0.326667
i4_LQ_SeedM_c12003/f1p0/4516			AT4G39850.4	69.77	1085	267	8	1109	4210	258	1332	0	1499	CTS/ABCD1/PXA1		comatose/ATP-binding cassette D1/peroxisomal ABC transporter 1	Jasmonic acid biosynthesis;Auxin biosynthesis		0.005	0	0.0333333	0.01
i4_LQ_SeedM_c12086/f1p0/5025			AT4G39850.4	76.834	1213	272	5	567	4202	128	1332	0	1927	CTS/ABCD1/PXA1		comatose/ATP-binding cassette D1/peroxisomal ABC transporter 1	Jasmonic acid biosynthesis;Auxin biosynthesis		1.475	0.213333	0.5	0.543333
i4_LQ_SeedM_c12890/f1p10/4894			AT4G39850.4	78.15	508	109	2	1868	3388	481	987	0	816	CTS/ABCD1/PXA1		comatose/ATP-binding cassette D1/peroxisomal ABC transporter 1	Jasmonic acid biosynthesis;Auxin biosynthesis		0.085	0.19	0.47	0.24
i4_LQ_SeedM_c14391/f4p16/4944	i4_LQ_SeedM_c14391/f4p16/4944	C8	AT4G39850.4	75.73	993	231	5	272	3238	1	987	0	1506	CTS/ABCD1/PXA1		comatose/ATP-binding cassette D1/peroxisomal ABC transporter 1	Jasmonic acid biosynthesis;Auxin biosynthesis		0.415	0.163333	1.17333	0.466667
i4_LQ_SeedM_c14692/f1p0/4684	i4_LQ_SeedM_c14692/f1p0/4684	C9	AT4G39850.4	72.842	1344	321	9	182	4117	1	1332	0	1975	CTS/ABCD1/PXA1		comatose/ATP-binding cassette D1/peroxisomal ABC transporter 1	Jasmonic acid biosynthesis;Auxin biosynthesis		0	0	0.193333	0.113333
i4_LQ_SeedM_c14758/f1p6/4590			AT4G39850.4	74.071	1103	244	7	765	4064	269	1332	0	1676	CTS/ABCD1/PXA1		comatose/ATP-binding cassette D1/peroxisomal ABC transporter 1	Jasmonic acid biosynthesis;Auxin biosynthesis		0.37	0.08	0.326667	0.31
i4_LQ_SeedM_c18082/f1p6/4854			AT4G39850.4	73.455	825	212	5	356	2821	1	821	0	1221	CTS/ABCD1/PXA1		comatose/ATP-binding cassette D1/peroxisomal ABC transporter 1	Jasmonic acid biosynthesis;Auxin biosynthesis		0.165	0.226667	0.12	0.143333
i4_LQ_SeedM_c18133/f1p0/4736			AT4G39850.4	77.388	1225	268	5	494	4165	116	1332	0	1959	CTS/ABCD1/PXA1		comatose/ATP-binding cassette D1/peroxisomal ABC transporter 1	Jasmonic acid biosynthesis;Auxin biosynthesis		2.41	0.99	2	1.66333
i4_LQ_SeedM_c18950/f1p2/4868			AT4G39850.4	71.371	496	136	2	1923	3410	647	1136	0	711	CTS/ABCD1/PXA1		comatose/ATP-binding cassette D1/peroxisomal ABC transporter 1	Jasmonic acid biosynthesis;Auxin biosynthesis		0	0	0	0
i4_LQ_SeedM_c19102/f1p0/4467			AT4G39850.4	72.917	384	103	1	1806	2957	544	926	0	566	CTS/ABCD1/PXA1		comatose/ATP-binding cassette D1/peroxisomal ABC transporter 1	Jasmonic acid biosynthesis;Auxin biosynthesis		0.01	0.0133333	0.0533333	0.00666667
i4_LQ_SeedM_c19605/f1p0/4818			AT4G39850.4	70.984	772	216	4	1689	4001	506	1270	0	1106	CTS/ABCD1/PXA1		comatose/ATP-binding cassette D1/peroxisomal ABC transporter 1	Jasmonic acid biosynthesis;Auxin biosynthesis		0.005	0.00666667	0.00333333	0
i4_LQ_SeedM_c19684/f1p0/4930	i4_LQ_SeedM_c19684/f1p0/4930	C9	AT4G39850.4	73.251	1372	322	9	272	4372	1	1332	0	2017	CTS/ABCD1/PXA1		comatose/ATP-binding cassette D1/peroxisomal ABC transporter 1	Jasmonic acid biosynthesis;Auxin biosynthesis		0.67	0	3.24333	1.30667
i4_LQ_SeedM_c19685/f1p34/5031			AT4G39850.4	74.7	834	203	4	1658	4156	506	1332	0	1279	CTS/ABCD1/PXA1		comatose/ATP-binding cassette D1/peroxisomal ABC transporter 1	Jasmonic acid biosynthesis;Auxin biosynthesis		0.025	0.0133333	0.04	0.02
i4_LQ_SeedM_c19859/f1p0/4677			AT4G39850.4	74.94	834	201	4	1791	4289	506	1332	0	1285	CTS/ABCD1/PXA1		comatose/ATP-binding cassette D1/peroxisomal ABC transporter 1	Jasmonic acid biosynthesis;Auxin biosynthesis		0.035	0.00333333	0	0.1
i4_LQ_SeedM_c21108/f1p1/4420			AT4G39850.4	59.052	464	157	9	2735	4051	818	1273	0	493	CTS/ABCD1/PXA1		comatose/ATP-binding cassette D1/peroxisomal ABC transporter 1	Jasmonic acid biosynthesis;Auxin biosynthesis		0.03	0.00333333	0.02	0
i4_LQ_SeedM_c2135/f1p0/4839			AT4G39850.4	73.705	772	195	4	1790	4102	506	1270	0	1156	CTS/ABCD1/PXA1		comatose/ATP-binding cassette D1/peroxisomal ABC transporter 1	Jasmonic acid biosynthesis;Auxin biosynthesis		0	0	0.06	0.0566667
i4_LQ_SeedM_c21708/f1p36/4598	i4_LQ_SeedM_c21708/f1p36/4598	C8	AT4G39850.4	74.32	919	227	5	1330	4083	360	1270	0	1380	CTS/ABCD1/PXA1		comatose/ATP-binding cassette D1/peroxisomal ABC transporter 1	Jasmonic acid biosynthesis;Auxin biosynthesis		0.01	0	0.11	0.0333333
i4_LQ_SeedM_c21921/f1p7/4921	i4_LQ_SeedM_c21921/f1p7/4921	C7	AT4G39850.4	75.475	1105	250	6	164	3433	3	1101	0	1668	CTS/ABCD1/PXA1		comatose/ATP-binding cassette D1/peroxisomal ABC transporter 1	Jasmonic acid biosynthesis;Auxin biosynthesis		0.125	0.01	0.173333	0.343333
i4_LQ_SeedM_c22977/f1p117/4975			AT4G39850.4	72.971	1380	320	9	183	4307	1	1332	0	2018	CTS/ABCD1/PXA1		comatose/ATP-binding cassette D1/peroxisomal ABC transporter 1	Jasmonic acid biosynthesis;Auxin biosynthesis		2.21	0.223333	2.76333	1.79
i4_LQ_SeedM_c2398/f1p13/4254	i4_LQ_SeedM_c2398/f1p13/4254	C1	AT4G39850.4	75.048	1042	253	5	360	3476	1	1038	0	1595	CTS/ABCD1/PXA1		comatose/ATP-binding cassette D1/peroxisomal ABC transporter 1	Jasmonic acid biosynthesis;Auxin biosynthesis		0.04	0.2	0.0233333	0.00666667
i4_LQ_SeedM_c3148/f1p0/4820			AT4G39850.4	81.368	585	108	1	582	2336	116	699	0	995	CTS/ABCD1/PXA1		comatose/ATP-binding cassette D1/peroxisomal ABC transporter 1	Jasmonic acid biosynthesis;Auxin biosynthesis		0.05	0	0.136667	0.0433333
i4_LQ_SeedM_c3401/f1p5/4777			AT4G39850.4	74.822	981	238	5	1526	4465	360	1332	0	1504	CTS/ABCD1/PXA1		comatose/ATP-binding cassette D1/peroxisomal ABC transporter 1	Jasmonic acid biosynthesis;Auxin biosynthesis		0.02	0.0266667	0	0
i4_LQ_SeedM_c3569/f1p0/5009	i4_LQ_SeedM_c3569/f1p0/5009	C1	AT4G39850.4	74.035	1321	329	8	607	4557	22	1332	0	2006	CTS/ABCD1/PXA1		comatose/ATP-binding cassette D1/peroxisomal ABC transporter 1	Jasmonic acid biosynthesis;Auxin biosynthesis		0	1.04	0.0766667	0
i4_LQ_SeedM_c4284/f1p88/4828			AT4G39850.4	75.852	704	161	4	272	2371	1	699	0	1069	CTS/ABCD1/PXA1		comatose/ATP-binding cassette D1/peroxisomal ABC transporter 1	Jasmonic acid biosynthesis;Auxin biosynthesis		0.57	0.103333	0.623333	0.443333
i4_LQ_SeedM_c4408/f1p5/4599			AT4G39850.4	66.667	1095	340	10	397	3642	18	1100	0	1428	CTS/ABCD1/PXA1		comatose/ATP-binding cassette D1/peroxisomal ABC transporter 1	Jasmonic acid biosynthesis;Auxin biosynthesis		0.015	0.00666667	0.0166667	0.0233333
i4_LQ_SeedM_c5216/f1p0/4918			AT4G39850.4	75.943	981	226	6	1428	4364	360	1332	0	1529	CTS/ABCD1/PXA1		comatose/ATP-binding cassette D1/peroxisomal ABC transporter 1	Jasmonic acid biosynthesis;Auxin biosynthesis		0	0.01	0	0.0233333
i4_LQ_SeedM_c5759/f1p5/4764			AT4G39850.4	73.139	618	159	3	2515	4365	721	1332	0	942	CTS/ABCD1/PXA1		comatose/ATP-binding cassette D1/peroxisomal ABC transporter 1	Jasmonic acid biosynthesis;Auxin biosynthesis		0.015	0	0.0433333	0
i4_LQ_SeedM_c5909/f1p0/5078			AT4G39850.4	77.823	744	152	3	1262	3460	360	1101	0	1172	CTS/ABCD1/PXA1		comatose/ATP-binding cassette D1/peroxisomal ABC transporter 1	Jasmonic acid biosynthesis;Auxin biosynthesis		0.185	0.09	0.116667	0.22
i4_LQ_SeedM_c6282/f1p13/4485			AT4G39850.4	73.729	354	92	1	1700	2761	506	858	0	528	CTS/ABCD1/PXA1		comatose/ATP-binding cassette D1/peroxisomal ABC transporter 1	Jasmonic acid biosynthesis;Auxin biosynthesis		0.01	0.0233333	0.00666667	0.00666667
i4_LQ_SeedM_c6451/f1p96/4876			AT4G39850.4	73.994	1342	335	8	364	4377	1	1332	0	2036	CTS/ABCD1/PXA1		comatose/ATP-binding cassette D1/peroxisomal ABC transporter 1	Jasmonic acid biosynthesis;Auxin biosynthesis		0.025	0.0266667	0.02	0.0133333
i4_LQ_SeedM_c8405/f1p0/4826	i4_LQ_SeedM_c8405/f1p0/4826	C10	AT4G39850.4	74.197	872	218	5	412	3018	18	885	0	1316	CTS/ABCD1/PXA1		comatose/ATP-binding cassette D1/peroxisomal ABC transporter 1	Jasmonic acid biosynthesis;Auxin biosynthesis		3.555	0.86	3.91333	2.03333
i4_LQ_SeedM_c8924/f1p0/4617	i4_LQ_SeedM_c8924/f1p0/4617	C10	AT4G39850.4	74.479	1344	325	9	184	4197	1	1332	0	2041	CTS/ABCD1/PXA1		comatose/ATP-binding cassette D1/peroxisomal ABC transporter 1	Jasmonic acid biosynthesis;Auxin biosynthesis		1.78	0.116667	3.60333	2.31667
i4_LQ_SeedM_c8927/f1p0/4873			AT4G39850.4	77.737	822	170	3	806	3238	287	1106	0	1299	CTS/ABCD1/PXA1		comatose/ATP-binding cassette D1/peroxisomal ABC transporter 1	Jasmonic acid biosynthesis;Auxin biosynthesis		0	0	0	0
i4_LQ_SeedM_c9939/f1p3/4899			AT4G39850.4	73.708	658	160	4	349	2316	1	647	0	986	CTS/ABCD1/PXA1		comatose/ATP-binding cassette D1/peroxisomal ABC transporter 1	Jasmonic acid biosynthesis;Auxin biosynthesis		0.035	0.03	0.0966667	0.0233333
i5_LQ_SeedM_c12175/f1p2/5025			AT4G39850.4	72.697	597	151	2	1700	3457	506	1101	0	879	CTS/ABCD1/PXA1		comatose/ATP-binding cassette D1/peroxisomal ABC transporter 1	Jasmonic acid biosynthesis;Auxin biosynthesis		0.04	0	0.00333333	0.00666667
i5_LQ_SeedM_c12431/f1p0/5076	i5_LQ_SeedM_c12431/f1p0/5076	C3	AT4G39850.4	74.143	1342	333	8	287	4300	1	1332	0	2036	CTS/ABCD1/PXA1		comatose/ATP-binding cassette D1/peroxisomal ABC transporter 1	Jasmonic acid biosynthesis;Auxin biosynthesis		0.8	3.62	1.32333	0.746667
i5_LQ_SeedM_c3527/f1p0/5218	i5_LQ_SeedM_c3527/f1p0/5218	C1	AT4G39850.4	77.958	862	187	3	623	3205	128	987	0	1387	CTS/ABCD1/PXA1		comatose/ATP-binding cassette D1/peroxisomal ABC transporter 1	Jasmonic acid biosynthesis;Auxin biosynthesis		0	0.103333	0	0
i5_LQ_SeedM_c5342/f1p5/5449			AT4G39850.4	78.466	678	144	2	1381	3414	360	1035	0	1084	CTS/ABCD1/PXA1		comatose/ATP-binding cassette D1/peroxisomal ABC transporter 1	Jasmonic acid biosynthesis;Auxin biosynthesis		0.045	0.02	0.06	0.0533333
i5_LQ_SeedM_c6367/f1p2/5576			AT4G39850.4	75.127	394	96	2	1350	2531	360	751	0	595	CTS/ABCD1/PXA1		comatose/ATP-binding cassette D1/peroxisomal ABC transporter 1	Jasmonic acid biosynthesis;Auxin biosynthesis		0.005	0	0	0.00666667
i5_LQ_SeedM_c7113/f1p4/5758			AT4G39850.4	69.337	362	107	2	351	1430	1	360	0	513	CTS/ABCD1/PXA1		comatose/ATP-binding cassette D1/peroxisomal ABC transporter 1	Jasmonic acid biosynthesis;Auxin biosynthesis		0.015	0.00666667	0.03	0.04
i5_LQ_SeedM_c8909/f1p0/5294			AT4G39850.4	70.805	298	81	2	755	1648	917	1208	0	437	CTS/ABCD1/PXA1		comatose/ATP-binding cassette D1/peroxisomal ABC transporter 1	Jasmonic acid biosynthesis;Auxin biosynthesis		0.285	0.386667	0.846667	0.7
i5_LQ_SeedM_c9781/f1p0/5374	i5_LQ_SeedM_c9781/f1p0/5374	C7	AT4G39850.4	75.61	1107	249	6	272	3547	1	1101	0	1674	CTS/ABCD1/PXA1		comatose/ATP-binding cassette D1/peroxisomal ABC transporter 1	Jasmonic acid biosynthesis;Auxin biosynthesis		0.155	0.0633333	0.77	1.53667
i1_LQ_SeedM_c13214/f1p0/1908			AT3G06860.1	72.254	519	144	0	9	1565	132	650	0	781	MFP2		multifunctional protein 2	Jasmonic acid biosynthesis	Jasmonic acid biosynthesis	5.05	3.81333	5.57333	4.15667
i2_HQ_SeedM_c33186/f2p12/2635			AT3G06860.1	72.346	716	194	1	165	2300	6	721	0	1063	MFP2		multifunctional protein 2	Jasmonic acid biosynthesis	Jasmonic acid biosynthesis	44.22	16.8533	35.6967	16.0333
i2_HQ_SeedM_c62143/f13p14/2507	i2_HQ_SeedM_c62143/f13p14/2507	C1	AT3G06860.1	72.207	716	195	1	85	2220	6	721	0	1057	MFP2		multifunctional protein 2	Jasmonic acid biosynthesis	Jasmonic acid biosynthesis	7.98	117.003	8.78	8.2
i2_LQ_SeedM_c11833/f1p9/2603	i2_LQ_SeedM_c11833/f1p9/2603	C3	AT3G06860.1	73.75	720	189	0	159	2318	6	725	0	1094	MFP2		multifunctional protein 2	Jasmonic acid biosynthesis	Jasmonic acid biosynthesis	19.24	30.1667	24.63	14.5733
i2_LQ_SeedM_c13191/f1p2/2831	i2_LQ_SeedM_c13191/f1p2/2831	C10	AT3G06860.1	63.953	86	31	0	1744	2001	452	537	1.38e-35	125	MFP2		multifunctional protein 2	Jasmonic acid biosynthesis	Jasmonic acid biosynthesis	0.355	0.04	0.38	0.453333
i2_LQ_SeedM_c13217/f1p18/2927			AT3G06860.1	72.207	716	195	1	504	2639	6	721	0	1061	MFP2		multifunctional protein 2	Jasmonic acid biosynthesis	Jasmonic acid biosynthesis	0	0.0333333	0	0
i2_LQ_SeedM_c18508/f1p13/2512			AT3G06860.1	73.599	553	146	0	572	2230	169	721	0	868	MFP2		multifunctional protein 2	Jasmonic acid biosynthesis	Jasmonic acid biosynthesis	0.225	10.7667	1.60333	1.42
i2_LQ_SeedM_c18604/f1p14/2485	i2_LQ_SeedM_c18604/f1p14/2485	C10	AT3G06860.1	75.497	453	111	0	833	2191	269	721	0	734	MFP2		multifunctional protein 2	Jasmonic acid biosynthesis	Jasmonic acid biosynthesis	15.595	0.783333	18.1033	5.05667
i2_LQ_SeedM_c35464/f1p0/2715			AT3G06860.1	41.715	513	263	11	768	2252	176	670	2.61e-87	290	MFP2		multifunctional protein 2	Jasmonic acid biosynthesis	Jasmonic acid biosynthesis	0	0	0	0
i2_LQ_SeedM_c38108/f1p12/2349			AT3G06860.1	72.855	641	174	0	173	2095	81	721	0	961	MFP2		multifunctional protein 2	Jasmonic acid biosynthesis	Jasmonic acid biosynthesis	0.47	12.8633	4.65667	0.866667
i2_LQ_SeedM_c5247/f1p25/2617			AT3G06860.1	71.457	494	141	0	1885	404	232	725	0	763	MFP2		multifunctional protein 2	Jasmonic acid biosynthesis	Jasmonic acid biosynthesis	17.475	26.2167	19.73	22.5133
i2_LQ_SeedM_c56881/f1p14/2253			AT3G06860.1	71.862	494	139	0	367	1848	232	725	0	766	MFP2		multifunctional protein 2	Jasmonic acid biosynthesis	Jasmonic acid biosynthesis	5.805	7.69667	9.03	5.89
i2_LQ_SeedM_c67745/f1p17/2534	i2_LQ_SeedM_c67745/f1p17/2534	C1	AT3G06860.1	71.617	532	147	1	2501	918	6	537	0	761	MFP2		multifunctional protein 2	Jasmonic acid biosynthesis	Jasmonic acid biosynthesis	0.025	11.6067	0.456667	0.23
i3_HQ_SeedM_c17583/f2p11/3802			AT3G06860.1	65.116	86	30	0	2884	3141	452	537	3.64e-35	125	MFP2		multifunctional protein 2	Jasmonic acid biosynthesis	Jasmonic acid biosynthesis	0.595	0.3	0.736667	0.84
i3_LQ_SeedM_c19444/f1p0/3079			AT3G06860.1	48.193	83	10	1	2532	2780	645	694	3.06e-16	74.7	MFP2		multifunctional protein 2	Jasmonic acid biosynthesis	Jasmonic acid biosynthesis	0.12	0.13	0.0266667	0.07
i3_LQ_SeedM_c21892/f1p0/3460	i3_LQ_SeedM_c21892/f1p0/3460	C1	AT3G06860.1	65.116	86	30	0	2602	2859	452	537	2.78e-35	126	MFP2		multifunctional protein 2	Jasmonic acid biosynthesis	Jasmonic acid biosynthesis	0.135	0.633333	0.12	0.233333
i3_LQ_SeedM_c22369/f1p77/3790			AT3G06860.1	45.912	159	54	2	393	869	453	579	1.17e-47	135	MFP2		multifunctional protein 2	Jasmonic acid biosynthesis	Jasmonic acid biosynthesis	0.005	0.01	0	0.00666667
i1_LQ_SeedM_c19475/f1p6/1968	i1_LQ_SeedM_c19475/f1p6/1968	C5	AT1G18870.1	56.226	530	214	6	73	1647	39	555	0	589	ICS2	5.4.4.2	isochorismate synthase	salicylate biosynthesis I		3.575	1.77333	0.256667	2.9
i2_LQ_SeedM_c40906/f1p0/2446			AT1G18870.1	60.417	96	38	0	156	443	362	457	2.09e-74	122	ICS2	5.4.4.2	isochorismate synthase	salicylate biosynthesis I		0.625	0.34	0.14	0.433333
i2_LQ_SeedM_c41027/f1p0/2360			AT1G18870.1	57.958	333	128	1	663	1625	223	555	4.34e-153	391	ICS2	5.4.4.2	isochorismate synthase	salicylate biosynthesis I		2.725	0.64	0.333333	1.82667
i3_LQ_SeedM_c10590/f1p22/3197	i3_LQ_SeedM_c10590/f1p22/3197	C5	AT1G18870.3	48.205	195	83	6	82	651	42	223	2.03e-81	169	ICS2	5.4.4.2	isochorismate synthase	salicylate biosynthesis I		1.335	0.453333	0.0933333	0.966667
i1_LQ_SeedM_c13128/f1p3/1772	i1_LQ_SeedM_c13128/f1p3/1772	C3	AT1G73880.1	48.523	474	218	9	61	1437	1	463	6.81e-133	397	UGT89B1	2.4.1.-	2,5-DHBA UDP-glucosyltransferase	salicylate glucosides biosynthesis II		3.31	6.01667	5.75	2.63333
i1_LQ_SeedM_c13379/f1p0/1632	i1_LQ_SeedM_c13379/f1p0/1632	C7	AT1G73880.1	48.325	418	197	5	251	1486	68	472	4.8e-123	370	UGT89B1	2.4.1.-	2,5-DHBA UDP-glucosyltransferase	salicylate glucosides biosynthesis II		4.325	3.77667	10.6167	12
i1_LQ_SeedM_c22593/f1p12/1609	i1_LQ_SeedM_c22593/f1p12/1609	C7	AT1G73880.1	49.364	472	217	6	81	1469	14	472	4.55e-122	367	UGT89B1	2.4.1.-	2,5-DHBA UDP-glucosyltransferase	salicylate glucosides biosynthesis II		8.105	7.07333	23.4233	22.8133
i1_LQ_SeedM_c7927/f1p0/1701			AT1G73880.1	49.431	439	194	9	191	1447	1	431	1.14e-128	385	UGT89B1	2.4.1.-	2,5-DHBA UDP-glucosyltransferase	salicylate glucosides biosynthesis II		37.305	33.4633	90.5367	79.7133
i4_LQ_SeedM_c6071/f1p0/4678	i4_LQ_SeedM_c6071/f1p0/4678	C7	AT1G73880.1	43.443	366	172	10	242	1273	85	437	4.88e-81	276	UGT89B1	2.4.1.-	2,5-DHBA UDP-glucosyltransferase	salicylate glucosides biosynthesis II		2.195	2.82	8.39333	12.04
i1_HQ_SeedM_c13575/f4p0/1537	i1_HQ_SeedM_c13575/f4p0/1537	C8	AT2G43820.1	52.516	457	199	8	27	1382	1	444	2.51e-146	427	UGT74F2;SAGT1	2.4.1.-	salicylate glucosyltransferase (ester-forming)	salicylate glucosides biosynthesis III		3.405	1.55667	32.2233	3.91
i1_LQ_SeedM_c11702/f1p1/1647			AT2G43820.1	40.945	381	189	10	46	1161	2	355	5.29e-75	244	UGT74F2;SAGT1	2.4.1.-	salicylate glucosyltransferase (ester-forming)	salicylate glucosides biosynthesis III		0.025	0	0.13	0.01
i1_LQ_SeedM_c12299/f1p4/1640			AT2G43820.1	52.298	457	200	7	46	1404	2	444	2.09e-145	426	UGT74F2;SAGT1	2.4.1.-	salicylate glucosyltransferase (ester-forming)	salicylate glucosides biosynthesis III		1.025	0.876667	14.8667	1.98667
i1_LQ_SeedM_c20001/f1p11/1551	i1_LQ_SeedM_c20001/f1p11/1551	C9	AT2G43820.1	52.079	457	200	8	46	1401	2	444	1.78e-143	420	UGT74F2;SAGT1	2.4.1.-	salicylate glucosyltransferase (ester-forming)	salicylate glucosides biosynthesis III		2.335	0.0933333	54.6567	5.54
i2_LQ_SeedM_c40194/f1p24/2760	i2_LQ_SeedM_c40194/f1p24/2760	C8	AT2G43820.1	45.091	275	124	7	48	863	2	252	1.38e-59	211	UGT74F2;SAGT1	2.4.1.-	salicylate glucosyltransferase (ester-forming)	salicylate glucosides biosynthesis III		0.665	0.06	9.71667	1.52
i4_LQ_SeedM_c1021/f3p0/4943	i4_LQ_SeedM_c1021/f3p0/4943	C8	AT2G43820.1	51.152	217	91	5	49	690	2	206	1.81e-57	207	UGT74F2;SAGT1	2.4.1.-	salicylate glucosyltransferase (ester-forming)	salicylate glucosides biosynthesis III		0.025	0	1.75333	0.01
i4_LQ_SeedM_c2791/f1p0/4795	i4_LQ_SeedM_c2791/f1p0/4795	C8	AT2G43820.1	52.381	210	84	4	26	619	1	206	1.17e-59	213	UGT74F2;SAGT1	2.4.1.-	salicylate glucosyltransferase (ester-forming)	salicylate glucosides biosynthesis III		0.31	0.0933333	1.33	0.49
i4_LQ_SeedM_c8916/f1p0/4672	i4_LQ_SeedM_c8916/f1p0/4672	C8	AT2G43820.1	51.152	217	91	5	48	689	2	206	1.35e-57	207	UGT74F2;SAGT1	2.4.1.-	salicylate glucosyltransferase (ester-forming)	salicylate glucosides biosynthesis III		0	0	0.73	0.05
i4_LQ_SeedM_c9504/f1p9/4741	i4_LQ_SeedM_c9504/f1p9/4741	C8	AT2G43820.1	51.152	217	91	5	46	687	2	206	2.18e-57	206	UGT74F2;SAGT1	2.4.1.-	salicylate glucosyltransferase (ester-forming)	salicylate glucosides biosynthesis III		0.07	0.02	2.36667	0.13
i5_LQ_SeedM_c12453/f1p22/5047			AT2G43820.1	52.074	217	90	5	29	670	1	206	3.8e-60	214	UGT74F2;SAGT1	2.4.1.-	salicylate glucosyltransferase (ester-forming)	salicylate glucosides biosynthesis III		0.02	0.02	0.14	0.01
i5_LQ_SeedM_c3602/f1p6/5150			AT2G43820.1	47.015	134	67	2	57	455	2	132	3.19e-28	120	UGT74F2;SAGT1	2.4.1.-	salicylate glucosyltransferase (ester-forming)	salicylate glucosides biosynthesis III		0.005	0.00333333	0.0333333	0
i6_LQ_SeedM_c1025/f1p0/6935	i6_LQ_SeedM_c1025/f1p0/6935	C8	AT2G43820.1	49.77	217	94	6	47	688	2	206	4.58e-50	186	UGT74F2;SAGT1	2.4.1.-	salicylate glucosyltransferase (ester-forming)	salicylate glucosides biosynthesis III		0.005	0	0.0766667	0.00333333
i9_LQ_SeedM_c65/f1p0/9403	i9_LQ_SeedM_c65/f1p0/9403	C8	AT2G43820.1	49.309	217	95	5	4970	4329	2	206	3.73e-52	192	UGT74F2;SAGT1	2.4.1.-	salicylate glucosyltransferase (ester-forming)	salicylate glucosides biosynthesis III		0.005	0.00333333	0.726667	0.01

## Sheet: Hormone signaling gene
Table S8 List of hormone metabolic and signaling genes in P. Sibiricum transcriptome.
Unigene ID	DEG	Cluster No. of DEG	At ID.	% identity	alignment length	mismatches	gap opens	q. start	q. end	s. start	s. end	evalue	bit score	KO IDa	KO name/description	Arabidopsis gene name	Involved hormone	Seed(FPKM)	Corm(FPKM)	Str_S(FPKM)	Eme_S(FPKM)
i0_LQ_SeedM_c8831/f1p3/976	i0_LQ_SeedM_c8831/f1p3/976	C1	AT4G17870.1	65.922	179	60	1	221	2289	6	586	0	787	K14496	PYRABACTIN RESISTANCE 1/ regulatory component of ABA receptor 11	RCAR11/PYR1	ABA	7.83	21.9867	6.33333	9.75333
i0_LQ_SeedM_c12585/f1p16/726	i0_LQ_SeedM_c12585/f1p16/726	C8	AT2G26040.1	36.709	79	50	0	196	1381	8	369	5.43e-99	321	K14496	PYR1-like 2/regulatory components of ABA receptor 14	RCAR14/PYL2	ABA	42.165	18.5867	51.5767	15.4633
i0_LQ_SeedM_c4912/f1p8/658			AT2G26040.1	36.709	79	50	0	212	1501	8	379	5.09e-102	331	K14496	PYR1-like 2/regulatory components of ABA receptor 14	RCAR14/PYL2	ABA	372.195	294.45	2466.08	379.923
i0_LQ_SeedM_c7070/f1p0/724			AT2G26040.1	35.443	79	51	0	186	1650	11	369	3.12e-106	343	K14496	PYR1-like 2/regulatory components of ABA receptor 14	RCAR14/PYL2	ABA	2.435	1.39667	3.65667	1.73333
i1_LQ_SeedM_c14446/f1p0/1214			AT5G53160.2	80.117	171	34	0	261	3771	557	1171	6.51e-63	236	K14496	regulatory components of ABA receptor 3;PYR1-like 8	RCAR3/PYL8	ABA	40.33	26.1433	72.2967	34.4933
i1_LQ_SeedM_c24968/f1p3/1093	i1_LQ_SeedM_c24968/f1p3/1093	C9	AT5G53160.2	78.659	164	35	0	243	4063	677	1173	0	540	K14496	regulatory components of ABA receptor 3;PYR1-like 8	RCAR3/PYL8	ABA	33.295	39.3267	161.907	85.5467
i1_LQ_SeedM_c24220/f1p0/1250			AT5G53160.2	77.193	171	39	0	204	3881	514	1115	0	691	K14496	regulatory components of ABA receptor 3;PYR1-like 8	RCAR3/PYL8	ABA	1.15	0.79	3.99667	1.30667
i2_LQ_SeedM_c41638/f1p3/2045			AT5G53160.1	82.857	105	18	0	290	4165	563	1174	0	714	K14496	regulatory components of ABA receptor 3;PYR1-like 8	RCAR3/PYL8	ABA	13.88	24.72	24.92	33.4633
i1_HQ_SeedM_c16108/f3p0/1434	i1_HQ_SeedM_c16108/f3p0/1434	C8	AT5G53160.2	81.287	171	32	0	303	3865	223	1173	0	1235	K14496	regulatory components of ABA receptor 3;PYR1-like 8	RCAR3/PYL8	ABA	122.36	151.307	362.45	119.88
i1_LQ_SeedM_c11944/f1p0/1303			AT5G53160.2	87.5	88	11	0	579	4170	223	1174	0	1237	K14496	regulatory components of ABA receptor 3;PYR1-like 8	RCAR3/PYL8	ABA	15.135	20.1533	15.0033	27.39
i2_LQ_SeedM_c6414/f1p3/3009			AT5G53160.1	81.132	106	20	0	221	4219	223	1173	0	1238	K14496	regulatory components of ABA receptor 3;PYR1-like 8	RCAR3/PYL8	ABA	5.625	5.57333	11.9867	6.71
i0_LQ_SeedM_c12913/f1p0/865	i0_LQ_SeedM_c12913/f1p0/865	C2	AT5G05440.1	57.738	168	70	1	181	946	73	202	7.1e-28	117	K14496	Polyketide cyclase/dehydrase and lipid transport superfamily protein	PYL5	ABA	5.945	19.1967	1.69333	4.87667
i0_LQ_SeedM_c1220/f3p11/735			AT2G40330.1	38.462	78	47	1	190	1948	3	473	0	786	K14496	PYR1-like 6/regulatory components of ABA receptor 9	RCAR9/PYL6	ABA	77.09	51.24	5728.63	120.017
i2_LQ_SeedM_c52016/f1p3/2336	i2_LQ_SeedM_c52016/f1p3/2336	C3	AT1G01360.1	75.51	49	12	0	1615	1761	120	168	1.57e-18	79	K14496	PYRABACTIN RESISTANCE 1-LIKE 9, regulatory component of ABA receptor 1	RCAR1/PYL9	ABA	0.45	1.88667	2.37667	0.33
i2_LQ_SeedM_c13193/f1p2/2915			AT4G27920.1	73.016	63	16	1	501	646	1	184	2.79e-107	309	K14496	PYR1-like 10	PYL10	ABA	5.8	6.58333	23.3867	11.3267
i2_HQ_SeedM_c30463/f6p4/2661	i2_HQ_SeedM_c30463/f6p4/2661	C10	AT1G72770.4	63.526	329	111	4	1256	2227	187	511	7.33e-136	416	K14497	HYPERSENSITIVE TO ABA1	HAB1	ABA	47.56	23.3267	80.09	74.5367
i2_LQ_SeedM_c46616/f3p4/2678	i2_LQ_SeedM_c46616/f3p4/2678	C10	AT1G72770.4	63.526	329	111	4	1211	2182	187	511	8.49e-136	416	K14497	HYPERSENSITIVE TO ABA1	HAB1	ABA	21.11	6.14667	24.81	26.5233
i2_LQ_SeedM_c54340/f1p3/2189	i2_LQ_SeedM_c54340/f1p3/2189	C1	AT1G72770.4	61.905	336	119	4	1024	2016	180	511	2.1e-128	392	K14497	HYPERSENSITIVE TO ABA1	HAB1	ABA	0	1.01333	0.03	0.0266667
i2_LQ_SeedM_c58660/f1p4/2750			AT1G72770.4	62.5	336	117	4	1192	2184	180	511	1.3e-130	402	K14497	HYPERSENSITIVE TO ABA1	HAB1	ABA	40.07	24.4967	43.5933	46.9667
i2_LQ_SeedM_c66992/f1p1/3034	i2_LQ_SeedM_c66992/f1p1/3034	C4	AT1G72770.4	58.333	144	54	3	2471	2884	365	508	2.07e-44	169	K14497	HYPERSENSITIVE TO ABA1	HAB1	ABA	8.335	2.53	6.18333	10.8667
i4_LQ_SeedM_c11185/f1p5/4574	i4_LQ_SeedM_c11185/f1p5/4574	C8	AT1G72770.4	70.175	57	17	0	4168	4338	401	457	5.5e-31	97.8	K14497	HYPERSENSITIVE TO ABA1	HAB1	ABA	1.145	0.6	3.38667	1.26667
i5_LQ_SeedM_c1119/f2p0/5682	i5_LQ_SeedM_c1119/f2p0/5682	C8	AT1G72770.4	68.293	123	33	2	4912	5268	390	510	5.17e-42	163	K14497	HYPERSENSITIVE TO ABA1	HAB1	ABA	0.51	0.16	1.78	0.656667
i2_LQ_SeedM_c11133/f1p1/2249	i2_LQ_SeedM_c11133/f1p1/2249	C10	AT1G17550.2	67.857	112	35	1	1628	1963	401	511	2.26e-39	153	K14497	homology to ABI2， PP2C	HAB2	ABA	1.09	0.0633333	2.27	1.13667
i2_LQ_SeedM_c14875/f1p2/2031			AT1G17550.2	62.286	350	118	5	754	1788	171	511	1.85e-138	416	K14497	homology to ABI2， PP2C	HAB2	ABA	7.365	6.79	7	4.95
i2_LQ_SeedM_c32765/f1p2/2857			AT1G17550.2	58.025	243	88	4	722	1432	171	405	4.65e-78	264	K14497	homology to ABI2， PP2C	HAB2	ABA	5.655	3.54333	10.3667	3.27
i2_LQ_SeedM_c54948/f1p2/2123			AT1G17550.2	59.833	239	83	4	710	1411	171	401	4.35e-82	270	K14497	homology to ABI2， PP2C	HAB2	ABA	6.645	2.80667	10.92	5.17667
i2_LQ_SeedM_c6132/f1p2/2772	i2_LQ_SeedM_c6132/f1p2/2772	C8	AT1G17550.2	70.47	149	42	1	1846	2292	364	510	8.62e-102	214	K14497	homology to ABI2， PP2C	HAB2	ABA	1.025	0.693333	4.39333	1.60667
i4_LQ_SeedM_c7842/f1p0/4407	i4_LQ_SeedM_c7842/f1p0/4407	C3	AT1G17550.2	67.857	112	35	1	4182	4517	401	511	1.01e-38	153	K14497	homology to ABI2， PP2C	HAB2	ABA	0.52	1.26667	1.76667	0.656667
i5_LQ_SeedM_c6513/f1p3/5561			AT1G17550.2	56.579	228	91	3	1193	1858	179	404	2.38e-71	249	K14497	homology to ABI2， PP2C	HAB2	ABA	0.13	0.0966667	0.296667	0.156667
i2_LQ_SeedM_c67858/f1p0/2926			AT5G59220.2	72.973	37	10	0	2278	1890	37	316	2.63e-162	476	K14497	highly ABA-induced PP2C gene 1	HAI1	ABA	0.19	0.0966667	0.656667	0.376667
i1_LQ_SeedM_c18102/f1p3/1262			AT1G07430.1	57.547	318	102	4	276	1133	107	423	5.82e-109	328	K14497	highly ABA-induced PP2C protein 2	HAI2; AIP1; HON	ABA	43.92	16.5667	18.4267	40.3533
i1_LQ_SeedM_c3858/f2p106/1553	i1_LQ_SeedM_c3858/f2p106/1553	C10	AT1G07430.1	61.635	318	98	4	485	1369	119	435	3.36e-115	348	K14497	highly ABA-induced PP2C protein 2	HAI2; AIP1; HON	ABA	31.845	5.26	68.4867	40.0967
i2_LQ_SeedM_c36870/f1p1/2128	i2_LQ_SeedM_c36870/f1p1/2128	C7	AT1G07430.1	63.077	195	69	2	249	830	119	311	1.04e-72	243	K14497	highly ABA-induced PP2C protein 2	HAI2; AIP1; HON	ABA	0.73	0.14	0.913333	1.3
i1_LQ_SeedM_c22967/f1p0/1748			AT2G29380.1	65.343	277	88	5	344	1063	33	286	9.93e-92	311	K14497	highly ABA-induced PP2C protein 3	HAI3	ABA	41.61	25.9467	20.54	27.42
i1_LQ_SeedM_c23505/f1p4/1624	i1_LQ_SeedM_c23505/f1p4/1624	C7	AT2G29380.1	59.105	313	86	5	413	811	60	112	3.61e-13	75.1	K14497	highly ABA-induced PP2C protein 3	HAI3	ABA	4.48	2.29333	10.5533	11.4933
i1_LQ_SeedM_c6124/f1p7/1511	i1_LQ_SeedM_c6124/f1p7/1511	C10	AT2G29380.1	66.308	279	86	4	412	2656	191	226	1.18e-07	56.6	K14497	highly ABA-induced PP2C protein 3	HAI3	ABA	33.59	9.40667	55.7767	52.5033
i1_LQ_SeedM_c7091/f1p0/1795	i1_LQ_SeedM_c7091/f1p0/1795	C10	AT2G29380.1	54.286	175	46	1	653	1187	24	339	2.79e-104	337	K14497	highly ABA-induced PP2C protein 3	HAI3	ABA	2.285	0.976667	5.77333	3.96333
i1_LQ_SeedM_c5687/f1p17/2029	i1_LQ_SeedM_c5687/f1p17/2029	C10	AT3G11410.1	42.258	310	119	10	117	3102	250	1159	0	1128	K14497	protein phosphatase 2CA	PP2CA	ABA	13.01	4.59	41.25	16.3067
i2_HQ_SeedM_c12066/f2p0/2417	i2_HQ_SeedM_c12066/f2p0/2417	C3	AT5G08590.2	59.155	71	20	2	1877	1027	1	328	1.5e-65	213	K14498	SNF1-related protein kinase 2.1	SNRK2.1	ABA	1.455	2.88667	1.87333	1.34333
i1_LQ_SeedM_c4172/f1p13/1500			AT1G60940.2	61.29	186	68	3	2	556	179	361	2.58e-58	197	K14498	SNF1-related protein kinase 2.10	SNRK2.10	ABA	4.525	4.12	3.72333	5.82667
i2_LQ_SeedM_c53991/f1p20/2809			AT5G66880.2	81.538	65	12	0	27	221	20	84	3.06e-27	115	K14498	sucrose nonfermenting 1(SNF1)-related protein kinase 2.3	SNRK2.3	ABA	0.16	0.236667	0.223333	0.0933333
i4_LQ_SeedM_c19688/f1p1/4528			AT5G66880.2	78.788	66	14	0	73	270	19	84	4.82e-26	112	K14498	sucrose nonfermenting 1(SNF1)-related protein kinase 2.3	SNRK2.3	ABA	0.225	0.246667	0.383333	0.0966667
i1_HQ_SeedM_c25303/f4p14/1564			AT1G10940.1	79.726	365	71	2	269	1360	1	363	0	569	K14498	SNRK2; serine/threonine-protein kinase SRK2 [EC:2.7.11.1]	SNRK2.4; ASK1; SRK2A	ABA	34.46	47.85	47.0167	45.5333
i1_HQ_SeedM_c8003/f3p0/1646			AT1G10940.1	79.781	366	66	3	343	1425	1	363	0	571	K14498	SNRK2; serine/threonine-protein kinase SRK2 [EC:2.7.11.1]	SNRK2.4; ASK1; SRK2A	ABA	55.57	84.4467	70.0033	62.2533
i1_LQ_SeedM_c13172/f1p3/2008			AT1G10940.1	67.742	186	53	2	1293	1835	180	363	2.21e-67	225	K14498	SNRK2; serine/threonine-protein kinase SRK2 [EC:2.7.11.1]	SNRK2.4; ASK1; SRK2A	ABA	4.39	3.75667	8.80333	4.52
i1_LQ_SeedM_c3629/f1p0/1782			AT1G10940.1	87.045	247	32	0	392	1132	1	247	5.89e-150	437	K14498	SNRK2; serine/threonine-protein kinase SRK2 [EC:2.7.11.1]	SNRK2.4; ASK1; SRK2A	ABA	3.73	2.64	3.27333	3.91667
i2_LQ_SeedM_c19759/f1p2/2593			AT1G10940.1	77.885	208	18	1	318	941	1	180	9.73e-107	333	K14498	SNRK2; serine/threonine-protein kinase SRK2 [EC:2.7.11.1]	SNRK2.4; ASK1; SRK2A	ABA	0.04	0.0366667	0.0266667	0
i2_LQ_SeedM_c22329/f1p3/2528			AT1G10940.1	91.111	180	16	0	318	857	1	180	2.68e-113	350	K14498	SNRK2; serine/threonine-protein kinase SRK2 [EC:2.7.11.1]	SNRK2.4; ASK1; SRK2A	ABA	5.76	1.71	4.86	5.28667
i2_LQ_SeedM_c36071/f1p3/2304			AT1G10940.1	85.577	104	15	0	293	604	1	104	3.41e-81	189	K14498	SNRK2; serine/threonine-protein kinase SRK2 [EC:2.7.11.1]	SNRK2.4; ASK1; SRK2A	ABA	0.555	0.743333	0.59	0.68
i4_LQ_SeedM_c11929/f1p2/5044			AT1G10940.1	89.56	182	19	0	46	591	1	182	2.31e-107	347	K14498	SNRK2; serine/threonine-protein kinase SRK2 [EC:2.7.11.1]	SNRK2.4; ASK1; SRK2A	ABA	0.455	0.263333	0.743333	0.57
i4_LQ_SeedM_c14718/f1p1/4639			AT1G10940.1	90.278	216	21	0	168	815	1	216	1.47e-132	416	K14498	SNRK2; serine/threonine-protein kinase SRK2 [EC:2.7.11.1]	SNRK2.4; ASK1; SRK2A	ABA	7.08	8.26667	5.78	6.29667
i4_LQ_SeedM_c4494/f1p1/4425			AT1G10940.1	85.401	137	20	0	81	491	1	137	1.47e-85	248	K14498	SNRK2; serine/threonine-protein kinase SRK2 [EC:2.7.11.1]	SNRK2.4; ASK1; SRK2A	ABA	0.04	0.02	0.0466667	0.05
i5_LQ_SeedM_c1889/f1p3/5714			AT1G10940.1	91.346	104	9	0	566	877	79	182	1.42e-88	206	K14498	SNRK2; serine/threonine-protein kinase SRK2 [EC:2.7.11.1]	SNRK2.4; ASK1; SRK2A	ABA	0.43	0.45	0.57	0.343333
i5_LQ_SeedM_c5056/f1p32/5784			AT1G10940.1	90.659	182	17	0	321	866	1	182	9.49e-109	352	K14498	SNRK2; serine/threonine-protein kinase SRK2 [EC:2.7.11.1]	SNRK2.4; ASK1; SRK2A	ABA	3.165	3.95667	6.88	4.46667
i5_LQ_SeedM_c7014/f1p0/5403			AT1G10940.1	86.813	182	24	0	46	591	1	182	1.1e-103	337	K14498	SNRK2; serine/threonine-protein kinase SRK2 [EC:2.7.11.1]	SNRK2.4; ASK1; SRK2A	ABA	0.045	0.06	0.13	0.0633333
i5_LQ_SeedM_c9132/f1p0/5259	i5_LQ_SeedM_c9132/f1p0/5259	C1	AT1G10940.1	90.11	182	18	0	46	591	1	182	4.47e-108	350	K14498	SNRK2; serine/threonine-protein kinase SRK2 [EC:2.7.11.1]	SNRK2.4; ASK1; SRK2A	ABA	0.15	0.613333	0.14	0.0866667
i2_LQ_SeedM_c5370/f1p0/2776	i2_LQ_SeedM_c5370/f1p0/2776	C4	AT1G10940.2	48.485	99	16	1	27	323	3	66	3.13e-48	85.1	K14498	SNRK2; serine/threonine-protein kinase SRK2 [EC:2.7.11.1]	SNRK2.4; ASK1; SRK2A	ABA	8.065	1.61333	2.49333	3.56
i1_HQ_SeedM_c12607/f3p0/1870			AT4G33950.2	87.651	332	39	2	358	1108	27	326	1e-70	244	K14498	SNF1-related protein kinase 2.6	SNRK2.6	ABA	35.26	36.0967	46.5167	36.4467
i1_HQ_SeedM_c2670/f3p1/1784			AT4G33950.2	87.651	332	39	2	382	1586	1	314	3.26e-124	371	K14498	SNF1-related protein kinase 2.6	SNRK2.6	ABA	28.515	26.36	77.0767	33.2167
i1_HQ_SeedM_c4626/f2p9/1782			AT4G33950.2	89.058	329	34	2	360	3743	24	314	1.73e-119	375	K14498	SNF1-related protein kinase 2.6	SNRK2.6	ABA	34.3	37.2633	75.5	50.9467
i1_LQ_SeedM_c10833/f1p7/1292			AT4G33950.2	78.283	198	41	2	369	3162	66	314	4.97e-105	333	K14498	SNF1-related protein kinase 2.6	SNRK2.6	ABA	0.23	0.25	1.10667	0.766667
i1_LQ_SeedM_c14027/f1p0/1715			AT4G33950.2	88.845	251	28	0	624	3897	54	330	2.88e-119	377	K14498	SNF1-related protein kinase 2.6	SNRK2.6	ABA	4.135	3.69667	10.8467	5.28333
i1_LQ_SeedM_c21767/f1p4/1930			AT4G33950.2	77.869	244	50	3	368	589	171	345	1.28e-65	210	K14498	SNF1-related protein kinase 2.6	SNRK2.6	ABA	0.525	0.53	1.42667	0.613333
i3_LQ_SeedM_c20125/f1p4/3251	i3_LQ_SeedM_c20125/f1p4/3251	C5	AT4G33950.2	76.285	253	59	1	2303	1203	1	364	1.19e-131	385	K14498	SNF1-related protein kinase 2.6	SNRK2.6	ABA	6.955	8.18	2.01	4.13667
i3_LQ_SeedM_c20729/f1p22/3500			AT4G33950.2	78.519	135	29	0	2488	790	70	246	1.8e-80	187	K14498	SNF1-related protein kinase 2.6	SNRK2.6	ABA	0.21	0.33	1.03667	0.473333
i4_LQ_SeedM_c22469/f1p1/4632			AT4G33950.2	93.467	199	11	2	347	329	8	364	4.74e-139	407	K14498	SNF1-related protein kinase 2.6	SNRK2.6	ABA	0.585	0.543333	1.53	1.21667
i0_LQ_SeedM_c7519/f1p3/646			AT4G40010.1	83.784	111	18	0	2	1661	230	676	0	597	K14498	SNF1-related protein kinase 2.7	SNRK2.7	ABA	0	0	0	0
i1_LQ_SeedM_c20316/f1p5/1259	i1_LQ_SeedM_c20316/f1p5/1259	C3	AT1G78290.3	83	300	47	2	106	4350	287	738	0	760	K14498	SNF1-related protein kinase 2.8	SNRK2.8	ABA	31.655	60.6933	40.9433	27.07
i4_LQ_SeedM_c8042/f1p19/4876	i4_LQ_SeedM_c8042/f1p19/4876	C1	AT1G49720.2	46.452	155	60	2	200	664	22	153	1.55e-23	105	K14432	ABA responsive element binding factor	ABF1	ABA	0.265	0.8	0.226667	0.253333
i0_LQ_SeedM_c12404/f1p4/441			AT1G45249.1	74.324	74	17	2	1	219	344	416	9.04e-10	56.2	K14432	ABF; ABA responsive element binding factor	ABF2	ABA	0	0	0	0
i2_LQ_SeedM_c24384/f1p5/2385			AT1G45249.1	56.738	141	53	3	1244	1648	252	390	5.13e-19	88.2	K14432	ABF; ABA responsive element binding factor	ABF2	ABA	0.145	0.213333	0.406667	0.183333
i1_LQ_SeedM_c11306/f1p0/1977			AT3G19290.4	59.028	144	48	3	206	2440	166	821	0	790	K14432	ABRE binding factor 4	ABF4	ABA	35.72	15.3067	49.8533	35.66
i2_HQ_SeedM_c33599/f3p6/2358			AT3G19290.4	62	150	47	3	477	3584	597	821	1.98e-120	394	K14432	ABRE binding factor 4	ABF4	ABA	23.54	30.5033	43.34	28.3033
i2_HQ_SeedM_c43635/f2p6/2084	i2_HQ_SeedM_c43635/f2p6/2084	C10	AT3G19290.4	62	150	47	3	250	2582	163	821	0	787	K14432	ABRE binding factor 4	ABF4	ABA	25.875	1.90333	37.92	19.8067
i2_LQ_SeedM_c54722/f1p6/2375			AT3G19290.4	62	150	47	3	447	1819	163	597	8.36e-124	400	K14432	ABRE binding factor 4	ABF4	ABA	2.105	1.72	4.30667	2
i2_LQ_SeedM_c61386/f1p6/2079			AT3G19290.4	62	150	47	3	318	3088	597	821	1.62e-119	390	K14432	ABRE binding factor 4	ABF4	ABA	0.29	0.243333	1.70667	3.52667
i4_LQ_SeedM_c21538/f1p0/4527	i4_LQ_SeedM_c21538/f1p0/4527	C9	AT3G19290.4	62	150	47	3	514	1770	163	597	1.67e-121	397	K14432	ABRE binding factor 4	ABF4	ABA	0.69	0.256667	2.79	2.00333
i5_LQ_SeedM_c10351/f1p1/6037			AT3G19290.4	59.028	144	48	3	177	2637	557	698	1.2e-11	70.5	K14432	ABRE binding factor 4	ABF4	ABA	2.105	0.89	2.6	2.02667
i0_LQ_SeedM_c8331/f1p3/560	i0_LQ_SeedM_c8331/f1p3/560	C10	AT3G19290.5	62.5	40	15	0	1	4139	735	821	3.17e-61	135	K14432	ABRE binding factor 4	ABF4	ABA	12.01	3.87	23.0533	12.37
i1_LQ_SeedM_c22586/f1p9/1509	i1_LQ_SeedM_c22586/f1p9/1509	C2	AT2G36270.2	44.481	308	120	7	430	1466	28	384	2.55e-114	367	K14432	Basic-leucine zipper (bZIP) transcription factor family protein	ABI5	ABA	4.75	6.97333	2.84333	2.97333
i3_LQ_SeedM_c18133/f1p0/3232			AT2G36270.3	44.4	250	89	7	456	1530	24	384	1.02e-117	377	K14432	Basic-leucine zipper (bZIP) transcription factor family protein	ABI5	ABA	0.805	1.52333	1.91333	1.70333
i1_LQ_SeedM_c13887/f1p12/1465			AT3G56850.1	55.7	307	97	15	365	4522	679	1277	0	384	K14432	ABA-responsive element binding protein 3	AREB3	ABA	9.44	9.53667	16.7267	13.41
i1_LQ_SeedM_c20297/f1p33/1599			AT3G56850.1	77	100	23	0	922	3998	762	1099	4.79e-67	135	K14432	ABA-responsive element binding protein 3	AREB3	ABA	5.325	4.18667	3.62333	2.83667
i1_LQ_SeedM_c7793/f1p5/1538			AT3G56850.1	50.325	308	125	6	316	3756	204	1022	4.55e-143	335	K14432	ABA-responsive element binding protein 3	AREB3	ABA	4.255	2.61	2.80333	3.34667
i4_LQ_SeedM_c8010/f1p8/4531	i4_LQ_SeedM_c8010/f1p8/4531	C3	AT3G56850.1	53.237	278	97	12	349	1658	13	263	5.88e-116	236	K14432	ABA-responsive element binding protein 3	AREB3	ABA	0.785	2.44333	3.50333	1.32667
i4_LQ_SeedM_c8610/f1p0/4492			AT3G56850.1	50.588	255	93	12	364	3383	13	901	0	532	K14432	ABA-responsive element binding protein 3	AREB3	ABA	0.385	0.176667	0.613333	0.236667
i5_LQ_SeedM_c12203/f1p0/5178	i5_LQ_SeedM_c12203/f1p0/5178	C10	AT3G56850.1	46.13	323	102	13	884	4227	300	1185	1.41e-131	400	K14432	ABA-responsive element binding protein 3	AREB3	ABA	0.865	0.0133333	0.963333	0.543333
i2_LQ_SeedM_c6316/f2p2/2968	i2_LQ_SeedM_c6316/f2p2/2968	C6	AT5G44080.1	41.212	165	66	7	263	3105	281	385	8.5e-31	127	K14432	ABA responsive element binding factor	bZIP13	ABA	3.415	1.76	3.82	10.53
i2_LQ_SeedM_c67803/f1p2/3047	i2_LQ_SeedM_c67803/f1p2/3047	C1	AT5G44080.1	32.487	197	75	6	269	2089	171	232	2.73e-17	83.6	K14432	ABA responsive element binding factor	bZIP13	ABA	0.24	2.65667	0.673333	1.13667
i3_LQ_SeedM_c25569/f1p0/3582	i3_LQ_SeedM_c25569/f1p0/3582	C7	AT5G44080.1	37.324	142	58	7	267	1401	176	594	4.64e-135	416	K14432	ABA responsive element binding factor	bZIP13	ABA	2.285	1.89667	3.69333	8.58
i3_LQ_SeedM_c33265/f1p1/3153			AT1G68820.1	69.863	73	22	0	153	371	4	76	2.59e-20	96.3		C3HC4 zinc-finger ubiquitin E3 ligase,a negative Regulator in ABA response	AtPPRT1	ABA	0.4	0.266667	0.413333	0.49
i2_LQ_SeedM_c67312/f1p5/2328			AT1G68820.4	70.13	154	41	1	295	756	4	152	5.27e-65	224		C3HC4 zinc-finger ubiquitin E3 ligase,a negative Regulator in ABA response	AtPPRT1	ABA	0.04	0	0.116667	0.06
i3_LQ_SeedM_c18706/f1p0/3435			AT1G64990.2	84.615	182	28	0	89	634	1	182	1.32e-69	241		GPCR-TYPE G PROTEIN 1	GTG1	ABA	0.245	0.0333333	0.313333	0.226667
i2_HQ_SeedM_c43784/f2p3/2081			AT4G27630.2	82.051	468	83	1	177	1162	76	348	3.95e-110	334		GPCR-TYPE G PROTEIN 2	GTG2	ABA	4.04	6.08667	4.18	5.68333
i2_LQ_SeedM_c5377/f1p1/2205	i2_LQ_SeedM_c5377/f1p1/2205	C10	AT4G27630.2	85.446	213	31	0	1118	1345	76	348	4.68e-112	338		GPCR-TYPE G PROTEIN 2	GTG2	ABA	1.425	0.393333	1.61667	1.72333
i1_LQ_SeedM_c13682/f1p3/1930	i1_LQ_SeedM_c13682/f1p3/1930	C2	AT4G27630.3	73.684	323	60	2	134	1242	76	348	7.27e-120	356		GPCR-TYPE G PROTEIN 2	GTG2	ABA	0.49	2.08	0.106667	0.51
i4_LQ_SeedM_c20613/f1p19/4444	i4_LQ_SeedM_c20613/f1p19/4444	C8	AT4G27630.4	77.725	211	47	0	2996	1177	128	268	4.14e-83	163		GPCR-TYPE G PROTEIN 2	GTG2	ABA	0.175	0.03	1.12333	0.106667
i4_LQ_SeedM_c13029/f1p3/4781	i4_LQ_SeedM_c13029/f1p3/4781	C7	AT4G27630.6	81.661	289	53	0	3423	1019	1	259	4.81e-59	169		GPCR-TYPE G PROTEIN 2	GTG2	ABA	1.34	0.916667	2.37667	3.29667
i2_LQ_SeedM_c2840/f1p0/2380			AT4G27630.7	79.211	279	57	1	741	432	73	151	1.71e-06	47.8		GPCR-TYPE G PROTEIN 2	GTG2	ABA	0.325	0.23	0.673333	0.323333
i5_LQ_SeedM_c12238/f1p0/5141			AT4G27630.7	83.333	72	12	0	83	448	73	151	1.29e-06	47.8		GPCR-TYPE G PROTEIN 2	GTG2	ABA	0.035	0.0366667	0.0666667	0.0166667
i7_LQ_SeedM_c542/f1p14/7078			AT4G27630.7	76.771	353	71	3	60	422	73	151	8.41e-07	48.5		GPCR-TYPE G PROTEIN 2	GTG2	ABA	0.03	0.0733333	0.0166667	0.05
i7_LQ_SeedM_c557/f1p0/7144			AT4G27630.7	82.075	106	19	0	142	420	99	176	1.37e-06	48.5		GPCR-TYPE G PROTEIN 2	GTG2	ABA	0.065	0.0966667	0.17	0.1
i2_LQ_SeedM_c20658/f1p3/2384	i2_LQ_SeedM_c20658/f1p3/2384	C1	AT4G27630.7	76.254	299	67	2	89	500	8	161	4.5e-54	173		GPCR-TYPE G PROTEIN 2	GTG2	ABA	0	0.846667	0.04	0
i1_LQ_SeedM_c9541/f1p0/1991			AT4G27630.2	82.265	468	82	1	133	1972	261	557	2.11e-150	320		GPCR-TYPE G PROTEIN 2	GTG2	ABA	3.3	3.12667	2.80667	3.08
i3_HQ_SeedM_c17270/f3p5/3528			AT4G27910.1	54.487	1092	394	22	119	757	2	179	1.15e-86	258		ARABIDOPSIS TRITHORAX4	AtATX4	ABA	1.815	1.16667	2.93333	2.65
i3_HQ_SeedM_c1839/f2p3/3524	i3_HQ_SeedM_c1839/f2p3/3524	C10	AT4G27910.1	68.381	661	186	10	1342	684	37	203	4.99e-67	207		ARABIDOPSIS TRITHORAX4	AtATX4	ABA	1.41	0.18	1.82333	2.13
i3_LQ_SeedM_c7265/f1p0/3478			AT4G27910.1	41.053	285	118	8	413	815	15	185	4.26e-102	303		ARABIDOPSIS TRITHORAX4	AtATX4	ABA	0.045	0	0.0333333	0
i4_LQ_SeedM_c10716/f1p0/4972			AT4G27910.1	48.557	797	326	16	131	842	98	185	5.28e-77	159		ARABIDOPSIS TRITHORAX4	AtATX4	ABA	1.01	0.94	1.18	2.26
i4_LQ_SeedM_c11471/f1p3/4930			AT4G27910.1	50	918	367	19	175	773	15	185	3.2e-100	296		ARABIDOPSIS TRITHORAX4	AtATX4	ABA	1.685	0.873333	1.46333	1.51
i4_LQ_SeedM_c12557/f1p0/4897			AT4G27910.1	49.793	964	385	22	102	841	13	185	3.41e-104	305		ARABIDOPSIS TRITHORAX4	AtATX4	ABA	0.08	0.0633333	0.03	0.0866667
i4_LQ_SeedM_c16560/f1p0/4155			AT4G27910.1	74.53	479	109	6	2497	716	15	185	1.73e-93	281		ARABIDOPSIS TRITHORAX4	AtATX4	ABA	1.21	1.94667	1.58	1.43667
i4_LQ_SeedM_c7467/f1p16/4983			AT4G27910.1	48.432	797	327	16	128	734	22	185	3.09e-95	282		ARABIDOPSIS TRITHORAX4	AtATX4	ABA	0.325	0.45	0.24	0.89
i4_LQ_SeedM_c5494/f1p0/4233	i4_LQ_SeedM_c5494/f1p0/4233	C4	AT5G53430.1	68.726	518	138	8	1753	1370	1	357	0	560		ARABIDOPSIS TRITHORAX5	AtATX5	ABA	2.01	0.376667	0.906667	2.44667
i4_LQ_SeedM_c9489/f1p8/5026	i4_LQ_SeedM_c9489/f1p8/5026	C5	AT5G53430.1	68.31	568	166	7	1562	1893	1	516	0	758		ARABIDOPSIS TRITHORAX5	AtATX5	ABA	0.955	1.11667	0.263333	1.18333
i4_LQ_SeedM_c9586/f1p8/4604	i4_LQ_SeedM_c9586/f1p8/4604	C4	AT5G53430.1	56.714	700	275	13	838	1913	1	516	0	750		ARABIDOPSIS TRITHORAX5	AtATX5	ABA	0.37	0.0766667	0.303333	0.493333
i2_LQ_SeedM_c13236/f1p1/2690			AT5G53430.1	61.996	571	204	7	913	2774	557	719	3.41e-24	111		ARABIDOPSIS TRITHORAX5	AtATX5	ABA	0.51	0.586667	0.606667	0.926667
i2_LQ_SeedM_c68561/f1p14/2422			AT5G53430.1	70.588	34	9	1	1702	3346	564	862	6.93e-44	176		ARABIDOPSIS TRITHORAX5	AtATX5	ABA	0.365	0.67	0.413333	0.446667
i3_LQ_SeedM_c28350/f1p0/3339	i3_LQ_SeedM_c28350/f1p0/3339	C10	AT5G53430.1	62.938	599	212	5	1035	448	223	308	4e-29	127		ARABIDOPSIS TRITHORAX5	AtATX5	ABA	1.405	0.663333	2.96667	2.76667
i4_LQ_SeedM_c10839/f1p0/4622			AT5G53430.1	70.242	289	78	5	2500	4153	232	1173	0	1214		ARABIDOPSIS TRITHORAX5	AtATX5	ABA	0.275	0.313333	0.32	0.283333
i4_LQ_SeedM_c12734/f1p2/4750	i4_LQ_SeedM_c12734/f1p2/4750	C1	AT5G53430.1	81.395	43	8	0	1811	5222	214	1173	0	1210		ARABIDOPSIS TRITHORAX5	AtATX5	ABA	0.005	3.91667	0.02	0.0133333
i4_LQ_SeedM_c12781/f1p0/4728			AT5G53430.1	68.286	350	102	6	1865	1725	213	403	1.4e-118	252		ARABIDOPSIS TRITHORAX5	AtATX5	ABA	0.015	0.0233333	0	0.0233333
i4_LQ_SeedM_c13052/f1p1/4701			AT5G53430.1	59.57	512	197	5	1050	5372	309	1173	0	1106		ARABIDOPSIS TRITHORAX5	AtATX5	ABA	0.065	0.103333	0.276667	0.0333333
i4_LQ_SeedM_c17433/f1p6/4814			AT5G53430.1	60.15	532	193	10	1347	5073	811	919	4.26e-41	139		ARABIDOPSIS TRITHORAX5	AtATX5	ABA	0.08	0.0833333	0.0833333	0.293333
i4_LQ_SeedM_c19987/f1p0/4805			AT5G53430.1	64.657	481	156	7	1574	330	28	122	2.05e-26	104		ARABIDOPSIS TRITHORAX5	AtATX5	ABA	0.895	0.37	0.536667	1.42667
i1_LQ_SeedM_c17902/f1p16/1257			AT1G80840.1	37.273	110	46	3	652	2709	12	668	0	677		WRKY DNA-BINDING PROTEIN 40, repressor of ABI5 and ABI4 expression, strong binding to CCH in presence of ABA	WRKY40	ABA	0	0.01	0	0
i1_LQ_SeedM_c21290/f1p3/1447	i1_LQ_SeedM_c21290/f1p3/1447	C7	AT1G80840.1	42.529	261	123	9	420	2477	8	648	0	657		WRKY DNA-BINDING PROTEIN 40, repressor of ABI5 and ABI4 expression, strong binding to CCH in presence of ABA	WRKY40	ABA	2.28	1.78	5.21	32.3367
i2_LQ_SeedM_c50026/f1p2/2377	i2_LQ_SeedM_c50026/f1p2/2377	C6	AT1G80840.1	54.487	156	60	2	591	2943	19	668	0	705		WRKY DNA-BINDING PROTEIN 40, repressor of ABI5 and ABI4 expression, strong binding to CCH in presence of ABA	WRKY40	ABA	10.845	6.69333	1.79333	30.37
i1_LQ_SeedM_c20413/f1p15/1592	i1_LQ_SeedM_c20413/f1p15/1592	C7	AT2G20570.1	44.077	363	164	11	345	943	55	267	5.76e-109	363		GOLDEN2-LIKE1,negative regulator of the PYL/PYR-mediated ABA signaling pathway	AtGLK1	ABA	4.18	8.79	29.0167	44.0067
i1_LQ_SeedM_c7547/f1p0/1614	i1_LQ_SeedM_c7547/f1p0/1614	C7	AT2G20570.1	49.065	214	86	6	371	3296	373	858	4.01e-157	288		GOLDEN2-LIKE1,negative regulator of the PYL/PYR-mediated ABA signaling pathway	AtGLK1	ABA	0.85	0.73	5.63	9.91333
i2_LQ_SeedM_c34922/f1p0/2555	i2_LQ_SeedM_c34922/f1p0/2555	C5	AT2G20570.1	48.148	135	57	5	566	2729	247	859	0	502		GOLDEN2-LIKE1,negative regulator of the PYL/PYR-mediated ABA signaling pathway	AtGLK1	ABA	1.785	2.2	0.556667	1.12667
i2_LQ_SeedM_c4529/f1p0/3029	i2_LQ_SeedM_c4529/f1p0/3029	C7	AT2G20570.2	48.315	89	36	2	2169	2369	1	744	0	696		GOLDEN2-LIKE1,negative regulator of the PYL/PYR-mediated ABA signaling pathway	AtGLK1	ABA	0.035	0.00666667	0.3	0.303333
i1_LQ_SeedM_c17812/f1p0/1812			AT2G26300.2	70.659	167	49	0	816	2032	194	369	6.07e-25	71.6		G PROTEIN ALPHA SUBUNIT 1, interacting with GTG1 and GTG2	GPA1	ABA	0.79	0.886667	0.61	0.603333
i1_LQ_SeedM_c21330/f1p0/1886	i1_LQ_SeedM_c21330/f1p0/1886	C3	AT2G26300.2	80.208	384	73	2	397	1715	192	369	1.03e-30	129		G PROTEIN ALPHA SUBUNIT 1, interacting with GTG1 and GTG2	GPA1	ABA	6.345	8.88333	8.96	5.13
i2_LQ_SeedM_c51487/f1p0/2120	i2_LQ_SeedM_c51487/f1p0/2120	C1	AT2G26300.2	76.364	385	86	4	698	1979	57	369	2.15e-68	241		G PROTEIN ALPHA SUBUNIT 1, interacting with GTG1 and GTG2	GPA1	ABA	0.715	2.97	0.753333	0.693333
i2_LQ_SeedM_c5214/f1p0/2657	i2_LQ_SeedM_c5214/f1p0/2657	C10	AT2G26300.2	84.387	269	42	0	1490	1670	11	369	7.89e-108	357		G PROTEIN ALPHA SUBUNIT 1, interacting with GTG1 and GTG2	GPA1	ABA	1.575	0.21	2.05667	1.38
i5_LQ_SeedM_c7675/f1p0/5101			AT5G13630.1	87.246	886	113	0	2503	423	1	135	1.62e-30	115		CONDITIONAL CHLORINA/GENOMES UNCOUPLED 5, ABA-binding protein, H subunit of Mg-chelatase	CCH/GUN5/CHLH	ABA	0.55	0.56	0.423333	0.636667
i3_LQ_SeedM_c3642/f1p4/3973			AT5G13630.2	41.83	153	69	5	1830	447	1	135	6.14e-29	113		CONDITIONAL CHLORINA/GENOMES UNCOUPLED 5, ABA-binding protein, H subunit of Mg-chelatase	CCH/GUN5/CHLH	ABA	0.085	0.03	0.156667	0.14
i2_LQ_SeedM_c53440/f1p0/2212			AT3G17510.1	69.76	334	101	0	85	841	597	821	7.17e-121	394		CBL-interacting protein kinase 1;SNF1-related PROTEIN KINASE 3.16	CIPK1/SnRK3.16	ABA	0.965	2.91667	2.29333	4.23333
i2_LQ_SeedM_c53505/f1p0/2302			AT3G17510.1	66.071	56	19	0	85	1409	395	467	1.27e-12	73.2		CBL-interacting protein kinase 1;SNF1-related PROTEIN KINASE 3.16	CIPK1/SnRK3.16	ABA	0.1	0.25	0.153333	0.316667
i2_LQ_SeedM_c61858/f1p0/2098	i2_LQ_SeedM_c61858/f1p0/2098	C2	AT3G17510.1	68.224	428	133	1	255	1910	163	597	5.31e-123	402		CBL-interacting protein kinase 1;SNF1-related PROTEIN KINASE 3.16	CIPK1/SnRK3.16	ABA	4.72	7.03667	3.71	6.37
i2_LQ_SeedM_c36664/f1p0/2863	i2_LQ_SeedM_c36664/f1p0/2863	C2	AT3G24650.1	64.167	120	39	1	2082	2300	1	627	5.2e-179	536		ABA INSENSITIVE 3	ABI3	ABA	0.13	0.83	0.0133333	0
i2_LQ_SeedM_c7014/f1p0/2913	i2_LQ_SeedM_c7014/f1p0/2913	C2	AT3G24650.1	69.655	145	40	1	2195	4447	64	624	4.98e-50	189		ABA INSENSITIVE 3	ABI3	ABA	0.175	1.24667	0	0
i0_LQ_SeedM_c14739/f1p0/817	i0_LQ_SeedM_c14739/f1p0/817	C6	AT3G45640.1	72.571	175	48	0	5	2563	26	775	3.36e-83	298		mitogen-activated protein kinase	MPK3	ABA	0.73	0	0.37	1.25667
i1_LQ_SeedM_c11224/f1p28/1743			AT3G45640.1	78.07	228	50	0	699	3264	1051	1265	4.74e-52	201		mitogen-activated protein kinase	MPK3	ABA	6.01	7.76	22.1467	17.88
i1_LQ_SeedM_c13337/f1p0/1770	i1_LQ_SeedM_c13337/f1p0/1770	C7	AT3G45640.1	76.825	315	73	0	472	3352	1051	1269	1.76e-53	206		mitogen-activated protein kinase	MPK3	ABA	0	0.143333	1.02	1.12667
i1_LQ_SeedM_c21034/f1p1/1739			AT3G45640.1	76.423	369	87	0	203	1556	13	334	2.76e-83	296		mitogen-activated protein kinase	MPK3	ABA	9.05	12.9933	38.5767	32.2667
i1_LQ_SeedM_c20288/f1p13/1978	i1_LQ_SeedM_c20288/f1p13/1978	C5	AT5G23580.1	34.198	424	217	7	504	374	243	436	3.61e-40	153		calmodulin-like domain protein kinase 9	CDPK9	ABA	3.54	4.95667	0.803333	1.79667
i2_LQ_SeedM_c55298/f1p4/2196	i2_LQ_SeedM_c55298/f1p4/2196	C4	AT5G23580.1	37.237	427	230	8	602	1682	243	436	1.16e-39	153		calmodulin-like domain protein kinase 9	CDPK9	ABA	23.7	3.83	14.45	23.6633
i2_LQ_SeedM_c68163/f1p4/2293	i2_LQ_SeedM_c68163/f1p4/2293	C4	AT5G23580.1	41.722	302	165	5	728	1717	243	436	3.41e-40	153		calmodulin-like domain protein kinase 9	CDPK9	ABA	7.86	1.90333	5.92333	14.4333
i2_LQ_SeedM_c27678/f1p0/2502			AT5G11310.1	51.069	421	202	4	145	3644	457	891	0	670		suppressor of the ABAR overexpressor 1	SOAR1	ABA	0.87	0.806667	0.976667	0.86
i2_LQ_SeedM_c56870/f1p0/2943	i2_LQ_SeedM_c56870/f1p0/2943	C3	AT5G11310.1	50.831	421	203	4	486	2840	34	891	0	1365		suppressor of the ABAR overexpressor 1	SOAR1	ABA	0.375	0.63	0.66	0.226667
i3_LQ_SeedM_c21764/f1p0/3295			AT5G11310.1	50.594	421	204	4	398	2722	272	541	0	493		suppressor of the ABAR overexpressor 1	SOAR1	ABA	0.67	0.383333	0.94	0.473333
i2_LQ_SeedM_c5839/f1p0/3014			AT5G13630.1	69.369	222	65	2	1827	1612	380	744	2.76e-153	496		CONDITIONAL CHLORINA/GENOMES UNCOUPLED 5, ABA-binding protein, H subunit of Mg-chelatase	CCH/GUN5/CHLH	ABA	0	0	0	0
i4_HQ_SeedM_c24367/f26p1/4592			AT5G13630.1	84.56	1386	204	5	227	2076	556	591	6.38e-13	74.3		CONDITIONAL CHLORINA/GENOMES UNCOUPLED 5, ABA-binding protein, H subunit of Mg-chelatase	CCH/GUN5/CHLH	ABA	1.295	1.94333	2.11333	3.19333
i4_LQ_SeedM_c8864/f1p0/4881	i4_LQ_SeedM_c8864/f1p0/4881	C7	AT5G13630.1	87.404	913	115	0	1924	3654	556	591	2.51e-11	69.7		CONDITIONAL CHLORINA/GENOMES UNCOUPLED 5, ABA-binding protein, H subunit of Mg-chelatase	CCH/GUN5/CHLH	ABA	0.44	0.286667	0.703333	1.14
i4_LQ_SeedM_c3351/f1p0/4243			AT5G42190.1	49.438	89	31	1	110	1441	97	377	1.56e-163	472		Arabidopsis SKP-like 2	ASK2	ABA	1.32	1.75667	1.52333	1.33333
i3_LQ_SeedM_c34005/f1p14/3399			AT5G42190.1	87.719	57	7	0	3104	880	106	217	1.44e-09	60.1		Arabidopsis SKP-like 2	ASK2	ABA	0.335	0.38	1.15333	0.556667
i0_HQ_SeedM_c760/f2p0/749	i0_HQ_SeedM_c760/f2p0/749	C6	AT5G42190.1	73.099	171	35	1	57	1691	38	418	1.18e-46	172		Arabidopsis SKP-like 2	ASK2	ABA	539.185	342.97	298.977	892.99
i0_LQ_SeedM_c8861/f1p1/787			AT5G42190.1	52.941	136	36	3	4	1696	38	418	9e-45	166		Arabidopsis SKP-like 2	ASK2	ABA	9.575	4.38667	5.68333	20.0833
i0_LQ_SeedM_c9474/f1p0/807			AT5G42190.1	71.345	171	37	1	88	1771	38	418	3.62e-44	165		Arabidopsis SKP-like 2	ASK2	ABA	66.125	73.1833	106.743	97.97
i0_LQ_SeedM_c9980/f1p0/847	i0_LQ_SeedM_c9980/f1p0/847	C10	AT5G42190.1	59.559	136	35	2	99	3330	337	418	1.55e-30	126		Arabidopsis SKP-like 2	ASK2	ABA	90.585	12.8033	85.3367	105.017
i2_LQ_SeedM_c60981/f1p7/2751	i2_LQ_SeedM_c60981/f1p7/2751	C10	AT5G27320.1	71.687	332	91	2	1165	1831	1	481	0	725	K14493	alpha/beta-Hydrolases superfamily protein	GID1C	GA	7.83	2.12667	8.23	9.21667
i2_LQ_SeedM_c7681/f1p7/2649	i2_LQ_SeedM_c7681/f1p7/2649	C10	AT5G27320.1	72.892	332	87	2	1076	1951	1	481	0	725	K14493	alpha/beta-Hydrolases superfamily protein	GID1C	GA	7.085	1.59333	14.48	13.9367
i1_HQ_SeedM_c1756/f2p5/1840	i1_HQ_SeedM_c1756/f2p5/1840	C10	AT5G27320.1	72.965	344	90	2	263	778	243	401	7.81e-39	150	K14493	alpha/beta-Hydrolases superfamily protein	GID1C	GA	11.4	3.68333	31.11	26.57
i1_LQ_SeedM_c22458/f1p0/1752			AT5G27320.1	72.965	344	90	2	288	2280	243	401	2.2e-38	150	K14493	alpha/beta-Hydrolases superfamily protein	GID1C	GA	8.12	12.0667	18.1267	25.1267
i2_HQ_SeedM_c8029/f2p7/2785	i2_HQ_SeedM_c8029/f2p7/2785	C7	AT5G27320.1	71.687	332	91	2	1262	2036	243	408	8e-39	151	K14493	alpha/beta-Hydrolases superfamily protein	GID1C	GA	25.24	19.16	55.66	59.1533
i2_LQ_SeedM_c29530/f1p7/2142	i2_LQ_SeedM_c29530/f1p7/2142	C7	AT5G27320.1	71.802	344	94	2	515	2426	288	401	6.81e-17	85.5	K14493	alpha/beta-Hydrolases superfamily protein	GID1C	GA	13.31	7.51667	29.04	28.8633
i0_LQ_SeedM_c1919/f2p0/830	i0_LQ_SeedM_c1919/f2p0/830	C5	AT4G24210.1	49.405	168	52	6	32	1473	20	454	0	607	K14495	F-box family protein	SLY1	GA	126.545	121.24	39.02	85.5233
i0_LQ_SeedM_c6824/f1p1/797			AT4G24210.1	47.407	135	51	3	100	2626	146	446	6.23e-137	419	K14495	F-box family protein	SLY1	GA	0.705	0.38	0.04	0.39
i0_LQ_SeedM_c9615/f1p7/653			AT4G24210.1	49.032	155	54	3	64	781	20	233	2.11e-171	339	K14495	F-box family protein	SLY1	GA	62.955	34.7733	30.4167	42.9367
i1_LQ_SeedM_c20086/f1p0/1734			AT1G14920.1	43.444	511	237	13	34	1434	27	529	7.04e-129	388	K14494	GIBBERELLIC ACID INSENSITIVE, RESTORATION ON GROWTH ON AMMONIA 2	GAI/RGA2	GA	2.2	0.846667	3.23333	2.19
i2_HQ_SeedM_c14207/f11p9/2283	i2_HQ_SeedM_c14207/f11p9/2283	C2	AT1G14920.1	70	390	102	4	794	1963	157	531	0	570	K14494	GIBBERELLIC ACID INSENSITIVE, RESTORATION ON GROWTH ON AMMONIA 2	GAI/RGA2	GA	35.155	71.7767	15.5733	35.73
i2_LQ_SeedM_c14798/f1p7/2197			AT1G14920.1	70.694	389	100	4	716	1882	157	531	0	569	K14494	GIBBERELLIC ACID INSENSITIVE, RESTORATION ON GROWTH ON AMMONIA 2	GAI/RGA2	GA	0.015	0.01	0.01	0
i2_LQ_SeedM_c66554/f1p9/2380	i2_LQ_SeedM_c66554/f1p9/2380	C2	AT1G14920.1	71.026	390	98	4	810	1979	157	531	0	577	K14494	GIBBERELLIC ACID INSENSITIVE, RESTORATION ON GROWTH ON AMMONIA 2	GAI/RGA2	GA	0.675	2.35	0.273333	0.656667
i3_LQ_SeedM_c19017/f1p0/3208			AT1G14920.1	66.753	388	115	4	639	1802	158	531	9.96e-173	519	K14494	GIBBERELLIC ACID INSENSITIVE, RESTORATION ON GROWTH ON AMMONIA 2	GAI/RGA2	GA	1.645	0.576667	1.54667	1.38333
i4_LQ_SeedM_c15983/f1p0/4077			AT1G14920.1	53.497	572	201	13	2164	3858	18	531	1.62e-177	538	K14494	GIBBERELLIC ACID INSENSITIVE, RESTORATION ON GROWTH ON AMMONIA 2	GAI/RGA2	GA	0.6	0.186667	0.18	0.686667
i2_LQ_SeedM_c54088/f1p0/2699			AT2G01570.1	31.07	383	239	5	1969	2468	8	648	0	648	K14494	REPRESSOR OF GA, REPRESSOR OF GA1-3 1	RGA1	GA	0.015	0.03	0.00666667	0
i3_LQ_SeedM_c27435/f1p6/3238			AT1G66350.1	31.351	370	234	5	1123	17	161	511	5.05e-56	203	K14494	RGA-like 1	RGL1	GA	0.35	0.103333	0.3	0.593333
i4_LQ_SeedM_c12704/f1p5/4876			AT1G66350.1	31.622	370	233	5	3221	2115	161	511	4.02e-56	204	K14494	RGA-like 1	RGL1	GA	0.18	0.49	0.22	0.406667
i2_HQ_SeedM_c46875/f34p9/2117	i2_HQ_SeedM_c46875/f34p9/2117	C7	AT5G17490.1	52.843	598	187	11	47	252	11	66	3.19e-21	80.1	K14494	RGA-like protein 3	RGL3	GA	97.575	54.0533	128.767	172.237
i2_LQ_SeedM_c18534/f1p7/2257	i2_LQ_SeedM_c18534/f1p7/2257	C1	AT5G17490.1	52.843	598	187	11	213	1538	11	435	0	580	K14494	RGA-like protein 3	RGL3	GA	30.505	62.8467	34.2533	50.4367
i2_LQ_SeedM_c61004/f1p3/2115			AT2G43010.1	27.317	205	102	6	951	2252	1	524	0	723	K16189	phytochrome interacting factor 4	PIF4	GA	0.295	0.733333	0.563333	1.28667
i1_LQ_SeedM_c17380/f1p4/1872			AT1G09530.6	60.927	151	53	3	565	1011	274	420	2.13e-44	166	K12126	phytochrome interacting factor 3	PIF3	GA	4.255	4.05667	2.47667	3.05667
i1_LQ_SeedM_c20143/f1p0/1920			AT1G09530.6	60.156	128	45	3	1124	1501	274	397	4.55e-32	131	K12126	phytochrome interacting factor 3	PIF3	GA	0.895	0.67	1.18	2.55667
i2_HQ_SeedM_c2062/f3p5/2690	i2_HQ_SeedM_c2062/f3p5/2690	C2	AT1G09530.6	34.545	495	220	15	327	1793	1	397	6.19e-48	179	K12126	phytochrome interacting factor 3	PIF3	GA	1.895	4.92	1.28667	2.04667
i2_HQ_SeedM_c32495/f3p6/2529			AT1G09530.6	65	100	32	1	1801	2100	346	442	5.13e-20	95.1	K12126	phytochrome interacting factor 3	PIF3	GA	0.89	1	1.65	2.45667
i2_HQ_SeedM_c34577/f2p5/2811			AT1G09530.6	33.333	516	242	15	341	1873	1	419	1.19e-51	190	K12126	phytochrome interacting factor 3	PIF3	GA	1.24	1.11	1.07333	1.06667
i2_HQ_SeedM_c41382/f3p5/2982			AT1G09530.6	64.545	110	37	1	1885	2208	303	412	8.66e-26	113	K12126	phytochrome interacting factor 3	PIF3	GA	2.35	2.21333	4.3	3.53333
i2_HQ_SeedM_c49402/f2p5/2586			AT1G09530.6	34.257	505	208	15	315	1781	1	397	4.45e-48	179	K12126	phytochrome interacting factor 3	PIF3	GA	1.445	1.28667	0.69	1.06333
i2_LQ_SeedM_c11281/f1p3/2295	i2_LQ_SeedM_c11281/f1p3/2295	C4	AT1G09530.6	34.197	386	162	15	591	1697	89	399	3.57e-34	138	K12126	phytochrome interacting factor 3	PIF3	GA	0.605	0.00333333	0.206667	0.526667
i2_LQ_SeedM_c18476/f1p5/2826	i2_LQ_SeedM_c18476/f1p5/2826	C1	AT1G09530.6	64.545	110	37	1	1659	1982	303	412	1.48e-25	112	K12126	phytochrome interacting factor 3	PIF3	GA	0.35	2.17667	0.45	0.673333
i2_LQ_SeedM_c21496/f1p3/2439	i2_LQ_SeedM_c21496/f1p3/2439	C2	AT1G09530.6	61.333	150	55	3	1132	1575	271	419	3.64e-43	165	K12126	phytochrome interacting factor 3	PIF3	GA	0.795	1.82	0.503333	0.71
i2_LQ_SeedM_c24944/f1p5/2682			AT1G09530.6	35.294	493	217	16	315	1775	1	397	2.44e-49	183	K12126	phytochrome interacting factor 3	PIF3	GA	1.68	0.583333	0.783333	1.31333
i2_LQ_SeedM_c26194/f3p6/2459	i2_LQ_SeedM_c26194/f3p6/2459	C7	AT1G09530.6	31.354	539	259	20	510	2066	27	474	4.08e-31	129	K12126	phytochrome interacting factor 3	PIF3	GA	3.795	0.706667	4.26667	7.01333
i2_LQ_SeedM_c3128/f1p5/2347	i2_LQ_SeedM_c3128/f1p5/2347	C2	AT1G09530.6	33.532	504	214	15	96	1565	1	397	2.45e-48	180	K12126	phytochrome interacting factor 3	PIF3	GA	0.59	1.48667	0.253333	0.833333
i2_LQ_SeedM_c33820/f1p5/2447	i2_LQ_SeedM_c33820/f1p5/2447	C2	AT1G09530.6	33.74	492	224	15	83	1537	1	397	1.1e-49	184	K12126	phytochrome interacting factor 3	PIF3	GA	0.895	1.12333	0.42	0.496667
i2_LQ_SeedM_c34978/f1p6/2430	i2_LQ_SeedM_c34978/f1p6/2430	C7	AT1G09530.6	33.405	467	212	18	575	1921	89	474	3.48e-30	126	K12126	phytochrome interacting factor 3	PIF3	GA	0.58	0.123333	1.12333	7.82667
i2_LQ_SeedM_c36242/f1p4/2456	i2_LQ_SeedM_c36242/f1p4/2456	C4	AT1G09530.6	35.318	487	221	18	69	1517	1	397	9.41e-49	181	K12126	phytochrome interacting factor 3	PIF3	GA	1.125	0.0266667	0.823333	1.37333
i2_LQ_SeedM_c4239/f1p3/2607			AT1G09530.6	62.992	127	43	2	886	1263	274	397	5.29e-35	141	K12126	phytochrome interacting factor 3	PIF3	GA	0.46	0.783333	0.836667	0.5
i2_LQ_SeedM_c4963/f1p5/2819	i2_LQ_SeedM_c4963/f1p5/2819	C10	AT1G09530.6	64.545	110	37	1	482	805	303	412	8.42e-26	113	K12126	phytochrome interacting factor 3	PIF3	GA	1.605	0.0266667	2.18667	2.05
i2_LQ_SeedM_c50674/f1p6/3005	i2_LQ_SeedM_c50674/f1p6/3005	C7	AT1G09530.6	58.025	81	31	1	2254	2496	365	442	2.58e-16	84	K12126	phytochrome interacting factor 3	PIF3	GA	0.535	0.35	1.75333	2.50667
i2_LQ_SeedM_c62039/f1p6/2325	i2_LQ_SeedM_c62039/f1p6/2325	C7	AT1G09530.6	31.238	541	257	21	445	2001	27	474	3.3e-31	129	K12126	phytochrome interacting factor 3	PIF3	GA	1.725	0.683333	8.43667	8.71333
i2_LQ_SeedM_c64894/f1p4/2477	i2_LQ_SeedM_c64894/f1p4/2477	C2	AT1G09530.6	33.915	516	239	17	283	1815	1	419	5.89e-53	193	K12126	phytochrome interacting factor 3	PIF3	GA	0.59	4.28333	0.253333	0.546667
i2_LQ_SeedM_c68004/f1p6/2307	i2_LQ_SeedM_c68004/f1p6/2307	C6	AT1G09530.6	31.354	539	259	20	443	1999	27	474	3.04e-31	129	K12126	phytochrome interacting factor 3	PIF3	GA	1.785	0.556667	0.993333	4.28667
i2_LQ_SeedM_c7596/f1p5/2512	i2_LQ_SeedM_c7596/f1p5/2512	C2	AT1G09530.6	34.625	387	181	11	505	1653	79	397	5.77e-43	164	K12126	phytochrome interacting factor 3	PIF3	GA	0.305	0.39	0.0366667	0.273333
i2_LQ_SeedM_c36719/f1p5/2473	i2_LQ_SeedM_c36719/f1p5/2473	C4	AT1G09530.6	60.331	121	43	2	1407	1763	303	420	9.31e-26	113	K12126	phytochrome interacting factor 3	PIF3	GA	2.085	0.486667	0.9	2.59
i3_LQ_SeedM_c11135/f1p2/3262	i3_LQ_SeedM_c11135/f1p2/3262	C1	AT1G09530.6	33.333	516	242	15	153	1685	1	419	1.32e-51	191	K12126	phytochrome interacting factor 3	PIF3	GA	0.105	0.673333	0.34	0.333333
i3_LQ_SeedM_c19103/f1p42/3679			AT1G09530.6	31.284	553	241	16	383	2026	1	419	3.59e-46	175	K12126	phytochrome interacting factor 3	PIF3	GA	0.865	0.533333	0.656667	0.846667
i3_LQ_SeedM_c23165/f1p1/3317			AT1G09530.6	32.554	513	221	15	305	1801	1	402	2.6e-44	169	K12126	phytochrome interacting factor 3	PIF3	GA	0.095	0.04	0.03	0
i3_LQ_SeedM_c24121/f1p12/3367			AT1G09530.6	60	110	26	1	1443	1772	321	412	8.58e-19	92	K12126	phytochrome interacting factor 3	PIF3	GA	0.58	0.896667	0.426667	0.97
i3_LQ_SeedM_c3404/f1p5/3543			AT1G09530.6	31.369	526	233	15	127	1692	1	402	3.72e-41	160	K12126	phytochrome interacting factor 3	PIF3	GA	0.91	0.863333	0.693333	0.676667
i5_LQ_SeedM_c7482/f1p3/5261			AT1G09530.6	64.545	110	37	1	1832	2155	303	412	3.44e-25	112	K12126	phytochrome interacting factor 3	PIF3	GA	0.125	0.23	0.0966667	0.32
i1_LQ_SeedM_c3335/f1p23/1865			AT2G20180.8	76.119	67	16	0	1118	3502	90	858	0	805		PHY-INTERACTING FACTOR 1/PHYTOCHROME INTERACTING FACTOR 3-LIKE 5	PIF1/PIL5	GA	1.165	2.91	1.35333	2.8
i1_HQ_SeedM_c17158/f2p0/1236			AT2G40830.4	41.818	330	131	8	215	1261	41	262	2.14e-130	410		GA receptor RING E3 ubiquitin ligase	AtGARU	GA	3.66	4.21333	6.29667	4.41
i1_LQ_SeedM_c12642/f1p2/1543			AT2G40830.4	48.138	349	155	9	233	1361	1	262	1.16e-134	421		GA receptor RING E3 ubiquitin ligase	AtGARU	GA	8.335	6.64333	15.2933	17.7167
i1_LQ_SeedM_c22334/f1p0/1653			AT2G40830.4	48.711	349	153	9	180	1646	6	160	4.92e-59	213		GA receptor RING E3 ubiquitin ligase	AtGARU	GA	23.62	20.59	40.0467	34.8667
i2_LQ_SeedM_c10919/f1p3/2744	i2_LQ_SeedM_c10919/f1p3/2744	C3	AT3G59060.1	47.887	213	73	8	1660	2953	238	728	0	268		PHY-INTERACTING FACTOR 5/PHYTOCHROME INTERACTING FACTOR 3-LIKE 6	PIF5/PIL6	GA	0.02	0.493333	0.646667	0.206667
i2_LQ_SeedM_c17558/f2p4/2198			AT3G59060.1	47.442	215	71	8	1165	4642	133	1285	0	669		PHY-INTERACTING FACTOR 5/PHYTOCHROME INTERACTING FACTOR 3-LIKE 6	PIF5/PIL6	GA	4.48	5.29	7.17667	9.79
i2_LQ_SeedM_c44987/f1p4/2014	i2_LQ_SeedM_c44987/f1p4/2014	C9	AT3G59060.1	47.887	213	73	8	955	4183	561	1170	7.9e-110	298		PHY-INTERACTING FACTOR 5/PHYTOCHROME INTERACTING FACTOR 3-LIKE 6	PIF5/PIL6	GA	0.16	0	0.96	0.76
i2_LQ_SeedM_c66374/f1p4/2651	i2_LQ_SeedM_c66374/f1p4/2651	C9	AT3G59060.1	47.887	213	73	8	1101	4210	371	1169	0	375		PHY-INTERACTING FACTOR 5/PHYTOCHROME INTERACTING FACTOR 3-LIKE 6	PIF5/PIL6	GA	0.465	0.473333	5.40667	1.75333
i2_LQ_SeedM_c72730/f1p3/2037			AT3G59060.1	47.887	213	73	8	1136	392	4	1277	0	844		PHY-INTERACTING FACTOR 5/PHYTOCHROME INTERACTING FACTOR 3-LIKE 6	PIF5/PIL6	GA	0.97	1.10667	2.02333	3.07667
i3_LQ_SeedM_c27052/f1p1/3091	i3_LQ_SeedM_c27052/f1p1/3091	C7	AT3G59060.1	47.887	213	73	8	1446	3817	1070	1285	2.7e-59	225		PHY-INTERACTING FACTOR 5/PHYTOCHROME INTERACTING FACTOR 3-LIKE 6	PIF5/PIL6	GA	0.49	0.0933333	1.38333	1.98
i3_LQ_SeedM_c5613/f1p12/3298	i3_LQ_SeedM_c5613/f1p12/3298	C9	AT3G59060.1	52.809	178	54	7	1663	2097	20	471	3.09e-91	325		PHY-INTERACTING FACTOR 5/PHYTOCHROME INTERACTING FACTOR 3-LIKE 6	PIF5/PIL6	GA	0.425	0.396667	5.03	1.27667
i3_LQ_SeedM_c8667/f1p13/3257	i3_LQ_SeedM_c8667/f1p13/3257	C7	AT3G59060.1	41.315	213	66	9	1325	916	60	303	6.33e-77	232		PHY-INTERACTING FACTOR 5/PHYTOCHROME INTERACTING FACTOR 3-LIKE 6	PIF5/PIL6	GA	0.52	0.243333	1.43333	1.3
i1_LQ_SeedM_c10007/f2p0/2000	i1_LQ_SeedM_c10007/f2p0/2000	C9	AT3G59060.4	51.351	185	60	7	1105	4580	300	1277	0	564		PHY-INTERACTING FACTOR 5/PHYTOCHROME INTERACTING FACTOR 3-LIKE 6	PIF5/PIL6	GA	0.23	0.206667	3.86	1.32333
i2_LQ_SeedM_c15455/f1p3/2075	i2_LQ_SeedM_c15455/f1p3/2075	C1	AT3G59060.4	51.351	185	60	7	1156	3658	4	1169	0	719		PHY-INTERACTING FACTOR 5/PHYTOCHROME INTERACTING FACTOR 3-LIKE 6	PIF5/PIL6	GA	0.12	0.876667	0.443333	0.91
i2_LQ_SeedM_c7876/f1p3/2507			AT3G59060.4	52.809	178	54	7	1278	4210	246	1189	0	460		PHY-INTERACTING FACTOR 5/PHYTOCHROME INTERACTING FACTOR 3-LIKE 6	PIF5/PIL6	GA	0.235	0.0833333	1.95667	0.546667
i3_LQ_SeedM_c18778/f1p2/3546			AT3G59060.4	52.809	178	54	7	1780	531	4	1277	0	863		PHY-INTERACTING FACTOR 5/PHYTOCHROME INTERACTING FACTOR 3-LIKE 6	PIF5/PIL6	GA	0.095	0.04	0.113333	0.103333
i3_LQ_SeedM_c19956/f1p7/3106			AT3G59060.4	51.351	185	60	7	1515	4144	13	1185	0	754		PHY-INTERACTING FACTOR 5/PHYTOCHROME INTERACTING FACTOR 3-LIKE 6	PIF5/PIL6	GA	0.325	0.326667	1.85667	1.53667
i3_LQ_SeedM_c32975/f1p133/3542	i3_LQ_SeedM_c32975/f1p133/3542	C8	AT3G59060.4	43.609	133	45	7	2061	4428	385	1277	0	479		PHY-INTERACTING FACTOR 5/PHYTOCHROME INTERACTING FACTOR 3-LIKE 6	PIF5/PIL6	GA	0.1	0.0466667	1.06	0.186667
i0_LQ_SeedM_c12151/f1p1/647	i0_LQ_SeedM_c12151/f1p1/647	C2	AT5G14920.1	56.667	60	26	0	315	1086	11	344	7.12e-163	478		Gibberellin-regulated family protein	AtGASA14	GA	52.845	71.2233	2.75	37.54
i2_LQ_SeedM_c34465/f1p0/2851			AT1G50420.1	65.217	92	31	1	1478	1753	389	479	8.26e-33	134		SCARECROW-LIKE 3, interacting with DELLA, antagonizing its repressor function in GA signaling	SCL3	GA	0.905	0.296667	1.27333	3.51667
i2_LQ_SeedM_c56546/f1p4/2806	i2_LQ_SeedM_c56546/f1p4/2806	C7	AT1G50420.1	69.474	95	28	1	1272	1556	389	482	1.74e-55	151		SCARECROW-LIKE 3, interacting with DELLA, antagonizing its repressor function in GA signaling	SCL3	GA	0.24	0.0233333	0.6	0.883333
i2_LQ_SeedM_c56787/f1p1/2746			AT1G50420.1	58.233	498	186	8	1110	2588	2	482	0	559		SCARECROW-LIKE 3, interacting with DELLA, antagonizing its repressor function in GA signaling	SCL3	GA	2.82	3.78	6.75667	2.72667
i2_LQ_SeedM_c66964/f1p4/3020	i2_LQ_SeedM_c66964/f1p4/3020	C7	AT1G50420.1	55.556	135	42	5	1135	1500	353	482	3.58e-36	144		SCARECROW-LIKE 3, interacting with DELLA, antagonizing its repressor function in GA signaling	SCL3	GA	1.33	0.133333	1.51	2.54333
i2_LQ_SeedM_c15538/f1p1/2096	i2_LQ_SeedM_c15538/f1p1/2096	C5	AT2G38120.1	84.368	467	69	3	469	1439	1	468	0	802	K13946	Transmembrane amino acid transporter family protein	AUX1	Auxin	1.33	1.37667	0.253333	1.62667
i2_LQ_SeedM_c3174/f1p1/2482	i2_LQ_SeedM_c3174/f1p1/2482	C1	AT2G38120.1	87.5	240	30	0	1405	794	3	247	8.18e-153	457	K13946	Transmembrane amino acid transporter family protein	AUX1	Auxin	0.465	1.64	0.496667	0.61
i2_LQ_SeedM_c32496/f1p11/2545			AT2G38120.1	82.618	489	73	5	661	1838	42	228	9.55e-115	360	K13946	Transmembrane amino acid transporter family protein	AUX1	Auxin	0.935	0.573333	1.18667	1.50333
i2_LQ_SeedM_c37773/f1p9/3497	i2_LQ_SeedM_c37773/f1p9/3497	C3	AT2G38120.1	87.925	265	29	2	2273	1667	6	483	0	790	K13946	Transmembrane amino acid transporter family protein	AUX1	Auxin	0.61	2.15	0.94	0.943333
i2_LQ_SeedM_c3798/f1p9/2925	i2_LQ_SeedM_c3798/f1p9/2925	C1	AT2G38120.1	82.618	489	73	5	1025	2656	3	483	0	781	K13946	Transmembrane amino acid transporter family protein	AUX1	Auxin	0.11	1.96667	0.33	0.226667
i2_LQ_SeedM_c4561/f1p10/2519			AT2G38120.1	82.618	489	73	5	579	1999	6	483	0	790	K13946	Transmembrane amino acid transporter family protein	AUX1	Auxin	0	0.376667	1.54667	0.33
i2_LQ_SeedM_c57063/f1p4/2329	i2_LQ_SeedM_c57063/f1p4/2329	C2	AT2G38120.1	86.83	448	56	2	542	1866	6	469	0	787	K13946	Transmembrane amino acid transporter family protein	AUX1	Auxin	1.07	2.71	0.69	1.66
i2_LQ_SeedM_c65849/f1p6/2515			AT2G38120.1	82.618	489	73	5	609	2124	228	467	0	396	K13946	Transmembrane amino acid transporter family protein	AUX1	Auxin	9.095	2.99667	10.16	8.35333
i2_LQ_SeedM_c69922/f1p11/2980	i2_LQ_SeedM_c69922/f1p11/2980	C1	AT2G38120.1	82.618	489	73	5	1029	2115	3	483	0	780	K13946	Transmembrane amino acid transporter family protein	AUX1	Auxin	0.085	4.25	0.343333	0.336667
i3_LQ_SeedM_c14993/f1p0/3065	i3_LQ_SeedM_c14993/f1p0/3065	C10	AT2G38120.1	87.156	327	39	2	1886	3061	220	483	5.8e-141	435	K13946	Transmembrane amino acid transporter family protein	AUX1	Auxin	3.305	0.26	3.28667	3.88667
i5_LQ_SeedM_c5000/f1p26/5187			AT2G38120.1	90.323	217	20	1	4077	2479	3	483	0	781	K13946	Transmembrane amino acid transporter family protein	AUX1	Auxin	0.98	0.196667	0.503333	0.433333
i1_LQ_SeedM_c6694/f1p4/1863	i1_LQ_SeedM_c6694/f1p4/1863	C6	AT2G38120.1	83.576	481	72	5	237	1188	24	347	4.9e-105	344	K13946	Transmembrane amino acid transporter family protein	AUX1	Auxin	4.36	4.75333	1.91667	11.6933
i2_HQ_SeedM_c2102/f3p12/3147			AT2G38120.1	82.618	489	73	5	1202	1528	24	384	1.06e-113	377	K13946	Transmembrane amino acid transporter family protein	AUX1	Auxin	1.815	1.37667	2.14333	2.61333
i2_HQ_SeedM_c26129/f3p1/2186			AT2G38120.1	83.576	481	72	5	569	6112	73	268	1.33e-69	249	K13946	Transmembrane amino acid transporter family protein	AUX1	Auxin	5.355	4.18667	7.20333	8.12
i3_LQ_SeedM_c19194/f1p1/3619	i3_LQ_SeedM_c19194/f1p1/3619	C1	AT2G32410.3	62.874	167	50	3	113	1448	28	384	3.69e-110	355		AXR1-like 1	AXL1	Auxin	0.14	0.66	0.146667	0.0833333
i1_LQ_SeedM_c9153/f1p87/1944	i1_LQ_SeedM_c9153/f1p87/1944	C10	AT1G05180.1	67.337	199	65	0	1129	1725	342	540	0	294		AUXIN RESISTANT 1	AXR1	Auxin	0.67	0.0233333	0.863333	0.67
i2_LQ_SeedM_c4275/f1p5/2629			AT1G05180.1	70.769	520	151	1	816	2372	21	540	0	778		AUXIN RESISTANT 1	AXR1	Auxin	2.205	2.85	1.58333	2.23
i2_LQ_SeedM_c60695/f1p5/2056			AT1G05180.1	71.154	520	149	1	107	1663	21	540	0	800		AUXIN RESISTANT 1	AXR1	Auxin	9.045	9.32667	14.8	14.8867
i3_LQ_SeedM_c20118/f1p0/3557			AT1G05180.1	71.646	328	92	1	111	1091	21	348	0	503		AUXIN RESISTANT 1	AXR1	Auxin	1.45	0.35	1.77333	1.37333
i3_LQ_SeedM_c20757/f1p58/3118	i3_LQ_SeedM_c20757/f1p58/3118	C3	AT1G05180.1	71.353	377	107	1	107	1234	21	397	0	582		AUXIN RESISTANT 1	AXR1	Auxin	0	0.19	0.0933333	0.01
i4_LQ_SeedM_c21382/f1p11/5048	i4_LQ_SeedM_c21382/f1p11/5048	C9	AT1G05180.2	69.058	223	69	0	4030	4698	214	436	4.3e-102	335		AUXIN RESISTANT 1	AXR1	Auxin	0.365	0.0966667	1.01667	0.523333
i2_HQ_SeedM_c17446/f5p3/2390			AT5G01240.1	84.244	476	68	4	556	2824	229	873	0	754	K13946	like auxin RESISTANT 1	LAX1	Auxin	10.93	8.63333	7.42	20.75
i2_LQ_SeedM_c41269/f1p5/2679	i2_LQ_SeedM_c41269/f1p5/2679	C2	AT5G01240.1	83.824	476	70	4	853	421	1	1116	0	1534	K13946	like auxin RESISTANT 1	LAX1	Auxin	0.72	2.90667	0.3	1.10333
i2_LQ_SeedM_c57466/f1p3/2254			AT5G01240.1	81.961	255	39	4	533	1985	28	677	0	897	K13946	like auxin RESISTANT 1	LAX1	Auxin	0.345	0.303333	0.223333	0.656667
i2_LQ_SeedM_c5905/f2p2/2381			AT5G01240.1	84.244	476	68	4	527	2881	354	965	0	567	K13946	like auxin RESISTANT 1	LAX1	Auxin	15.575	7.79667	8.57667	17.4867
i3_LQ_SeedM_c17788/f1p0/3892	i3_LQ_SeedM_c17788/f1p0/3892	C6	AT5G01240.1	89.189	222	23	1	599	662	2	1119	0	1525	K13946	like auxin RESISTANT 1	LAX1	Auxin	0.55	0.213333	0.5	0.953333
i3_LQ_SeedM_c3498/f1p0/3769			AT5G01240.1	79.389	262	52	2	582	3538	1	1116	0	1537	K13946	like auxin RESISTANT 1	LAX1	Auxin	1.25	0.966667	1.86333	1.37333
i5_LQ_SeedM_c2083/f1p2/5110			AT5G01240.1	71.069	159	40	3	1176	605	472	1119	0	677	K13946	like auxin RESISTANT 1	LAX1	Auxin	0.01	0.0566667	0.03	0.00666667
i2_LQ_SeedM_c35094/f1p2/2534	i2_LQ_SeedM_c35094/f1p2/2534	C2	AT2G21050.1	86.939	245	32	0	60	2575	410	836	0	253	K13946	like auxin RESISTANT 2	LAX2	Auxin	2.085	4.59667	0.303333	1.84667
i2_LQ_SeedM_c56367/f1p2/2666	i2_LQ_SeedM_c56367/f1p2/2666	C6	AT2G21050.1	89.305	187	20	0	1278	2782	53	858	0	844	K13946	like auxin RESISTANT 2	LAX2	Auxin	0.795	0.55	0.366667	2.33
i1_LQ_SeedM_c4971/f1p67/1584	i1_LQ_SeedM_c4971/f1p67/1584	C2	AT1G77690.1	84.829	468	65	1	54	2338	2	738	0	1251	K13946	like AUX1 3	LAX3	Auxin	27.27	44.79	13.7967	33.35
i3_LQ_SeedM_c4006/f1p0/3773	i3_LQ_SeedM_c4006/f1p0/3773	C1	AT3G62980.1	60.191	314	124	1	103	1520	108	567	7.58e-119	365	K14485	F-box/RNI-like superfamily protein	TIR1	Auxin	1.225	8.91	1.79333	1.44333
i3_LQ_SeedM_c9705/f1p8/3732			AT3G62980.1	66.667	426	140	1	2234	1225	78	251	8.42e-84	254	K14485	F-box/RNI-like superfamily protein	TIR1	Auxin	2.85	3.64	7.85333	5.83
i1_LQ_SeedM_c12366/f1p0/1854			AT3G62980.1	60.811	296	114	1	97	4541	371	1285	0	450	K14485	F-box/RNI-like superfamily protein	TIR1	Auxin	0.705	0.963333	1.02	0.88
i1_LQ_SeedM_c6867/f1p0/1504	i1_LQ_SeedM_c6867/f1p0/1504	C2	AT3G62980.1	61.983	242	82	2	625	3403	238	904	0	326	K14485	F-box/RNI-like superfamily protein	TIR1	Auxin	8.4	15.1933	4.13	8.49667
i2_HQ_SeedM_c22926/f3p6/2185			AT3G62980.1	64.956	565	195	2	112	4370	238	1277	0	646	K14485	F-box/RNI-like superfamily protein	TIR1	Auxin	14.04	16.1667	21.5867	24.3
i2_HQ_SeedM_c2420/f2p7/2747			AT3G62980.1	56.672	577	239	3	309	3298	254	836	2.08e-127	280	K14485	F-box/RNI-like superfamily protein	TIR1	Auxin	3.615	2.57333	1.85667	2.48
i2_HQ_SeedM_c46462/f5p6/2256			AT3G62980.1	64.46	574	200	2	107	3932	120	1095	3.04e-135	390	K14485	F-box/RNI-like superfamily protein	TIR1	Auxin	13.055	25.62	25.18	21.4133
i2_LQ_SeedM_c11276/f1p10/2531			AT3G62980.1	56.846	577	239	3	661	4488	4	1277	0	863	K14485	F-box/RNI-like superfamily protein	TIR1	Auxin	2.805	1.84	2.78667	2.80333
i2_LQ_SeedM_c17820/f1p8/2245	i2_LQ_SeedM_c17820/f1p8/2245	C3	AT3G62980.1	56.846	577	238	3	398	4544	20	1277	0	806	K14485	F-box/RNI-like superfamily protein	TIR1	Auxin	0.745	0.83	0.51	0.313333
i2_LQ_SeedM_c30171/f1p6/2153			AT3G62980.1	63.7	573	205	2	94	3398	238	998	3.1e-147	315	K14485	F-box/RNI-like superfamily protein	TIR1	Auxin	0	0	0	0
i2_LQ_SeedM_c32939/f1p7/2164			AT3G62980.1	56.846	577	238	3	400	4625	18	1277	0	676	K14485	F-box/RNI-like superfamily protein	TIR1	Auxin	0.6	1.64	0.84	1.99667
i2_LQ_SeedM_c42075/f1p8/2995			AT3G62980.1	56.672	577	240	3	1078	4554	20	1229	0	712	K14485	F-box/RNI-like superfamily protein	TIR1	Auxin	0.365	0.34	0.84	0.363333
i2_LQ_SeedM_c49010/f1p6/2449			AT3G62980.1	56.846	577	238	3	95	1800	980	1271	1.52e-54	210	K14485	F-box/RNI-like superfamily protein	TIR1	Auxin	1.255	0.796667	0.483333	0.41
i2_LQ_SeedM_c51873/f1p6/2244	i2_LQ_SeedM_c51873/f1p6/2244	C10	AT3G62980.1	64.921	573	198	2	108	1549	20	240	4.58e-108	212	K14485	F-box/RNI-like superfamily protein	TIR1	Auxin	5.52	1.37333	5.37333	6.24667
i2_LQ_SeedM_c56386/f1p6/2411	i2_LQ_SeedM_c56386/f1p6/2411	C7	AT3G62980.1	56.667	570	237	2	485	2144	238	479	1.25e-118	240	K14485	F-box/RNI-like superfamily protein	TIR1	Auxin	1.085	2.21333	1.30333	4.44
i2_LQ_SeedM_c57985/f1p8/2342	i2_LQ_SeedM_c57985/f1p8/2342	C2	AT3G62980.1	56.846	577	238	3	58	5033	26	774	5.13e-80	291	K14485	F-box/RNI-like superfamily protein	TIR1	Auxin	1.48	3.49333	1.07667	1.56667
i2_LQ_SeedM_c8067/f1p6/2303			AT3G62980.1	66.589	428	141	1	589	4450	246	1285	0	555	K14485	F-box/RNI-like superfamily protein	TIR1	Auxin	1.905	1.00333	3.38667	2.11667
i2_LQ_SeedM_c8958/f1p6/2461	i2_LQ_SeedM_c8958/f1p6/2461	C1	AT3G62980.1	57.192	577	236	3	224	4748	300	1277	0	577	K14485	F-box/RNI-like superfamily protein	TIR1	Auxin	0.925	3.64667	0.673333	1.21667
i3_LQ_SeedM_c11543/f1p42/3607			AT3G62980.1	61.947	226	86	0	2179	482	269	1277	0	611	K14485	F-box/RNI-like superfamily protein	TIR1	Auxin	0.15	0.03	0.626667	0.28
i3_LQ_SeedM_c23570/f1p0/3818	i3_LQ_SeedM_c23570/f1p0/3818	C2	AT3G62980.1	65.493	426	145	1	2210	5016	217	753	3.98e-85	283	K14485	F-box/RNI-like superfamily protein	TIR1	Auxin	0.215	0.41	0.1	0.2
i3_LQ_SeedM_c32495/f1p6/3851			AT3G62980.1	56.738	423	174	2	2477	255	13	1285	0	640	K14485	F-box/RNI-like superfamily protein	TIR1	Auxin	1.915	2.63	2.30667	1.55333
i2_LQ_SeedM_c61041/f1p1/2129	i2_LQ_SeedM_c61041/f1p1/2129	C2	AT2G33310.3	61.25	80	30	1	494	1393	24	384	4.96e-118	377	K14484	auxin-induced protein 13	IAA13	Auxin	2.625	4.15	1.77333	2.44333
i4_LQ_SeedM_c1602/f1p10/5028	i4_LQ_SeedM_c1602/f1p10/5028	C4	AT2G33310.3	42.574	101	30	1	1194	1374	24	384	1.2e-118	377	K14484	auxin-induced protein 13	IAA13	Auxin	0.345	0.0366667	0.0233333	0.253333
i2_LQ_SeedM_c36924/f1p2/2322	i2_LQ_SeedM_c36924/f1p2/2322	C2	AT3G04730.1	67.251	171	36	3	1685	3387	40	1159	0	1175	K14484	indoleacetic acid-induced protein 16	IAA16	Auxin	6.795	8.96667	1.41333	2.60667
i1_LQ_SeedM_c18510/f1p0/1484			AT1G51950.1	48.399	281	92	8	336	1127	9	253	3.36e-58	194	K14484	indole-3-acetic acid inducible 18	IAA18	Auxin	28.045	22.3967	50.5633	55
i2_LQ_SeedM_c21494/f1p0/2556			AT1G51950.1	67.568	37	12	0	1847	1737	198	234	5.08e-09	58.9	K14484	indole-3-acetic acid inducible 18	IAA18	Auxin	0.1	0.04	0.166667	0.173333
i3_LQ_SeedM_c3033/f1p5/3283	i3_LQ_SeedM_c3033/f1p5/3283	C6	AT3G16500.1	68.376	117	32	3	1199	396	25	160	3.58e-65	198	K14484	phytochrome-associated protein 1	IAA26/PAP1	Auxin	2.635	2.01	0.896667	3.91333
i1_LQ_SeedM_c11839/f1p3/1339			AT3G16500.1	49.606	254	98	8	322	2034	1	585	0	726	K14484	phytochrome-associated protein 1	IAA26/PAP1	Auxin	49.575	28.4633	51.5867	78.5967
i1_LQ_SeedM_c15043/f1p0/1150			AT3G16500.1	54.922	193	73	6	296	2006	18	585	0	744	K14484	phytochrome-associated protein 1	IAA26/PAP1	Auxin	12	12.9033	46.48	27.4033
i2_LQ_SeedM_c24329/f1p2/2607			AT3G16500.1	45.74	223	50	6	1605	2033	18	585	0	738	K14484	phytochrome-associated protein 1	IAA26/PAP1	Auxin	1.635	0.733333	1.72667	1.35667
i2_LQ_SeedM_c27663/f1p0/2934	i2_LQ_SeedM_c27663/f1p0/2934	C5	AT3G16500.1	51.538	130	49	4	1321	2005	72	585	0	670	K14484	phytochrome-associated protein 1	IAA26/PAP1	Auxin	1.57	1.31333	0.423333	2.14667
i3_LQ_SeedM_c21851/f1p22/3257			AT3G16500.1	56.522	161	57	5	732	2001	18	585	0	740	K14484	phytochrome-associated protein 1	IAA26/PAP1	Auxin	1.96	2.88333	6.23	4.37333
i3_LQ_SeedM_c27479/f1p11/3526			AT3G16500.1	57.609	92	34	2	2743	708	22	427	6.06e-139	441	K14484	phytochrome-associated protein 1	IAA26/PAP1	Auxin	0.29	0.253333	1.15667	0.39
i1_HQ_SeedM_c1296/f6p0/1270			AT4G29080.1	52.475	303	119	8	107	962	1	196	5e-98	298	K14484	phytochrome-associated protein 2	IAA27/PAP2	Auxin	250.355	228.193	172.193	250.017
i1_HQ_SeedM_c2128/f2p9/1916	i1_HQ_SeedM_c2128/f2p9/1916	C2	AT4G29080.1	45.69	232	89	10	49	1376	77	327	1.03e-170	474	K14484	phytochrome-associated protein 2	IAA27/PAP2	Auxin	20.23	29.4833	13.0067	20.6633
i1_LQ_SeedM_c10965/f1p11/1892	i1_LQ_SeedM_c10965/f1p11/1892	C10	AT4G29080.1	63.441	93	28	2	463	1099	1	240	5.73e-125	374	K14484	phytochrome-associated protein 2	IAA27/PAP2	Auxin	4.34	1.35	6.83	3.62
i1_LQ_SeedM_c17968/f1p0/1319	i1_LQ_SeedM_c17968/f1p0/1319	C2	AT4G29080.1	55.762	269	95	7	256	3058	82	334	1.88e-134	411	K14484	phytochrome-associated protein 2	IAA27/PAP2	Auxin	43.665	62.7167	18.4767	51.53
i2_LQ_SeedM_c39575/f1p3/2599			AT4G29080.1	59.524	84	34	0	2175	2892	196	330	1.23e-67	232	K14484	phytochrome-associated protein 2	IAA27/PAP2	Auxin	0.235	0.0433333	0.186667	0.4
i2_LQ_SeedM_c68838/f1p1/2787			AT4G29080.1	51.145	131	30	2	328	943	1	197	1.12e-121	385	K14484	phytochrome-associated protein 2	IAA27/PAP2	Auxin	21.46	16.7833	35.1533	20.1233
i3_LQ_SeedM_c26824/f1p3/3228			AT4G29080.1	50	68	28	2	449	334	139	249	9.56e-63	199	K14484	phytochrome-associated protein 2	IAA27/PAP2	Auxin	1.1	1.40333	1.01333	0.75
i1_LQ_SeedM_c14445/f1p0/1063	i1_LQ_SeedM_c14445/f1p0/1063	C5	AT5G43700.1	59.794	194	66	4	78	5082	161	377	4.57e-86	287	K14484	indole-3-acetic acid inducible 4	IAA4/ATAUX2-11	Auxin	23.78	18.5267	10.7333	5.43
i0_HQ_SeedM_c12179/f2p3/788	i0_HQ_SeedM_c12179/f2p3/788	C5	AT2G22670.3	71.605	162	44	1	37	2692	55	859	0	770	K14484	indoleacetic acid-induced protein 8	IAA8	Auxin	48.7	50.2767	21.19	56.9633
i3_LQ_SeedM_c10855/f1p3/3855			AT2G22670.3	64.242	165	57	1	974	2339	58	838	0	828	K14484	indoleacetic acid-induced protein 8	IAA8	Auxin	0.045	0.0233333	0.09	0.123333
i2_LQ_SeedM_c48888/f1p9/2610			AT1G59750.2	63.752	709	204	8	2596	488	1	662	0	850	K14486	auxin response factor 1	ARF1	Auxin	2.6	2.06	4.24333	1.82
i3_LQ_SeedM_c21626/f1p0/3731			AT1G59750.3	74.922	319	80	0	553	1509	17	335	1.88e-160	496	K14486	auxin response factor 1	ARF1	Auxin	0.02	0.02	0.0266667	0.01
i2_HQ_SeedM_c1125/f15p7/2941			AT1G59750.4	69.782	642	171	11	543	2426	1	633	0	827	K14486	auxin response factor 1	ARF1	Auxin	7.97	10.1767	9.25333	14.4033
i2_LQ_SeedM_c12332/f1p3/2808			AT1G59750.4	69.048	630	172	11	320	2167	1	621	0	798	K14486	auxin response factor 1	ARF1	Auxin	1.14	0.716667	0.873333	1.53333
i2_LQ_SeedM_c42432/f1p9/2669	i2_LQ_SeedM_c42432/f1p9/2669	C4	AT1G59750.4	65.423	697	186	10	38	2107	2	650	0	852	K14486	auxin response factor 1	ARF1	Auxin	4.94	1.53333	1.56333	7.96667
i2_LQ_SeedM_c67345/f1p7/2943	i2_LQ_SeedM_c67345/f1p7/2943	C4	AT1G59750.4	68.589	659	183	12	506	2440	1	649	0	826	K14486	auxin response factor 1	ARF1	Auxin	8.91	2.10667	3.94333	7.8
i3_HQ_SeedM_c35393/f9p0/3195			AT1G59750.4	65.162	709	191	11	605	2710	1	660	0	860	K14486	auxin response factor 1	ARF1	Auxin	25.98	37.3267	44.0267	36.0767
i3_LQ_SeedM_c12271/f1p2/3340			AT1G59750.4	78.462	390	76	5	507	1658	1	388	0	621	K14486	auxin response factor 1	ARF1	Auxin	0.07	0.133333	0.05	0.216667
i3_LQ_SeedM_c12356/f1p0/3710	i3_LQ_SeedM_c12356/f1p0/3710	C8	AT1G59750.4	79.217	332	65	2	557	1543	5	335	2.08e-178	542	K14486	auxin response factor 1	ARF1	Auxin	0.21	0.0333333	0.83	0.26
i3_LQ_SeedM_c14985/f1p0/3047			AT1G59750.4	67.556	487	137	9	1114	2532	154	633	0	577	K14486	auxin response factor 1	ARF1	Auxin	6.95	8.62	5.37	9.66333
i3_LQ_SeedM_c24770/f1p0/3505			AT1G59750.4	55.976	502	169	9	1403	2896	197	650	1.71e-141	441	K14486	auxin response factor 1	ARF1	Auxin	0	0	0	0
i3_LQ_SeedM_c33400/f1p6/3170	i3_LQ_SeedM_c33400/f1p6/3170	C3	AT1G59750.4	79.744	390	71	5	3158	2007	1	388	0	635	K14486	auxin response factor 1	ARF1	Auxin	0.85	3.36	2.16667	1.55
i5_LQ_SeedM_c8492/f1p0/5373			AT1G59750.4	47.52	383	149	10	3837	4973	326	660	4.24e-77	271	K14486	auxin response factor 1	ARF1	Auxin	0	0	0	0.0133333
i2_LQ_SeedM_c25985/f1p8/2903	i2_LQ_SeedM_c25985/f1p8/2903	C4	AT2G33860.1	57.884	482	157	7	247	1379	101	268	9.47e-64	198	K14486	auxin-responsive factor AUX/IAA-like protein	ARF3/ETT	Auxin	5.435	0.983333	3.64667	4.73333
i2_LQ_SeedM_c61235/f1p8/2872	i2_LQ_SeedM_c61235/f1p8/2872	C1	AT2G33860.1	58.333	480	155	7	227	1181	24	347	7.38e-110	351	K14486	auxin-responsive factor AUX/IAA-like protein	ARF3/ETT	Auxin	0.315	0.863333	0.26	0.23
i2_LQ_SeedM_c69099/f1p8/2967	i2_LQ_SeedM_c69099/f1p8/2967	C5	AT2G33860.1	58.245	376	117	4	584	1209	88	339	1.23e-50	148	K14486	auxin-responsive factor AUX/IAA-like protein	ARF3/ETT	Auxin	1.075	0.926667	0.293333	0.8
i3_LQ_SeedM_c17812/f1p0/3202			AT2G33860.1	56.315	483	165	4	284	1176	24	347	1.72e-110	351	K14486	auxin-responsive factor AUX/IAA-like protein	ARF3/ETT	Auxin	0.315	0.533333	0.31	0.693333
i3_LQ_SeedM_c18249/f1p1/3262	i3_LQ_SeedM_c18249/f1p1/3262	C10	AT2G33860.1	56.315	483	166	4	362	1202	24	347	1.05e-106	344	K14486	auxin-responsive factor AUX/IAA-like protein	ARF3/ETT	Auxin	7.005	2.45667	8.25333	9.74
i3_LQ_SeedM_c30829/f1p0/3106	i3_LQ_SeedM_c30829/f1p0/3106	C3	AT2G33860.1	56.315	483	166	4	352	584	22	147	1.14e-90	194	K14486	auxin-responsive factor AUX/IAA-like protein	ARF3/ETT	Auxin	2.885	8.39333	4.06	4.06667
i3_LQ_SeedM_c4389/f1p8/3199	i3_LQ_SeedM_c4389/f1p8/3199	C2	AT2G33860.1	57.796	481	156	6	445	1124	24	347	1.58e-108	348	K14486	auxin-responsive factor AUX/IAA-like protein	ARF3/ETT	Auxin	0.915	2.03333	0.67	0.586667
i4_LQ_SeedM_c22159/f1p0/4632	i4_LQ_SeedM_c22159/f1p0/4632	C8	AT2G33860.1	87.097	31	4	0	2470	1185	24	339	3.08e-106	344	K14486	auxin-responsive factor AUX/IAA-like protein	ARF3/ETT	Auxin	0.185	0.203333	1.50667	0.266667
i3_LQ_SeedM_c30456/f1p0/3887	i3_LQ_SeedM_c30456/f1p0/3887	C9	AT1G19850.1	66.957	460	132	8	634	1986	31	479	0	618	K14486	auxin response factor	ARF5/IAA24	Auxin	1.07	0.68	6.41	2.07
i3_LQ_SeedM_c33572/f1p0/3952	i3_LQ_SeedM_c33572/f1p0/3952	C9	AT1G19850.1	61.847	498	132	9	462	1928	31	479	0	598	K14486	auxin response factor	ARF5/IAA24	Auxin	1.79	0.66	8.96	3.87
i3_HQ_SeedM_c1768/f5p0/4021	i3_HQ_SeedM_c1768/f5p0/4021	C9	AT1G19850.2	66.739	460	133	8	606	1958	20	468	0	613	K14486	auxin response factor	ARF5/IAA24	Auxin	0.45	0.45	3.05667	1.03667
i3_LQ_SeedM_c12633/f1p2/3475			AT5G20730.1	60	55	22	0	2944	1309	1	369	0	612	K14486	auxin response factor	ARF7	Auxin	0.19	0.37	0.163333	0.316667
i4_LQ_SeedM_c15989/f1p0/4073			AT5G20730.2	57.39	521	150	14	131	1051	16	301	6.35e-58	196	K14486	auxin response factor	ARF7	Auxin	0	0.02	0	0.00333333
i4_LQ_SeedM_c22753/f1p0/4709			AT5G20730.2	36.585	328	176	12	631	2241	243	436	9.63e-40	154	K14486	auxin response factor	ARF7	Auxin	0	0	0	0
i5_LQ_SeedM_c10626/f1p9/5388			AT5G20730.2	87.952	166	20	0	601	1746	243	436	2.99e-38	148	K14486	auxin response factor	ARF7	Auxin	0.955	0.85	1.03667	1.19333
i0_LQ_SeedM_c14375/f1p0/938			AT2G28350.1	42.391	184	84	3	136	1065	36	286	2.24e-94	302		auxin response factor 10	ARF10	Auxin	1.035	0.423333	1.58333	1.06333
i3_LQ_SeedM_c5805/f1p0/3951			AT2G28350.2	47.267	311	113	11	3189	1165	31	354	1.22e-106	343		auxin response factor 10	ARF10	Auxin	0.06	0	0.02	0.0333333
i2_LQ_SeedM_c38222/f1p2/2866			AT2G46530.1	71.709	357	98	3	374	1265	1	380	0	703		auxin responsive factor 11	ARF11	Auxin	6.01	1.08	4.16	4.21333
i1_LQ_SeedM_c10555/f1p77/1678			AT4G30080.1	49.684	475	186	12	2	1282	38	166	2.31e-105	191		auxin response factor	ARF16	Auxin	6.645	7.54	6.25333	6.75333
i2_LQ_SeedM_c11251/f2p6/3111			AT4G30080.1	56.194	557	219	8	1112	863	82	165	8.79e-41	152		auxin response factor	ARF16	Auxin	1.1	1.11333	0.913333	1.23333
i2_LQ_SeedM_c2385/f4p6/2815			AT4G30080.1	56.535	681	271	11	535	4469	39	166	1.01e-49	179		auxin response factor	ARF16	Auxin	4.665	6.51333	14.0067	9.63333
i2_LQ_SeedM_c5350/f1p6/3000			AT4G30080.1	56.996	679	263	10	694	223	101	174	7.08e-34	134		auxin response factor	ARF16	Auxin	4.27	5.47	4.52667	4.44333
i3_LQ_SeedM_c11714/f1p9/3174	i3_LQ_SeedM_c11714/f1p9/3174	C9	AT4G30080.1	56.127	661	265	11	510	1542	1	313	7.8e-149	435		auxin response factor	ARF16	Auxin	0.63	0.32	2.85333	2.09
i3_LQ_SeedM_c19812/f1p0/3311			AT4G30080.1	57.394	683	237	16	958	1633	1	313	1.15e-131	390		auxin response factor	ARF16	Auxin	0.125	0.0333333	0.05	0.286667
i3_LQ_SeedM_c21380/f1p0/3167			AT4G30080.1	55.825	661	267	11	501	1632	1	330	3.46e-155	450		auxin response factor	ARF16	Auxin	1.015	0.476667	0.866667	1.24333
i3_LQ_SeedM_c23137/f1p0/3315	i3_LQ_SeedM_c23137/f1p0/3315	C4	AT4G30080.1	57.394	683	237	16	914	1719	1	330	1.48e-153	451		auxin response factor	ARF16	Auxin	5.775	0.826667	3.27	3.39
i3_LQ_SeedM_c26172/f1p0/3394			AT4G30080.1	47.11	346	161	4	78	1700	1	330	3.51e-153	446		auxin response factor	ARF16	Auxin	0.025	0.0533333	0.1	0.0633333
i3_LQ_SeedM_c30219/f1p0/3064	i3_LQ_SeedM_c30219/f1p0/3064	C1	AT4G30080.1	56.891	682	242	15	739	1659	1	313	3.44e-147	431		auxin response factor	ARF16	Auxin	0.93	2.71333	0.833333	0.73
i4_LQ_SeedM_c21962/f1p4/4919			AT4G30080.1	56.997	686	235	15	1	1531	137	457	2.88e-130	390		auxin response factor	ARF16	Auxin	1.64	1.61	1.62	1.14333
i4_LQ_SeedM_c23155/f1p6/4204	i4_LQ_SeedM_c23155/f1p6/4204	C3	AT4G30080.1	57.186	661	231	15	825	1445	21	443	1.23e-160	469		auxin response factor	ARF16	Auxin	0.27	1.13667	0.346667	0.14
i2_LQ_SeedM_c35390/f1p1/2183			AT1G77850.2	43.019	530	260	16	46	2730	577	719	2.37e-60	221		auxin response factor	ARF17	Auxin	2.425	2.94	2.04333	1.97333
i2_LQ_SeedM_c56831/f1p1/2145			AT1G77850.2	43.623	541	270	12	82	1067	11	326	3.26e-102	345		auxin response factor	ARF17	Auxin	6.06	5.58	11.27	5.57667
i2_HQ_SeedM_c34341/f2p2/2400			AT1G19220.1	65.957	47	15	1	438	575	334	380	7.21e-12	70.1		auxin responsive factor 19/indole-3-acetic acid inducible22	ARF19/IAA22	Auxin	0.14	0.426667	1.49333	1.26333
i3_HQ_SeedM_c1064/f7p0/4004			AT1G19220.1	75.157	479	110	6	242	1672	14	485	0	688		auxin responsive factor 19/indole-3-acetic acid inducible22	ARF19/IAA22	Auxin	3.915	3.49333	3.98	5.77667
i3_HQ_SeedM_c1981/f3p0/3548			AT1G19220.1	79.747	474	94	2	328	1749	1	472	0	693		auxin responsive factor 19/indole-3-acetic acid inducible22	ARF19/IAA22	Auxin	2.985	1.87333	1.79333	3.73667
i3_HQ_SeedM_c26787/f2p32/3988			AT1G19220.1	70.169	295	80	5	770	1648	187	475	0	367		auxin responsive factor 19/indole-3-acetic acid inducible22	ARF19/IAA22	Auxin	0.415	0.613333	1.41333	1.44667
i3_HQ_SeedM_c28741/f2p0/3494			AT1G19220.1	79.579	475	94	3	372	1796	1	472	0	690		auxin responsive factor 19/indole-3-acetic acid inducible22	ARF19/IAA22	Auxin	1.505	2.74	1.59667	2.82333
i4_HQ_SeedM_c24635/f4p0/4179			AT1G19220.1	75.906	469	104	6	323	1723	14	475	0	683		auxin responsive factor 19/indole-3-acetic acid inducible22	ARF19/IAA22	Auxin	6.01	6.51667	10.8967	15.5667
i3_LQ_SeedM_c13358/f1p5/3946	i3_LQ_SeedM_c13358/f1p5/3946	C1	AT1G19220.1	81.717	361	64	2	170	1252	14	372	0	592		auxin responsive factor 19/indole-3-acetic acid inducible22	ARF19/IAA22	Auxin	0.32	2.15	0.863333	0.853333
i3_LQ_SeedM_c17863/f1p1/3487	i3_LQ_SeedM_c17863/f1p1/3487	C7	AT1G19220.1	81.25	48	9	0	361	504	84	131	5.32e-16	84.3		auxin responsive factor 19/indole-3-acetic acid inducible22	ARF19/IAA22	Auxin	0.185	0.513333	0.326667	1.25333
i3_LQ_SeedM_c21784/f1p76/3261			AT1G19220.1	80.044	456	89	2	314	1681	1	454	0	704		auxin responsive factor 19/indole-3-acetic acid inducible22	ARF19/IAA22	Auxin	0.705	0.0833333	0.543333	0.513333
i3_LQ_SeedM_c24016/f1p20/3171	i3_LQ_SeedM_c24016/f1p20/3171	C7	AT1G19220.1	84.211	38	6	0	604	717	104	141	2.32e-17	73.2		auxin responsive factor 19/indole-3-acetic acid inducible22	ARF19/IAA22	Auxin	0.15	0.246667	0.54	1.37333
i3_LQ_SeedM_c24507/f1p142/4017			AT1G19220.1	75.157	479	110	6	226	1656	14	485	0	688		auxin responsive factor 19/indole-3-acetic acid inducible22	ARF19/IAA22	Auxin	4.305	3.22333	2.56333	4.61333
i3_LQ_SeedM_c27233/f1p1/3159			AT1G19220.1	45.889	377	159	16	1963	3060	730	1072	2.71e-71	258		auxin responsive factor 19/indole-3-acetic acid inducible22	ARF19/IAA22	Auxin	0	0	0	0
i3_LQ_SeedM_c27568/f1p0/3712			AT1G19220.1	74.286	35	8	1	650	754	104	137	1.96e-11	54.7		auxin responsive factor 19/indole-3-acetic acid inducible22	ARF19/IAA22	Auxin	0.08	0.176667	0.12	0.46
i3_LQ_SeedM_c33874/f1p8/3976			AT1G19220.1	73.15	473	118	6	173	1585	14	479	0	648		auxin responsive factor 19/indole-3-acetic acid inducible22	ARF19/IAA22	Auxin	0.07	0.04	0.29	0.216667
i3_LQ_SeedM_c3483/f1p0/3872	i3_LQ_SeedM_c3483/f1p0/3872	C1	AT1G19220.1	80.631	222	42	1	616	1281	141	361	4.73e-176	357		auxin responsive factor 19/indole-3-acetic acid inducible22	ARF19/IAA22	Auxin	0.025	0.196667	0.0266667	0.0433333
i3_LQ_SeedM_c4232/f1p0/3968	i3_LQ_SeedM_c4232/f1p0/3968	C6	AT1G19220.1	74.71	431	100	6	87	1373	52	475	0	608		auxin responsive factor 19/indole-3-acetic acid inducible22	ARF19/IAA22	Auxin	1.015	0.183333	0.503333	4.65667
i3_LQ_SeedM_c8076/f1p16/3582			AT1G19220.1	70.308	357	98	5	104	1168	141	491	1.17e-140	454		auxin responsive factor 19/indole-3-acetic acid inducible22	ARF19/IAA22	Auxin	0.22	0.456667	0.476667	0.636667
i4_LQ_SeedM_c14945/f1p0/4372			AT1G19220.1	46.305	406	159	12	343	1554	24	372	1.86e-78	283		auxin responsive factor 19/indole-3-acetic acid inducible22	ARF19/IAA22	Auxin	0.325	0.54	0.57	0.9
i4_LQ_SeedM_c18983/f1p0/4468			AT1G19220.1	76.442	208	48	1	808	1431	187	393	2.15e-176	289		auxin responsive factor 19/indole-3-acetic acid inducible22	ARF19/IAA22	Auxin	0.095	0.356667	0.153333	0.526667
i4_LQ_SeedM_c22050/f1p0/4331			AT1G19220.1	81.061	132	24	1	441	833	64	195	5.69e-112	230		auxin responsive factor 19/indole-3-acetic acid inducible22	ARF19/IAA22	Auxin	0.015	0.0366667	0.00666667	0.01
i4_LQ_SeedM_c22395/f1p5/4213	i4_LQ_SeedM_c22395/f1p5/4213	C10	AT1G19220.1	81.69	213	39	0	500	1138	73	285	2.18e-167	310		auxin responsive factor 19/indole-3-acetic acid inducible22	ARF19/IAA22	Auxin	0.17	0.00333333	0.293333	0.29
i4_LQ_SeedM_c3987/f1p0/4513			AT1G19220.1	73.28	378	93	5	854	1981	104	475	9.83e-162	518		auxin responsive factor 19/indole-3-acetic acid inducible22	ARF19/IAA22	Auxin	3.95	1.34	5.36	7.25333
i4_LQ_SeedM_c5167/f1p42/4879			AT1G19220.1	86.973	261	34	0	598	1380	104	364	4.26e-165	460		auxin responsive factor 19/indole-3-acetic acid inducible22	ARF19/IAA22	Auxin	0.53	0.596667	0.366667	0.566667
i4_LQ_SeedM_c5631/f1p9/4670			AT1G19220.1	60.925	389	114	8	465	1592	64	427	1.29e-138	417		auxin responsive factor 19/indole-3-acetic acid inducible22	ARF19/IAA22	Auxin	0	0	0	0
i4_LQ_SeedM_c7966/f1p0/4276	i4_LQ_SeedM_c7966/f1p0/4276	C7	AT1G19220.1	84.109	258	40	1	239	1012	14	270	0	425		auxin responsive factor 19/indole-3-acetic acid inducible22	ARF19/IAA22	Auxin	1.545	0.09	1.55333	4.32
i4_LQ_SeedM_c8475/f1p18/4285	i4_LQ_SeedM_c8475/f1p18/4285	C1	AT1G19220.1	75.855	468	104	6	352	1749	15	475	0	680		auxin responsive factor 19/indole-3-acetic acid inducible22	ARF19/IAA22	Auxin	0.605	5.10667	0.656667	1.43
i4_LQ_SeedM_c8993/f1p0/4616			AT1G19220.1	84.047	257	40	1	283	1053	14	269	2.76e-126	422		auxin responsive factor 19/indole-3-acetic acid inducible22	ARF19/IAA22	Auxin	0.37	0.37	1.72	1.45
i4_LQ_SeedM_c9524/f1p0/4765			AT1G19220.1	85.149	202	29	1	416	1021	14	214	9.98e-107	367		auxin responsive factor 19/indole-3-acetic acid inducible22	ARF19/IAA22	Auxin	1.28	0.836667	0.546667	0.73
i4_LQ_SeedM_c9608/f1p43/4810			AT1G19220.1	82.979	235	39	1	2635	3339	52	285	2.79e-159	354		auxin responsive factor 19/indole-3-acetic acid inducible22	ARF19/IAA22	Auxin	0.025	0.0133333	0.173333	0.07
i5_LQ_SeedM_c6083/f1p0/5931			AT1G19220.1	72.727	341	85	5	2440	3456	141	475	2.07e-166	453		auxin responsive factor 19/indole-3-acetic acid inducible22	ARF19/IAA22	Auxin	0.025	0.0266667	0.156667	0.176667
i5_LQ_SeedM_c9240/f1p0/5622	i5_LQ_SeedM_c9240/f1p0/5622	C9	AT1G19220.1	81.081	222	41	1	2339	3004	141	361	5.64e-167	352		auxin responsive factor 19/indole-3-acetic acid inducible22	ARF19/IAA22	Auxin	0.075	0	0.236667	0.113333
i2_LQ_SeedM_c65035/f1p7/2794			AT5G62000.5	56.59	827	309	16	201	688	120	276	5.03e-22	98.6		auxin responsive factor 2/auxin responsive factor 1 binding protein	ARF2/ARF1-BP	Auxin	0.025	0.0233333	0.0333333	0.1
i2_LQ_SeedM_c7285/f1p9/2932			AT5G62000.5	57.107	795	308	11	214	805	120	276	4.94e-15	78.2		auxin responsive factor 2/auxin responsive factor 1 binding protein	ARF2/ARF1-BP	Auxin	0.17	0	0.0466667	0
i3_HQ_SeedM_c1248/f4p9/3642	i3_HQ_SeedM_c1248/f4p9/3642	C10	AT5G62000.5	56.946	799	311	11	193	623	120	253	1.76e-15	70.9		auxin responsive factor 2/auxin responsive factor 1 binding protein	ARF2/ARF1-BP	Auxin	3.235	1	9.27333	8.46
i3_LQ_SeedM_c27873/f1p0/3130			AT5G62000.5	82.609	322	54	2	299	604	15	119	7.67e-56	187		auxin responsive factor 2/auxin responsive factor 1 binding protein	ARF2/ARF1-BP	Auxin	0.185	0.01	0.0366667	0.243333
i3_LQ_SeedM_c28435/f1p0/3357	i3_LQ_SeedM_c28435/f1p0/3357	C4	AT5G62000.5	54.182	825	312	15	160	538	15	120	1.25e-55	190		auxin responsive factor 2/auxin responsive factor 1 binding protein	ARF2/ARF1-BP	Auxin	5.8	1.36	3.97667	3.62
i5_LQ_SeedM_c9776/f1p0/5084			AT5G62000.5	76.786	112	25	1	732	2388	260	296	1.27e-09	61.2		auxin responsive factor 2/auxin responsive factor 1 binding protein	ARF2/ARF1-BP	Auxin	0.06	0.1	0.186667	0.0466667
i2_LQ_SeedM_c13086/f1p15/2967	i2_LQ_SeedM_c13086/f1p15/2967	C7	AT5G62000.5	56.32	799	309	12	231	536	1	171	4.01e-66	203		auxin responsive factor 2/auxin responsive factor 1 binding protein	ARF2/ARF1-BP	Auxin	2.85	0.483333	4.95333	7.05667
i2_LQ_SeedM_c18829/f2p9/2828			AT5G62000.5	41.108	343	171	11	2	330	1	135	1.13e-29	110		auxin responsive factor 2/auxin responsive factor 1 binding protein	ARF2/ARF1-BP	Auxin	1.495	0.426667	1.09	1.06667
i2_LQ_SeedM_c25952/f1p5/3045	i2_LQ_SeedM_c25952/f1p5/3045	C1	AT5G62000.5	56.068	824	318	15	203	564	1	171	9.49e-78	233		auxin responsive factor 2/auxin responsive factor 1 binding protein	ARF2/ARF1-BP	Auxin	1.015	4.98	3.38	3.65667
i2_LQ_SeedM_c27404/f1p20/3396			AT5G62000.5	56.469	827	325	12	173	449	1	135	4.6e-39	135		auxin responsive factor 2/auxin responsive factor 1 binding protein	ARF2/ARF1-BP	Auxin	0.06	0.05	0.0733333	0.08
i2_LQ_SeedM_c33777/f1p9/2716	i2_LQ_SeedM_c33777/f1p9/2716	C3	AT5G62000.5	56.773	849	308	14	282	3274	115	171	1.07e-17	82.4		auxin responsive factor 2/auxin responsive factor 1 binding protein	ARF2/ARF1-BP	Auxin	0	2.03333	3.82667	1.52
i2_LQ_SeedM_c40529/f1p10/2957			AT5G62000.5	54.412	748	298	15	441	334	14	102	9.66e-15	74.3		auxin responsive factor 2/auxin responsive factor 1 binding protein	ARF2/ARF1-BP	Auxin	0.225	0.943333	0.73	0.576667
i3_LQ_SeedM_c30197/f1p0/3053			AT5G62000.5	70.8	250	48	3	154	2595	454	1021	0	666		auxin responsive factor 2/auxin responsive factor 1 binding protein	ARF2/ARF1-BP	Auxin	1.695	0.966667	1.55333	2.80667
i3_LQ_SeedM_c30232/f1p0/3080	i3_LQ_SeedM_c30232/f1p0/3080	C10	AT5G62000.5	76.945	347	55	3	215	1800	895	928	1.93e-12	47		auxin responsive factor 2/auxin responsive factor 1 binding protein	ARF2/ARF1-BP	Auxin	1.41	0.233333	1.30667	0.64
i3_LQ_SeedM_c30752/f1p0/3018			AT5G62000.5	76.744	172	38	2	243	2804	446	1043	0	742		auxin responsive factor 2/auxin responsive factor 1 binding protein	ARF2/ARF1-BP	Auxin	0	0	0	0
i3_LQ_SeedM_c32443/f1p0/3569			AT5G62000.5	55.43	709	281	13	573	3348	757	1043	5.34e-114	387		auxin responsive factor 2/auxin responsive factor 1 binding protein	ARF2/ARF1-BP	Auxin	0.96	1.44	3.25	2.09667
i3_LQ_SeedM_c32500/f1p0/3153			AT5G62000.5	69.133	392	119	2	456	1683	633	675	3.16e-15	82.4		auxin responsive factor 2/auxin responsive factor 1 binding protein	ARF2/ARF1-BP	Auxin	0.015	0.00666667	0.103333	0.03
i3_LQ_SeedM_c33884/f1p0/3556	i3_LQ_SeedM_c33884/f1p0/3556	C8	AT5G62000.5	82.775	209	35	1	1254	2893	569	916	0	474		auxin responsive factor 2/auxin responsive factor 1 binding protein	ARF2/ARF1-BP	Auxin	1.505	0.493333	6.34667	1.59333
i3_LQ_SeedM_c35419/f19p10/3137			AT5G62000.5	55.886	875	325	15	296	2558	446	956	0	593		auxin responsive factor 2/auxin responsive factor 1 binding protein	ARF2/ARF1-BP	Auxin	16.695	17.66	32.7767	25.76
i3_LQ_SeedM_c3929/f1p0/3183	i3_LQ_SeedM_c3929/f1p0/3183	C10	AT5G62000.5	82.883	333	55	2	319	2897	389	916	0	632		auxin responsive factor 2/auxin responsive factor 1 binding protein	ARF2/ARF1-BP	Auxin	0.14	0	0.14	0.173333
i3_LQ_SeedM_c5543/f1p0/3408			AT5G62000.5	74.419	129	33	0	869	2980	478	956	0	617		auxin responsive factor 2/auxin responsive factor 1 binding protein	ARF2/ARF1-BP	Auxin	0	0	0	0
i3_LQ_SeedM_c6414/f1p3/3661			AT5G62000.5	71.831	426	119	1	294	3273	539	1043	0	702		auxin responsive factor 2/auxin responsive factor 1 binding protein	ARF2/ARF1-BP	Auxin	0	0.02	0	0.0166667
i3_LQ_SeedM_c7043/f1p4/3182			AT5G62000.5	53.341	853	322	17	312	3229	478	1043	0	776		auxin responsive factor 2/auxin responsive factor 1 binding protein	ARF2/ARF1-BP	Auxin	0.17	0.0333333	0.183333	0.0433333
i3_LQ_SeedM_c7465/f1p21/3129	i3_LQ_SeedM_c7465/f1p21/3129	C2	AT5G62000.5	58.516	822	304	16	387	2868	211	905	0	781		auxin responsive factor 2/auxin responsive factor 1 binding protein	ARF2/ARF1-BP	Auxin	3.145	13.8067	1.24	0.863333
i6_LQ_SeedM_c1651/f1p0/6538			AT5G62000.5	61.069	524	191	7	2768	1331	291	361	7.51e-14	76.6		auxin responsive factor 2/auxin responsive factor 1 binding protein	ARF2/ARF1-BP	Auxin	0.025	0.01	0.18	0.01
i7_LQ_SeedM_c271/f1p0/7350	i7_LQ_SeedM_c271/f1p0/7350	C7	AT5G62000.5	43.942	553	277	11	2967	2823	41	727	1.79e-179	542		auxin responsive factor 2/auxin responsive factor 1 binding protein	ARF2/ARF1-BP	Auxin	0.015	0.00666667	0.0266667	0.09
i7_LQ_SeedM_c427/f1p0/7844			AT5G62000.5	84.783	276	40	2	2670	2839	41	709	2.37e-172	525		auxin responsive factor 2/auxin responsive factor 1 binding protein	ARF2/ARF1-BP	Auxin	0.23	0.0733333	0.123333	0.13
i2_LQ_SeedM_c58589/f1p17/2998			AT5G62000.5	56.946	799	311	11	228	259	27	89	1.05e-06	50.1		auxin responsive factor 2/auxin responsive factor 1 binding protein	ARF2/ARF1-BP	Auxin	16.645	17.91	43.0767	26.9267
i3_LQ_SeedM_c9873/f1p6/3130	i3_LQ_SeedM_c9873/f1p6/3130	C10	AT5G62000.5	58.902	820	300	16	301	141	235	281	2.49e-15	69.3		auxin responsive factor 2/auxin responsive factor 1 binding protein	ARF2/ARF1-BP	Auxin	25.61	6.10667	36.13	36.9167
i4_LQ_SeedM_c14556/f1p0/4718			AT5G62000.5	45.685	591	285	12	2093	838	100	281	2.59e-95	259		auxin responsive factor 2/auxin responsive factor 1 binding protein	ARF2/ARF1-BP	Auxin	0.045	0.0233333	0.126667	0.0466667
i4_LQ_SeedM_c16039/f1p0/4052	i4_LQ_SeedM_c16039/f1p0/4052	C8	AT5G62000.5	60.213	470	179	5	306	868	1	281	4.89e-138	394		auxin responsive factor 2/auxin responsive factor 1 binding protein	ARF2/ARF1-BP	Auxin	0.065	0.0433333	0.683333	0.11
i4_LQ_SeedM_c17831/f1p4/4720	i4_LQ_SeedM_c17831/f1p4/4720	C10	AT5G62000.5	82.745	255	44	0	222	955	1	281	6.46e-142	406		auxin responsive factor 2/auxin responsive factor 1 binding protein	ARF2/ARF1-BP	Auxin	1.57	0.1	1.75	1.55667
i4_LQ_SeedM_c21445/f1p3/4646			AT5G62000.5	89.865	148	15	0	1601	1127	153	281	3.23e-102	191		auxin responsive factor 2/auxin responsive factor 1 binding protein	ARF2/ARF1-BP	Auxin	1.71	0.546667	1.80333	1.59667
i4_LQ_SeedM_c22888/f1p9/4729	i4_LQ_SeedM_c22888/f1p9/4729	C10	AT5G62000.5	81.569	255	47	0	228	1862	153	283	3.53e-52	182		auxin responsive factor 2/auxin responsive factor 1 binding protein	ARF2/ARF1-BP	Auxin	0.21	0.00333333	0.316667	0.236667
i4_LQ_SeedM_c6813/f1p4/4910	i4_LQ_SeedM_c6813/f1p4/4910	C10	AT5G62000.5	67.302	315	66	2	225	1825	157	283	5.67e-50	176		auxin responsive factor 2/auxin responsive factor 1 binding protein	ARF2/ARF1-BP	Auxin	0.15	0	0.236667	0.253333
i4_LQ_SeedM_c9980/f1p0/4744			AT5G62000.5	82.353	255	45	0	220	2236	239	283	4.36e-09	59.7		auxin responsive factor 2/auxin responsive factor 1 binding protein	ARF2/ARF1-BP	Auxin	0.12	0.0666667	0.14	0.123333
i5_LQ_SeedM_c12319/f1p0/5025			AT5G62000.5	48.933	656	293	14	1290	701	43	201	2.87e-77	227		auxin responsive factor 2/auxin responsive factor 1 binding protein	ARF2/ARF1-BP	Auxin	0.03	0.00666667	0.06	0.0266667
i3_HQ_SeedM_c1499/f7p0/3114			AT5G62000.5	85	320	46	2	302	2581	305	415	1.26e-34	123		auxin responsive factor 2/auxin responsive factor 1 binding protein	ARF2/ARF1-BP	Auxin	8.295	6.83333	10.0167	11.2167
i3_HQ_SeedM_c17466/f2p2/3841	i3_HQ_SeedM_c17466/f2p2/3841	C10	AT5G62000.5	56.743	786	302	14	1208	2195	1	713	0	946		auxin responsive factor 2/auxin responsive factor 1 binding protein	ARF2/ARF1-BP	Auxin	1.065	0.0266667	4.51	1.19333
i3_LQ_SeedM_c10313/f1p5/3447			AT5G62000.5	81.776	214	37	2	305	3061	1	1001	0	1355		auxin responsive factor 2/auxin responsive factor 1 binding protein	ARF2/ARF1-BP	Auxin	0	0.0166667	0.0233333	0
i3_LQ_SeedM_c13370/f1p4/3632	i3_LQ_SeedM_c13370/f1p4/3632	C8	AT5G62000.5	39.406	505	264	12	1851	3002	58	1001	0	1333		auxin responsive factor 2/auxin responsive factor 1 binding protein	ARF2/ARF1-BP	Auxin	0.405	0.08	1.89333	0.396667
i3_LQ_SeedM_c23591/f1p31/3500			AT5G62000.5	54.495	723	296	11	454	797	95	222	1.77e-22	97.4		auxin responsive factor 2/auxin responsive factor 1 binding protein	ARF2/ARF1-BP	Auxin	0.145	0.0333333	0.05	0.65
i3_LQ_SeedM_c13484/f1p7/3874			AT5G62000.5	48.485	627	288	12	912	997	58	249	1.29e-75	242		auxin responsive factor 2/auxin responsive factor 1 binding protein	ARF2/ARF1-BP	Auxin	0.545	0.313333	0.64	0.586667
i3_LQ_SeedM_c14513/f1p0/3366			AT5G62000.5	53.088	761	298	14	213	1509	58	428	7.47e-136	424		auxin responsive factor 2/auxin responsive factor 1 binding protein	ARF2/ARF1-BP	Auxin	2.64	2.29333	2.44333	4.00333
i3_LQ_SeedM_c15082/f1p0/3067			AT5G62000.5	36.425	442	249	10	1301	1521	58	428	3.12e-132	416		auxin responsive factor 2/auxin responsive factor 1 binding protein	ARF2/ARF1-BP	Auxin	0.02	0.0366667	0.0866667	0.0466667
i3_LQ_SeedM_c15229/f1p3/3087	i3_LQ_SeedM_c15229/f1p3/3087	C9	AT5G62000.5	56.501	823	320	14	377	1234	177	437	3.75e-75	260		auxin responsive factor 2/auxin responsive factor 1 binding protein	ARF2/ARF1-BP	Auxin	0.455	0.06	3.18333	2.29
i3_LQ_SeedM_c15721/f1p0/3064			AT5G62000.5	54.701	819	334	16	305	2949	177	437	1.01e-76	265		auxin responsive factor 2/auxin responsive factor 1 binding protein	ARF2/ARF1-BP	Auxin	0.015	0	0.00666667	0
i3_LQ_SeedM_c20696/f1p2/3379			AT5G62000.5	57.303	801	299	14	6	1588	176	446	4.69e-116	271		auxin responsive factor 2/auxin responsive factor 1 binding protein	ARF2/ARF1-BP	Auxin	7.285	3.39667	7.26	6.19667
i3_LQ_SeedM_c21944/f1p0/3069			AT5G62000.5	54.85	835	320	19	154	2648	177	437	1.75e-76	265		auxin responsive factor 2/auxin responsive factor 1 binding protein	ARF2/ARF1-BP	Auxin	0	0	0	0
i2_LQ_SeedM_c56467/f1p0/2963			AT5G60450.2	40.206	97	32	1	1041	2523	22	645	2.09e-148	452		auxin response factor 4	ARF4	Auxin	0.01	0.00666667	0	0.0266667
i3_LQ_SeedM_c18243/f1p0/3154	i3_LQ_SeedM_c18243/f1p0/3154	C2	AT5G60450.2	44.152	761	344	15	562	2395	22	645	5.67e-147	452		auxin response factor 4	ARF4	Auxin	7.305	10.65	4.88	6.45
i3_LQ_SeedM_c5307/f1p4/3246	i3_LQ_SeedM_c5307/f1p4/3246	C2	AT5G60450.2	43.876	743	336	14	632	2505	23	642	7.39e-133	416		auxin response factor 4	ARF4	Auxin	2.485	4.71333	1.13333	1.11
i2_LQ_SeedM_c19815/f1p12/2941			AT1G30330.1	86.702	376	42	4	1	1119	94	464	0	658		auxin response factor	ARF6	Auxin	2.19	5.93667	6.51667	4.33667
i2_LQ_SeedM_c41143/f1p12/2270			AT1G30330.1	58.307	319	114	9	1095	2006	619	933	1.22e-98	326		auxin response factor	ARF6	Auxin	0.75	2.23667	4.16333	2.4
i2_LQ_SeedM_c53207/f1p1/2464	i2_LQ_SeedM_c53207/f1p1/2464	C2	AT1G30330.1	79.814	322	53	3	3	950	137	452	2.76e-166	505		auxin response factor	ARF6	Auxin	0.92	2.74	0.223333	0.4
i2_LQ_SeedM_c54308/f1p12/2241			AT1G30330.1	60.417	336	108	10	990	1949	604	930	7.39e-111	358		auxin response factor	ARF6	Auxin	0.755	1.40333	2.52333	1.58
i3_HQ_SeedM_c1737/f2p0/4111			AT1G30330.1	87.207	469	52	4	955	2352	1	464	0	830		auxin response factor	ARF6	Auxin	3.405	6.01	8.35667	5.62
i4_HQ_SeedM_c24674/f13p17/4269			AT1G30330.1	86.596	470	54	5	996	2396	1	464	0	822		auxin response factor	ARF6	Auxin	15.885	8.38	27.83	23.92
i3_LQ_SeedM_c10470/f1p16/3813			AT1G30330.1	55.493	355	136	11	2789	3808	581	928	2.35e-97	335		auxin response factor	ARF6	Auxin	0	0.0133333	0	0.01
i3_LQ_SeedM_c25831/f1p0/3806	i3_LQ_SeedM_c25831/f1p0/3806	C10	AT1G30330.1	87.207	469	52	4	621	2018	1	464	0	830		auxin response factor	ARF6	Auxin	13.785	5.3	31.6567	27.5633
i3_LQ_SeedM_c3107/f1p0/4045			AT1G30330.1	85.768	267	37	1	390	1190	4	269	0	463		auxin response factor	ARF6	Auxin	0.995	0.823333	2.23667	1.12333
i3_LQ_SeedM_c4614/f1p11/3488			AT1G30330.1	86.842	266	34	1	308	1105	7	271	0	461		auxin response factor	ARF6	Auxin	0.035	0.0666667	0.07	0.0366667
i3_LQ_SeedM_c5600/f1p6/3994			AT1G30330.1	69.672	366	93	5	1013	2071	42	402	3.15e-170	476		auxin response factor	ARF6	Auxin	0.025	0.0133333	0.04	0.0233333
i4_LQ_SeedM_c11924/f1p2/4640			AT1G30330.1	83.333	486	73	4	865	2313	1	481	0	809		auxin response factor	ARF6	Auxin	0.045	0.0833333	0.06	0.06
i5_LQ_SeedM_c10762/f1p19/5918			AT1G30330.1	75.945	291	62	4	1222	2085	179	464	2.29e-126	422		auxin response factor	ARF6	Auxin	0.02	0.0266667	0.02	0.00333333
i2_LQ_SeedM_c55072/f1p12/2293			AT1G30330.3	60.177	339	109	11	945	1910	606	935	6.25e-111	359		auxin response factor	ARF6	Auxin	3.3	2.92667	2.92333	2.08333
i4_HQ_SeedM_c23510/f2p3/4099	i4_HQ_SeedM_c23510/f2p3/4099	C10	AT1G30330.3	87.229	415	45	4	1024	2259	57	466	0	734		auxin response factor	ARF6	Auxin	2.4	0.353333	3.00333	2.47
i3_LQ_SeedM_c20399/f1p0/3076	i3_LQ_SeedM_c20399/f1p0/3076	C7	AT1G30330.3	89.181	342	35	1	3	1022	63	404	0	615		auxin response factor	ARF6	Auxin	0.06	0.0333333	0.24	0.303333
i3_LQ_SeedM_c32936/f1p0/3155			AT1G30330.3	79.303	459	82	3	380	1735	5	457	0	712		auxin response factor	ARF6	Auxin	12.385	14.87	17.45	19.02
i4_LQ_SeedM_c10418/f1p0/4479	i4_LQ_SeedM_c10418/f1p0/4479	C1	AT1G30330.3	85.052	194	28	1	1512	2093	185	377	2.1e-91	318		auxin response factor	ARF6	Auxin	0.02	0.233333	0.00666667	0.0133333
i4_LQ_SeedM_c10421/f1p8/4461	i4_LQ_SeedM_c10421/f1p8/4461	C7	AT1G30330.3	78.313	166	28	4	1887	2375	306	466	0	272		auxin response factor	ARF6	Auxin	1.085	0.0933333	1.86333	2.85
i4_LQ_SeedM_c14294/f1p2/4249			AT1G30330.3	86.234	385	45	4	1176	2321	87	466	0	670		auxin response factor	ARF6	Auxin	4.395	8.56	5.33667	7.41
i4_LQ_SeedM_c18478/f1p17/4232			AT1G30330.3	90.378	291	28	0	1226	2098	87	377	0	532		auxin response factor	ARF6	Auxin	0.21	0.18	0.26	0.486667
i4_LQ_SeedM_c8552/f1p0/4232			AT1G30330.3	82.178	303	46	4	1349	2248	169	466	0	492		auxin response factor	ARF6	Auxin	0	0	0.0366667	0.0166667
i5_LQ_SeedM_c3476/f1p4/5384			AT1G30330.3	78.313	166	28	4	3149	3637	306	466	3.12e-124	268		auxin response factor	ARF6	Auxin	0.08	0.07	0.0533333	0.22
i6_LQ_SeedM_c1254/f1p0/6367	i6_LQ_SeedM_c1254/f1p0/6367	C6	AT1G30330.3	76.048	167	32	4	4048	4539	306	467	4.6e-125	259		auxin response factor	ARF6	Auxin	0.535	0.233333	0.463333	1.31333
i6_LQ_SeedM_c1582/f1p1/6255	i6_LQ_SeedM_c1582/f1p1/6255	C7	AT1G30330.3	60.417	336	108	10	5173	6132	606	932	9.76e-105	360		auxin response factor	ARF6	Auxin	1.495	0.913333	2.75667	4.68667
i2_LQ_SeedM_c68333/f1p1/2933	i2_LQ_SeedM_c68333/f1p1/2933	C10	AT5G37020.1	62.269	811	272	12	350	1580	1	467	0	686		auxin response factor	ARF8	Auxin	1.22	0.183333	2.51	1.85333
i3_HQ_SeedM_c6228/f2p3/3175	i3_HQ_SeedM_c6228/f2p3/3175	C2	AT5G37020.1	62.145	811	273	11	386	1756	255	467	4.73e-143	332		auxin response factor	ARF8	Auxin	3.7	5.24	0.573333	4.34
i4_LQ_SeedM_c4439/f1p12/4273	i4_LQ_SeedM_c4439/f1p12/4273	C9	AT5G37020.1	61.689	817	279	11	389	1030	1	322	1.04e-162	380		auxin response factor	ARF8	Auxin	3.455	1.49	10.9633	5.57333
i2_LQ_SeedM_c50795/f1p1/2886	i2_LQ_SeedM_c50795/f1p1/2886	C8	AT5G37020.2	54.176	443	181	7	961	3628	142	352	3.95e-99	315		auxin response factor	ARF8	Auxin	0.215	0.116667	0.876667	0.3
i3_LQ_SeedM_c10742/f1p0/3831			AT5G37020.2	82.781	151	26	0	1169	4289	60	348	2.68e-131	412		auxin response factor	ARF8	Auxin	0.005	0.1	0.0333333	0.0233333
i5_LQ_SeedM_c2871/f1p11/5124	i5_LQ_SeedM_c2871/f1p11/5124	C8	AT5G37020.2	60.419	811	268	13	398	985	1	295	3.44e-119	365		auxin response factor	ARF8	Auxin	0.04	0	0.136667	0.0166667
i2_HQ_SeedM_c2180/f5p2/2748			AT4G23980.1	54.389	581	195	15	308	4620	121	395	5.03e-156	481		auxin responsive factor 9	ARF9	Auxin	4.945	8.12667	6.18	6.25667
i2_LQ_SeedM_c13454/f1p2/2792	i2_LQ_SeedM_c13454/f1p2/2792	C3	AT4G23980.1	54.561	581	194	15	233	506	6	122	2.42e-50	185		auxin responsive factor 9	ARF9	Auxin	1.355	3.03333	2.24	1.28333
i2_LQ_SeedM_c57570/f1p2/2820			AT4G23980.1	51.55	613	198	13	648	1486	1	446	0	612		auxin responsive factor 9	ARF9	Auxin	5.91	2.72667	7.55333	7.83667
i2_LQ_SeedM_c68958/f1p2/2814			AT4G23980.1	55.672	670	215	14	145	1527	4	446	0	625		auxin responsive factor 9	ARF9	Auxin	2.24	1.00667	3.17333	1.98
i2_HQ_SeedM_c70891/f3p1/2112	i2_HQ_SeedM_c70891/f3p1/2112	C2	AT2G14960.1	77.403	593	126	3	127	2618	129	855	0	723	K14487	auxin-responsive GH3 family protein	GH3.1	Auxin	5.455	9.61667	2.13	2.86333
i2_HQ_SeedM_c71110/f2p5/2068	i2_HQ_SeedM_c71110/f2p5/2068	C2	AT2G14960.1	55.862	580	234	8	48	2570	53	836	0	846	K14487	auxin-responsive GH3 family protein	GH3.1	Auxin	3.685	13.8467	0.0966667	7.40667
i2_LQ_SeedM_c15029/f1p2/2183	i2_LQ_SeedM_c15029/f1p2/2183	C2	AT2G14960.1	75.462	595	136	2	64	2603	53	855	0	847	K14487	auxin-responsive GH3 family protein	GH3.1	Auxin	2.87	15.98	1.41333	3.13667
i2_LQ_SeedM_c32753/f1p1/2234	i2_LQ_SeedM_c32753/f1p1/2234	C2	AT2G14960.1	77.703	592	124	3	161	2544	53	832	0	845	K14487	auxin-responsive GH3 family protein	GH3.1	Auxin	5.435	11.28	1.05333	1.18
i2_LQ_SeedM_c41239/f1p1/2502			AT2G14960.1	77.119	590	129	3	83	2535	53	836	0	846	K14487	auxin-responsive GH3 family protein	GH3.1	Auxin	2.965	2.3	2.01667	1.72333
i2_LQ_SeedM_c60066/f1p1/2095	i2_LQ_SeedM_c60066/f1p1/2095	C2	AT2G14960.1	77.458	590	125	3	140	1258	55	373	0	575	K14487	auxin-responsive GH3 family protein	GH3.1	Auxin	3.175	4.38333	0.313333	0.806667
i2_LQ_SeedM_c35438/f1p0/2294	i2_LQ_SeedM_c35438/f1p0/2294	C5	AT1G28130.1	66.887	604	190	4	288	2069	6	609	0	827	K14487	Auxin-responsive GH3 family protein	GH3.17	Auxin	1.87	2.53667	0.14	0.833333
i2_LQ_SeedM_c18226/f1p5/2256	i2_LQ_SeedM_c18226/f1p5/2256	C2	AT2G23170.1	56.889	450	183	5	756	2532	1	820	0	810	K14487	auxin-responsive GH3 family protein	GH3.3	Auxin	2.38	9.32667	0.0133333	1.48333
i2_LQ_SeedM_c40109/f1p5/2451	i2_LQ_SeedM_c40109/f1p5/2451	C4	AT2G23170.1	56.889	450	183	5	953	2568	129	836	0	710	K14487	auxin-responsive GH3 family protein	GH3.3	Auxin	3.89	0.253333	0.0966667	4.86
i2_LQ_SeedM_c50015/f1p5/2852			AT2G23170.1	54.906	479	205	5	1203	1261	53	373	0	560	K14487	auxin-responsive GH3 family protein	GH3.3	Auxin	1.32	0.796667	0.31	1.76667
i2_LQ_SeedM_c7473/f1p5/2637			AT2G23170.1	56.889	450	183	5	922	2502	53	855	0	793	K14487	auxin-responsive GH3 family protein	GH3.3	Auxin	0.04	0.15	0	0.07
i1_LQ_SeedM_c6079/f1p10/1680	i1_LQ_SeedM_c6079/f1p10/1680	C9	AT2G47750.1	65.941	505	151	6	14	1503	69	380	0	586	K14487	putativeindole-3-acetic acid-amido synthetase GH3.9	GH3.9	Auxin	0.3	0.16	4.42333	2.62333
i2_LQ_SeedM_c4805/f1p0/2547	i2_LQ_SeedM_c4805/f1p0/2547	C10	AT2G47750.1	63.604	283	100	3	2496	932	29	258	7.66e-104	223	K14487	putativeindole-3-acetic acid-amido synthetase GH3.9	GH3.9	Auxin	0.89	0.12	1.03667	1.07667
i3_HQ_SeedM_c1946/f2p0/3717			AT2G47750.1	63.958	283	99	3	2386	1908	192	380	1.16e-118	363	K14487	putativeindole-3-acetic acid-amido synthetase GH3.9	GH3.9	Auxin	0.365	0.366667	0.566667	0.286667
i2_HQ_SeedM_c59710/f2p1/2102	i2_HQ_SeedM_c59710/f2p1/2102	C5	AT4G27260.1	66.885	610	176	5	179	1964	64	558	0	575	K14487	auxin-responsive GH3 family protein	WES1	Auxin	1.49	1.46667	0.56	0.61
i2_LQ_SeedM_c21860/f1p1/2196			AT4G27260.1	67.905	592	174	3	237	1575	62	403	2.51e-159	427	K14487	auxin-responsive GH3 family protein	WES1	Auxin	1.615	2.03667	1.41	1.41667
i0_LQ_SeedM_c4108/f1p0/559	i0_LQ_SeedM_c4108/f1p0/559	C8	AT5G53590.1	42.308	78	45	0	84	1585	1	398	0	626	K14488	SAUR-likeauxin-responsive protein family	SAUR30	Auxin	7.33	10.1867	48.1733	6.13
i0_LQ_SeedM_c4889/f1p0/712	i0_LQ_SeedM_c4889/f1p0/712	C5	AT1G75590.1	54.902	153	61	4	57	1568	2	448	0	746	K14488	SAUR-likeauxin-responsive protein family	SAUR52	Auxin	20.375	32.67	0.54	3.9
i0_LQ_SeedM_c11737/f1p3/811			AT4G00880.1	68.421	57	18	0	326	3210	73	492	1.5e-147	461	K14488	SAUR-likeauxin-responsive protein family	SAUR31	Auxin	1.52	0.8	1.39667	2.95
i0_LQ_SeedM_c4737/f1p1/870			AT1G31340.1	98.693	153	2	0	84	542	1	153	4.78e-91	267		related to ubiquitin, the cullin subunit of SCF	RUB1;NEDD8	Auxin	109.485	100.15	138.133	130.933
i5_HQ_SeedM_c1098/f2p3/5340	i5_HQ_SeedM_c1098/f2p3/5340	C6	AT1G31340.1	97.581	124	3	0	4820	5191	30	153	1.84e-62	210		related to ubiquitin, the cullin subunit of SCF	RUB1;NEDD8	Auxin	2.245	0.68	1.96667	7.43
i3_LQ_SeedM_c2220/f1p1/3764	i3_LQ_SeedM_c2220/f1p1/3764	C3	AT1G31340.1	64.968	157	38	3	82	516	1	152	6.51e-50	174		related to ubiquitin, the cullin subunit of SCF	RUB1;NEDD8	Auxin	1.125	1.08667	0.903333	0.386667
i3_LQ_SeedM_c33261/f1p2/3489			AT1G31340.1	86.066	122	17	0	2869	3234	32	153	1.35e-62	210		related to ubiquitin, the cullin subunit of SCF	RUB1;NEDD8	Auxin	3.77	4.16333	4.83667	3.34333
i1_LQ_SeedM_c18529/f1p2/1481			AT3G26810.1	70.476	210	60	2	521	2542	7	627	9.09e-177	532		auxin signaling F-box protein 2	AFB2	Auxin	0.05	0.176667	0.0733333	0.14
i2_HQ_SeedM_c17370/f3p10/2763			AT3G26810.1	67.591	577	182	3	690	2109	38	627	8.94e-164	497		auxin signaling F-box protein 2	AFB2	Auxin	6.835	6.83	8.34333	12.7567
i2_LQ_SeedM_c1464/f18p11/2704			AT3G26810.1	68.458	577	177	3	683	3250	64	624	6.91e-51	191		auxin signaling F-box protein 2	AFB2	Auxin	17.54	22.47	32.86	29.78
i2_LQ_SeedM_c27955/f1p10/2770			AT3G26810.1	67.244	577	184	3	751	2104	64	617	3.93e-57	211		auxin signaling F-box protein 2	AFB2	Auxin	2.295	2.27	3.87667	3.81667
i2_LQ_SeedM_c37807/f1p9/2679			AT3G26810.1	67.591	577	182	3	706	4572	64	624	1.78e-50	191		auxin signaling F-box protein 2	AFB2	Auxin	8.8	11.3633	13.0067	13.02
i2_LQ_SeedM_c39866/f1p10/2932			AT3G26810.1	69.275	524	158	1	690	4513	204	624	2e-39	126		auxin signaling F-box protein 2	AFB2	Auxin	0.41	0.46	0.513333	0.526667
i2_LQ_SeedM_c56420/f1p8/2989	i2_LQ_SeedM_c56420/f1p8/2989	C3	AT3G26810.1	67.591	577	182	3	762	4554	64	624	1.77e-50	191		auxin signaling F-box protein 2	AFB2	Auxin	1.305	5.39	6.61	2.88333
i2_LQ_SeedM_c58382/f1p7/2541			AT3G26810.1	67.244	577	184	3	558	4669	64	624	3.14e-43	169		auxin signaling F-box protein 2	AFB2	Auxin	0	0	0.2	0
i2_LQ_SeedM_c65862/f1p9/2514			AT3G26810.1	70.019	517	152	1	577	4752	11	624	9.72e-52	195		auxin signaling F-box protein 2	AFB2	Auxin	2.605	2.45	4.15	2.65
i3_LQ_SeedM_c20928/f1p1/3277			AT3G26810.1	66.418	536	175	3	834	1858	34	623	9.8e-66	229		auxin signaling F-box protein 2	AFB2	Auxin	0.075	0.0966667	0.363333	0.3
i3_LQ_SeedM_c33162/f1p0/3669			AT3G26810.1	68.874	151	47	0	691	1925	168	366	4.26e-55	205		auxin signaling F-box protein 2	AFB2	Auxin	0.69	0.52	1.04667	0.7
i4_LQ_SeedM_c12480/f1p1/4470			AT3G26810.1	64.176	455	130	4	2938	1561	13	283	6.59e-69	251		auxin signaling F-box protein 2	AFB2	Auxin	0.195	0.336667	0.583333	0.286667
i4_LQ_SeedM_c13713/f1p17/4507	i4_LQ_SeedM_c13713/f1p17/4507	C10	AT3G26810.1	68.852	427	128	3	2947	4517	1051	1269	4.14e-53	206		auxin signaling F-box protein 2	AFB2	Auxin	2.7	0.396667	3.75667	2.25333
i4_LQ_SeedM_c5215/f1p7/4497			AT3G26810.1	66.292	356	115	3	3183	4698	13	1285	0	839		auxin signaling F-box protein 2	AFB2	Auxin	0.08	0.106667	0.26	0.116667
i5_LQ_SeedM_c6770/f1p0/5606			AT3G26810.1	69.251	374	112	1	3635	4204	1051	1269	1.2e-52	204		auxin signaling F-box protein 2	AFB2	Auxin	1.115	0.65	2.42333	2.37667
i5_LQ_SeedM_c9951/f1p31/5293			AT3G26810.1	56.226	265	101	2	4359	353	561	1285	1.02e-86	314		auxin signaling F-box protein 2	AFB2	Auxin	0.725	0.56	0.98	1.13667
i2_HQ_SeedM_c6877/f10p7/2669	i2_HQ_SeedM_c6877/f10p7/2669	C6	AT1G12820.1	54.355	574	249	3	494	2176	4	577	0	636		auxin signaling F-box protein 3	AFB3	Auxin	15.11	7.42333	12.8767	31.2967
i2_LQ_SeedM_c2205/f10p8/2668	i2_LQ_SeedM_c2205/f10p8/2668	C1	AT1G12820.1	54.53	574	248	3	533	2215	4	577	0	637		auxin signaling F-box protein 3	AFB3	Auxin	3.7	26.83	2.84	6.25333
i2_LQ_SeedM_c36262/f1p5/2708	i2_LQ_SeedM_c36262/f1p5/2708	C1	AT1G12820.1	54.355	574	249	3	295	1977	4	577	0	639		auxin signaling F-box protein 3	AFB3	Auxin	0.52	1.9	0.556667	0.553333
i2_LQ_SeedM_c69663/f1p10/2137			AT1G12820.1	53.701	581	256	3	270	1985	1	577	0	607		auxin signaling F-box protein 3	AFB3	Auxin	1.29	1.00667	1.84667	2.20667
i4_LQ_SeedM_c5047/f1p0/4967			AT4G24390.2	46.667	135	64	4	665	1863	58	558	0	546		auxin signaling F-box protein 4	AFB4	Auxin	0.05	0.04	0.11	0.1
i2_LQ_SeedM_c18303/f1p5/3059			AT5G49980.1	52.113	355	160	4	1031	2818	308	1173	0	1112		auxin signaling F-box protein 5	AFB5	Auxin	1.005	2.29667	1.67667	1.96667
i2_LQ_SeedM_c3395/f1p6/2948			AT5G49980.1	60.731	629	224	6	126	3930	232	1099	0	1097		auxin signaling F-box protein 5	AFB5	Auxin	35.755	30.5333	30.59	60.7
i2_LQ_SeedM_c49145/f1p11/2684			AT5G49980.1	59.841	630	237	4	254	4214	223	1173	0	1243		auxin signaling F-box protein 5	AFB5	Auxin	13.775	11.8133	17.8233	20.1267
i2_LQ_SeedM_c69493/f1p11/2886			AT5G49980.1	62.827	573	198	3	391	2147	223	546	5.29e-149	485		auxin signaling F-box protein 5	AFB5	Auxin	6.14	4.42	7.41	7.82667
i2_LQ_SeedM_c69681/f1p11/2916	i2_LQ_SeedM_c69681/f1p11/2916	C6	AT5G49980.1	60.48	625	232	4	124	4221	930	1094	3.78e-40	163		auxin signaling F-box protein 5	AFB5	Auxin	9.785	6.75333	4.22	21.8267
i2_LQ_SeedM_c72451/f1p9/2709			AT5G49980.1	63.23	582	199	3	301	3521	223	1173	0	1243		auxin signaling F-box protein 5	AFB5	Auxin	7.3	5.64333	10.3	13.8767
i3_LQ_SeedM_c5040/f1p0/3399			AT5G49980.1	47.826	161	78	3	78	4105	223	1173	0	1236		auxin signaling F-box protein 5	AFB5	Auxin	0	0.00666667	0	0
i5_LQ_SeedM_c11178/f1p7/5675			AT5G49980.1	66.984	315	104	0	3880	3853	223	1173	0	1243		auxin signaling F-box protein 5	AFB5	Auxin	0.235	0.116667	0.08	0.226667
i2_LQ_SeedM_c22865/f1p1/3008			AT5G19180.1	84.138	145	23	0	1444	120	391	430	5.07e-07	49.3		E1 C-TERMINAL RELATED 1	ECR1	Auxin	1.34	2.89333	2.18667	1.19333
i3_LQ_SeedM_c32992/f1p9/3267	i3_LQ_SeedM_c32992/f1p9/3267	C2	AT5G19180.2	70.69	232	67	1	5	2429	589	708	2.89e-52	157		E1 C-TERMINAL RELATED 1	ECR1	Auxin	0.195	1.13333	0.00666667	0.0366667
i4_LQ_SeedM_c7965/f1p3/4284			AT5G19180.1	83.333	78	13	0	2998	629	383	601	1.13e-40	161		E1 C-TERMINAL RELATED 1	ECR1	Auxin	0.01	0	0.05	0.00666667
i1_HQ_SeedM_c11268/f4p4/1721			AT5G19180.1	73.923	441	113	2	102	3610	1	306	1.34e-14	77.8		E1 C-TERMINAL RELATED 1	ECR1	Auxin	65.945	73.1067	92.82	73.3433
i0_LQ_SeedM_c14582/f1p11/664			AT5G20570.1	88.235	119	13	1	67	2617	564	708	1.52e-55	206		RING-BOX 1/REGULATOR OF CULLINS-1	RBX1/ROC1	Auxin	143.685	174.62	348.16	168.233
i0_LQ_SeedM_c2483/f1p1/612			AT5G20570.1	84.874	119	17	1	97	529	195	369	2.52e-93	280		RING-BOX 1/REGULATOR OF CULLINS-1	RBX1/ROC1	Auxin	75.01	83.9867	91.4433	66.5067
i4_LQ_SeedM_c4400/f1p1/4404			AT5G20570.1	97.143	35	1	0	4406	1382	142	369	2.47e-171	389		RING-BOX 1/REGULATOR OF CULLINS-1	RBX1/ROC1	Auxin	0.36	0.15	0.476667	0.493333
i4_LQ_SeedM_c5677/f1p0/5004			AT5G20570.2	89.286	28	3	0	4577	1416	55	369	0	521		RING-BOX 1/REGULATOR OF CULLINS-1	RBX1/ROC1	Auxin	0.49	0.486667	0.956667	0.85
i0_LQ_SeedM_c12976/f1p10/860	i0_LQ_SeedM_c12976/f1p10/860	C3	AT4G36800.2	79.348	184	37	1	98	1770	2	573	0	644		RUB1 CONJUGATING ENZYME 1	RCE1	Auxin	175.265	287.857	199.523	123.117
i0_LQ_SeedM_c14352/f1p1/623	i0_LQ_SeedM_c14352/f1p1/623	C3	AT4G36800.2	83.186	113	19	0	1	1872	153	578	0	575		RUB1 CONJUGATING ENZYME 1	RCE1	Auxin	167.925	254.147	236.107	109.223
i0_LQ_SeedM_c5522/f1p3/926			AT4G36800.2	83.673	147	24	0	327	1936	2	573	0	646		RUB1 CONJUGATING ENZYME 1	RCE1	Auxin	59.26	40.4033	54.26	39.17
i3_LQ_SeedM_c8847/f1p3/3924			AT4G36800.2	81.356	59	11	0	1606	2856	155	380	3.65e-153	294		RUB1 CONJUGATING ENZYME 1	RCE1	Auxin	0.21	0.21	0.353333	0.2
i3_HQ_SeedM_c1637/f2p0/3563	i3_HQ_SeedM_c1637/f2p0/3563	C5	AT4G39400.1	58.621	1131	372	20	138	821	710	782	1.01e-15	78.6	K13415	Leucine-rich receptor-like protein kinase brassinosteroid insensitive 1 [EC:2.7.10.1 2.7.11.1]	BRI1	BR	10.35	10.4233	4.98333	9.41667
i3_HQ_SeedM_c31648/f10p0/3650			AT4G39400.1	58.304	1132	374	16	233	1224	924	993	1.24e-46	110	K13415	Leucine-rich receptor-like protein kinase brassinosteroid insensitive 1 [EC:2.7.10.1 2.7.11.1]	BRI1	BR	12.025	13.9133	11.3267	11.7133
i3_HQ_SeedM_c706/f11p0/3684			AT4G39400.1	59.752	1128	365	15	247	1544	759	923	8.98e-75	193	K13415	Leucine-rich receptor-like protein kinase brassinosteroid insensitive 1 [EC:2.7.10.1 2.7.11.1]	BRI1	BR	5.235	3.66	1.75333	3.3
i3_LQ_SeedM_c12806/f1p4/3393	i3_LQ_SeedM_c12806/f1p4/3393	C4	AT4G39400.1	64.278	921	283	11	445	2253	358	1094	0	1154	K13415	Leucine-rich receptor-like protein kinase brassinosteroid insensitive 1 [EC:2.7.10.1 2.7.11.1]	BRI1	BR	6.86	2.01667	2.41333	6.03667
i3_LQ_SeedM_c22736/f1p7/3982			AT4G39400.1	53.285	411	170	11	1723	3579	1	1119	0	1550	K13415	Leucine-rich receptor-like protein kinase brassinosteroid insensitive 1 [EC:2.7.10.1 2.7.11.1]	BRI1	BR	0.155	0.146667	0.0266667	0.0766667
i3_LQ_SeedM_c33205/f1p2/3630			AT4G39400.1	55.348	1019	312	17	793	2349	229	770	0	496	K13415	Leucine-rich receptor-like protein kinase brassinosteroid insensitive 1 [EC:2.7.10.1 2.7.11.1]	BRI1	BR	0.24	0.0933333	0.0533333	0.123333
i3_LQ_SeedM_c5302/f1p0/3667	i3_LQ_SeedM_c5302/f1p0/3667	C1	AT4G39400.1	59.574	1128	367	14	182	3324	110	1119	0	1311	K13415	Leucine-rich receptor-like protein kinase brassinosteroid insensitive 1 [EC:2.7.10.1 2.7.11.1]	BRI1	BR	0.255	10.2867	0.123333	0.293333
i1_LQ_SeedM_c20543/f1p5/1418			AT4G39400.1	83.988	331	51	1	29	3487	155	578	0	562	K13415	Leucine-rich receptor-like protein kinase brassinosteroid insensitive 1 [EC:2.7.10.1 2.7.11.1]	BRI1	BR	1.115	0.84	2.72333	0.636667
i2_LQ_SeedM_c20170/f1p0/2395			AT4G39400.1	54	50	21	1	3	3733	156	573	1.38e-134	425	K13415	Leucine-rich receptor-like protein kinase brassinosteroid insensitive 1 [EC:2.7.10.1 2.7.11.1]	BRI1	BR	0.58	0.743333	0.936667	1.49333
i2_LQ_SeedM_c35428/f1p2/2831			AT4G39400.1	62.963	81	28	1	324	1044	9	321	1.02e-120	387	K13415	Leucine-rich receptor-like protein kinase brassinosteroid insensitive 1 [EC:2.7.10.1 2.7.11.1]	BRI1	BR	0.805	0.993333	1.45	3.36333
i3_HQ_SeedM_c11682/f2p0/3684	i3_HQ_SeedM_c11682/f2p0/3684	C10	AT4G39400.1	57.737	1131	381	15	3515	3511	155	578	0	575	K13415	Leucine-rich receptor-like protein kinase brassinosteroid insensitive 1 [EC:2.7.10.1 2.7.11.1]	BRI1	BR	3.355	0.0433333	2.54667	1.84667
i0_LQ_SeedM_c3181/f1p0/830			AT5G42750.1	54.688	64	15	4	107	1268	79	377	1.58e-167	516	K14499	BRI1 kinase inhibitor 1	BKI1	BR	2.76	2.62333	1.69667	5.13
i2_LQ_SeedM_c57955/f1p8/2571			AT4G35230.1	89.362	282	30	0	422	984	9	302	4.46e-117	361	K14500	BR-signaling kinase	BSK1	BR	2.88	4.13333	5.38667	7.40333
i5_HQ_SeedM_c1086/f2p11/5279			AT4G35230.1	92.35	183	14	0	230	1338	341	576	2.58e-125	284	K14500	BR-signaling kinase	BSK1	BR	0.005	0.00666667	0.00333333	0.01
i2_LQ_SeedM_c77346/f1p8/2021	i2_LQ_SeedM_c77346/f1p8/2021	C8	AT4G35230.1	90.714	280	26	0	239	1806	9	570	0	731	K14500	BR-signaling kinase	BSK1	BR	0.06	0	0.45	0.0466667
i3_LQ_SeedM_c12106/f1p0/3836			AT4G35230.1	91.257	183	16	0	233	2021	2	573	0	643	K14500	BR-signaling kinase	BSK1	BR	0.005	0.00333333	0.0133333	0.02
i4_LQ_SeedM_c11160/f1p1/5067			AT4G35230.1	85.714	63	9	0	337	1828	9	578	0	714	K14500	BR-signaling kinase	BSK1	BR	0.06	0.00333333	0.05	0.0266667
i4_LQ_SeedM_c18330/f1p0/4958			AT4G35230.1	59.574	141	17	1	442	2376	2	573	0	645	K14500	BR-signaling kinase	BSK1	BR	0.01	0.02	0	0.01
i4_LQ_SeedM_c2491/f1p3/4892			AT4G35230.1	85.714	63	9	0	346	2110	2	573	0	644	K14500	BR-signaling kinase	BSK1	BR	0	0	0	0
i4_LQ_SeedM_c6892/f1p8/4715			AT4G35230.1	80.753	239	46	0	3891	1812	9	578	0	672	K14500	BR-signaling kinase	BSK1	BR	0.725	1.35	1.22333	1.26
i5_LQ_SeedM_c10244/f1p15/5330			AT4G35230.1	92.683	82	6	0	106	2112	2	573	0	644	K14500	BR-signaling kinase	BSK1	BR	0.01	0.00333333	0.01	0.01
i5_LQ_SeedM_c5712/f1p0/5366			AT4G35230.1	93.651	126	8	0	511	2793	2	573	0	645	K14500	BR-signaling kinase	BSK1	BR	0.005	0.02	0.0266667	0.0133333
i5_LQ_SeedM_c6632/f1p1/5992			AT4G35230.1	71.93	57	9	1	560	1807	2	573	0	644	K14500	BR-signaling kinase	BSK1	BR	0.005	0	0.0133333	0.00666667
i5_LQ_SeedM_c8168/f1p0/5590			AT4G35230.1	81.651	109	20	0	214	1826	9	578	0	740	K14500	BR-signaling kinase	BSK1	BR	0.03	0.0166667	0.0233333	0.0233333
i6_LQ_SeedM_c103/f2p0/6328	i6_LQ_SeedM_c103/f2p0/6328	C3	AT4G35230.1	91.981	212	17	0	239	2179	9	573	0	636	K14500	BR-signaling kinase	BSK1	BR	0.165	0.693333	0.276667	0.233333
i1_HQ_SeedM_c17009/f3p0/1903	i1_HQ_SeedM_c17009/f3p0/1903	C10	AT4G35230.1	88.079	453	54	0	223	1283	8	364	7.24e-134	394	K14500	BR-signaling kinase	BSK1	BR	34.585	8.30333	43.5767	44.3267
i1_HQ_SeedM_c1966/f2p6/1904			AT4G35230.1	74.945	455	114	0	255	1967	148	314	1.97e-60	211	K14500	BR-signaling kinase	BSK1	BR	5.555	5.8	12.1	9.39667
i1_HQ_SeedM_c25255/f11p0/1882			AT4G35230.1	88.419	449	52	0	369	718	238	315	7.37e-21	95.5	K14500	BR-signaling kinase	BSK1	BR	54.255	53.05	58.5733	75.4033
i1_LQ_SeedM_c21460/f1p3/1945	i1_LQ_SeedM_c21460/f1p3/1945	C3	AT4G35230.1	84.454	238	37	0	1066	2041	148	364	2.89e-91	290	K14500	BR-signaling kinase	BSK1	BR	1.015	8.43667	6.80667	1.6
i2_LQ_SeedM_c12334/f1p11/2972	i2_LQ_SeedM_c12334/f1p11/2972	C3	AT4G35230.1	83.913	230	37	0	2024	3962	148	244	3.14e-38	148	K14500	BR-signaling kinase	BSK1	BR	0.125	0.866667	0.666667	0.313333
i2_LQ_SeedM_c41011/f1p0/2381			AT4G35230.1	76.271	177	42	0	1508	1885	148	314	2.55e-62	216	K14500	BR-signaling kinase	BSK1	BR	0	0	0	0
i2_LQ_SeedM_c5058/f1p2/2671			AT4G35230.1	88	125	15	0	533	2219	6	314	4.91e-102	327	K14500	BR-signaling kinase	BSK1	BR	0	0.00666667	0	0
i2_LQ_SeedM_c51264/f1p8/2351			AT4G35230.1	86.681	458	61	0	433	3843	148	314	6.82e-61	214	K14500	BR-signaling kinase	BSK1	BR	11.71	6.51333	11.5633	17.71
i2_HQ_SeedM_c43755/f2p1/2072			AT5G46570.1	81.466	491	88	2	78	1861	65	460	2.5e-76	254	K14500	BR-signaling kinase	BSK2	BR	4.23	3.44	4.4	5.21333
i2_LQ_SeedM_c60168/f1p1/2047	i2_LQ_SeedM_c60168/f1p1/2047	C2	AT5G46570.1	81.466	491	88	2	143	1612	65	362	3.85e-64	220	K14500	BR-signaling kinase	BSK2	BR	10.04	19.5733	5.94333	9.54667
i3_LQ_SeedM_c9424/f1p0/3490			AT5G46570.1	80.508	118	23	0	1268	1704	223	400	2.92e-77	276	K14500	BR-signaling kinase	BSK2	BR	1.39	1.35333	1.08333	1.68333
i2_HQ_SeedM_c8049/f5p6/2227	i2_HQ_SeedM_c8049/f5p6/2227	C3	AT4G00710.2	75.306	490	110	5	368	734	265	492	1.78e-36	143	K14500	BR-signaling kinase	BSK3	BR	6.925	17.2233	17.3467	8.90333
i2_HQ_SeedM_c8981/f2p6/2441	i2_HQ_SeedM_c8981/f2p6/2441	C8	AT4G00710.2	75.306	490	110	5	488	1706	27	468	2.15e-157	474	K14500	BR-signaling kinase	BSK3	BR	3	2.01	14.3167	4.56
i2_LQ_SeedM_c13612/f2p5/2271	i2_LQ_SeedM_c13612/f2p5/2271	C3	AT4G00710.2	75.306	490	110	5	367	1832	27	468	2.31e-152	462	K14500	BR-signaling kinase	BSK3	BR	0.225	4.02667	0.88	0.166667
i2_LQ_SeedM_c13675/f3p5/2309	i2_LQ_SeedM_c13675/f3p5/2309	C3	AT4G00710.2	75.82	488	111	4	310	1903	27	468	4.84e-152	462	K14500	BR-signaling kinase	BSK3	BR	2.62	6.25667	5.20667	2.76667
i2_LQ_SeedM_c41674/f1p6/2365	i2_LQ_SeedM_c41674/f1p6/2365	C8	AT4G00710.2	75.306	490	110	5	372	2031	69	492	1.24e-150	459	K14500	BR-signaling kinase	BSK3	BR	5.93	2.21333	13.82	5.15667
i4_HQ_SeedM_c927/f3p0/4778	i4_HQ_SeedM_c927/f3p0/4778	C2	AT4G00710.2	75.231	432	94	4	311	1861	27	468	4.58e-152	462	K14500	BR-signaling kinase	BSK3	BR	0.61	2.40667	0.303333	0.27
i3_LQ_SeedM_c3155/f1p0/3406			AT4G00710.2	76.456	412	91	3	353	666	27	468	1.74e-151	462	K14500	BR-signaling kinase	BSK3	BR	1.595	2.50333	3.83333	2.01333
i3_LQ_SeedM_c32460/f1p10/3682			AT4G00710.2	69.97	333	76	6	1	1785	27	468	2.3e-152	462	K14500	BR-signaling kinase	BSK3	BR	0.005	0.00666667	0.0466667	0.0266667
i3_LQ_SeedM_c6807/f1p8/3798			AT4G00710.2	55.921	152	35	2	231	1969	69	492	3.97e-151	461	K14500	BR-signaling kinase	BSK3	BR	0.57	0.203333	0.49	0.813333
i2_HQ_SeedM_c1486/f9p5/2292	i2_HQ_SeedM_c1486/f9p5/2292	C10	AT1G63500.1	74.642	489	119	2	366	1832	1	484	0	727	K14500	BR-signaling kinase	BSK7	BR	7.56	1.2	29.4433	14.6233
i3_LQ_SeedM_c8393/f1p13/3715			AT1G63500.1	78.049	41	9	0	373	495	369	409	1.33e-13	75.5	K14500	BR-signaling kinase	BSK7	BR	0.02	0.01	0.03	0.00666667
i5_LQ_SeedM_c11465/f1p16/5400	i5_LQ_SeedM_c11465/f1p16/5400	C10	AT4G18710.1	84.492	187	29	0	4533	1306	6	395	0	672	K14502	Protein kinase superfamily protein	BIN2	BR	0.355	0.0833333	0.58	0.483333
i1_LQ_SeedM_c9570/f1p0/1349			AT4G18710.2	70.833	96	14	3	98	1376	1	395	0	664	K14502	Protein kinase superfamily protein	BIN2	BR	0.32	0.113333	0.0966667	0.0966667
i0_LQ_SeedM_c11634/f1p6/684			AT4G18710.1	71.429	63	18	0	29	2357	6	586	0	789	K14502	Protein kinase superfamily protein	BIN2	BR	51.965	56.0167	58.8167	54.3867
i1_HQ_SeedM_c16032/f5p0/1780			AT4G18710.1	86.842	380	48	1	130	1988	11	586	0	793	K14502	Protein kinase superfamily protein	BIN2	BR	75.635	37.0933	108.027	109.737
i1_LQ_SeedM_c11340/f1p0/1969			AT4G18710.1	65.424	295	73	4	449	2148	11	586	0	783	K14502	Protein kinase superfamily protein	BIN2	BR	0	0.0233333	0.04	0.0466667
i1_LQ_SeedM_c14148/f1p0/1783			AT4G18710.1	86.316	380	50	1	132	1603	4	502	0	643	K14502	Protein kinase superfamily protein	BIN2	BR	58.825	93.8767	180.427	134.98
i1_LQ_SeedM_c17787/f1p5/1841			AT4G18710.1	80.923	325	62	0	357	2115	11	586	0	787	K14502	Protein kinase superfamily protein	BIN2	BR	0	0.0166667	0	0
i1_LQ_SeedM_c20577/f1p2/1956	i1_LQ_SeedM_c20577/f1p2/1956	C1	AT4G18710.1	87.5	312	39	0	568	2072	111	586	0	686	K14502	Protein kinase superfamily protein	BIN2	BR	0.055	2.35667	0.713333	0.636667
i1_LQ_SeedM_c21045/f1p66/1741			AT4G18710.1	49.825	285	74	7	120	1398	11	409	6.13e-169	523	K14502	Protein kinase superfamily protein	BIN2	BR	0.08	0.04	0.01	0.0466667
i2_LQ_SeedM_c37693/f1p22/2372	i2_LQ_SeedM_c37693/f1p22/2372	C10	AT4G18710.1	87.302	189	24	0	1342	4295	6	586	0	752	K14502	Protein kinase superfamily protein	BIN2	BR	11.81	2.72667	31.3433	24.2233
i2_LQ_SeedM_c51184/f1p6/2297	i2_LQ_SeedM_c51184/f1p6/2297	C3	AT4G18710.1	88.026	309	37	0	905	587	14	240	7.67e-32	119	K14502	Protein kinase superfamily protein	BIN2	BR	9.195	17.6733	24.1867	10.2333
i3_LQ_SeedM_c10710/f1p0/3319	i3_LQ_SeedM_c10710/f1p0/3319	C9	AT4G18710.1	87.302	189	24	0	2317	768	34	231	2.34e-22	95.1	K14502	Protein kinase superfamily protein	BIN2	BR	0.945	0.24	5.26667	3.75333
i4_LQ_SeedM_c18240/f1p24/4759	i4_LQ_SeedM_c18240/f1p24/4759	C10	AT4G18710.1	72.308	65	18	0	4242	1240	1	332	3.16e-25	107	K14502	Protein kinase superfamily protein	BIN2	BR	0.13	0.00333333	0.293333	0.266667
i1_LQ_SeedM_c18105/f1p0/1383			AT1G75080.2	51.829	328	112	10	158	2339	2	738	0	1278	K14503	Brassinazole-resistant	BZR1	BR	43.625	49.5967	31.51	61.9633
i3_LQ_SeedM_c32187/f1p0/3142			AT1G19350.6	51.323	189	58	6	2306	2788	153	335	4.62e-34	134	K14503	Brassinazole-resistant 2, BRI1-EMS-Suppressor 1	BZR2/BES1	BR	4.82	5.97	7.35333	11.34
i0_LQ_SeedM_c15630/f1p0/288			AT5G57560.1	57.447	47	20	0	1	1932	1	516	0	758	K14504	xyloglucan:xyloglucosyl transferase TCH4	TCH4/XTH22	BR	0	2.09	21.9033	2.41
i0_LQ_SeedM_c2727/f1p18/978	i0_LQ_SeedM_c2727/f1p18/978	C2	AT5G57560.1	64.286	182	59	1	311	1429	120	368	0	387	K14504	xyloglucan:xyloglucosyl transferase TCH4	TCH4/XTH22	BR	47.53	150.667	12.2833	46.73
i1_HQ_SeedM_c14378/f2p3/1042	i1_HQ_SeedM_c14378/f2p3/1042	C5	AT5G57560.1	64.894	282	91	4	44	2640	119	516	0	610	K14504	xyloglucan:xyloglucosyl transferase TCH4	TCH4/XTH22	BR	94.715	50.15	18.9233	79.74
i1_LQ_SeedM_c3477/f1p0/1258	i1_LQ_SeedM_c3477/f1p0/1258	C2	AT5G57560.1	65.753	292	89	2	80	1974	13	516	0	742	K14504	xyloglucan:xyloglucosyl transferase TCH4	TCH4/XTH22	BR	120.115	187.147	11.7533	1046.99
i1_LQ_SeedM_c4136/f1p3/1300	i1_LQ_SeedM_c4136/f1p3/1300	C6	AT5G57560.1	65.152	132	43	1	732	1227	1	295	5.28e-149	461	K14504	xyloglucan:xyloglucosyl transferase TCH4	TCH4/XTH22	BR	64.485	90.4533	12.79	675.047
i2_LQ_SeedM_c15030/f1p6/2039	i2_LQ_SeedM_c15030/f1p6/2039	C6	AT5G57560.1	64.885	131	43	1	1479	1284	1	295	1.21e-151	464	K14504	xyloglucan:xyloglucosyl transferase TCH4	TCH4/XTH22	BR	54.595	10.6067	23.9967	166.887
i2_LQ_SeedM_c15492/f1p5/2012	i2_LQ_SeedM_c15492/f1p5/2012	C4	AT5G57560.1	64.567	127	42	1	1454	1591	1	400	0	627	K14504	xyloglucan:xyloglucosyl transferase TCH4	TCH4/XTH22	BR	12.68	0.19	6.59	33.4433
i3_LQ_SeedM_c9938/f1p0/3197	i3_LQ_SeedM_c9938/f1p0/3197	C4	AT5G57560.1	55.556	45	20	0	2370	1176	1	295	8.56e-151	461	K14504	xyloglucan:xyloglucosyl transferase TCH4	TCH4/XTH22	BR	0.425	0.0166667	0.236667	0.54
i8_LQ_SeedM_c152/f1p0/8275			AT5G57560.1	67.296	159	52	0	225	1477	120	400	1.1e-165	455	K14504	xyloglucan:xyloglucosyl transferase TCH4	TCH4/XTH22	BR	0	0.0366667	0	0.0233333
i1_LQ_SeedM_c19401/f1p0/1458	i1_LQ_SeedM_c19401/f1p0/1458	C5	AT3G50070.1	40.728	302	145	10	200	4377	1051	1265	1.34e-52	204	K14505	cyclin D3	CYCD3;3	BR	4.525	6.84333	0.723333	2.18333
i1_LQ_SeedM_c14908/f1p0/1141			AT1G78700.1	55.821	335	112	12	70	4272	338	738	0	656		BES1/BZR1 homolog 4	BEH4	BR	17.205	33.5233	21.5833	45.91
i1_LQ_SeedM_c4902/f1p6/1384	i1_LQ_SeedM_c4902/f1p6/1384	C7	AT1G78700.1	65.714	350	87	11	115	4254	434	738	0	525		BES1/BZR1 homolog 4	BEH4	BR	19.11	28.9633	38.4733	91.2367
i2_HQ_SeedM_c1927/f3p1/2733			AT1G78700.1	86.111	72	10	0	115	4348	429	673	0	386		BES1/BZR1 homolog 4	BEH4	BR	0.82	1.07	1.24	3.01333
i3_LQ_SeedM_c15225/f1p10/3049	i3_LQ_SeedM_c15225/f1p10/3049	C5	AT1G78700.1	50.718	209	71	9	2201	4196	329	738	0	713		BES1/BZR1 homolog 4	BEH4	BR	10.045	9.15333	4.95	11.9333
i3_LQ_SeedM_c18696/f1p0/3142			AT1G78700.1	49.282	209	74	9	2217	4404	336	738	0	691		BES1/BZR1 homolog 4	BEH4	BR	8.635	8.87333	6.58	13.2367
i1_LQ_SeedM_c3577/f1p0/1753	i1_LQ_SeedM_c3577/f1p0/1753	C2	AT5G02800.1	73.252	329	39	3	458	3591	124	816	0	822		CDG1-LIKE 1, positively regulates brassinosteroid signaling	CDL1	BR	3.105	4.73667	1.32	8.8
i5_LQ_SeedM_c3941/f1p0/5848			AT5G02800.1	84.385	301	44	2	369	2055	253	609	0	502		CDG1-LIKE 1, positively regulates brassinosteroid signaling	CDL1	BR	0.66	0.36	0.523333	0.966667
i5_LQ_SeedM_c5577/f1p0/5360			AT5G02800.1	60.177	226	81	1	4405	4156	758	855	3.32e-36	150		CDG1-LIKE 1, positively regulates brassinosteroid signaling	CDL1	BR	0.245	0.133333	0.306667	0.29
i6_LQ_SeedM_c937/f1p0/6429			AT1G02100.2	60.79	329	82	3	35	1021	2	283	2.11e-125	397		SUPPRESSOR OF BRI1, methylates PP2A	SBI1	BR	2.475	1.68667	3.39667	3.76333
i0_LQ_SeedM_c12012/f1p2/488			AT1G02100.3	69.663	89	27	0	6	272	234	322	2.53e-42	144		SUPPRESSOR OF BRI1, methylates PP2A	SBI1	BR	38.155	24.5733	45.8167	45.35
i4_LQ_SeedM_c3672/f1p1/4192			AT1G69960.1	89.686	223	23	0	3162	3830	85	307	2.09e-140	431		SERINE/THREONINEprotein phosphatase 2A	PP2A	BR	0.1	0.0933333	0.343333	0.116667
i1_HQ_SeedM_c2508/f2p3/1863			AT4G00720.1	69.296	469	134	2	133	1837	69	492	7.61e-153	460		group III Arabidopsis GSK3/shaggy-like kinase	SK32	BR	11.485	6.80667	10.1467	8.64
i2_LQ_SeedM_c30982/f2p7/2117	i2_LQ_SeedM_c30982/f2p7/2117	C10	AT4G00720.1	77.941	408	84	2	358	1899	69	492	3.02e-152	461		group III Arabidopsis GSK3/shaggy-like kinase	SK32	BR	32.74	13.55	49.1233	57.7
i2_LQ_SeedM_c38234/f1p2/2616			AT4G00720.1	66.077	339	105	2	146	1916	69	492	5.52e-151	460		group III Arabidopsis GSK3/shaggy-like kinase	SK32	BR	1.765	1.09667	2.42	2.2
i2_LQ_SeedM_c62000/f1p3/2116			AT4G00720.1	72.059	408	85	3	441	1774	27	468	2e-154	469		group III Arabidopsis GSK3/shaggy-like kinase	SK32	BR	11.26	12.24	12.17	12.0067
i3_LQ_SeedM_c27527/f1p3/3399			AT4G00720.1	81.143	175	33	0	2422	2978	27	468	5.12e-152	472		group III Arabidopsis GSK3/shaggy-like kinase	SK32	BR	0.205	0.303333	0.443333	0.273333
i2_LQ_SeedM_c53061/f1p6/2417	i2_LQ_SeedM_c53061/f1p6/2417	C5	AT2G01830.2	60.948	443	155	6	5	2776	4	794	0	922	K14489	arabidopsis histidine kinase(cytokinin receptor)	AHK4	CK	2.94	1.20667	0.42	2.06
i5_LQ_SeedM_c10159/f1p5/5109			AT2G01830.2	60.847	756	255	12	2486	2797	4	800	0	920	K14489	arabidopsis histidine kinase(cytokinin receptor)	AHK4	CK	0.83	0.236667	0.55	0.523333
i5_LQ_SeedM_c8941/f1p45/5111			AT2G01830.2	29.231	130	87	3	3933	2256	185	616	0	383	K14489	arabidopsis histidine kinase(cytokinin receptor)	AHK4	CK	0	0	0	0.01
i3_HQ_SeedM_c1171/f4p0/4005	i3_HQ_SeedM_c1171/f4p0/4005	C5	AT2G01830.5	62.448	956	317	13	789	1621	185	335	2.09e-130	239	K14489	arabidopsis histidine kinase(cytokinin receptor)	AHK4	CK	4.17	3.16667	1.37	3.12667
i3_LQ_SeedM_c24813/f1p3/3719			AT2G01830.6	65.064	707	224	6	344	2794	4	773	0	868	K14489	arabidopsis histidine kinase(cytokinin receptor)	AHK4	CK	3.925	5.26	5.86333	5.18333
i3_LQ_SeedM_c8690/f1p0/3092			AT2G01830.6	66.919	529	172	3	165	2552	53	836	0	829	K14489	arabidopsis histidine kinase(cytokinin receptor)	AHK4	CK	1.495	1.42	2.01333	1.44
i4_LQ_SeedM_c14917/f1p2/4638			AT2G01830.6	32.386	176	60	5	2754	979	510	838	2.1e-52	198	K14489	arabidopsis histidine kinase(cytokinin receptor)	AHK4	CK	0	0	0	0
i4_LQ_SeedM_c3289/f1p0/4845	i4_LQ_SeedM_c3289/f1p0/4845	C10	AT2G01830.6	70.037	267	80	0	3072	2605	53	855	0	839	K14489	arabidopsis histidine kinase(cytokinin receptor)	AHK4	CK	0.15	0.00666667	0.19	0.143333
i5_LQ_SeedM_c12729/f1p6/5015			AT2G01830.6	64.503	493	163	4	2427	2599	27	836	0	850	K14489	arabidopsis histidine kinase(cytokinin receptor)	AHK4	CK	0.17	0.266667	0.126667	0.293333
i5_LQ_SeedM_c9484/f1p0/5621			AT2G01830.6	58.01	412	142	10	3799	2702	1	832	0	865	K14489	arabidopsis histidine kinase(cytokinin receptor)	AHK4	CK	0.05	0.0366667	0.0166667	0.00666667
i7_LQ_SeedM_c223/f1p0/7153			AT5G35750.1	61.468	109	42	0	4747	1536	1	467	0	646	K14489	histidine kinase 2	HK2	CK	0	0.00333333	0	0.00333333
i5_LQ_SeedM_c9698/f1p39/5335			AT5G35750.1	64.583	192	61	3	1168	1933	1	609	0	849	K14489	histidine kinase 2	HK2	CK	0.005	0.01	0.0133333	0.00333333
i6_LQ_SeedM_c1330/f1p4/6077			AT5G35750.1	63.307	883	300	12	2742	1967	19	609	0	846	K14489	histidine kinase 2	HK2	CK	0.025	0	0	0
i2_LQ_SeedM_c3020/f1p18/2921			AT5G35750.1	70.391	179	52	1	1168	1830	1	481	0	725	K14489	histidine kinase 2	HK2	CK	0.29	0.216667	0.1	0.31
i4_HQ_SeedM_c714/f5p0/4808			AT5G35750.1	64.286	966	321	12	1202	1773	1	481	0	732	K14489	histidine kinase 2	HK2	CK	1.22	3.09667	1.90333	1.96333
i3_LQ_SeedM_c28233/f1p0/3334			AT5G35750.1	63.575	884	298	12	185	1835	1	481	0	725	K14489	histidine kinase 2	HK2	CK	0.355	0.18	0.09	0.193333
i4_LQ_SeedM_c11612/f1p0/4964			AT5G35750.1	63.11	881	308	10	1300	1585	1	426	0	653	K14489	histidine kinase 2	HK2	CK	0.675	0.67	0.146667	0.446667
i4_LQ_SeedM_c1329/f3p0/4757			AT5G35750.1	64.293	969	322	12	1326	1588	1	406	0	639	K14489	histidine kinase 2	HK2	CK	9.59	1.92667	1.77667	5.19333
i4_LQ_SeedM_c13918/f1p14/4199			AT5G35750.1	70.769	325	93	2	1176	987	108	420	1.1e-146	452	K14489	histidine kinase 2	HK2	CK	0.07	0.03	0.03	0.0166667
i4_LQ_SeedM_c14517/f1p60/4720			AT5G35750.1	53.488	172	71	5	4730	686	26	145	8.09e-74	166	K14489	histidine kinase 2	HK2	CK	0.01	0.00666667	0	0
i4_LQ_SeedM_c15638/f1p0/4116	i4_LQ_SeedM_c15638/f1p0/4116	C6	AT5G35750.1	64.293	969	322	12	633	1518	1	466	0	631	K14489	histidine kinase 2	HK2	CK	0.12	0	0.12	0.266667
i4_LQ_SeedM_c20630/f1p3/4750	i4_LQ_SeedM_c20630/f1p3/4750	C1	AT5G35750.1	64.087	969	324	12	1217	1578	67	469	0	674	K14489	histidine kinase 2	HK2	CK	0.35	1.34	0.37	0.616667
i4_LQ_SeedM_c20665/f1p0/4666	i4_LQ_SeedM_c20665/f1p0/4666	C9	AT5G35750.1	64.293	969	322	12	965	1141	1	336	2.42e-134	410	K14489	histidine kinase 2	HK2	CK	0.17	0.476667	2.60667	0.856667
i4_LQ_SeedM_c3118/f1p0/4866			AT5G35750.1	59.295	624	238	9	2306	1592	67	469	0	612	K14489	histidine kinase 2	HK2	CK	2.39	1.45333	1.84667	2.29333
i4_LQ_SeedM_c4786/f1p0/4757	i4_LQ_SeedM_c4786/f1p0/4757	C1	AT5G35750.1	64.05	968	326	11	1331	1898	292	466	3.43e-168	308	K14489	histidine kinase 2	HK2	CK	0.595	2.61333	0.753333	0.756667
i5_LQ_SeedM_c12970/f1p2/5073			AT5G35750.1	67.442	86	28	0	191	610	9	210	6.79e-32	120	K14489	histidine kinase 2	HK2	CK	0.095	0.14	0.17	0.113333
i5_LQ_SeedM_c1669/f1p2/5207			AT5G35750.1	63.77	955	329	10	1301	617	51	210	4.88e-33	128	K14489	histidine kinase 2	HK2	CK	0.15	0.24	0.126667	0.1
i5_LQ_SeedM_c3591/f1p2/5684			AT5G35750.1	62.679	978	338	13	2316	620	8	210	1.35e-44	162	K14489	histidine kinase 2	HK2	CK	0.095	0.0266667	0.0433333	0.0833333
i5_LQ_SeedM_c12144/f1p5/5081			AT5G35750.1	39.465	299	132	3	2597	2317	274	392	3.07e-16	84.3	K14489	histidine kinase 2	HK2	CK	0	0	0	0
i4_LQ_SeedM_c5389/f1p6/4237			AT5G35750.1	63.983	969	325	12	977	448	224	372	9.97e-95	285	K14489	histidine kinase 2	HK2	CK	0.28	0.46	0.22	0.236667
i4_LQ_SeedM_c5441/f2p7/4942	i4_LQ_SeedM_c5441/f2p7/4942	C2	AT5G35750.1	63.834	965	332	10	1288	1281	6	372	0	684	K14489	histidine kinase 2	HK2	CK	3.425	5.34	2.50333	3.16667
i4_LQ_SeedM_c6086/f1p61/4890			AT5G35750.1	31.833	622	324	16	2185	1410	51	369	7.97e-116	350	K14489	histidine kinase 2	HK2	CK	0	0.1	0	0.00666667
i4_LQ_SeedM_c7659/f1p2/4487			AT5G35750.1	36.574	216	92	2	2894	950	5	259	3.7e-179	452	K14489	histidine kinase 2	HK2	CK	0	0.00666667	0	0
i4_LQ_SeedM_c9015/f1p0/4778	i4_LQ_SeedM_c9015/f1p0/4778	C1	AT5G35750.1	58.32	619	235	10	2043	3587	54	372	1.76e-178	532	K14489	histidine kinase 2	HK2	CK	0.005	0.343333	0	0
i4_LQ_SeedM_c9327/f1p5/4707	i4_LQ_SeedM_c9327/f1p5/4707	C4	AT5G35750.1	55.837	514	204	11	2540	284	8	58	1.09e-17	87	K14489	histidine kinase 2	HK2	CK	0.45	0.01	0.0433333	0.05
i4_LQ_SeedM_c9860/f1p5/4938			AT5G35750.1	43.293	164	92	1	2283	250	8	57	2.44e-16	82.8	K14489	histidine kinase 2	HK2	CK	0	0	0	0.02
i2_LQ_SeedM_c6094/f1p1/2949			AT1G27320.1	70.526	95	27	1	1874	2155	169	263	6.4e-33	138	K14489	histidine kinase 3	HK3	CK	0.8	0.703333	2.77	1.27
i3_LQ_SeedM_c23999/f1p27/3736			AT1G27320.1	62.252	755	253	9	626	2836	66	806	0	883	K14489	histidine kinase 3	HK3	CK	0.215	0.176667	0.596667	0.376667
i3_LQ_SeedM_c27276/f1p0/3248	i3_LQ_SeedM_c27276/f1p0/3248	C9	AT1G27320.1	62.643	787	265	7	305	2623	208	979	0	954	K14489	histidine kinase 3	HK3	CK	0.125	0.00666667	0.623333	0.363333
i3_LQ_SeedM_c27552/f1p10/3354			AT1G27320.1	66.591	877	264	7	266	2854	169	1030	0	1157	K14489	histidine kinase 3	HK3	CK	9.82	12.03	24.09	13.39
i3_LQ_SeedM_c4314/f1p0/3874			AT1G27320.1	32.37	173	90	4	2056	2574	559	704	9.49e-24	78.2	K14489	histidine kinase 3	HK3	CK	0	0	0	0
i4_LQ_SeedM_c15745/f1p0/4045	i4_LQ_SeedM_c15745/f1p0/4045	C3	AT1G27320.1	74.788	472	118	1	746	2158	111	582	0	737	K14489	histidine kinase 3	HK3	CK	2.75	4.49667	5.49333	2.71333
i4_LQ_SeedM_c16306/f1p0/4109			AT1G27320.1	75.088	285	66	3	1786	2640	418	697	0	431	K14489	histidine kinase 3	HK3	CK	1.255	2.17667	2.98333	1.64
i4_LQ_SeedM_c19999/f1p0/4540			AT1G27320.1	73.333	405	108	0	973	2187	107	511	0	622	K14489	histidine kinase 3	HK3	CK	0.325	0.386667	1.06	0.573333
i4_LQ_SeedM_c22564/f1p20/4166			AT1G27320.1	63.76	1032	333	11	601	3630	18	1030	0	1241	K14489	histidine kinase 3	HK3	CK	0.025	0.133333	0.22	0.09
i4_LQ_SeedM_c8049/f1p6/4214			AT1G27320.1	65.916	977	304	7	3442	554	66	1027	0	1269	K14489	histidine kinase 3	HK3	CK	5.605	4.77	16.6667	7.81
i5_LQ_SeedM_c12807/f1p0/5059			AT1G27320.1	44.068	59	33	0	1510	1334	693	751	8.25e-12	50.1	K14489	histidine kinase 3	HK3	CK	0	0	0	0
i5_LQ_SeedM_c9373/f1p0/5106			AT1G27320.1	37.5	64	38	2	3480	3671	524	585	1.2e-09	48.5	K14489	histidine kinase 3	HK3	CK	0.005	0	0	0
[truncated: 621 more rows]
