# Supplementary material for: Transcriptome profiles revealed molecular mechanisms of alternating temperatures in breaking the epicotyl morphophysiological dormancy of Polygonatum sibiricum seeds
Source: BMC Plant Biol. 2021 Aug 12;21:370. doi: 10.1186/s12870-021-03147-7 (PMC8359049; doi:10.1186/s12870-021-03147-7)
Supplement: Supplementary file 9 — Additional file 9: Table S9. Transcription factors and regulators in P. sibiricum transcriptome. [file 12870_2021_3147_MOESM9_ESM.xlsx]

## Sheet: TF
Table S9 List of transcription factors and regulators in P. Sibiricum transcriptome
Unigene ID	DEG ID	cluster No. of DEG	TF Family	Hyperlink	TF-AT seed dormancy DEG	{nr}	{SwissProt}	{KEGG}	{KOG}	{GO}	{nt}	{pfam}	Seed(FPKM)	Corm(FPKM)	Str_S(FPKM)	Eme_S(FPKM)
i0_LQ_SeedM_c14784/f1p0/935			Alfin-like	--		{XP_010920856.1; PREDICTED: PHD finger protein ALFIN-LIKE 2 isoform X2 [Elaeis guineensis]}	{sp|Q8H383|ALFL2_ORYSJ; PHD finger protein ALFIN-LIKE 2 OS=Oryza sativa subsp. japonica GN=Os07g0233300 PE=2 SV=1}	{pda:103709560; - - - - -}	{At3g11200; KOG1632 Uncharacterized PHD Zn-finger protein R General function prediction only ;}	{GO:0042393; histone binding; molecular_function GO:0006355; regulation of transcription, DNA-dependent; biological_process}	{XM_008794991.2; PREDICTED: Phoenix dactylifera PHD finger protein ALFIN-LIKE 2 (LOC103709560), mRNA}	{PF12165:Domain of unknown function (DUF3594)}	60.305	43.9767	67.7433	114.25
i0_LQ_SeedM_c5580/f1p0/993			Alfin-like	--		{XP_010920856.1; PREDICTED: PHD finger protein ALFIN-LIKE 2 isoform X2 [Elaeis guineensis]}	{sp|B8AMA8|ALFL3_ORYSI; PHD finger protein ALFIN-LIKE 3 OS=Oryza sativa subsp. indica GN=OsI_14081 PE=3 SV=2}	{pda:103709560; - - - - -}	{At5g05610; KOG1632 Uncharacterized PHD Zn-finger protein R General function prediction only ;}	{GO:0006355; regulation of transcription, DNA-dependent; biological_process GO:0042393; histone binding; molecular_function GO:0008270; zinc ion binding; molecular_function GO:0005515; protein binding; molecular_function GO:0035556; intracellular signal transduction; biological_process}	{XM_008794991.2; PREDICTED: Phoenix dactylifera PHD finger protein ALFIN-LIKE 2 (LOC103709560), mRNA}	{PF00130:Phorbol esters/diacylglycerol binding domain (C1 domain) PF13639:Ring finger domain PF00628:PHD-finger PF12165:Domain of unknown function (DUF3594)}	26.46	11.28	13.0433	27.4433
i1_LQ_SeedM_c10250/f1p0/1382			Alfin-like	--		{ONK57797.1; uncharacterized protein A4U43_C09F4190 [Asparagus officinalis]}	{sp|B8BJV8|ALFL8_ORYSI; PHD finger protein ALFIN-LIKE 8 OS=Oryza sativa subsp. indica GN=OsI_35671 PE=3 SV=1}	{pda:103706091; - - - - -}	{At5g26210; KOG1632 Uncharacterized PHD Zn-finger protein R General function prediction only ;}	{GO:0035556; intracellular signal transduction; biological_process GO:0019031; viral envelope; cellular_component GO:0005515; protein binding; molecular_function GO:0006355; regulation of transcription, DNA-dependent; biological_process GO:0042393; histone binding; molecular_function GO:0008270; zinc ion binding; molecular_function}	{XM_009408176.2; PREDICTED: Musa acuminata subsp. malaccensis PHD finger protein ALFIN-LIKE 8-like (LOC103989356), mRNA}	{PF12165:Domain of unknown function (DUF3594) PF00628:PHD-finger PF03286:Pox virus Ag35 surface protein PF00130:Phorbol esters/diacylglycerol binding domain (C1 domain) PF13639:Ring finger domain}	24.81	29.1167	26.4	24.7567
i1_LQ_SeedM_c15309/f1p0/1220			Alfin-like	--		{ONK57797.1; uncharacterized protein A4U43_C09F4190 [Asparagus officinalis]}	{sp|O81488|ALFL4_ARATH; PHD finger protein ALFIN-LIKE 4 OS=Arabidopsis thaliana GN=AL4 PE=1 SV=2}	{pda:103701610; - - - - -}	{At5g26210; KOG1632 Uncharacterized PHD Zn-finger protein R General function prediction only ;}	{GO:0042393; histone binding; molecular_function GO:0006355; regulation of transcription, DNA-dependent; biological_process}	{KJ728380.1; Zea mays clone pUT6662 alfin-like transcription factor (ALF6) mRNA, partial cds}	{PF12165:Domain of unknown function (DUF3594)}	25.225	25.95	18.3367	38.7033
i1_LQ_SeedM_c22026/f1p3/1264			Alfin-like	--		{AIZ68143.1; PHD finger protein ALFIN-LIKE 3-like isoform X3 [Ornithogalum saundersiae]}	{sp|Q9M2B4|ALFL3_ARATH; PHD finger protein ALFIN-LIKE 3 OS=Arabidopsis thaliana GN=AL3 PE=1 SV=1}	{pda:103712845; - - - - -}	{At3g42790; KOG1632 Uncharacterized PHD Zn-finger protein R General function prediction only ;}	{GO:0005515; protein binding; molecular_function GO:0035556; intracellular signal transduction; biological_process GO:0042393; histone binding; molecular_function GO:0008270; zinc ion binding; molecular_function GO:0006355; regulation of transcription, DNA-dependent; biological_process}	{KM510374.1; Galtonia saundersiae PHD finger protein ALFIN-LIKE 3-like isoform X3 (PHF1) mRNA, complete cds}	{PF13639:Ring finger domain PF00130:Phorbol esters/diacylglycerol binding domain (C1 domain) PF12165:Domain of unknown function (DUF3594) PF00628:PHD-finger}	69.14	54.5367	128.61	99.48
i1_LQ_SeedM_c9982/f1p12/1414			Alfin-like	--		{ONK57797.1; uncharacterized protein A4U43_C09F4190 [Asparagus officinalis]}	{sp|Q60DW3|ALFL5_ORYSJ; PHD finger protein ALFIN-LIKE 5 OS=Oryza sativa subsp. japonica GN=Os05g0419100 PE=2 SV=1}	{pda:103701610; - - - - -}	{At3g42790; KOG1632 Uncharacterized PHD Zn-finger protein R General function prediction only ;}	{GO:0008270; zinc ion binding; molecular_function GO:0042393; histone binding; molecular_function GO:0006355; regulation of transcription, DNA-dependent; biological_process GO:0005515; protein binding; molecular_function}	{XM_009388504.2; PREDICTED: Musa acuminata subsp. malaccensis PHD finger protein ALFIN-LIKE 8 (LOC103973840), transcript variant X2, mRNA}	{PF12165:Domain of unknown function (DUF3594) PF00628:PHD-finger PF13639:Ring finger domain}	11.3	12.5833	9.37333	10.72
i3_LQ_SeedM_c13476/f1p0/3792			Alfin-like	--	i3_LQ_SeedM_c13476/f1p0/3792	{ONK74284.1; uncharacterized protein A4U43_C03F4670 [Asparagus officinalis]}	{sp|Q2QLY4|METE2_ORYSJ; 5-methyltetrahydropteroyltriglutamate--homocysteine methyltransferase 2 OS=Oryza sativa subsp. japonica GN=Os12g0624000 PE=2 SV=1}	{egu:105042372; K00549 metE 5-methyltetrahydropteroyltriglutamate--homocysteine methyltransferase 2.1.1.14 ko01230; Metabolism; Global and overview maps; Biosynthesis of amino acids | ko00270; Metabolism; Amino acid metabolism; Cysteine and methionine metabolism | ko00450; Metabolism; Metabolism of other amino acids; Selenocompound metabolism}	{At5g17920; KOG2263 Methionine synthase II (cobalamin-independent) E Amino acid transport and metabolism ;}	{GO:0009086; methionine biosynthetic process; biological_process GO:0003871; 5-methyltetrahydropteroyltriglutamate-homocysteine S-methyltransferase activity; molecular_function GO:0008270; zinc ion binding; molecular_function GO:0008652; cellular amino acid biosynthetic process; biological_process GO:0003871; 5-methyltetrahydropteroyltriglutamate-homocysteine S-methyltransferase activity; molecul…	{XM_008780731.2; PREDICTED: Phoenix dactylifera 5-methyltetrahydropteroyltriglutamate--homocysteine methyltransferase 1 (LOC103698689), mRNA}	{PF01717:Cobalamin-independent synthase, Catalytic domain PF08267:Cobalamin-independent synthase, N-terminal domain PF08267:Cobalamin-independent synthase, N-terminal domain}	0	0.0466667	0.00333333	0
i3_LQ_SeedM_c25133/f1p0/3919	i3_LQ_SeedM_c25133/f1p0/3919	C6	Alfin-like	--		{CAN60609.1; hypothetical protein VITISV_036599 [Vitis vinifera]}	{sp|Q5XEM9|ALFL5_ARATH; PHD finger protein ALFIN-LIKE 5 OS=Arabidopsis thaliana GN=AL5 PE=2 SV=1}	{pmum:103320620; - - - - -}	{At5g20510; KOG1632 Uncharacterized PHD Zn-finger protein R General function prediction only ;}	{GO:0005515; protein binding; molecular_function}	{XM_012221831.1; PREDICTED: Jatropha curcas PHD finger protein ALFIN-LIKE 4 (LOC105638100), mRNA}	{PF00628:PHD-finger}	0.33	0.0166667	0.91	1.11
i3_LQ_SeedM_c32924/f1p3/3635	i3_LQ_SeedM_c32924/f1p3/3635	C2	Alfin-like	--		{ONK57797.1; uncharacterized protein A4U43_C09F4190 [Asparagus officinalis]}	{sp|B8BJV8|ALFL8_ORYSI; PHD finger protein ALFIN-LIKE 8 OS=Oryza sativa subsp. indica GN=OsI_35671 PE=3 SV=1}	{egu:105034646; - - - - -}	{At5g26210; KOG1632 Uncharacterized PHD Zn-finger protein R General function prediction only ;}	{GO:0035556; intracellular signal transduction; biological_process GO:0019031; viral envelope; cellular_component GO:0005515; protein binding; molecular_function GO:0042393; histone binding; molecular_function GO:0008270; zinc ion binding; molecular_function GO:0006355; regulation of transcription, DNA-dependent; biological_process}	{XM_009408176.2; PREDICTED: Musa acuminata subsp. malaccensis PHD finger protein ALFIN-LIKE 8-like (LOC103989356), mRNA}	{PF13639:Ring finger domain PF00130:Phorbol esters/diacylglycerol binding domain (C1 domain) PF03286:Pox virus Ag35 surface protein PF00628:PHD-finger PF12165:Domain of unknown function (DUF3594)}	0.57	0.36	2.64333	0.566667
i0_LQ_SeedM_c5060/f1p0/652			AP2/ERF-AP2	--	i0_LQ_SeedM_c5060/f1p0/652	{XP_008807712.1; PREDICTED: AP2-like ethylene-responsive transcription factor BBM1 [Phoenix dactylifera]}	{sp|Q5YGP7|PLET2_ARATH; AP2-like ethylene-responsive transcription factor PLT2 OS=Arabidopsis thaliana GN=PLT2 PE=2 SV=1}	{mus:103969583; - - - - -}		{GO:0003700; sequence-specific DNA binding transcription factor activity; molecular_function GO:0006355; regulation of transcription, DNA-dependent; biological_process}		{PF00847:AP2 domain}	15.965	12.7267	14.8733	19.36
i1_HQ_SeedM_c2091/f2p0/1913	i1_HQ_SeedM_c2091/f2p0/1913	C7	AP2/ERF-AP2	--		{ONK62414.1; uncharacterized protein A4U43_C07F3620 [Asparagus officinalis]}	{sp|P47927|AP2_ARATH; Floral homeotic protein APETALA 2 OS=Arabidopsis thaliana GN=AP2 PE=1 SV=1}	{pda:103706643; K09284 AP2 AP2-like factor, euAP2 lineage - -}		{GO:0003700; sequence-specific DNA binding transcription factor activity; molecular_function GO:0006355; regulation of transcription, DNA-dependent; biological_process}	{XM_010909211.2; PREDICTED: Elaeis guineensis AP2-like ethylene-responsive transcription factor TOE3 (LOC105034164), transcript variant X1, mRNA}	{PF00847:AP2 domain}	6.35	13.8333	15.7167	5.32667
i1_LQ_SeedM_c12708/f1p9/1980			AP2/ERF-AP2	--		{ONK70327.1; uncharacterized protein A4U43_C05F32590 [Asparagus officinalis]}	{sp|P47927|AP2_ARATH; Floral homeotic protein APETALA 2 OS=Arabidopsis thaliana GN=AP2 PE=1 SV=1}	{pda:103706506; K09284 AP2 AP2-like factor, euAP2 lineage - -}		{GO:0003700; sequence-specific DNA binding transcription factor activity; molecular_function GO:0006355; regulation of transcription, DNA-dependent; biological_process}	{XR_001654099.1; PREDICTED: Nicotiana tabacum AP2-like ethylene-responsive transcription factor TOE3 (LOC107812324), misc_RNA}	{PF00847:AP2 domain}	4.235	1.47	5.44	4.74
i1_LQ_SeedM_c20104/f1p13/1831			AP2/ERF-AP2	--		{ONK61864.1; uncharacterized protein A4U43_C08F34370 [Asparagus officinalis]}	{sp|P47927|AP2_ARATH; Floral homeotic protein APETALA 2 OS=Arabidopsis thaliana GN=AP2 PE=1 SV=1}	{egu:105044670; K09284 AP2 AP2-like factor, euAP2 lineage - -}		{GO:0003700; sequence-specific DNA binding transcription factor activity; molecular_function GO:0006355; regulation of transcription, DNA-dependent; biological_process}	{XM_017842683.1; PREDICTED: Phoenix dactylifera AP2-like ethylene-responsive transcription factor TOE3 (LOC103706643), transcript variant X3, mRNA}	{PF00847:AP2 domain}	7.17	7.84	7.46667	6.94667
i1_LQ_SeedM_c2024/f2p7/1984	i1_LQ_SeedM_c2024/f2p7/1984	C10	AP2/ERF-AP2	--		{ONK74558.1; uncharacterized protein A4U43_C03F7670 [Asparagus officinalis]}	{sp|Q38914|ANT_ARATH; AP2-like ethylene-responsive transcription factor ANT OS=Arabidopsis thaliana GN=ANT PE=1 SV=2}	{pda:103703547; K09285 OVM, ANT AP2-like factor, ANT lineage - -}		{GO:0006355; regulation of transcription, DNA-dependent; biological_process GO:0003700; sequence-specific DNA binding transcription factor activity; molecular_function}	{XM_010941056.2; PREDICTED: Elaeis guineensis AP2-like ethylene-responsive transcription factor ANT (LOC105058199), mRNA}	{PF00847:AP2 domain}	6.71	9.02	1.8	5.56333
i1_LQ_SeedM_c2372/f1p11/1714	i1_LQ_SeedM_c2372/f1p11/1714	C9	AP2/ERF-AP2	--	i1_LQ_SeedM_c2372/f1p11/1714	{XP_008803593.1; PREDICTED: AP2-like ethylene-responsive transcription factor AIL5 [Phoenix dactylifera]}	{sp|Q6PQQ3|AIL5_ARATH; AP2-like ethylene-responsive transcription factor AIL5 OS=Arabidopsis thaliana GN=AIL5 PE=2 SV=2}	{mus:103974880; K09285 OVM, ANT AP2-like factor, ANT lineage - -}		{GO:0006355; regulation of transcription, DNA-dependent; biological_process GO:0003700; sequence-specific DNA binding transcription factor activity; molecular_function}	{XM_009392232.2; PREDICTED: Musa acuminata subsp. malaccensis AP2-like ethylene-responsive transcription factor AIL5 (LOC103976888), mRNA}	{PF00847:AP2 domain}	15.995	30.1667	9.99667	9.63667
i1_LQ_SeedM_c5459/f2p1/1730			AP2/ERF-AP2	--		{ONK62414.1; uncharacterized protein A4U43_C07F3620 [Asparagus officinalis]}	{sp|P47927|AP2_ARATH; Floral homeotic protein APETALA 2 OS=Arabidopsis thaliana GN=AP2 PE=1 SV=1}	{pda:103706643; K09284 AP2 AP2-like factor, euAP2 lineage - -}		{GO:0006355; regulation of transcription, DNA-dependent; biological_process GO:0003700; sequence-specific DNA binding transcription factor activity; molecular_function}	{XM_017842683.1; PREDICTED: Phoenix dactylifera AP2-like ethylene-responsive transcription factor TOE3 (LOC103706643), transcript variant X3, mRNA}	{PF00847:AP2 domain}	5.91	4.23	4.84333	4.41333
i2_HQ_SeedM_c14605/f3p1/2212			AP2/ERF-AP2	--		{ONK70327.1; uncharacterized protein A4U43_C05F32590 [Asparagus officinalis]}	{sp|P47927|AP2_ARATH; Floral homeotic protein APETALA 2 OS=Arabidopsis thaliana GN=AP2 PE=1 SV=1}	{pda:103706506; K09284 AP2 AP2-like factor, euAP2 lineage - -}		{GO:0006355; regulation of transcription, DNA-dependent; biological_process GO:0003700; sequence-specific DNA binding transcription factor activity; molecular_function}	{XR_001654099.1; PREDICTED: Nicotiana tabacum AP2-like ethylene-responsive transcription factor TOE3 (LOC107812324), misc_RNA}	{PF00847:AP2 domain}	2.475	4.51	4.75667	3.43667
i2_HQ_SeedM_c7351/f2p1/2193	i2_HQ_SeedM_c7351/f2p1/2193	C10	AP2/ERF-AP2	--		{ONK76054.1; uncharacterized protein A4U43_C03F23390 [Asparagus officinalis]}	{sp|Q38914|ANT_ARATH; AP2-like ethylene-responsive transcription factor ANT OS=Arabidopsis thaliana GN=ANT PE=1 SV=2}	{pda:103703547; K09285 OVM, ANT AP2-like factor, ANT lineage - -}		{GO:0005622; intracellular; cellular_component GO:0003700; sequence-specific DNA binding transcription factor activity; molecular_function GO:0003677; DNA binding; molecular_function GO:0006355; regulation of transcription, DNA-dependent; biological_process}	{XM_010937884.2; PREDICTED: Elaeis guineensis AP2-like ethylene-responsive transcription factor ANT (LOC105055877), mRNA}	{PF00847:AP2 domain PF00816:H-NS histone family}	3.205	2.38333	0.62	2.86333
i2_LQ_SeedM_c12978/f1p0/2165			AP2/ERF-AP2	--		{XP_019702222.1; PREDICTED: floral homeotic protein APETALA 2-like isoform X1 [Elaeis guineensis]}	{sp|P47927|AP2_ARATH; Floral homeotic protein APETALA 2 OS=Arabidopsis thaliana GN=AP2 PE=1 SV=1}	{pda:103706506; K09284 AP2 AP2-like factor, euAP2 lineage - -}		{GO:0006355; regulation of transcription, DNA-dependent; biological_process GO:0003700; sequence-specific DNA binding transcription factor activity; molecular_function}	{XM_019846663.1; PREDICTED: Elaeis guineensis floral homeotic protein APETALA 2-like (LOC105033440), transcript variant X1, mRNA}	{PF00847:AP2 domain}	10.55	14.5367	18.46	11.16
i2_LQ_SeedM_c33222/f1p0/2339			AP2/ERF-AP2	--		{XP_004509117.1; PREDICTED: floral homeotic protein APETALA 2-like [Cicer arietinum]}	{sp|P47927|AP2_ARATH; Floral homeotic protein APETALA 2 OS=Arabidopsis thaliana GN=AP2 PE=1 SV=1}	{fve:101313055; K09284 AP2 AP2-like factor, euAP2 lineage - -}		{GO:0005732; small nucleolar ribonucleoprotein complex; cellular_component GO:0034457; Mpp10 complex; cellular_component GO:0005634; nucleus; cellular_component GO:0006355; regulation of transcription, DNA-dependent; biological_process GO:0003700; sequence-specific DNA binding transcription factor activity; molecular_function GO:0006364; rRNA processing; biological_process}	{XM_019846663.1; PREDICTED: Elaeis guineensis floral homeotic protein APETALA 2-like (LOC105033440), transcript variant X1, mRNA}	{PF00847:AP2 domain PF04006:Mpp10 protein}	1.27	1.74667	1.00333	0.92
i2_LQ_SeedM_c35068/f1p1/2237	i2_LQ_SeedM_c35068/f1p1/2237	C4	AP2/ERF-AP2	--		{ONK76054.1; uncharacterized protein A4U43_C03F23390 [Asparagus officinalis]}	{sp|Q38914|ANT_ARATH; AP2-like ethylene-responsive transcription factor ANT OS=Arabidopsis thaliana GN=ANT PE=1 SV=2}	{pda:103703547; K09285 OVM, ANT AP2-like factor, ANT lineage - -}		{GO:0006355; regulation of transcription, DNA-dependent; biological_process GO:0003677; DNA binding; molecular_function GO:0005622; intracellular; cellular_component GO:0003700; sequence-specific DNA binding transcription factor activity; molecular_function}	{XM_010937884.2; PREDICTED: Elaeis guineensis AP2-like ethylene-responsive transcription factor ANT (LOC105055877), mRNA}	{PF00816:H-NS histone family PF00847:AP2 domain}	2.1	0.576667	0.423333	1.98
i2_LQ_SeedM_c55702/f1p0/2171	i2_LQ_SeedM_c55702/f1p0/2171	C8	AP2/ERF-AP2	--		{XP_019702222.1; PREDICTED: floral homeotic protein APETALA 2-like isoform X1 [Elaeis guineensis]}	{sp|P47927|AP2_ARATH; Floral homeotic protein APETALA 2 OS=Arabidopsis thaliana GN=AP2 PE=1 SV=1}	{pda:103706506; K09284 AP2 AP2-like factor, euAP2 lineage - -}		{GO:0003700; sequence-specific DNA binding transcription factor activity; molecular_function GO:0006364; rRNA processing; biological_process GO:0005732; small nucleolar ribonucleoprotein complex; cellular_component GO:0034457; Mpp10 complex; cellular_component GO:0006355; regulation of transcription, DNA-dependent; biological_process GO:0005634; nucleus; cellular_component}	{XM_019846663.1; PREDICTED: Elaeis guineensis floral homeotic protein APETALA 2-like (LOC105033440), transcript variant X1, mRNA}	{PF04006:Mpp10 protein PF00847:AP2 domain}	1.405	3.70333	1.38667	1.49
i2_LQ_SeedM_c77377/f1p1/2024			AP2/ERF-AP2	--		{AMS25571.1; APETALA2-like protein, partial [Hypoxis decumbens]}	{sp|P47927|AP2_ARATH; Floral homeotic protein APETALA 2 OS=Arabidopsis thaliana GN=AP2 PE=1 SV=1}	{mus:103998487; K09284 AP2 AP2-like factor, euAP2 lineage - -}		{GO:0003700; sequence-specific DNA binding transcription factor activity; molecular_function GO:0006355; regulation of transcription, DNA-dependent; biological_process}	{KU898269.1; Hypoxis decumbens APETALA2-like protein (AP2-1) mRNA, partial cds}	{PF00847:AP2 domain}	7.47	12.15	13.81	14.64
i3_LQ_SeedM_c23348/f1p5/3397			AP2/ERF-AP2	--		{ONK70327.1; uncharacterized protein A4U43_C05F32590 [Asparagus officinalis]}	{sp|P47927|AP2_ARATH; Floral homeotic protein APETALA 2 OS=Arabidopsis thaliana GN=AP2 PE=1 SV=1}	{pda:103706506; K09284 AP2 AP2-like factor, euAP2 lineage - -}		{GO:0003700; sequence-specific DNA binding transcription factor activity; molecular_function GO:0006355; regulation of transcription, DNA-dependent; biological_process}	{KU898270.1; Hypoxis decumbens APETALA2-like protein (AP2-2) mRNA, partial cds}	{PF00847:AP2 domain}	2.85	3.71667	3.44	5.16667
i0_HQ_SeedM_c1995/f2p4/704	i0_HQ_SeedM_c1995/f2p4/704	C10	AP2/ERF-ERF	--		{XP_010932878.1; PREDICTED: LOW QUALITY PROTEIN: ethylene-responsive transcription factor 3 [Elaeis guineensis]}	{sp|O80339|ERF82_ARATH; Ethylene-responsive transcription factor 3 OS=Arabidopsis thaliana GN=ERF3 PE=1 SV=1}	{pper:PRUPE_ppa022435mg; - - - - -}		{GO:0003700; sequence-specific DNA binding transcription factor activity; molecular_function GO:0006355; regulation of transcription, DNA-dependent; biological_process}	{XM_009404517.2; PREDICTED: Musa acuminata subsp. malaccensis ethylene-responsive transcription factor 11-like (LOC103986499), mRNA}	{PF00847:AP2 domain}	67.095	38.67	20.56	112.73
i0_LQ_SeedM_c11328/f1p20/881	i0_LQ_SeedM_c11328/f1p20/881	C10	AP2/ERF-ERF	--		{XP_008811407.1; PREDICTED: ethylene-responsive transcription factor ERF071-like [Phoenix dactylifera]}	{sp|Q9SZ06|EF109_ARATH; Ethylene-responsive transcription factor ERF109 OS=Arabidopsis thaliana GN=ERF109 PE=1 SV=1}	{sita:101762100; - - - - -}		{GO:0003700; sequence-specific DNA binding transcription factor activity; molecular_function GO:0006355; regulation of transcription, DNA-dependent; biological_process}	{XM_008813185.2; PREDICTED: Phoenix dactylifera ethylene-responsive transcription factor ERF071-like (LOC103722581), mRNA}	{PF00847:AP2 domain}	47.39	11.5	1.93667	156.203
i0_LQ_SeedM_c11902/f1p0/843			AP2/ERF-ERF	--	i0_LQ_SeedM_c11902/f1p0/843	{XP_016166981.1; PREDICTED: pathogenesis-related genes transcriptional activator PTI6-like [Arachis ipaensis]}	{sp|O04682|PTI6_SOLLC; Pathogenesis-related genes transcriptional activator PTI6 OS=Solanum lycopersicum GN=PTI6 PE=2 SV=1}	{egu:105046008; K13434 PTI6 pathogenesis-related genes transcriptional activator PTI6 - ko04626; Organismal Systems; Environmental adaptation; Plant-pathogen interaction}		{GO:0003700; sequence-specific DNA binding transcription factor activity; molecular_function GO:0006355; regulation of transcription, DNA-dependent; biological_process}	{XM_004289173.1; PREDICTED: Fragaria vesca subsp. vesca ethylene-responsive transcription factor ERF109-like (LOC101292641), mRNA}	{PF00847:AP2 domain}	4.905	4.01	5.85	9.90667
i0_LQ_SeedM_c12644/f1p2/716	i0_LQ_SeedM_c12644/f1p2/716	C10	AP2/ERF-ERF	--		{XP_010943050.1; PREDICTED: ethylene-responsive transcription factor ERF109-like [Elaeis guineensis]}	{sp|Q9SZ06|EF109_ARATH; Ethylene-responsive transcription factor ERF109 OS=Arabidopsis thaliana GN=ERF109 PE=1 SV=1}	{mus:103969608; - - - - -}		{GO:0006355; regulation of transcription, DNA-dependent; biological_process GO:0003700; sequence-specific DNA binding transcription factor activity; molecular_function}	{XM_010921411.2; PREDICTED: Elaeis guineensis ethylene-responsive transcription factor 2 (LOC105043735), mRNA}	{PF00847:AP2 domain}	5.3	0.553333	0.0433333	43.0833
i0_LQ_SeedM_c13419/f1p0/1025			AP2/ERF-ERF	--		{XP_010928933.1; PREDICTED: ethylene-responsive transcription factor 9 [Elaeis guineensis]}	{sp|Q9FE67|ERF80_ARATH; Ethylene-responsive transcription factor 9 OS=Arabidopsis thaliana GN=ERF9 PE=2 SV=1}	{egu:105050553; K09286 EREBP EREBP-like factor - -}		{GO:0006355; regulation of transcription, DNA-dependent; biological_process GO:0003700; sequence-specific DNA binding transcription factor activity; molecular_function}	{XM_009398925.2; PREDICTED: Musa acuminata subsp. malaccensis ethylene-responsive transcription factor 4-like (LOC103982109), mRNA}	{PF00847:AP2 domain}	206.73	116.85	139.45	339.843
i0_LQ_SeedM_c13849/f1p16/848	i0_LQ_SeedM_c13849/f1p16/848	C9	AP2/ERF-ERF	--		{XP_008789907.1; PREDICTED: ethylene-responsive transcription factor ERF071-like [Phoenix dactylifera]}	{sp|P42736|RAP23_ARATH; Ethylene-responsive transcription factor RAP2-3 OS=Arabidopsis thaliana GN=RAP2-3 PE=1 SV=2}	{pda:103707265; K09286 EREBP EREBP-like factor - -}		{GO:0003700; sequence-specific DNA binding transcription factor activity; molecular_function GO:0006355; regulation of transcription, DNA-dependent; biological_process}	{XM_008649541.1; PREDICTED: Zea mays LOC100280468 (cl15281_1(600)), transcript variant X1, mRNA}	{PF00847:AP2 domain}	105.46	45.9767	15.66	19.5133
i0_LQ_SeedM_c3025/f1p3/967			AP2/ERF-ERF	--		{XP_006469596.1; PREDICTED: ethylene-responsive transcription factor 3-like [Citrus sinensis]}	{sp|Q9SXS8|ERF3_TOBAC; Ethylene-responsive transcription factor 3 OS=Nicotiana tabacum GN=ERF3 PE=2 SV=1}	{cit:102609712; K09286 EREBP EREBP-like factor - -}		{GO:0006355; regulation of transcription, DNA-dependent; biological_process GO:0003700; sequence-specific DNA binding transcription factor activity; molecular_function}	{XM_009397825.2; PREDICTED: Musa acuminata subsp. malaccensis ethylene-responsive transcription factor 3-like (LOC103981190), transcript variant X2, mRNA}	{PF00847:AP2 domain}	20.945	21.0167	17.9767	30.4967
i0_LQ_SeedM_c3086/f1p3/966			AP2/ERF-ERF	--		{XP_010096105.1; Ethylene-responsive transcription factor 3 [Morus notabilis]}	{sp|Q9SXS8|ERF3_TOBAC; Ethylene-responsive transcription factor 3 OS=Nicotiana tabacum GN=ERF3 PE=2 SV=1}	{vvi:100241392; K09286 EREBP EREBP-like factor - -}			{XM_009397825.2; PREDICTED: Musa acuminata subsp. malaccensis ethylene-responsive transcription factor 3-like (LOC103981190), transcript variant X2, mRNA}		15.35	12.9533	10.8167	23.87
i0_LQ_SeedM_c3688/f1p3/581	i0_LQ_SeedM_c3688/f1p3/581	C5	AP2/ERF-ERF	--		{XP_010932878.1; PREDICTED: LOW QUALITY PROTEIN: ethylene-responsive transcription factor 3 [Elaeis guineensis]}	{sp|Q9SXS8|ERF3_TOBAC; Ethylene-responsive transcription factor 3 OS=Nicotiana tabacum GN=ERF3 PE=2 SV=1}	{vvi:104881465; - - - - -}		{GO:0006355; regulation of transcription, DNA-dependent; biological_process GO:0003700; sequence-specific DNA binding transcription factor activity; molecular_function}	{XM_008807376.1; PREDICTED: Phoenix dactylifera ethylene-responsive transcription factor 3-like (LOC103718512), mRNA}	{PF00847:AP2 domain}	30.1	17.74	33.7433	149.57
i0_LQ_SeedM_c8573/f1p0/777	i0_LQ_SeedM_c8573/f1p0/777	C10	AP2/ERF-ERF	--		{XP_010255545.1; PREDICTED: dehydration-responsive element-binding protein 1B-like [Nelumbo nucifera]}	{sp|Q9FJ93|DRE1D_ARATH; Dehydration-responsive element-binding protein 1D OS=Arabidopsis thaliana GN=DREB1D PE=2 SV=1}	{nnu:104596184; - - - - -}		{GO:0003700; sequence-specific DNA binding transcription factor activity; molecular_function GO:0006355; regulation of transcription, DNA-dependent; biological_process}		{PF00847:AP2 domain}	100.32	62.81	5.44333	446.39
i0_LQ_SeedM_c9509/f1p0/712			AP2/ERF-ERF	--		{XP_010943050.1; PREDICTED: ethylene-responsive transcription factor ERF109-like [Elaeis guineensis]}	{sp|Q9SZ06|EF109_ARATH; Ethylene-responsive transcription factor ERF109 OS=Arabidopsis thaliana GN=ERF109 PE=1 SV=1}	{mus:103969608; - - - - -}			{XM_010100160.1; Morus notabilis Ethylene-responsive transcription factor partial mRNA}		0	0	0	0
i1_HQ_SeedM_c10641/f2p68/1261			AP2/ERF-ERF	--		{AEK81532.1; ethylene response factor [Ophiopogon japonicus]}	{sp|Q6K7E6|ERF1_ORYSJ; Ethylene-responsive transcription factor 1 OS=Oryza sativa subsp. japonica GN=EREBP1 PE=1 SV=1}	{pda:103703325; K09286 EREBP EREBP-like factor - -}		{GO:0006355; regulation of transcription, DNA-dependent; biological_process GO:0003700; sequence-specific DNA binding transcription factor activity; molecular_function}	{JN055434.1; Ophiopogon japonicus ethylene response factor (ERF) mRNA, complete cds}	{PF00847:AP2 domain}	73.44	147.767	231.887	110.17
i1_HQ_SeedM_c1124/f9p8/1814			AP2/ERF-ERF	--		{ONK74013.1; uncharacterized protein A4U43_C03F1900 [Asparagus officinalis]}	{sp|Q8H1E4|RAP24_ARATH; Ethylene-responsive transcription factor RAP2-4 OS=Arabidopsis thaliana GN=RAP2-4 PE=1 SV=1}	{egu:105041629; K09286 EREBP EREBP-like factor - -}		{GO:0006355; regulation of transcription, DNA-dependent; biological_process GO:0003700; sequence-specific DNA binding transcription factor activity; molecular_function}	{FJ560460.1; Aloe vera var. chinensis dehydration-responsive element binding protein (DREB) mRNA, complete cds}	{PF00847:AP2 domain}	183.79	161.51	171.297	239.36
i1_HQ_SeedM_c1666/f3p15/1860	i1_HQ_SeedM_c1666/f3p15/1860	C10	AP2/ERF-ERF	--		{XP_010932878.1; PREDICTED: LOW QUALITY PROTEIN: ethylene-responsive transcription factor 3 [Elaeis guineensis]}	{sp|Q94ID6|ERF81_ARATH; Ethylene-responsive transcription factor 12 OS=Arabidopsis thaliana GN=ERF12 PE=2 SV=1}	{vvi:104881465; - - - - -}		{GO:0003700; sequence-specific DNA binding transcription factor activity; molecular_function GO:0006355; regulation of transcription, DNA-dependent; biological_process}	{BT139727.1; Lotus japonicus clone JCVI-FLLj-14L24 unknown mRNA}	{PF00847:AP2 domain}	25.38	22.3333	4.49667	62.9733
i1_HQ_SeedM_c2318/f3p0/1399			AP2/ERF-ERF	--		{XP_008800471.1; PREDICTED: ethylene-responsive transcription factor 1-like isoform X1 [Phoenix dactylifera]}	{sp|Q6K7E6|ERF1_ORYSJ; Ethylene-responsive transcription factor 1 OS=Oryza sativa subsp. japonica GN=EREBP1 PE=1 SV=1}	{pda:103702455; K09286 EREBP EREBP-like factor - -}		{GO:0006355; regulation of transcription, DNA-dependent; biological_process GO:0003700; sequence-specific DNA binding transcription factor activity; molecular_function}	{XM_018831203.1; PREDICTED: Musa acuminata subsp. malaccensis ethylene-responsive transcription factor 1-like (LOC103998285), transcript variant X4, mRNA}	{PF00847:AP2 domain}	88.01	72.4267	209.877	110.237
i1_LQ_SeedM_c10335/f1p17/1723			AP2/ERF-ERF	--	i1_LQ_SeedM_c10335/f1p17/1723	{ONK67881.1; uncharacterized protein A4U43_C05F4770 [Asparagus officinalis]}	{sp|Q0JQF7|DRE2A_ORYSJ; Dehydration-responsive element-binding protein 2A OS=Oryza sativa subsp. japonica GN=DREB2A PE=2 SV=1}	{egu:105044742; - - - - -}		{GO:0006355; regulation of transcription, DNA-dependent; biological_process GO:0003700; sequence-specific DNA binding transcription factor activity; molecular_function GO:0005515; protein binding; molecular_function}	{JF754585.1; Leymus chinensis dehydration-responsive element binding protein 2 (DREB2) gene, complete cds, alternatively spliced}	{PF01344:Kelch motif PF00847:AP2 domain}	1.695	1.56	2.56333	2.08
i1_LQ_SeedM_c10442/f1p0/1826			AP2/ERF-ERF	--		{ONK62414.1; uncharacterized protein A4U43_C07F3620 [Asparagus officinalis]}	{sp|Q9SK03|RAP27_ARATH; Ethylene-responsive transcription factor RAP2-7 OS=Arabidopsis thaliana GN=RAP2-7 PE=2 SV=2}	{pda:103706643; K09284 AP2 AP2-like factor, euAP2 lineage - -}		{GO:0006355; regulation of transcription, DNA-dependent; biological_process GO:0003700; sequence-specific DNA binding transcription factor activity; molecular_function}	{AF134116.3; Hyacinthus orientalis APETALA2 protein homolog HAP2 (HAP2) mRNA, complete cds}	{PF00847:AP2 domain}	7.53	4.90333	11.4933	6.38333
i1_LQ_SeedM_c11769/f1p1/1275	i1_LQ_SeedM_c11769/f1p1/1275	C2	AP2/ERF-ERF	--		{ONK78276.1; uncharacterized protein A4U43_C02F16580 [Asparagus officinalis]}	{sp|Q9LYU3|EF113_ARATH; Ethylene-responsive transcription factor ERF113 OS=Arabidopsis thaliana GN=ERF113 PE=2 SV=1}	{pda:103708042; - - - - -}		{GO:0006355; regulation of transcription, DNA-dependent; biological_process GO:0003700; sequence-specific DNA binding transcription factor activity; molecular_function}	{XM_003522405.3; PREDICTED: Glycine max ethylene-responsive transcription factor ERF114-like (LOC100799190), mRNA}	{PF00847:AP2 domain}	4.605	9.57333	57.4267	15.6367
i1_LQ_SeedM_c13292/f1p2/1860			AP2/ERF-ERF	--		{ONK74013.1; uncharacterized protein A4U43_C03F1900 [Asparagus officinalis]}	{sp|Q9LM15|RA213_ARATH; Ethylene-responsive transcription factor RAP2-13 OS=Arabidopsis thaliana GN=RAP2-13 PE=1 SV=1}	{pda:103707892; K09286 EREBP EREBP-like factor - -}		{GO:0003700; sequence-specific DNA binding transcription factor activity; molecular_function GO:0006355; regulation of transcription, DNA-dependent; biological_process}	{DQ211836.1; Broussonetia papyrifera putative dehydration-responsive element binding protein mRNA, complete cds}	{PF00847:AP2 domain}	72.885	56.2	48.49	69.0067
i1_LQ_SeedM_c14485/f1p8/1154	i1_LQ_SeedM_c14485/f1p8/1154	C7	AP2/ERF-ERF	--		{XP_008784774.1; PREDICTED: ethylene-responsive transcription factor RAP2-3-like [Phoenix dactylifera]}	{sp|P42736|RAP23_ARATH; Ethylene-responsive transcription factor RAP2-3 OS=Arabidopsis thaliana GN=RAP2-3 PE=1 SV=2}	{pda:103703635; K09286 EREBP EREBP-like factor - -}		{GO:0003700; sequence-specific DNA binding transcription factor activity; molecular_function GO:0006355; regulation of transcription, DNA-dependent; biological_process}	{AK224214.1; Oryza punctata cDNA, clone: BBS16F09, expressed in shoot apical meristem of BB genome}	{PF00847:AP2 domain}	19.28	30.0733	99.3433	11.0767
i1_LQ_SeedM_c15081/f1p0/1212	i1_LQ_SeedM_c15081/f1p0/1212	C10	AP2/ERF-ERF	--		{XP_010919711.1; PREDICTED: ethylene-responsive transcription factor ERF105-like [Elaeis guineensis]}	{sp|O80341|EF102_ARATH; Ethylene-responsive transcription factor 5 OS=Arabidopsis thaliana GN=ERF5 PE=2 SV=1}	{egu:105043733; K09286 EREBP EREBP-like factor - -}		{GO:0003700; sequence-specific DNA binding transcription factor activity; molecular_function GO:0006355; regulation of transcription, DNA-dependent; biological_process}	{XM_008788047.2; PREDICTED: Phoenix dactylifera ethylene-responsive transcription factor ERF105-like (LOC103704662), mRNA}	{PF00847:AP2 domain}	24.155	16.0167	8.24	47.5967
i1_LQ_SeedM_c15461/f1p2/1180	i1_LQ_SeedM_c15461/f1p2/1180	C10	AP2/ERF-ERF	--		{XP_009389354.1; PREDICTED: ethylene-responsive transcription factor ERF105-like [Musa acuminata subsp. malaccensis]}	{sp|Q9FKG1|EF104_ARATH; Ethylene-responsive transcription factor ERF104 OS=Arabidopsis thaliana GN=ERF104 PE=1 SV=1}	{mus:103975910; K09286 EREBP EREBP-like factor - -}		{GO:0006355; regulation of transcription, DNA-dependent; biological_process GO:0003700; sequence-specific DNA binding transcription factor activity; molecular_function}	{XM_010921409.2; PREDICTED: Elaeis guineensis ethylene-responsive transcription factor ERF105-like (LOC105043733), mRNA}	{PF00847:AP2 domain}	40.47	41.7167	12.16	200.387
i1_LQ_SeedM_c18089/f1p7/1274	i1_LQ_SeedM_c18089/f1p7/1274	C10	AP2/ERF-ERF	--		{XP_008775170.1; PREDICTED: ethylene-responsive transcription factor TINY-like [Phoenix dactylifera]}	{sp|Q9LYD3|DREB3_ARATH; Dehydration-responsive element-binding protein 3 OS=Arabidopsis thaliana GN=DREB3 PE=2 SV=1}	{egu:105040550; K09286 EREBP EREBP-like factor - -}		{GO:0006355; regulation of transcription, DNA-dependent; biological_process GO:0005634; nucleus; cellular_component GO:0003700; sequence-specific DNA binding transcription factor activity; molecular_function}	{XM_010912672.1; PREDICTED: Elaeis guineensis ethylene-responsive transcription factor TINY-like (LOC105036955), mRNA}	{PF00847:AP2 domain PF15761:Immortalisation up-regulated protein}	3.145	5.98333	0.28	2.11
i1_LQ_SeedM_c18654/f1p24/1356			AP2/ERF-ERF	--		{AEK81532.1; ethylene response factor [Ophiopogon japonicus]}	{sp|Q6K7E6|ERF1_ORYSJ; Ethylene-responsive transcription factor 1 OS=Oryza sativa subsp. japonica GN=EREBP1 PE=1 SV=1}	{pda:103703325; K09286 EREBP EREBP-like factor - -}		{GO:0003700; sequence-specific DNA binding transcription factor activity; molecular_function GO:0006355; regulation of transcription, DNA-dependent; biological_process}	{JN055434.1; Ophiopogon japonicus ethylene response factor (ERF) mRNA, complete cds}	{PF00847:AP2 domain}	67.335	66.7233	130.873	90.58
i1_LQ_SeedM_c19361/f1p31/1746	i1_LQ_SeedM_c19361/f1p31/1746	C5	AP2/ERF-ERF	--		{XP_009389564.1; PREDICTED: ethylene-responsive transcription factor RAP2-13-like [Musa acuminata subsp. malaccensis]}	{sp|Q8H1E4|RAP24_ARATH; Ethylene-responsive transcription factor RAP2-4 OS=Arabidopsis thaliana GN=RAP2-4 PE=1 SV=1}	{egu:105041629; K09286 EREBP EREBP-like factor - -}		{GO:0003700; sequence-specific DNA binding transcription factor activity; molecular_function GO:0006355; regulation of transcription, DNA-dependent; biological_process}	{KU065114.1; Carica papaya cultivar Maradol AP2/ERF-related protein 2.4a mRNA, complete cds}	{PF00847:AP2 domain}	17.605	4.33333	14.5133	35.0533
i1_LQ_SeedM_c19622/f1p8/1758			AP2/ERF-ERF	--		{XP_010921469.1; PREDICTED: ethylene-responsive transcription factor ERF073 [Elaeis guineensis]}	{sp|Q9LUM4|RAP22_ARATH; Ethylene-responsive transcription factor RAP2-2 OS=Arabidopsis thaliana GN=RAP2-2 PE=1 SV=2}	{egu:105045012; - - - - -}		{GO:0003700; sequence-specific DNA binding transcription factor activity; molecular_function GO:0006355; regulation of transcription, DNA-dependent; biological_process GO:0005634; nucleus; cellular_component}	{XM_008799621.2; PREDICTED: Phoenix dactylifera ethylene-responsive transcription factor CRF2 (LOC103712913), mRNA}	{PF05053:Menin PF00847:AP2 domain}	19.15	16.84	27.1333	44.4567
i1_LQ_SeedM_c19724/f1p2/1940			AP2/ERF-ERF	--		{OAY72448.1; Ethylene-responsive transcription factor ERF113 [Ananas comosus]}	{sp|Q9LYU3|EF113_ARATH; Ethylene-responsive transcription factor ERF113 OS=Arabidopsis thaliana GN=ERF113 PE=2 SV=1}	{pda:103708042; - - - - -}		{GO:0006355; regulation of transcription, DNA-dependent; biological_process GO:0003700; sequence-specific DNA binding transcription factor activity; molecular_function}	{XR_002163216.1; PREDICTED: Elaeis guineensis ethylene-responsive transcription factor ERF113-like (LOC105060414), transcript variant X3, misc_RNA}	{PF00847:AP2 domain}	13.49	11.21	33.1333	42.7733
i1_LQ_SeedM_c22638/f1p1/1853	i1_LQ_SeedM_c22638/f1p1/1853	C10	AP2/ERF-ERF	--		{KMZ69232.1; Dehydration responsive element binding transcription factor 1B [Zostera marina]}	{sp|Q8H273|DRE1E_ORYSJ; Dehydration-responsive element-binding protein 1E OS=Oryza sativa subsp. japonica GN=DREB1E PE=2 SV=1}	{nnu:104596184; - - - - -}		{GO:0003700; sequence-specific DNA binding transcription factor activity; molecular_function GO:0006355; regulation of transcription, DNA-dependent; biological_process}	{XM_009421371.2; PREDICTED: Musa acuminata subsp. malaccensis dehydration-responsive element-binding protein 1C-like (LOC103999586), mRNA}	{PF00847:AP2 domain}	16.74	8.75667	2.54667	46.39
i1_LQ_SeedM_c23983/f1p0/1181			AP2/ERF-ERF	--		{ONK74558.1; uncharacterized protein A4U43_C03F7670 [Asparagus officinalis]}	{sp|Q38914|ANT_ARATH; AP2-like ethylene-responsive transcription factor ANT OS=Arabidopsis thaliana GN=ANT PE=1 SV=2}	{pda:103703547; K09285 OVM, ANT AP2-like factor, ANT lineage - -}		{GO:0003700; sequence-specific DNA binding transcription factor activity; molecular_function GO:0006355; regulation of transcription, DNA-dependent; biological_process}	{XM_002468181.1; Sorghum bicolor hypothetical protein, mRNA}	{PF00847:AP2 domain}	4.48	3.37667	1.50333	3.61333
i1_LQ_SeedM_c24198/f1p13/1077			AP2/ERF-ERF	--		{XP_010928933.1; PREDICTED: ethylene-responsive transcription factor 9 [Elaeis guineensis]}	{sp|Q40477|ERF4_TOBAC; Ethylene-responsive transcription factor 4 OS=Nicotiana tabacum GN=ERF4 PE=1 SV=1}	{egu:105050553; K09286 EREBP EREBP-like factor - -}		{GO:0003700; sequence-specific DNA binding transcription factor activity; molecular_function GO:0006355; regulation of transcription, DNA-dependent; biological_process}	{XM_009398925.2; PREDICTED: Musa acuminata subsp. malaccensis ethylene-responsive transcription factor 4-like (LOC103982109), mRNA}	{PF00847:AP2 domain}	2.72	1.2	1.62667	2.90333
i1_LQ_SeedM_c27201/f1p0/1024	i1_LQ_SeedM_c27201/f1p0/1024	C10	AP2/ERF-ERF	--		{XP_010919217.1; PREDICTED: ethylene-responsive transcription factor ERF027-like [Elaeis guineensis]}	{sp|Q9FJ90|ERF25_ARATH; Ethylene-responsive transcription factor ERF025 OS=Arabidopsis thaliana GN=ERF025 PE=2 SV=1}	{egu:105043387; - - - - -}		{GO:0003700; sequence-specific DNA binding transcription factor activity; molecular_function GO:0006355; regulation of transcription, DNA-dependent; biological_process}	{XM_008236075.2; PREDICTED: Prunus mume ethylene-responsive transcription factor ERF027 (LOC103333258), mRNA}	{PF00847:AP2 domain}	2.02	1.44	0.09	29.54
i1_LQ_SeedM_c27369/f1p11/1012	i1_LQ_SeedM_c27369/f1p11/1012	C10	AP2/ERF-ERF	--		{XP_008813598.1; PREDICTED: ethylene-responsive transcription factor 2 [Phoenix dactylifera]}	{sp|Q84XB3|ERF1_SOLLC; Ethylene-responsive transcription factor 1 OS=Solanum lycopersicum GN=ERF1 PE=2 SV=1}	{egu:105043735; K09286 EREBP EREBP-like factor - -}		{GO:0006355; regulation of transcription, DNA-dependent; biological_process GO:0003700; sequence-specific DNA binding transcription factor activity; molecular_function}	{XM_010935301.2; PREDICTED: Elaeis guineensis ethylene-responsive transcription factor 2-like (LOC105053951), mRNA}	{PF00847:AP2 domain}	59.5	32.0267	18.8667	143.273
i1_LQ_SeedM_c5748/f1p11/1375			AP2/ERF-ERF	--		{AEK81532.1; ethylene response factor [Ophiopogon japonicus]}	{sp|Q9SSA8|RA212_ARATH; Ethylene-responsive transcription factor RAP2-12 OS=Arabidopsis thaliana GN=RAP2-12 PE=1 SV=1}	{pda:103703325; K09286 EREBP EREBP-like factor - -}		{GO:0003700; sequence-specific DNA binding transcription factor activity; molecular_function GO:0006355; regulation of transcription, DNA-dependent; biological_process}	{JN055434.1; Ophiopogon japonicus ethylene response factor (ERF) mRNA, complete cds}	{PF00847:AP2 domain}	0.26	4.98667	21.2367	7.9
i1_LQ_SeedM_c6973/f1p19/1504			AP2/ERF-ERF	--		{AEK81532.1; ethylene response factor [Ophiopogon japonicus]}	{sp|Q6K7E6|ERF1_ORYSJ; Ethylene-responsive transcription factor 1 OS=Oryza sativa subsp. japonica GN=EREBP1 PE=1 SV=1}	{pda:103703325; K09286 EREBP EREBP-like factor - -}			{JN055434.1; Ophiopogon japonicus ethylene response factor (ERF) mRNA, complete cds}		0	0	0.0133333	0.0166667
i1_LQ_SeedM_c7509/f1p0/1866	i1_LQ_SeedM_c7509/f1p0/1866	C1	AP2/ERF-ERF	--		{ONK62414.1; uncharacterized protein A4U43_C07F3620 [Asparagus officinalis]}	{sp|Q9SK03|RAP27_ARATH; Ethylene-responsive transcription factor RAP2-7 OS=Arabidopsis thaliana GN=RAP2-7 PE=2 SV=2}	{pda:103706643; K09284 AP2 AP2-like factor, euAP2 lineage - -}		{GO:0003700; sequence-specific DNA binding transcription factor activity; molecular_function GO:0006355; regulation of transcription, DNA-dependent; biological_process}	{AF134116.3; Hyacinthus orientalis APETALA2 protein homolog HAP2 (HAP2) mRNA, complete cds}	{PF00847:AP2 domain}	16	8.83667	44.73	14.4
i1_LQ_SeedM_c8787/f1p0/1457			AP2/ERF-ERF	--		{XP_008800471.1; PREDICTED: ethylene-responsive transcription factor 1-like isoform X1 [Phoenix dactylifera]}	{sp|Q6K7E6|ERF1_ORYSJ; Ethylene-responsive transcription factor 1 OS=Oryza sativa subsp. japonica GN=EREBP1 PE=1 SV=1}	{pda:103702455; K09286 EREBP EREBP-like factor - -}		{GO:0003700; sequence-specific DNA binding transcription factor activity; molecular_function GO:0006355; regulation of transcription, DNA-dependent; biological_process}	{JF968117.1; Rumex palustris ethylene response factor (ERF1) mRNA, complete cds}	{PF00847:AP2 domain}	39.615	41.7433	32.4133	40.3633
i1_LQ_SeedM_c9457/f1p23/1733	i1_LQ_SeedM_c9457/f1p23/1733	C10	AP2/ERF-ERF	--		{XP_008813598.1; PREDICTED: ethylene-responsive transcription factor 2 [Phoenix dactylifera]}	{sp|Q84XB3|ERF1_SOLLC; Ethylene-responsive transcription factor 1 OS=Solanum lycopersicum GN=ERF1 PE=2 SV=1}	{pda:103704663; K09286 EREBP EREBP-like factor - -}		{GO:0006355; regulation of transcription, DNA-dependent; biological_process GO:0003700; sequence-specific DNA binding transcription factor activity; molecular_function}	{XM_010935301.2; PREDICTED: Elaeis guineensis ethylene-responsive transcription factor 2-like (LOC105053951), mRNA}	{PF00847:AP2 domain}	29.6	18.0367	13.4167	62.6033
i2_LQ_SeedM_c13283/f1p2/2639	i2_LQ_SeedM_c13283/f1p2/2639	C8	AP2/ERF-ERF	--		{ONK74013.1; uncharacterized protein A4U43_C03F1900 [Asparagus officinalis]}	{sp|Q8H1E4|RAP24_ARATH; Ethylene-responsive transcription factor RAP2-4 OS=Arabidopsis thaliana GN=RAP2-4 PE=1 SV=1}	{egu:105041629; K09286 EREBP EREBP-like factor - -}		{GO:0006355; regulation of transcription, DNA-dependent; biological_process GO:0003700; sequence-specific DNA binding transcription factor activity; molecular_function}	{XM_010061866.2; PREDICTED: Eucalyptus grandis ethylene-responsive transcription factor RAP2-4 (LOC104448081), mRNA}	{PF00847:AP2 domain}	1.115	18.1833	0.666667	1.43
i2_LQ_SeedM_c41014/f1p1/2976			AP2/ERF-ERF	--	i2_LQ_SeedM_c41014/f1p1/2976	{XP_010937078.1; PREDICTED: AP2-like ethylene-responsive transcription factor BBM1 [Elaeis guineensis]}	{sp|Q6PQQ3|AIL5_ARATH; AP2-like ethylene-responsive transcription factor AIL5 OS=Arabidopsis thaliana GN=AIL5 PE=2 SV=2}	{mus:103969583; - - - - -}		{GO:0006355; regulation of transcription, DNA-dependent; biological_process GO:0003700; sequence-specific DNA binding transcription factor activity; molecular_function}	{XM_010938776.2; PREDICTED: Elaeis guineensis AP2-like ethylene-responsive transcription factor BBM1 (LOC105056555), mRNA}	{PF00847:AP2 domain}	1.225	1.26667	3.01333	2.06333
i2_LQ_SeedM_c4127/f1p0/2177	i2_LQ_SeedM_c4127/f1p0/2177	C2	AP2/ERF-ERF	--		{ONK74981.1; uncharacterized protein A4U43_C03F12080 [Asparagus officinalis]}	{sp|Q1PFE1|AIL1_ARATH; AP2-like ethylene-responsive transcription factor AIL1 OS=Arabidopsis thaliana GN=AIL1 PE=2 SV=1}	{pda:103705769; K09285 OVM, ANT AP2-like factor, ANT lineage - -}		{GO:0006355; regulation of transcription, DNA-dependent; biological_process GO:0003700; sequence-specific DNA binding transcription factor activity; molecular_function}	{XM_008789619.2; PREDICTED: Phoenix dactylifera AP2-like ethylene-responsive transcription factor AIL7 (LOC103705769), mRNA}	{PF00847:AP2 domain}	2.385	3.58667	8.59	2.67333
i2_LQ_SeedM_c45752/f1p0/2093	i2_LQ_SeedM_c45752/f1p0/2093	C1	AP2/ERF-ERF	--		{ONK74981.1; uncharacterized protein A4U43_C03F12080 [Asparagus officinalis]}	{sp|Q1PFE1|AIL1_ARATH; AP2-like ethylene-responsive transcription factor AIL1 OS=Arabidopsis thaliana GN=AIL1 PE=2 SV=1}	{pda:103705769; K09285 OVM, ANT AP2-like factor, ANT lineage - -}		{GO:0003700; sequence-specific DNA binding transcription factor activity; molecular_function GO:0006355; regulation of transcription, DNA-dependent; biological_process}	{XM_010941617.2; PREDICTED: Elaeis guineensis AP2-like ethylene-responsive transcription factor AIL1 (LOC105058635), transcript variant X2, mRNA}	{PF00847:AP2 domain}	1.66	0.243333	5.13667	1.29
i2_LQ_SeedM_c53243/f1p0/2576	i2_LQ_SeedM_c53243/f1p0/2576	C10	AP2/ERF-ERF	--		{XP_010918447.1; PREDICTED: ethylene-responsive transcription factor RAP2-4 [Elaeis guineensis]}	{sp|Q9SKT1|ERF53_ARATH; Ethylene-responsive transcription factor ERF053 OS=Arabidopsis thaliana GN=ERF053 PE=1 SV=1}	{egu:105042814; - - - - -}		{GO:0003700; sequence-specific DNA binding transcription factor activity; molecular_function GO:0006355; regulation of transcription, DNA-dependent; biological_process}	{XM_015772133.1; PREDICTED: Oryza sativa Japonica Group ethylene-responsive transcription factor ERF054 (LOC9268771), mRNA}	{PF00847:AP2 domain}	1.055	1.17667	0.556667	2.01667
i2_LQ_SeedM_c55392/f1p0/2731			AP2/ERF-ERF	--		{ONK58379.1; uncharacterized protein A4U43_C09F11640 [Asparagus officinalis]}	{sp|Q56XP9|ERFL1_ARATH; Ethylene-responsive transcription factor-like protein At4g13040 OS=Arabidopsis thaliana GN=At4g13040 PE=2 SV=2}	{egu:105038860; - - - - -}		{GO:0006355; regulation of transcription, DNA-dependent; biological_process GO:0005094; Rho GDP-dissociation inhibitor activity; molecular_function GO:0005737; cytoplasm; cellular_component GO:0003700; sequence-specific DNA binding transcription factor activity; molecular_function}	{XM_010914775.2; PREDICTED: Elaeis guineensis ethylene-responsive transcription factor-like protein At4g13040 (LOC105038860), transcript variant X2, mRNA}	{PF00847:AP2 domain PF02115:RHO protein GDP dissociation inhibitor}	0.84	0.806667	1.15	1.02333
i2_LQ_SeedM_c57951/f1p0/2355	i2_LQ_SeedM_c57951/f1p0/2355	C3	AP2/ERF-ERF	--		{XP_008813598.1; PREDICTED: ethylene-responsive transcription factor 2 [Phoenix dactylifera]}	{sp|Q84XB3|ERF1_SOLLC; Ethylene-responsive transcription factor 1 OS=Solanum lycopersicum GN=ERF1 PE=2 SV=1}	{egu:105043735; K09286 EREBP EREBP-like factor - -}		{GO:0006355; regulation of transcription, DNA-dependent; biological_process GO:0003700; sequence-specific DNA binding transcription factor activity; molecular_function}	{XM_010935301.2; PREDICTED: Elaeis guineensis ethylene-responsive transcription factor 2-like (LOC105053951), mRNA}	{PF00847:AP2 domain}	14.905	7.16667	24.6867	27.7233
i2_LQ_SeedM_c58511/f1p2/2270	i2_LQ_SeedM_c58511/f1p2/2270	C2	AP2/ERF-ERF	--		{XP_008776525.1; PREDICTED: ethylene-responsive transcription factor ERF011-like [Phoenix dactylifera]}	{sp|Q9FH94|ERF10_ARATH; Ethylene-responsive transcription factor ERF010 OS=Arabidopsis thaliana GN=ERF010 PE=2 SV=1}	{egu:105047721; K09286 EREBP EREBP-like factor - -}		{GO:0003700; sequence-specific DNA binding transcription factor activity; molecular_function GO:0006355; regulation of transcription, DNA-dependent; biological_process}	{XM_009419112.2; PREDICTED: Musa acuminata subsp. malaccensis ethylene-responsive transcription factor RAP2-9-like (LOC103997782), mRNA}	{PF00847:AP2 domain}	8.225	5.34333	28.6933	9.34667
i2_LQ_SeedM_c6535/f2p1/2253	i2_LQ_SeedM_c6535/f2p1/2253	C3	AP2/ERF-ERF	--	i2_LQ_SeedM_c6535/f2p1/2253	{ONK67881.1; uncharacterized protein A4U43_C05F4770 [Asparagus officinalis]}	{sp|Q0JQF7|DRE2A_ORYSJ; Dehydration-responsive element-binding protein 2A OS=Oryza sativa subsp. japonica GN=DREB2A PE=2 SV=1}	{egu:105044742; - - - - -}		{GO:0003700; sequence-specific DNA binding transcription factor activity; molecular_function GO:0005515; protein binding; molecular_function GO:0006355; regulation of transcription, DNA-dependent; biological_process}	{JF754585.1; Leymus chinensis dehydration-responsive element binding protein 2 (DREB2) gene, complete cds, alternatively spliced}	{PF01344:Kelch motif PF00847:AP2 domain}	4.655	1.50333	7.37	5.02333
i2_LQ_SeedM_c6844/f1p1/2254	i2_LQ_SeedM_c6844/f1p1/2254	C9	AP2/ERF-ERF	--		{ONK62414.1; uncharacterized protein A4U43_C07F3620 [Asparagus officinalis]}	{sp|Q9SK03|RAP27_ARATH; Ethylene-responsive transcription factor RAP2-7 OS=Arabidopsis thaliana GN=RAP2-7 PE=2 SV=2}	{nnu:104594736; K09284 AP2 AP2-like factor, euAP2 lineage - -}		{GO:0003700; sequence-specific DNA binding transcription factor activity; molecular_function GO:0006355; regulation of transcription, DNA-dependent; biological_process}	{AF134116.3; Hyacinthus orientalis APETALA2 protein homolog HAP2 (HAP2) mRNA, complete cds}	{PF00847:AP2 domain}	8.7	15.8867	7.4	5.79
i2_LQ_SeedM_c7829/f1p0/2475	i2_LQ_SeedM_c7829/f1p0/2475	C2	AP2/ERF-ERF	--		{XP_008791015.1; PREDICTED: ethylene-responsive transcription factor ERF113-like [Phoenix dactylifera]}	{sp|Q9LYU3|EF113_ARATH; Ethylene-responsive transcription factor ERF113 OS=Arabidopsis thaliana GN=ERF113 PE=2 SV=1}	{pda:103708042; - - - - -}		{GO:0006355; regulation of transcription, DNA-dependent; biological_process GO:0003700; sequence-specific DNA binding transcription factor activity; molecular_function}	{XM_011027255.1; PREDICTED: Populus euphratica ethylene-responsive transcription factor ABR1-like (LOC105126397), mRNA}	{PF00847:AP2 domain}	0.195	0.896667	3.02	0.776667
i2_LQ_SeedM_c8409/f1p0/2242	i2_LQ_SeedM_c8409/f1p0/2242	C7	AP2/ERF-ERF	--		{ONK74981.1; uncharacterized protein A4U43_C03F12080 [Asparagus officinalis]}	{sp|Q1PFE1|AIL1_ARATH; AP2-like ethylene-responsive transcription factor AIL1 OS=Arabidopsis thaliana GN=AIL1 PE=2 SV=1}	{pda:103705769; K09285 OVM, ANT AP2-like factor, ANT lineage - -}			{XM_008789619.2; PREDICTED: Phoenix dactylifera AP2-like ethylene-responsive transcription factor AIL7 (LOC103705769), mRNA}		3.435	9.13	7.48667	2.77667
i3_LQ_SeedM_c24178/f1p0/3314			AP2/ERF-ERF	--	i3_LQ_SeedM_c24178/f1p0/3314	{XP_010937078.1; PREDICTED: AP2-like ethylene-responsive transcription factor BBM1 [Elaeis guineensis]}	{sp|Q5YGP7|PLET2_ARATH; AP2-like ethylene-responsive transcription factor PLT2 OS=Arabidopsis thaliana GN=PLT2 PE=2 SV=1}	{mus:103969583; - - - - -}		{GO:0006355; regulation of transcription, DNA-dependent; biological_process GO:0042834; peptidoglycan binding; molecular_function GO:0003700; sequence-specific DNA binding transcription factor activity; molecular_function}	{XM_010938776.2; PREDICTED: Elaeis guineensis AP2-like ethylene-responsive transcription factor BBM1 (LOC105056555), mRNA}	{PF05036:Sporulation related domain PF00847:AP2 domain}	4.795	4.04	8.75667	5.74667
i3_LQ_SeedM_c29825/f1p0/3079			AP2/ERF-ERF	--		{ONK58379.1; uncharacterized protein A4U43_C09F11640 [Asparagus officinalis]}	{sp|Q56XP9|ERFL1_ARATH; Ethylene-responsive transcription factor-like protein At4g13040 OS=Arabidopsis thaliana GN=At4g13040 PE=2 SV=2}	{egu:105038860; - - - - -}		{GO:0003700; sequence-specific DNA binding transcription factor activity; molecular_function GO:0006355; regulation of transcription, DNA-dependent; biological_process GO:0005094; Rho GDP-dissociation inhibitor activity; molecular_function GO:0005737; cytoplasm; cellular_component}	{XM_010914775.2; PREDICTED: Elaeis guineensis ethylene-responsive transcription factor-like protein At4g13040 (LOC105038860), transcript variant X2, mRNA}	{PF00847:AP2 domain PF02115:RHO protein GDP dissociation inhibitor}	1.825	1.94333	3.77	3.53
i3_LQ_SeedM_c4718/f1p6/3346			AP2/ERF-ERF	--		{XP_018845984.1; PREDICTED: ABC transporter E family member 2-like [Juglans regia]}	{sp|Q8LPJ4|AB2E_ARATH; ABC transporter E family member 2 OS=Arabidopsis thaliana GN=ABCE2 PE=2 SV=1}	{pmum:103321259; K06174 ABCE1, Rli1 ATP-binding cassette, sub-family E, member 1 - -}	{At4g19210; KOG0063 RNAse L inhibitor, ABC superfamily A RNA processing and modification ;}		{XM_010922466.2; PREDICTED: Elaeis guineensis kinesin-like protein KIN-5A (LOC105044532), mRNA}		0.34	0.183333	0.03	0.0533333
i3_LQ_SeedM_c9350/f1p4/3100			AP2/ERF-ERF	--	i3_LQ_SeedM_c9350/f1p4/3100	{ONK77118.1; uncharacterized protein A4U43_C02F3280 [Asparagus officinalis]}	{sp|A2WL19|DRE2A_ORYSI; Dehydration-responsive element-binding protein 2A OS=Oryza sativa subsp. indica GN=DREB2A PE=3 SV=2}	{egu:105045901; - - - - -}		{GO:0003700; sequence-specific DNA binding transcription factor activity; molecular_function GO:0006355; regulation of transcription, DNA-dependent; biological_process}		{PF00847:AP2 domain}	0.255	0.36	1.08	0.42
i1_HQ_SeedM_c1986/f2p0/1303	i1_HQ_SeedM_c1986/f2p0/1303	C5	AP2/ERF-RAV	--		{XP_010923453.1; PREDICTED: AP2/ERF and B3 domain-containing transcription factor RAV1-like [Elaeis guineensis]}	{sp|Q8RZX9|Y1934_ORYSJ; AP2/ERF and B3 domain-containing protein Os01g0693400 OS=Oryza sativa subsp. japonica GN=Os01g0693400 PE=2 SV=1}	{egu:105046537; K09287 RAV RAV-like factor - -}		{GO:0003700; sequence-specific DNA binding transcription factor activity; molecular_function GO:0003677; DNA binding; molecular_function GO:0006355; regulation of transcription, DNA-dependent; biological_process}	{XR_001979920.1; PREDICTED: Eucalyptus grandis AP2/ERF and B3 domain-containing transcription factor RAV1-like (LOC104453815), misc_RNA}	{PF00847:AP2 domain PF02362:B3 DNA binding domain}	93.835	26.7533	54.0233	257.617
i1_HQ_SeedM_c1886/f2p7/1751	i1_HQ_SeedM_c1886/f2p7/1751	C10	B3	http://planttfdb.cbi.pku.edu.cn/family.php?fam=B3		{ONK81691.1; uncharacterized protein A4U43_C01F31900 [Asparagus officinalis]}	{sp|Q2R9D2|Y1176_ORYSJ; B3 domain-containing protein Os11g0197600 OS=Oryza sativa subsp. japonica GN=Os11g0197600 PE=2 SV=1}	{egu:105047272; - - - - -}		{GO:0003677; DNA binding; molecular_function}		{PF02362:B3 DNA binding domain}	16.01	17.5633	7.26667	11.3267
i1_LQ_SeedM_c11162/f1p0/1942	i1_LQ_SeedM_c11162/f1p0/1942	C9	B3	http://planttfdb.cbi.pku.edu.cn/family.php?fam=B3		{ONK80450.1; uncharacterized protein A4U43_C01F17840 [Asparagus officinalis]}	{sp|Q5KQI4|Y5814_ORYSJ; B3 domain-containing protein Os05g0481400 OS=Oryza sativa subsp. japonica GN=Os05g0481400 PE=2 SV=1}	{egu:105046019; - - - - -}		{GO:0003677; DNA binding; molecular_function GO:0003700; sequence-specific DNA binding transcription factor activity; molecular_function GO:0006355; regulation of transcription, DNA-dependent; biological_process GO:0016032; NA GO:0043093; cytokinesis by binary fission; biological_process GO:0090529; NA GO:0005737; cytoplasm; cellular_component}		{PF02362:B3 DNA binding domain PF04508:Viral A-type inclusion protein repeat PF01166:TSC-22/dip/bun family PF06005:Protein of unknown function (DUF904)}	3.955	4.09333	1.54	1.92
i1_LQ_SeedM_c11915/f1p6/1344	i1_LQ_SeedM_c11915/f1p6/1344	C5	B3	http://planttfdb.cbi.pku.edu.cn/family.php?fam=B3		{ONK78914.1; uncharacterized protein A4U43_C01F950 [Asparagus officinalis]}	{sp|Q5KQI4|Y5814_ORYSJ; B3 domain-containing protein Os05g0481400 OS=Oryza sativa subsp. japonica GN=Os05g0481400 PE=2 SV=1}	{egu:105046019; - - - - -}		{GO:0070206; protein trimerization; biological_process GO:0090529; NA GO:0000446; nucleoplasmic THO complex; cellular_component GO:0015991; ATP hydrolysis coupled proton transport; biological_process GO:0003677; DNA binding; molecular_function GO:0015078; hydrogen ion transmembrane transporter activity; molecular_function GO:0005200; structural constituent of cytoskeleton; molecular_function GO:0…	{XM_010246285.2; PREDICTED: Nelumbo nucifera B3 domain-containing protein Os05g0481400 (LOC104588380), mRNA}	{PF17082:Spindle Pole Component 29 PF01496:V-type ATPase 116kDa subunit family PF04977:Septum formation initiator PF02362:B3 DNA binding domain PF16331:TolA binding protein trimerisation PF06005:Protein of unknown function (DUF904) PF09432:Tho complex subunit THP2}	2.63	0.836667	2.57	3.42333
i1_LQ_SeedM_c12231/f1p0/1798			B3	http://planttfdb.cbi.pku.edu.cn/family.php?fam=B3		{XP_018808114.1; PREDICTED: B3 domain-containing protein At3g19184-like [Juglans regia]}	{sp|Q69V36|Y6944_ORYSJ; B3 domain-containing protein Os06g0194400 OS=Oryza sativa subsp. japonica GN=Os06g0194400 PE=2 SV=1}	{fve:101307953; - - - - -}		{GO:0003677; DNA binding; molecular_function}		{PF02362:B3 DNA binding domain}	0.36	0.29	0.503333	0.27
i1_LQ_SeedM_c18818/f1p2/1607	i1_LQ_SeedM_c18818/f1p2/1607	C10	B3	http://planttfdb.cbi.pku.edu.cn/family.php?fam=B3		{ONK81691.1; uncharacterized protein A4U43_C01F31900 [Asparagus officinalis]}	{sp|Q2R9D2|Y1176_ORYSJ; B3 domain-containing protein Os11g0197600 OS=Oryza sativa subsp. japonica GN=Os11g0197600 PE=2 SV=1}	{egu:105047272; - - - - -}		{GO:0003677; DNA binding; molecular_function}		{PF02362:B3 DNA binding domain}	15.415	24.6133	5.27667	8.75667
i1_LQ_SeedM_c21784/f1p76/1530	i1_LQ_SeedM_c21784/f1p76/1530	C9	B3	http://planttfdb.cbi.pku.edu.cn/family.php?fam=B3		{XP_010941178.1; PREDICTED: B3 domain-containing protein Os03g0120900 [Elaeis guineensis]}	{sp|Q6EU30|Y2835_ORYSJ; B3 domain-containing protein Os02g0683500 OS=Oryza sativa subsp. japonica GN=Os02g0683500 PE=2 SV=1}	{zma:103631056; - - - - -}		{GO:0003677; DNA binding; molecular_function}	{CP019106.1; Spirodela polyrhiza strain 9509 chromosome 14 sequence}	{PF02362:B3 DNA binding domain}	3.61	4.71	2.23333	0.896667
i1_LQ_SeedM_c21899/f1p12/1620	i1_LQ_SeedM_c21899/f1p12/1620	C10	B3	http://planttfdb.cbi.pku.edu.cn/family.php?fam=B3		{XP_010924666.1; PREDICTED: B3 domain-containing protein Os01g0723500 [Elaeis guineensis]}	{sp|Q8S2E6|Y1235_ORYSJ; B3 domain-containing protein Os01g0723500 OS=Oryza sativa subsp. japonica GN=Os01g0723500 PE=3 SV=1}	{atr:105421077; - - - - -}		{GO:0003677; DNA binding; molecular_function}		{PF02362:B3 DNA binding domain}	7.05	8.36667	2.36333	4.24333
i1_LQ_SeedM_c22356/f1p6/1818			B3	http://planttfdb.cbi.pku.edu.cn/family.php?fam=B3		{ONK80450.1; uncharacterized protein A4U43_C01F17840 [Asparagus officinalis]}	{sp|Q5KQI4|Y5814_ORYSJ; B3 domain-containing protein Os05g0481400 OS=Oryza sativa subsp. japonica GN=Os05g0481400 PE=2 SV=1}	{egu:105046019; - - - - -}		{GO:0043093; cytokinesis by binary fission; biological_process GO:0005737; cytoplasm; cellular_component GO:0007059; chromosome segregation; biological_process GO:0051301; cell division; biological_process GO:0005876; spindle microtubule; cellular_component GO:0006606; protein import into nucleus; biological_process GO:0016032; NA GO:0090529; NA GO:0000940; condensed chromosome outer kinetochore;…		{PF06005:Protein of unknown function (DUF904) PF05478:Prominin PF02362:B3 DNA binding domain PF07926:TPR/MLP1/MLP2-like protein PF16740:Spindle and kinetochore-associated protein 2 PF04508:Viral A-type inclusion protein repeat }	3.36	4.03	13.6633	4.95333
i1_LQ_SeedM_c5783/f1p3/1638			B3	http://planttfdb.cbi.pku.edu.cn/family.php?fam=B3		{XP_010912337.1; PREDICTED: B3 domain-containing protein Os11g0156000-like [Elaeis guineensis]}	{sp|Q53QI0|Y1160_ORYSJ; B3 domain-containing protein Os11g0156000 OS=Oryza sativa subsp. japonica GN=Os11g0156000 PE=2 SV=1}	{egu:105038282; - - - - -}		{GO:0003677; DNA binding; molecular_function}	{XM_014772153.1; PREDICTED: Glycine max B3 domain-containing transcription factor NGA1-like (LOC100812161), transcript variant X7, mRNA}	{PF02362:B3 DNA binding domain}	4.12	3.32333	7.78667	6.76667
i2_LQ_SeedM_c18082/f1p6/2224			B3	http://planttfdb.cbi.pku.edu.cn/family.php?fam=B3	i2_LQ_SeedM_c18082/f1p6/2224	{ONK62555.1; uncharacterized protein A4U43_C07F5310 [Asparagus officinalis]}	{sp|Q6Z3U3|Y7797_ORYSJ; B3 domain-containing protein Os07g0679700 OS=Oryza sativa subsp. japonica GN=Os07g0679700 PE=2 SV=1}	{egu:105044821; - - - - -}		{GO:0003677; DNA binding; molecular_function GO:0008270; zinc ion binding; molecular_function}	{XM_017841593.1; PREDICTED: Phoenix dactylifera B3 domain-containing protein Os07g0679700-like (LOC103702132), transcript variant X8, mRNA}	{PF02362:B3 DNA binding domain PF07496:CW-type Zinc Finger}	1.165	0.883333	1.48333	0.65
i2_LQ_SeedM_c22171/f1p4/3278			B3	http://planttfdb.cbi.pku.edu.cn/family.php?fam=B3		{ONK66828.1; uncharacterized protein A4U43_C06F12430 [Asparagus officinalis]}	{sp|Q5KQI4|Y5814_ORYSJ; B3 domain-containing protein Os05g0481400 OS=Oryza sativa subsp. japonica GN=Os05g0481400 PE=2 SV=1}	{egu:105046019; - - - - -}		{GO:0045995; regulation of embryonic development; biological_process GO:0030334; regulation of cell migration; biological_process GO:0030155; regulation of cell adhesion; biological_process GO:0005102; receptor binding; molecular_function GO:0003677; DNA binding; molecular_function}	{XM_006346357.2; PREDICTED: Solanum tuberosum B3 domain-containing protein At3g19184 (LOC102594203), mRNA}	{PF06008:Laminin Domain I PF02362:B3 DNA binding domain}	2.7	1.67667	3.41667	3.63333
i2_LQ_SeedM_c24112/f1p0/2132			B3	http://planttfdb.cbi.pku.edu.cn/family.php?fam=B3		{ONK80450.1; uncharacterized protein A4U43_C01F17840 [Asparagus officinalis]}	{sp|Q5KQI4|Y5814_ORYSJ; B3 domain-containing protein Os05g0481400 OS=Oryza sativa subsp. japonica GN=Os05g0481400 PE=2 SV=1}	{mus:103974440; - - - - -}		{GO:0003700; sequence-specific DNA binding transcription factor activity; molecular_function GO:0003677; DNA binding; molecular_function GO:0090529; NA GO:0016032; NA GO:0043093; cytokinesis by binary fission; biological_process GO:0005737; cytoplasm; cellular_component GO:0006355; regulation of transcription, DNA-dependent; biological_process}		{PF04508:Viral A-type inclusion protein repeat PF01166:TSC-22/dip/bun family PF02362:B3 DNA binding domain PF06005:Protein of unknown function (DUF904)}	17.29	10.6033	12.9367	24.3733
i2_LQ_SeedM_c24647/f1p1/2141			B3	http://planttfdb.cbi.pku.edu.cn/family.php?fam=B3		{ONK77558.1; uncharacterized protein A4U43_C02F7830 [Asparagus officinalis]}	{sp|Q53QI0|Y1160_ORYSJ; B3 domain-containing protein Os11g0156000 OS=Oryza sativa subsp. japonica GN=Os11g0156000 PE=2 SV=1}	{egu:105038282; - - - - -}		{GO:0003677; DNA binding; molecular_function}	{XM_014772153.1; PREDICTED: Glycine max B3 domain-containing transcription factor NGA1-like (LOC100812161), transcript variant X7, mRNA}	{PF02362:B3 DNA binding domain}	2.01	0.703333	1.51667	2.36333
i2_LQ_SeedM_c33394/f1p3/2937	i2_LQ_SeedM_c33394/f1p3/2937	C8	B3	http://planttfdb.cbi.pku.edu.cn/family.php?fam=B3		{ONK77558.1; uncharacterized protein A4U43_C02F7830 [Asparagus officinalis]}	{sp|Q53QI0|Y1160_ORYSJ; B3 domain-containing protein Os11g0156000 OS=Oryza sativa subsp. japonica GN=Os11g0156000 PE=2 SV=1}	{egu:105038282; - - - - -}		{GO:0003677; DNA binding; molecular_function}	{XM_014772153.1; PREDICTED: Glycine max B3 domain-containing transcription factor NGA1-like (LOC100812161), transcript variant X7, mRNA}	{PF02362:B3 DNA binding domain}	0.27	0.686667	0.156667	0.206667
i2_LQ_SeedM_c36664/f1p0/2863	i2_LQ_SeedM_c36664/f1p0/2863	C8	B3	http://planttfdb.cbi.pku.edu.cn/family.php?fam=B3	i2_LQ_SeedM_c36664/f1p0/2863	{XP_010926608.1; PREDICTED: regulatory protein viviparous-1 isoform X3 [Elaeis guineensis]}	{sp|Q01593|ABI3_ARATH; B3 domain-containing transcription factor ABI3 OS=Arabidopsis thaliana GN=ABI3 PE=1 SV=1}	{pda:103705688; - - - - -}					0.13	0.83	0.0133333	0
i2_LQ_SeedM_c39433/f1p2/2744			B3	http://planttfdb.cbi.pku.edu.cn/family.php?fam=B3		{XP_018808114.1; PREDICTED: B3 domain-containing protein At3g19184-like [Juglans regia]}	{sp|Q69V36|Y6944_ORYSJ; B3 domain-containing protein Os06g0194400 OS=Oryza sativa subsp. japonica GN=Os06g0194400 PE=2 SV=1}	{fve:101307953; - - - - -}					0.815	0.46	1.96	0.996667
i2_LQ_SeedM_c40810/f1p4/2604			B3	http://planttfdb.cbi.pku.edu.cn/family.php?fam=B3		{ONK66828.1; uncharacterized protein A4U43_C06F12430 [Asparagus officinalis]}	{sp|Q5KQI4|Y5814_ORYSJ; B3 domain-containing protein Os05g0481400 OS=Oryza sativa subsp. japonica GN=Os05g0481400 PE=2 SV=1}	{egu:105046019; - - - - -}		{GO:0030155; regulation of cell adhesion; biological_process GO:0005102; receptor binding; molecular_function GO:0045995; regulation of embryonic development; biological_process GO:0030334; regulation of cell migration; biological_process GO:0003677; DNA binding; molecular_function}		{PF06008:Laminin Domain I PF02362:B3 DNA binding domain}	4.865	3.38333	3.35333	7.88
i2_LQ_SeedM_c40866/f1p0/2927			B3	http://planttfdb.cbi.pku.edu.cn/family.php?fam=B3		{XP_010934031.1; PREDICTED: B3 domain-containing protein Os02g0683500 [Elaeis guineensis]}	{sp|Q8LMR9|Y3209_ORYSJ; B3 domain-containing protein Os03g0120900 OS=Oryza sativa subsp. japonica GN=Os03g0120900 PE=2 SV=1}	{pda:103702894; - - - - -}		{GO:0003677; DNA binding; molecular_function}	{XM_015834854.1; PREDICTED: Oryza brachyantha B3 domain-containing protein Os03g0120900 (LOC102718995), transcript variant X3, mRNA}	{PF02362:B3 DNA binding domain}	0.555	2.02	1.01	1.65
i2_LQ_SeedM_c48625/f1p4/2206			B3	http://planttfdb.cbi.pku.edu.cn/family.php?fam=B3		{ONK61168.1; uncharacterized protein A4U43_C08F26930 [Asparagus officinalis]}	{sp|Q5KQI4|Y5814_ORYSJ; B3 domain-containing protein Os05g0481400 OS=Oryza sativa subsp. japonica GN=Os05g0481400 PE=2 SV=1}	{egu:105046019; - - - - -}		{GO:0003677; DNA binding; molecular_function}		{PF02362:B3 DNA binding domain}	3.205	3.16333	2.16	2.09667
i2_LQ_SeedM_c52816/f1p5/3081			B3	http://planttfdb.cbi.pku.edu.cn/family.php?fam=B3	i2_LQ_SeedM_c52816/f1p5/3081	{ONK62557.1; uncharacterized protein A4U43_C07F5330 [Asparagus officinalis]}	{sp|Q6Z3U3|Y7797_ORYSJ; B3 domain-containing protein Os07g0679700 OS=Oryza sativa subsp. japonica GN=Os07g0679700 PE=2 SV=1}	{pda:103702132; - - - - -}		{GO:0008270; zinc ion binding; molecular_function GO:0003677; DNA binding; molecular_function}	{XM_017841593.1; PREDICTED: Phoenix dactylifera B3 domain-containing protein Os07g0679700-like (LOC103702132), transcript variant X8, mRNA}	{PF07496:CW-type Zinc Finger PF02362:B3 DNA binding domain}	1.82	2.12667	1.99667	2.04333
i2_LQ_SeedM_c57977/f1p6/2415	i2_LQ_SeedM_c57977/f1p6/2415	C10	B3	http://planttfdb.cbi.pku.edu.cn/family.php?fam=B3		{ONK64860.1; uncharacterized protein A4U43_C07F30730 [Asparagus officinalis]}	{sp|Q2QMT6|Y1208_ORYSJ; B3 domain-containing protein LOC_Os12g40080 OS=Oryza sativa subsp. japonica GN=Os12g0591400 PE=3 SV=1}	{pda:103709162; - - - - -}		{GO:0003677; DNA binding; molecular_function GO:0009020; tRNA (guanosine-2'-O-)-methyltransferase activity; molecular_function}		{PF04014:Antidote-toxin recognition MazE, bacterial antitoxin PF02362:B3 DNA binding domain PF12105:SpoU, rRNA methylase, C-terminal}	12.615	20.8333	1.29333	3.72333
i2_LQ_SeedM_c58240/f1p0/2972			B3	http://planttfdb.cbi.pku.edu.cn/family.php?fam=B3		{XP_010922799.1; PREDICTED: B3 domain-containing protein Os05g0481400 isoform X1 [Elaeis guineensis]}	{sp|Q5KQI4|Y5814_ORYSJ; B3 domain-containing protein Os05g0481400 OS=Oryza sativa subsp. japonica GN=Os05g0481400 PE=2 SV=1}	{egu:105046019; - - - - -}		{GO:0000940; condensed chromosome outer kinetochore; cellular_component GO:0016032; NA GO:0008017; microtubule binding; molecular_function GO:0016021; integral to membrane; cellular_component GO:0007059; chromosome segregation; biological_process GO:0006606; protein import into nucleus; biological_process GO:0005876; spindle microtubule; cellular_component GO:0051301; cell division; biological_pr…		{PF07926:TPR/MLP1/MLP2-like protein PF16740:Spindle and kinetochore-associated protein 2 PF04508:Viral A-type inclusion protein repeat PF05478:Prominin PF07851:TMPIT-like protein}	0.53	0.24	1.03333	0.64
i2_LQ_SeedM_c60776/f1p0/2048	i2_LQ_SeedM_c60776/f1p0/2048	C10	B3	http://planttfdb.cbi.pku.edu.cn/family.php?fam=B3		{ONK80450.1; uncharacterized protein A4U43_C01F17840 [Asparagus officinalis]}	{sp|Q5KQI4|Y5814_ORYSJ; B3 domain-containing protein Os05g0481400 OS=Oryza sativa subsp. japonica GN=Os05g0481400 PE=2 SV=1}	{mus:103974440; - - - - -}		{GO:0005737; cytoplasm; cellular_component GO:0043093; cytokinesis by binary fission; biological_process GO:0006355; regulation of transcription, DNA-dependent; biological_process GO:0090529; NA GO:0016032; NA GO:0005179; hormone activity; molecular_function GO:0003700; sequence-specific DNA binding transcription factor activity; molecular_function GO:0005576; NA GO:0003677; DNA binding; molecula…		{PF06005:Protein of unknown function (DUF904) PF02362:B3 DNA binding domain PF03298:Stanniocalcin family PF01166:TSC-22/dip/bun family PF04508:Viral A-type inclusion protein repeat }	8.33	8.64667	4.53	8.72667
i2_LQ_SeedM_c7014/f1p0/2913	i2_LQ_SeedM_c7014/f1p0/2913	C8	B3	http://planttfdb.cbi.pku.edu.cn/family.php?fam=B3	i2_LQ_SeedM_c7014/f1p0/2913	{XP_020111436.1; LOW QUALITY PROTEIN: regulatory protein viviparous-1 [Ananas comosus]}	{sp|Q01593|ABI3_ARATH; B3 domain-containing transcription factor ABI3 OS=Arabidopsis thaliana GN=ABI3 PE=1 SV=1}	{pda:103705688; - - - - -}		{GO:0000287; magnesium ion binding; molecular_function GO:0004749; ribose phosphate diphosphokinase activity; molecular_function GO:0009165; nucleotide biosynthetic process; biological_process}		{PF14572:Phosphoribosyl synthetase-associated domain}	0.175	1.24667	0	0
i3_HQ_SeedM_c1163/f8p0/3359			B3	http://planttfdb.cbi.pku.edu.cn/family.php?fam=B3	i3_HQ_SeedM_c1163/f8p0/3359	{ONK62557.1; uncharacterized protein A4U43_C07F5330 [Asparagus officinalis]}	{sp|Q6Z3U3|Y7797_ORYSJ; B3 domain-containing protein Os07g0679700 OS=Oryza sativa subsp. japonica GN=Os07g0679700 PE=2 SV=1}	{pda:103702132; - - - - -}		{GO:0003677; DNA binding; molecular_function GO:0008270; zinc ion binding; molecular_function}	{XM_009404132.2; PREDICTED: Musa acuminata subsp. malaccensis B3 domain-containing protein Os07g0679700 (LOC103986203), transcript variant X2, mRNA}	{PF07496:CW-type Zinc Finger PF02362:B3 DNA binding domain}	4.51	5.78	5	5.93667
i3_HQ_SeedM_c12137/f3p1/3246			B3	http://planttfdb.cbi.pku.edu.cn/family.php?fam=B3	i3_HQ_SeedM_c12137/f3p1/3246	{ONK75980.1; uncharacterized protein A4U43_C03F22580 [Asparagus officinalis]}	{sp|Q0D5G4|Y7633_ORYSJ; B3 domain-containing protein Os07g0563300 OS=Oryza sativa subsp. japonica GN=Os07g0563300 PE=3 SV=2}	{egu:105032350; - - - - -}		{GO:0003677; DNA binding; molecular_function}	{XM_019846415.1; PREDICTED: Elaeis guineensis B3 domain-containing protein Os07g0563300-like (LOC105032739), transcript variant X2, mRNA}	{PF02362:B3 DNA binding domain}	3.4	2.94	4.14667	4.35667
i3_HQ_SeedM_c14205/f5p0/3303			B3	http://planttfdb.cbi.pku.edu.cn/family.php?fam=B3	i3_HQ_SeedM_c14205/f5p0/3303	{ONK62555.1; uncharacterized protein A4U43_C07F5310 [Asparagus officinalis]}	{sp|Q6Z3U3|Y7797_ORYSJ; B3 domain-containing protein Os07g0679700 OS=Oryza sativa subsp. japonica GN=Os07g0679700 PE=2 SV=1}	{pda:103702132; - - - - -}		{GO:0003677; DNA binding; molecular_function GO:0008270; zinc ion binding; molecular_function}	{XM_017841593.1; PREDICTED: Phoenix dactylifera B3 domain-containing protein Os07g0679700-like (LOC103702132), transcript variant X8, mRNA}	{PF07496:CW-type Zinc Finger PF02362:B3 DNA binding domain}	1.675	0.463333	1.11333	2.3
i3_HQ_SeedM_c26787/f2p32/3988			B3	http://planttfdb.cbi.pku.edu.cn/family.php?fam=B3		{ONK68122.1; uncharacterized protein A4U43_C05F7670 [Asparagus officinalis]}	{sp|Q0D9R7|ARFS_ORYSJ; Auxin response factor 19 OS=Oryza sativa subsp. japonica GN=ARF19 PE=2 SV=2}	{nnu:104599195; - - - - -}		{GO:0003677; DNA binding; molecular_function GO:0005515; protein binding; molecular_function GO:0005634; nucleus; cellular_component GO:0006355; regulation of transcription, DNA-dependent; biological_process GO:0009725; response to hormone stimulus; biological_process}	{XM_010928881.2; PREDICTED: Elaeis guineensis auxin response factor 19-like (LOC105049281), mRNA}	{PF06507:Auxin response factor PF00564:PB1 domain PF02362:B3 DNA binding domain}	0.415	0.613333	1.41333	1.44667
i3_HQ_SeedM_c980/f11p3/3444			B3	http://planttfdb.cbi.pku.edu.cn/family.php?fam=B3	i3_HQ_SeedM_c980/f11p3/3444	{ONK75980.1; uncharacterized protein A4U43_C03F22580 [Asparagus officinalis]}	{sp|Q0D5G4|Y7633_ORYSJ; B3 domain-containing protein Os07g0563300 OS=Oryza sativa subsp. japonica GN=Os07g0563300 PE=3 SV=2}	{egu:105032350; - - - - -}		{GO:0008270; zinc ion binding; molecular_function GO:0003677; DNA binding; molecular_function}	{XM_019846415.1; PREDICTED: Elaeis guineensis B3 domain-containing protein Os07g0563300-like (LOC105032739), transcript variant X2, mRNA}	{PF07496:CW-type Zinc Finger PF02362:B3 DNA binding domain}	5.435	7.51667	11.32	8.02667
i3_LQ_SeedM_c10830/f1p4/3332	i3_LQ_SeedM_c10830/f1p4/3332	C9	B3	http://planttfdb.cbi.pku.edu.cn/family.php?fam=B3		{ONK67517.1; uncharacterized protein A4U43_C05F860 [Asparagus officinalis]}	{sp|Q69V36|Y6944_ORYSJ; B3 domain-containing protein Os06g0194400 OS=Oryza sativa subsp. japonica GN=Os06g0194400 PE=2 SV=1}	{bdi:100840502; - - - - -}		{GO:0003677; DNA binding; molecular_function}		{PF02362:B3 DNA binding domain}	0.775	1.36667	0.11	0.233333
i3_LQ_SeedM_c11125/f1p15/3160			B3	http://planttfdb.cbi.pku.edu.cn/family.php?fam=B3	i3_LQ_SeedM_c11125/f1p15/3160	{ONK62557.1; uncharacterized protein A4U43_C07F5330 [Asparagus officinalis]}	{sp|Q6Z3U3|Y7797_ORYSJ; B3 domain-containing protein Os07g0679700 OS=Oryza sativa subsp. japonica GN=Os07g0679700 PE=2 SV=1}	{pda:103702132; - - - - -}		{GO:0003677; DNA binding; molecular_function GO:0008270; zinc ion binding; molecular_function}	{XM_017841593.1; PREDICTED: Phoenix dactylifera B3 domain-containing protein Os07g0679700-like (LOC103702132), transcript variant X8, mRNA}	{PF07496:CW-type Zinc Finger PF02362:B3 DNA binding domain}	3.04	1.95333	5.91667	4.42667
i3_LQ_SeedM_c13484/f1p7/3874			B3	http://planttfdb.cbi.pku.edu.cn/family.php?fam=B3	i3_LQ_SeedM_c13484/f1p7/3874	{XP_008791039.1; PREDICTED: auxin response factor 23-like isoform X1 [Phoenix dactylifera]}	{sp|A2ZET6|ARFW_ORYSI; Auxin response factor 23 OS=Oryza sativa subsp. indica GN=ARF23 PE=2 SV=1}	{pda:103708057; - - - - -}		{GO:0003677; DNA binding; molecular_function GO:0006355; regulation of transcription, DNA-dependent; biological_process GO:0005634; nucleus; cellular_component GO:0009725; response to hormone stimulus; biological_process}	{XM_008778705.1; PREDICTED: Phoenix dactylifera auxin response factor 4-like (LOC103696958), transcript variant X2, mRNA}	{PF06507:Auxin response factor}	0.545	0.313333	0.64	0.586667
i3_LQ_SeedM_c14228/f1p0/3658			B3	http://planttfdb.cbi.pku.edu.cn/family.php?fam=B3	i3_LQ_SeedM_c14228/f1p0/3658	{ONK75980.1; uncharacterized protein A4U43_C03F22580 [Asparagus officinalis]}	{sp|Q0D5G4|Y7633_ORYSJ; B3 domain-containing protein Os07g0563300 OS=Oryza sativa subsp. japonica GN=Os07g0563300 PE=3 SV=2}	{egu:105032350; - - - - -}		{GO:0003677; DNA binding; molecular_function GO:0008270; zinc ion binding; molecular_function GO:0035556; intracellular signal transduction; biological_process}	{XM_019846415.1; PREDICTED: Elaeis guineensis B3 domain-containing protein Os07g0563300-like (LOC105032739), transcript variant X2, mRNA}	{PF00130:Phorbol esters/diacylglycerol binding domain (C1 domain) PF07496:CW-type Zinc Finger PF02362:B3 DNA binding domain}	0.74	0.446667	1.34	1.12667
i3_LQ_SeedM_c14438/f1p7/3372	i3_LQ_SeedM_c14438/f1p7/3372	C10	B3	http://planttfdb.cbi.pku.edu.cn/family.php?fam=B3		{ONK75991.1; uncharacterized protein A4U43_C03F22700 [Asparagus officinalis]}	{sp|Q9FGD2|Y5698_ARATH; Putative B3 domain-containing protein At5g66980 OS=Arabidopsis thaliana GN=At5g66980 PE=3 SV=1}	{pda:103709162; - - - - -}		{GO:0003677; DNA binding; molecular_function}		{PF02362:B3 DNA binding domain}	3.525	7.84667	0.24	1.26
i3_LQ_SeedM_c14765/f1p5/3074	i3_LQ_SeedM_c14765/f1p5/3074	C10	B3	http://planttfdb.cbi.pku.edu.cn/family.php?fam=B3		{ONK57191.1; uncharacterized protein A4U43_C10F17540 [Asparagus officinalis]}	{sp|Q5N6V0|Y1054_ORYSJ; B3 domain-containing protein Os01g0905400 OS=Oryza sativa subsp. japonica GN=Os01g0905400 PE=2 SV=1}	{bdi:104582923; - - - - -}		{GO:0003677; DNA binding; molecular_function}		{PF02362:B3 DNA binding domain}	3.405	2.53333	0.11	1.13
i3_LQ_SeedM_c16063/f1p0/3046	i3_LQ_SeedM_c16063/f1p0/3046	C8	B3	http://planttfdb.cbi.pku.edu.cn/family.php?fam=B3	i3_LQ_SeedM_c16063/f1p0/3046	{XP_010921148.1; PREDICTED: B3 domain-containing protein Os07g0679700 isoform X2 [Elaeis guineensis]}	{sp|Q6Z3U3|Y7797_ORYSJ; B3 domain-containing protein Os07g0679700 OS=Oryza sativa subsp. japonica GN=Os07g0679700 PE=2 SV=1}	{pda:103702132; - - - - -}		{GO:0008270; zinc ion binding; molecular_function GO:0003677; DNA binding; molecular_function}	{XM_010933064.2; PREDICTED: Elaeis guineensis B3 domain-containing protein Os07g0679700-like (LOC105052297), transcript variant X2, mRNA}	{PF02362:B3 DNA binding domain PF07496:CW-type Zinc Finger}	0.155	1.81	0.696667	0.8
i3_LQ_SeedM_c19065/f1p20/3266	i3_LQ_SeedM_c19065/f1p20/3266	C2	B3	http://planttfdb.cbi.pku.edu.cn/family.php?fam=B3		{XP_019706095.1; PREDICTED: B3 domain-containing protein Os05g0481400 isoform X2 [Elaeis guineensis]}	{sp|Q5KQI4|Y5814_ORYSJ; B3 domain-containing protein Os05g0481400 OS=Oryza sativa subsp. japonica GN=Os05g0481400 PE=2 SV=1}	{egu:105046019; - - - - -}		{GO:0000446; nucleoplasmic THO complex; cellular_component GO:0006368; transcription elongation from RNA polymerase II promoter; biological_process GO:0003677; DNA binding; molecular_function GO:0006406; mRNA export from nucleus; biological_process}	{XM_017388156.1; PREDICTED: Daucus carota subsp. sativus putative B3 domain-containing protein At5g58280 (LOC108215626), transcript variant X2, mRNA}	{PF09432:Tho complex subunit THP2 PF02362:B3 DNA binding domain}	0.955	0.573333	5.04333	1.92
i3_LQ_SeedM_c20087/f1p0/3148	i3_LQ_SeedM_c20087/f1p0/3148	C3	B3	http://planttfdb.cbi.pku.edu.cn/family.php?fam=B3		{ONK61168.1; uncharacterized protein A4U43_C08F26930 [Asparagus officinalis]}	{sp|Q5KQI4|Y5814_ORYSJ; B3 domain-containing protein Os05g0481400 OS=Oryza sativa subsp. japonica GN=Os05g0481400 PE=2 SV=1}	{egu:105046019; - - - - -}		{GO:0045995; regulation of embryonic development; biological_process GO:0030334; regulation of cell migration; biological_process GO:0030155; regulation of cell adhesion; biological_process GO:0005102; receptor binding; molecular_function GO:0003677; DNA binding; molecular_function}	{XM_006346357.2; PREDICTED: Solanum tuberosum B3 domain-containing protein At3g19184 (LOC102594203), mRNA}	{PF06008:Laminin Domain I PF02362:B3 DNA binding domain}	2.915	1.54667	5.6	5.97
i3_LQ_SeedM_c22863/f1p3/3356	i3_LQ_SeedM_c22863/f1p3/3356	C10	B3	http://planttfdb.cbi.pku.edu.cn/family.php?fam=B3		{ONK80450.1; uncharacterized protein A4U43_C01F17840 [Asparagus officinalis]}	{sp|Q5KQI4|Y5814_ORYSJ; B3 domain-containing protein Os05g0481400 OS=Oryza sativa subsp. japonica GN=Os05g0481400 PE=2 SV=1}	{mus:103974440; - - - - -}		{GO:0016032; NA GO:0090529; NA GO:0003677; DNA binding; molecular_function GO:0048870; cell motility; biological_process GO:0007049; cell cycle; biological_process GO:0005737; cytoplasm; cellular_component GO:0031514; motile cilium; cellular_component GO:0043093; cytokinesis by binary fission; biological_process}		{PF13851:Growth-arrest specific micro-tubule binding PF06005:Protein of unknown function (DUF904) PF02362:B3 DNA binding domain PF04508:Viral A-type inclusion protein repeat PF04977:Septum formation initiator}	7.33	7.27	3.59	12.3833
i3_LQ_SeedM_c23831/f1p0/3919			B3	http://planttfdb.cbi.pku.edu.cn/family.php?fam=B3		{ONK75991.1; uncharacterized protein A4U43_C03F22700 [Asparagus officinalis]}		{pda:103709162; - - - - -}		{GO:0003677; DNA binding; molecular_function GO:0009055; NA}		{PF02362:B3 DNA binding domain PF02298:Plastocyanin-like domain}	1.11	0.506667	1.57	1.06667
i3_LQ_SeedM_c30197/f1p0/3053			B3	http://planttfdb.cbi.pku.edu.cn/family.php?fam=B3	i3_LQ_SeedM_c30197/f1p0/3053	{XP_011073189.1; PREDICTED: auxin response factor 2-like [Sesamum indicum]}	{sp|Q94JM3|ARFB_ARATH; Auxin response factor 2 OS=Arabidopsis thaliana GN=ARF2 PE=1 SV=2}	{sind:105158218; - - - - -}			{XM_008778705.1; PREDICTED: Phoenix dactylifera auxin response factor 4-like (LOC103696958), transcript variant X2, mRNA}		1.695	0.966667	1.55333	2.80667
i3_LQ_SeedM_c3107/f1p0/4045			B3	http://planttfdb.cbi.pku.edu.cn/family.php?fam=B3		{ONK57203.1; uncharacterized protein A4U43_C10F17660 [Asparagus officinalis]}	{sp|Q0J951|ARFL_ORYSJ; Auxin response factor 12 OS=Oryza sativa subsp. japonica GN=ARF12 PE=2 SV=1}	{pda:103723789; - - - - -}		{GO:0005634; nucleus; cellular_component GO:0006355; regulation of transcription, DNA-dependent; biological_process GO:0009725; response to hormone stimulus; biological_process GO:1901135; NA GO:0097367; NA GO:0003677; DNA binding; molecular_function}	{XM_010937125.2; PREDICTED: Elaeis guineensis auxin response factor 12-like (LOC105055363), mRNA}	{PF06507:Auxin response factor PF02362:B3 DNA binding domain PF13580:SIS domain}	0.995	0.823333	2.23667	1.12333
i3_LQ_SeedM_c32868/f1p0/3558			B3	http://planttfdb.cbi.pku.edu.cn/family.php?fam=B3	i3_LQ_SeedM_c32868/f1p0/3558	{ONK75980.1; uncharacterized protein A4U43_C03F22580 [Asparagus officinalis]}	{sp|Q0D5G4|Y7633_ORYSJ; B3 domain-containing protein Os07g0563300 OS=Oryza sativa subsp. japonica GN=Os07g0563300 PE=3 SV=2}	{egu:105032350; - - - - -}		{GO:0008270; zinc ion binding; molecular_function GO:0003677; DNA binding; molecular_function}	{XM_019846415.1; PREDICTED: Elaeis guineensis B3 domain-containing protein Os07g0563300-like (LOC105032739), transcript variant X2, mRNA}	{PF07496:CW-type Zinc Finger PF02362:B3 DNA binding domain}	0.745	0.906667	1.43667	1.35667
i3_LQ_SeedM_c4290/f1p14/3280	i3_LQ_SeedM_c4290/f1p14/3280	C5	B3	http://planttfdb.cbi.pku.edu.cn/family.php?fam=B3	i3_LQ_SeedM_c4290/f1p14/3280	{ONK62557.1; uncharacterized protein A4U43_C07F5330 [Asparagus officinalis]}	{sp|Q6Z3U3|Y7797_ORYSJ; B3 domain-containing protein Os07g0679700 OS=Oryza sativa subsp. japonica GN=Os07g0679700 PE=2 SV=1}	{nnu:104593767; - - - - -}		{GO:0003677; DNA binding; molecular_function GO:0005515; protein binding; molecular_function}	{XM_009404132.2; PREDICTED: Musa acuminata subsp. malaccensis B3 domain-containing protein Os07g0679700 (LOC103986203), transcript variant X2, mRNA}	{PF16866:PHD-finger PF02362:B3 DNA binding domain}	0.36	0.0433333	0.14	0.503333
i3_LQ_SeedM_c4614/f1p11/3488			B3	http://planttfdb.cbi.pku.edu.cn/family.php?fam=B3		{XP_010090447.1; Auxin response factor 6 [Morus notabilis]}	{sp|Q9ZTX8|ARFF_ARATH; Auxin response factor 6 OS=Arabidopsis thaliana GN=ARF6 PE=1 SV=2}	{jcu:105634029; - - - - -}		{GO:0005672; transcription factor TFIIA complex; cellular_component GO:0003677; DNA binding; molecular_function GO:0019082; viral protein processing; biological_process GO:0006367; transcription initiation from RNA polymerase II promoter; biological_process GO:0005634; nucleus; cellular_component GO:0006355; regulation of transcription, DNA-dependent; biological_process GO:0009725; response to ho…	{XM_019851339.1; PREDICTED: Elaeis guineensis auxin response factor 17 (LOC105046697), transcript variant X2, mRNA}	{PF03153:Transcription factor IIA, alpha/beta subunit PF06507:Auxin response factor PF04767:DNA-binding 11 kDa phosphoprotein PF15761:Immortalisation up-regulated protein}	0.035	0.0666667	0.07	0.0366667
i3_LQ_SeedM_c5413/f1p0/3775			B3	http://planttfdb.cbi.pku.edu.cn/family.php?fam=B3		{ONK75991.1; uncharacterized protein A4U43_C03F22700 [Asparagus officinalis]}		{pda:103709162; - - - - -}					0.36	0.216667	0.62	0.406667
i3_LQ_SeedM_c5894/f1p4/3198	i3_LQ_SeedM_c5894/f1p4/3198	C5	B3	http://planttfdb.cbi.pku.edu.cn/family.php?fam=B3	i3_LQ_SeedM_c5894/f1p4/3198	{ONK62557.1; uncharacterized protein A4U43_C07F5330 [Asparagus officinalis]}	{sp|Q6Z3U3|Y7797_ORYSJ; B3 domain-containing protein Os07g0679700 OS=Oryza sativa subsp. japonica GN=Os07g0679700 PE=2 SV=1}	{pda:103702132; - - - - -}		{GO:0003677; DNA binding; molecular_function GO:0005515; protein binding; molecular_function}	{XM_009404132.2; PREDICTED: Musa acuminata subsp. malaccensis B3 domain-containing protein Os07g0679700 (LOC103986203), transcript variant X2, mRNA}	{PF02362:B3 DNA binding domain PF16866:PHD-finger}	2.655	0.913333	3.72667	3.96667
i3_LQ_SeedM_c9064/f1p7/3438	i3_LQ_SeedM_c9064/f1p7/3438	C1	B3	http://planttfdb.cbi.pku.edu.cn/family.php?fam=B3	i3_LQ_SeedM_c9064/f1p7/3438	{ONK75980.1; uncharacterized protein A4U43_C03F22580 [Asparagus officinalis]}	{sp|Q0D5G4|Y7633_ORYSJ; B3 domain-containing protein Os07g0563300 OS=Oryza sativa subsp. japonica GN=Os07g0563300 PE=3 SV=2}	{egu:105032350; - - - - -}		{GO:0003677; DNA binding; molecular_function GO:0035556; intracellular signal transduction; biological_process}	{XM_019846415.1; PREDICTED: Elaeis guineensis B3 domain-containing protein Os07g0563300-like (LOC105032739), transcript variant X2, mRNA}	{PF02362:B3 DNA binding domain PF00130:Phorbol esters/diacylglycerol binding domain (C1 domain)}	0.92	0.133333	1.78667	1.09667
i4_LQ_SeedM_c10418/f1p0/4479	i4_LQ_SeedM_c10418/f1p0/4479	C8	B3	http://planttfdb.cbi.pku.edu.cn/family.php?fam=B3		{XP_019079172.1; PREDICTED: auxin response factor 6 [Vitis vinifera]}	{sp|Q6H6V4|ARFF_ORYSJ; Auxin response factor 6 OS=Oryza sativa subsp. japonica GN=ARF6 PE=1 SV=1}	{vvi:100260866; - - - - -}		{GO:0019082; viral protein processing; biological_process GO:0003677; DNA binding; molecular_function}	{XM_019851339.1; PREDICTED: Elaeis guineensis auxin response factor 17 (LOC105046697), transcript variant X2, mRNA}	{PF04767:DNA-binding 11 kDa phosphoprotein}	0.02	0.233333	0.00666667	0.0133333
i4_LQ_SeedM_c19127/f1p0/4880			B3	http://planttfdb.cbi.pku.edu.cn/family.php?fam=B3		{ONK75991.1; uncharacterized protein A4U43_C03F22700 [Asparagus officinalis]}	{sp|Q8S2E6|Y1235_ORYSJ; B3 domain-containing protein Os01g0723500 OS=Oryza sativa subsp. japonica GN=Os01g0723500 PE=3 SV=1}	{nnu:104595836; - - - - -}		{GO:0003677; DNA binding; molecular_function}		{PF04014:Antidote-toxin recognition MazE, bacterial antitoxin PF02362:B3 DNA binding domain}	1.405	1.06667	1.24667	1.68333
i4_LQ_SeedM_c21445/f1p3/4646			B3	http://planttfdb.cbi.pku.edu.cn/family.php?fam=B3	i4_LQ_SeedM_c21445/f1p3/4646	{XP_008791040.1; PREDICTED: auxin response factor 23-like isoform X2 [Phoenix dactylifera]}	{sp|Q2QQX6|ARFX_ORYSJ; Auxin response factor 24 OS=Oryza sativa subsp. japonica GN=ARF24 PE=2 SV=1}	{pda:103708057; - - - - -}			{XM_019852399.1; PREDICTED: Elaeis guineensis auxin response factor 4-like (LOC105049728), transcript variant X7, mRNA}		1.71	0.546667	1.80333	1.59667
i4_LQ_SeedM_c22888/f1p9/4729	i4_LQ_SeedM_c22888/f1p9/4729	C3	B3	http://planttfdb.cbi.pku.edu.cn/family.php?fam=B3	i4_LQ_SeedM_c22888/f1p9/4729	{XP_008776920.1; PREDICTED: auxin response factor 4-like [Phoenix dactylifera]}	{sp|Q94JM3|ARFB_ARATH; Auxin response factor 2 OS=Arabidopsis thaliana GN=ARF2 PE=1 SV=2}	{pda:103696958; - - - - -}		{GO:0003677; DNA binding; molecular_function GO:0009725; response to hormone stimulus; biological_process GO:0006355; regulation of transcription, DNA-dependent; biological_process GO:0005634; nucleus; cellular_component}	{XM_008792477.2; PREDICTED: Phoenix dactylifera auxin response factor 4-like (LOC103707813), transcript variant X4, mRNA}	{PF06507:Auxin response factor}	0.21	0.00333333	0.316667	0.236667
i4_LQ_SeedM_c6739/f1p1/4474	i4_LQ_SeedM_c6739/f1p1/4474	C10	B3	http://planttfdb.cbi.pku.edu.cn/family.php?fam=B3		{ONK75991.1; uncharacterized protein A4U43_C03F22700 [Asparagus officinalis]}	{sp|Q851V5|Y3216_ORYSJ; Putative B3 domain-containing protein Os03g0621600 OS=Oryza sativa subsp. japonica GN=Os03g0621600 PE=3 SV=1}	{pda:103709162; - - - - -}		{GO:0003677; DNA binding; molecular_function}		{PF04014:Antidote-toxin recognition MazE, bacterial antitoxin PF02362:B3 DNA binding domain}	0.215	0.266667	0.01	0.11
i4_LQ_SeedM_c6813/f1p4/4910	i4_LQ_SeedM_c6813/f1p4/4910	C5	B3	http://planttfdb.cbi.pku.edu.cn/family.php?fam=B3	i4_LQ_SeedM_c6813/f1p4/4910	{XP_008791039.1; PREDICTED: auxin response factor 23-like isoform X1 [Phoenix dactylifera]}	{sp|Q2R3F5|ARFW_ORYSJ; Auxin response factor 23 OS=Oryza sativa subsp. japonica GN=ARF23 PE=1 SV=2}	{pda:103708057; - - - - -}		{GO:0009725; response to hormone stimulus; biological_process GO:0006355; regulation of transcription, DNA-dependent; biological_process GO:0005634; nucleus; cellular_component GO:0003677; DNA binding; molecular_function}	{XM_008792477.2; PREDICTED: Phoenix dactylifera auxin response factor 4-like (LOC103707813), transcript variant X4, mRNA}	{PF06507:Auxin response factor}	0.15	0	0.236667	0.253333
i4_LQ_SeedM_c7966/f1p0/4276	i4_LQ_SeedM_c7966/f1p0/4276	C5	B3	http://planttfdb.cbi.pku.edu.cn/family.php?fam=B3		{ONK68122.1; uncharacterized protein A4U43_C05F7670 [Asparagus officinalis]}	{sp|Q0D9R7|ARFS_ORYSJ; Auxin response factor 19 OS=Oryza sativa subsp. japonica GN=ARF19 PE=2 SV=2}	{sbi:SORBI_10g029130; - - - - -}		{GO:0005515; protein binding; molecular_function GO:0003677; DNA binding; molecular_function GO:0009725; response to hormone stimulus; biological_process GO:0006355; regulation of transcription, DNA-dependent; biological_process GO:0005634; nucleus; cellular_component}	{XM_010928881.2; PREDICTED: Elaeis guineensis auxin response factor 19-like (LOC105049281), mRNA}	{PF00564:PB1 domain PF06507:Auxin response factor}	1.545	0.09	1.55333	4.32
i4_LQ_SeedM_c9524/f1p0/4765			B3	http://planttfdb.cbi.pku.edu.cn/family.php?fam=B3		{ONK68122.1; uncharacterized protein A4U43_C05F7670 [Asparagus officinalis]}	{sp|Q0D9R7|ARFS_ORYSJ; Auxin response factor 19 OS=Oryza sativa subsp. japonica GN=ARF19 PE=2 SV=2}	{sbi:SORBI_10g029130; - - - - -}		{GO:0005634; nucleus; cellular_component GO:0006355; regulation of transcription, DNA-dependent; biological_process GO:0009725; response to hormone stimulus; biological_process GO:0003677; DNA binding; molecular_function}	{XM_008799942.2; PREDICTED: Phoenix dactylifera auxin response factor 19-like (LOC103713126), transcript variant X2, mRNA}	{PF06507:Auxin response factor}	1.28	0.836667	0.546667	0.73
i4_LQ_SeedM_c9980/f1p0/4744			B3	http://planttfdb.cbi.pku.edu.cn/family.php?fam=B3	i4_LQ_SeedM_c9980/f1p0/4744	{XP_010942378.1; PREDICTED: auxin response factor 23-like [Elaeis guineensis]}	{sp|Q94JM3|ARFB_ARATH; Auxin response factor 2 OS=Arabidopsis thaliana GN=ARF2 PE=1 SV=2}	{nnu:104591844; - - - - -}			{XM_008792477.2; PREDICTED: Phoenix dactylifera auxin response factor 4-like (LOC103707813), transcript variant X4, mRNA}		0.12	0.0666667	0.14	0.123333
i5_LQ_SeedM_c10626/f1p9/5388			B3	http://planttfdb.cbi.pku.edu.cn/family.php?fam=B3		{ONK66061.1; uncharacterized protein A4U43_C06F3760 [Asparagus officinalis]}	{sp|A2YAA5|ARFP_ORYSI; Auxin response factor 16 OS=Oryza sativa subsp. indica GN=ARF16 PE=2 SV=1}	{egu:105042031; - - - - -}		{GO:0005515; protein binding; molecular_function}	{XM_010919135.2; PREDICTED: Elaeis guineensis auxin response factor 16 (LOC105042031), mRNA}	{PF00564:PB1 domain}	0.955	0.85	1.03667	1.19333
i5_LQ_SeedM_c10762/f1p19/5918			B3	http://planttfdb.cbi.pku.edu.cn/family.php?fam=B3		{ONK65181.1; uncharacterized protein A4U43_C07F34520 [Asparagus officinalis]}	{sp|Q9ZTX8|ARFF_ARATH; Auxin response factor 6 OS=Arabidopsis thaliana GN=ARF6 PE=1 SV=2}	{egu:105058805; - - - - -}			{XM_010910432.2; PREDICTED: Elaeis guineensis auxin response factor 17-like (LOC105035043), mRNA}		0.02	0.0266667	0.02	0.00333333
i5_LQ_SeedM_c11863/f1p0/5026	i5_LQ_SeedM_c11863/f1p0/5026	C1	B3	http://planttfdb.cbi.pku.edu.cn/family.php?fam=B3		{XP_018808114.1; PREDICTED: B3 domain-containing protein At3g19184-like [Juglans regia]}	{sp|Q69V36|Y6944_ORYSJ; B3 domain-containing protein Os06g0194400 OS=Oryza sativa subsp. japonica GN=Os06g0194400 PE=2 SV=1}	{fve:101307953; - - - - -}		{GO:0030176; integral to endoplasmic reticulum membrane; cellular_component GO:2001256; NA GO:0003677; DNA binding; molecular_function}		{PF06682:SOCE-associated regulatory factor of calcium homoeostasis PF02362:B3 DNA binding domain}	0.15	0	0.35	0.183333
i5_LQ_SeedM_c3082/f1p5/5222			B3	http://planttfdb.cbi.pku.edu.cn/family.php?fam=B3	i5_LQ_SeedM_c3082/f1p5/5222	{ONK62557.1; uncharacterized protein A4U43_C07F5330 [Asparagus officinalis]}	{sp|Q6Z3U3|Y7797_ORYSJ; B3 domain-containing protein Os07g0679700 OS=Oryza sativa subsp. japonica GN=Os07g0679700 PE=2 SV=1}	{nnu:104593767; - - - - -}			{XM_016328602.1; PREDICTED: Arachis ipaensis B3 domain-containing transcription repressor VAL2 (LOC107625868), transcript variant X3, mRNA}		0.11	0.116667	0.276667	0.27
i5_LQ_SeedM_c3612/f1p20/5217			B3	http://planttfdb.cbi.pku.edu.cn/family.php?fam=B3		{XP_018808114.1; PREDICTED: B3 domain-containing protein At3g19184-like [Juglans regia]}	{sp|Q69V36|Y6944_ORYSJ; B3 domain-containing protein Os06g0194400 OS=Oryza sativa subsp. japonica GN=Os06g0194400 PE=2 SV=1}	{fve:101307953; - - - - -}					0.185	0.223333	0.413333	0.243333
i7_LQ_SeedM_c427/f1p0/7844			B3	http://planttfdb.cbi.pku.edu.cn/family.php?fam=B3	i7_LQ_SeedM_c427/f1p0/7844	{NP_001275789.1; auxin-response factor [Citrus sinensis]}	{sp|Q94JM3|ARFB_ARATH; Auxin response factor 2 OS=Arabidopsis thaliana GN=ARF2 PE=1 SV=2}	{nnu:104592764; - - - - -}			{XM_008778705.1; PREDICTED: Phoenix dactylifera auxin response factor 4-like (LOC103696958), transcript variant X2, mRNA}		0.23	0.0733333	0.123333	0.13
i2_HQ_SeedM_c1125/f15p7/2941			B3-ARF	--		{ONK77379.1; uncharacterized protein A4U43_C02F5910 [Asparagus officinalis]}	{sp|Q6YVY0|ARFG_ORYSJ; Auxin response factor 7 OS=Oryza sativa subsp. japonica GN=ARF7 PE=2 SV=1}	{pda:103704796; K14486 K14486, ARF auxin response factor - ko04075; Environmental Information Processing; Signal transduction; Plant hormone signal transduction}		{GO:0003677; DNA binding; molecular_function GO:0009725; response to hormone stimulus; biological_process GO:0005634; nucleus; cellular_component GO:0006355; regulation of transcription, DNA-dependent; biological_process}	{XM_010932243.2; PREDICTED: Elaeis guineensis auxin response factor 7-like (LOC105051690), transcript variant X5, mRNA}	{PF02362:B3 DNA binding domain PF06507:Auxin response factor}	7.97	10.1767	9.25333	14.4033
i2_HQ_SeedM_c2180/f5p2/2748			B3-ARF	--		{ONK69243.1; uncharacterized protein A4U43_C05F20820 [Asparagus officinalis]}	{sp|Q6YVY0|ARFG_ORYSJ; Auxin response factor 7 OS=Oryza sativa subsp. japonica GN=ARF7 PE=2 SV=1}	{egu:105038157; - - - - -}		{GO:0009725; response to hormone stimulus; biological_process GO:0006355; regulation of transcription, DNA-dependent; biological_process GO:0005634; nucleus; cellular_component GO:0003677; DNA binding; molecular_function}	{XM_019851271.1; PREDICTED: Elaeis guineensis auxin response factor 11 (LOC105038157), transcript variant X2, mRNA}	{PF02362:B3 DNA binding domain PF06507:Auxin response factor}	4.945	8.12667	6.18	6.25667
i2_LQ_SeedM_c11251/f2p6/3111			B3-ARF	--		{ONK70673.1; uncharacterized protein A4U43_C04F320 [Asparagus officinalis]}	{sp|Q653H7|ARFR_ORYSJ; Auxin response factor 18 OS=Oryza sativa subsp. japonica GN=ARF18 PE=2 SV=1}	{pda:103708418; - - - - -}		{GO:0009725; response to hormone stimulus; biological_process GO:0005634; nucleus; cellular_component GO:0006355; regulation of transcription, DNA-dependent; biological_process GO:0003677; DNA binding; molecular_function}	{XM_010936034.2; PREDICTED: Elaeis guineensis auxin response factor 18-like (LOC105054508), mRNA}	{PF02362:B3 DNA binding domain PF06507:Auxin response factor}	1.1	1.11333	0.913333	1.23333
i2_LQ_SeedM_c12332/f1p3/2808			B3-ARF	--		{ONK77379.1; uncharacterized protein A4U43_C02F5910 [Asparagus officinalis]}	{sp|Q6YVY0|ARFG_ORYSJ; Auxin response factor 7 OS=Oryza sativa subsp. japonica GN=ARF7 PE=2 SV=1}	{pda:103704796; K14486 K14486, ARF auxin response factor - ko04075; Environmental Information Processing; Signal transduction; Plant hormone signal transduction}		{GO:0003677; DNA binding; molecular_function GO:0009725; response to hormone stimulus; biological_process GO:0006355; regulation of transcription, DNA-dependent; biological_process GO:0005634; nucleus; cellular_component}	{XM_010932243.2; PREDICTED: Elaeis guineensis auxin response factor 7-like (LOC105051690), transcript variant X5, mRNA}	{PF06507:Auxin response factor PF02362:B3 DNA binding domain}	1.14	0.716667	0.873333	1.53333
i2_LQ_SeedM_c13086/f1p15/2967	i2_LQ_SeedM_c13086/f1p15/2967	C5	B3-ARF	--	i2_LQ_SeedM_c13086/f1p15/2967	{XP_010942378.1; PREDICTED: auxin response factor 23-like [Elaeis guineensis]}	{sp|Q94JM3|ARFB_ARATH; Auxin response factor 2 OS=Arabidopsis thaliana GN=ARF2 PE=1 SV=2}	{pda:103708057; - - - - -}		{GO:0005634; nucleus; cellular_component GO:0006355; regulation of transcription, DNA-dependent; biological_process GO:0009725; response to hormone stimulus; biological_process GO:0003677; DNA binding; molecular_function}	{XM_010928557.2; PREDICTED: Elaeis guineensis auxin response factor 4-like (LOC105049021), transcript variant X2, mRNA}	{PF02362:B3 DNA binding domain PF06507:Auxin response factor}	2.85	0.483333	4.95333	7.05667
i2_LQ_SeedM_c13454/f1p2/2792	i2_LQ_SeedM_c13454/f1p2/2792	C7	B3-ARF	--		{ONK69243.1; uncharacterized protein A4U43_C05F20820 [Asparagus officinalis]}	{sp|Q9XED8|ARFI_ARATH; Auxin response factor 9 OS=Arabidopsis thaliana GN=ARF9 PE=1 SV=1}	{egu:105038157; - - - - -}		{GO:0003677; DNA binding; molecular_function GO:0009725; response to hormone stimulus; biological_process GO:0005634; nucleus; cellular_component GO:0006355; regulation of transcription, DNA-dependent; biological_process}	{XM_019851271.1; PREDICTED: Elaeis guineensis auxin response factor 11 (LOC105038157), transcript variant X2, mRNA}	{PF02362:B3 DNA binding domain PF06507:Auxin response factor}	1.355	3.03333	2.24	1.28333
i2_LQ_SeedM_c19815/f1p12/2941			B3-ARF	--		{XP_010275911.1; PREDICTED: auxin response factor 6-like isoform X2 [Nelumbo nucifera]}	{sp|Q9ZTX8|ARFF_ARATH; Auxin response factor 6 OS=Arabidopsis thaliana GN=ARF6 PE=1 SV=2}	{egu:105058805; - - - - -}		{GO:0009725; response to hormone stimulus; biological_process GO:0006355; regulation of transcription, DNA-dependent; biological_process GO:0005634; nucleus; cellular_component GO:0019082; viral protein processing; biological_process GO:0003677; DNA binding; molecular_function}	{XM_019851339.1; PREDICTED: Elaeis guineensis auxin response factor 17 (LOC105046697), transcript variant X2, mRNA}	{PF06507:Auxin response factor PF04767:DNA-binding 11 kDa phosphoprotein PF02362:B3 DNA binding domain}	2.19	5.93667	6.51667	4.33667
i2_LQ_SeedM_c2385/f4p6/2815			B3-ARF	--		{ONK70673.1; uncharacterized protein A4U43_C04F320 [Asparagus officinalis]}	{sp|Q653H7|ARFR_ORYSJ; Auxin response factor 18 OS=Oryza sativa subsp. japonica GN=ARF18 PE=2 SV=1}	{pda:103708418; - - - - -}		{GO:0006355; regulation of transcription, DNA-dependent; biological_process GO:0005634; nucleus; cellular_component GO:0009725; response to hormone stimulus; biological_process GO:0003677; DNA binding; molecular_function}	{XM_017842004.1; PREDICTED: Phoenix dactylifera auxin response factor 18-like (LOC103703960), transcript variant X5, mRNA}	{PF06507:Auxin response factor PF02362:B3 DNA binding domain}	4.665	6.51333	14.0067	9.63333
i2_LQ_SeedM_c25952/f1p5/3045	i2_LQ_SeedM_c25952/f1p5/3045	C8	B3-ARF	--	i2_LQ_SeedM_c25952/f1p5/3045	{XP_008791039.1; PREDICTED: auxin response factor 23-like isoform X1 [Phoenix dactylifera]}	{sp|Q94JM3|ARFB_ARATH; Auxin response factor 2 OS=Arabidopsis thaliana GN=ARF2 PE=1 SV=2}	{pda:103708057; - - - - -}		{GO:0003677; DNA binding; molecular_function GO:0009725; response to hormone stimulus; biological_process GO:0005634; nucleus; cellular_component GO:0006355; regulation of transcription, DNA-dependent; biological_process}	{XM_008778705.1; PREDICTED: Phoenix dactylifera auxin response factor 4-like (LOC103696958), transcript variant X2, mRNA}	{PF02362:B3 DNA binding domain PF06507:Auxin response factor}	1.015	4.98	3.38	3.65667
i2_LQ_SeedM_c25985/f1p8/2903	i2_LQ_SeedM_c25985/f1p8/2903	C5	B3-ARF	--		{ONK70039.1; uncharacterized protein A4U43_C05F29620 [Asparagus officinalis]}	{sp|Q8S985|ARFO_ORYSJ; Auxin response factor 15 OS=Oryza sativa subsp. japonica GN=ARF15 PE=2 SV=1}	{egu:105043422; K14486 K14486, ARF auxin response factor - ko04075; Environmental Information Processing; Signal transduction; Plant hormone signal transduction}		{GO:0003677; DNA binding; molecular_function GO:0005634; nucleus; cellular_component GO:0006355; regulation of transcription, DNA-dependent; biological_process GO:0009725; response to hormone stimulus; biological_process}	{XM_008800048.2; PREDICTED: Phoenix dactylifera auxin response factor 15-like (LOC103713207), transcript variant X4, mRNA}	{PF02362:B3 DNA binding domain PF06507:Auxin response factor}	5.435	0.983333	3.64667	4.73333
i2_LQ_SeedM_c27404/f1p20/3396			B3-ARF	--	i2_LQ_SeedM_c27404/f1p20/3396	{XP_008776920.1; PREDICTED: auxin response factor 4-like [Phoenix dactylifera]}	{sp|Q94JM3|ARFB_ARATH; Auxin response factor 2 OS=Arabidopsis thaliana GN=ARF2 PE=1 SV=2}	{pda:103696958; - - - - -}		{GO:0003677; DNA binding; molecular_function GO:0009725; response to hormone stimulus; biological_process GO:0006355; regulation of transcription, DNA-dependent; biological_process GO:0005634; nucleus; cellular_component}	{XM_008778705.1; PREDICTED: Phoenix dactylifera auxin response factor 4-like (LOC103696958), transcript variant X2, mRNA}	{PF06507:Auxin response factor PF02362:B3 DNA binding domain}	0.06	0.05	0.0733333	0.08
i2_LQ_SeedM_c33777/f1p9/2716	i2_LQ_SeedM_c33777/f1p9/2716	C7	B3-ARF	--	i2_LQ_SeedM_c33777/f1p9/2716	{XP_010942378.1; PREDICTED: auxin response factor 23-like [Elaeis guineensis]}	{sp|Q94JM3|ARFB_ARATH; Auxin response factor 2 OS=Arabidopsis thaliana GN=ARF2 PE=1 SV=2}	{pda:103708057; - - - - -}		{GO:0003677; DNA binding; molecular_function GO:0005634; nucleus; cellular_component GO:0006355; regulation of transcription, DNA-dependent; biological_process GO:0009725; response to hormone stimulus; biological_process}	{XM_008778705.1; PREDICTED: Phoenix dactylifera auxin response factor 4-like (LOC103696958), transcript variant X2, mRNA}	{PF06507:Auxin response factor PF02362:B3 DNA binding domain}	0	2.03333	3.82667	1.52
i2_LQ_SeedM_c35390/f1p1/2183			B3-ARF	--		{XP_008785886.1; PREDICTED: auxin response factor 17-like [Phoenix dactylifera]}	{sp|Q84WU6|ARFQ_ARATH; Auxin response factor 17 OS=Arabidopsis thaliana GN=ARF17 PE=2 SV=1}	{pda:103704396; - - - - -}		{GO:0005634; nucleus; cellular_component GO:0006355; regulation of transcription, DNA-dependent; biological_process GO:0009725; response to hormone stimulus; biological_process GO:0003677; DNA binding; molecular_function}	{XM_004497453.2; PREDICTED: Cicer arietinum auxin response factor 18-like (LOC101505543), mRNA}	{PF02362:B3 DNA binding domain PF06507:Auxin response factor}	2.425	2.94	2.04333	1.97333
i2_LQ_SeedM_c38222/f1p2/2866			B3-ARF	--		{ONK69243.1; uncharacterized protein A4U43_C05F20820 [Asparagus officinalis]}	{sp|Q9XED8|ARFI_ARATH; Auxin response factor 9 OS=Arabidopsis thaliana GN=ARF9 PE=1 SV=1}	{egu:105038157; - - - - -}		{GO:0005634; nucleus; cellular_component GO:0006355; regulation of transcription, DNA-dependent; biological_process GO:0009725; response to hormone stimulus; biological_process GO:0003677; DNA binding; molecular_function}	{XM_019851271.1; PREDICTED: Elaeis guineensis auxin response factor 11 (LOC105038157), transcript variant X2, mRNA}	{PF06507:Auxin response factor PF02362:B3 DNA binding domain}	6.01	1.08	4.16	4.21333
i2_LQ_SeedM_c40529/f1p10/2957			B3-ARF	--	i2_LQ_SeedM_c40529/f1p10/2957	{XP_008791039.1; PREDICTED: auxin response factor 23-like isoform X1 [Phoenix dactylifera]}	{sp|Q2QQX6|ARFX_ORYSJ; Auxin response factor 24 OS=Oryza sativa subsp. japonica GN=ARF24 PE=2 SV=1}	{pda:103708057; - - - - -}		{GO:0005634; nucleus; cellular_component GO:0006355; regulation of transcription, DNA-dependent; biological_process GO:0009725; response to hormone stimulus; biological_process GO:0003677; DNA binding; molecular_function}	{XM_010928557.2; PREDICTED: Elaeis guineensis auxin response factor 4-like (LOC105049021), transcript variant X2, mRNA}	{PF02362:B3 DNA binding domain PF06507:Auxin response factor}	0.225	0.943333	0.73	0.576667
i2_LQ_SeedM_c42432/f1p9/2669	i2_LQ_SeedM_c42432/f1p9/2669	C5	B3-ARF	--		{ONK77379.1; uncharacterized protein A4U43_C02F5910 [Asparagus officinalis]}	{sp|Q6YVY0|ARFG_ORYSJ; Auxin response factor 7 OS=Oryza sativa subsp. japonica GN=ARF7 PE=2 SV=1}	{pda:103704796; K14486 K14486, ARF auxin response factor - ko04075; Environmental Information Processing; Signal transduction; Plant hormone signal transduction}		{GO:0003677; DNA binding; molecular_function GO:0006355; regulation of transcription, DNA-dependent; biological_process GO:0005634; nucleus; cellular_component GO:0009725; response to hormone stimulus; biological_process}	{XM_010932243.2; PREDICTED: Elaeis guineensis auxin response factor 7-like (LOC105051690), transcript variant X5, mRNA}	{PF06507:Auxin response factor PF02362:B3 DNA binding domain}	4.94	1.53333	1.56333	7.96667
i2_LQ_SeedM_c50795/f1p1/2886	i2_LQ_SeedM_c50795/f1p1/2886	C2	B3-ARF	--		{ONK57203.1; uncharacterized protein A4U43_C10F17660 [Asparagus officinalis]}	{sp|Q258Y5|ARFL_ORYSI; Auxin response factor 12 OS=Oryza sativa subsp. indica GN=ARF12 PE=3 SV=1}	{pda:103723789; - - - - -}		{GO:0003677; DNA binding; molecular_function GO:0006355; regulation of transcription, DNA-dependent; biological_process GO:0005634; nucleus; cellular_component GO:0009725; response to hormone stimulus; biological_process}	{XM_017845264.1; PREDICTED: Phoenix dactylifera auxin response factor 12-like (LOC103717500), transcript variant X5, mRNA}	{PF06507:Auxin response factor}	0.215	0.116667	0.876667	0.3
i2_LQ_SeedM_c53207/f1p1/2464	i2_LQ_SeedM_c53207/f1p1/2464	C9	B3-ARF	--		{ONK57203.1; uncharacterized protein A4U43_C10F17660 [Asparagus officinalis]}	{sp|Q258Y5|ARFL_ORYSI; Auxin response factor 12 OS=Oryza sativa subsp. indica GN=ARF12 PE=3 SV=1}	{pda:103723789; - - - - -}		{GO:0003677; DNA binding; molecular_function GO:0009725; response to hormone stimulus; biological_process GO:0005634; nucleus; cellular_component GO:0006355; regulation of transcription, DNA-dependent; biological_process}	{XM_008814827.1; PREDICTED: Phoenix dactylifera auxin response factor 12-like (LOC103723789), transcript variant X1, mRNA}	{PF06507:Auxin response factor PF02362:B3 DNA binding domain}	0.92	2.74	0.223333	0.4
i2_LQ_SeedM_c5350/f1p6/3000			B3-ARF	--		{ONK70673.1; uncharacterized protein A4U43_C04F320 [Asparagus officinalis]}	{sp|Q653H7|ARFR_ORYSJ; Auxin response factor 18 OS=Oryza sativa subsp. japonica GN=ARF18 PE=2 SV=1}	{pda:103708418; - - - - -}		{GO:0003677; DNA binding; molecular_function GO:0009725; response to hormone stimulus; biological_process GO:0006355; regulation of transcription, DNA-dependent; biological_process GO:0005634; nucleus; cellular_component}	{XM_017842004.1; PREDICTED: Phoenix dactylifera auxin response factor 18-like (LOC103703960), transcript variant X5, mRNA}	{PF02362:B3 DNA binding domain PF06507:Auxin response factor}	4.27	5.47	4.52667	4.44333
i2_LQ_SeedM_c56831/f1p1/2145			B3-ARF	--		{ONK70995.1; uncharacterized protein A4U43_C04F3640 [Asparagus officinalis]}	{sp|Q84WU6|ARFQ_ARATH; Auxin response factor 17 OS=Arabidopsis thaliana GN=ARF17 PE=2 SV=1}	{pda:103704396; - - - - -}		{GO:0009725; response to hormone stimulus; biological_process GO:0005634; nucleus; cellular_component GO:0006355; regulation of transcription, DNA-dependent; biological_process GO:0003677; DNA binding; molecular_function}	{XM_010913753.2; PREDICTED: Elaeis guineensis auxin response factor 17-like (LOC105038065), mRNA}	{PF06507:Auxin response factor PF02362:B3 DNA binding domain}	6.06	5.58	11.27	5.57667
i2_LQ_SeedM_c57570/f1p2/2820			B3-ARF	--		{ONK69243.1; uncharacterized protein A4U43_C05F20820 [Asparagus officinalis]}	{sp|Q9XED8|ARFI_ARATH; Auxin response factor 9 OS=Arabidopsis thaliana GN=ARF9 PE=1 SV=1}	{egu:105038157; - - - - -}		{GO:0003677; DNA binding; molecular_function GO:0009725; response to hormone stimulus; biological_process GO:0006355; regulation of transcription, DNA-dependent; biological_process GO:0005634; nucleus; cellular_component}	{XM_009388370.2; PREDICTED: Musa acuminata subsp. malaccensis auxin response factor 9 (LOC103973725), transcript variant X3, mRNA}	{PF06507:Auxin response factor PF02362:B3 DNA binding domain}	5.91	2.72667	7.55333	7.83667
i2_LQ_SeedM_c58589/f1p17/2998			B3-ARF	--	i2_LQ_SeedM_c58589/f1p17/2998	{XP_010942378.1; PREDICTED: auxin response factor 23-like [Elaeis guineensis]}	{sp|Q94JM3|ARFB_ARATH; Auxin response factor 2 OS=Arabidopsis thaliana GN=ARF2 PE=1 SV=2}	{pda:103708057; - - - - -}		{GO:0009725; response to hormone stimulus; biological_process GO:0006355; regulation of transcription, DNA-dependent; biological_process GO:0005634; nucleus; cellular_component GO:0003677; DNA binding; molecular_function}	{XM_008778705.1; PREDICTED: Phoenix dactylifera auxin response factor 4-like (LOC103696958), transcript variant X2, mRNA}	{PF02362:B3 DNA binding domain PF06507:Auxin response factor}	16.645	17.91	43.0767	26.9267
i2_LQ_SeedM_c61235/f1p8/2872	i2_LQ_SeedM_c61235/f1p8/2872	C8	B3-ARF	--		{ONK70039.1; uncharacterized protein A4U43_C05F29620 [Asparagus officinalis]}	{sp|Q8S985|ARFO_ORYSJ; Auxin response factor 15 OS=Oryza sativa subsp. japonica GN=ARF15 PE=2 SV=1}	{egu:105043422; K14486 K14486, ARF auxin response factor - ko04075; Environmental Information Processing; Signal transduction; Plant hormone signal transduction}		{GO:0005634; nucleus; cellular_component GO:0006355; regulation of transcription, DNA-dependent; biological_process GO:0009725; response to hormone stimulus; biological_process GO:0003677; DNA binding; molecular_function}	{XM_008800048.2; PREDICTED: Phoenix dactylifera auxin response factor 15-like (LOC103713207), transcript variant X4, mRNA}	{PF02362:B3 DNA binding domain PF06507:Auxin response factor}	0.315	0.863333	0.26	0.23
i2_LQ_SeedM_c65035/f1p7/2794			B3-ARF	--	i2_LQ_SeedM_c65035/f1p7/2794	{XP_008791039.1; PREDICTED: auxin response factor 23-like isoform X1 [Phoenix dactylifera]}	{sp|Q94JM3|ARFB_ARATH; Auxin response factor 2 OS=Arabidopsis thaliana GN=ARF2 PE=1 SV=2}	{pda:103708057; - - - - -}		{GO:0003677; DNA binding; molecular_function GO:0006355; regulation of transcription, DNA-dependent; biological_process GO:0005634; nucleus; cellular_component GO:0009725; response to hormone stimulus; biological_process}	{XM_008778705.1; PREDICTED: Phoenix dactylifera auxin response factor 4-like (LOC103696958), transcript variant X2, mRNA}	{PF06507:Auxin response factor PF02362:B3 DNA binding domain}	0.025	0.0233333	0.0333333	0.1
i2_LQ_SeedM_c67345/f1p7/2943	i2_LQ_SeedM_c67345/f1p7/2943	C5	B3-ARF	--		{ONK77379.1; uncharacterized protein A4U43_C02F5910 [Asparagus officinalis]}	{sp|Q6YVY0|ARFG_ORYSJ; Auxin response factor 7 OS=Oryza sativa subsp. japonica GN=ARF7 PE=2 SV=1}	{pda:103704796; K14486 K14486, ARF auxin response factor - ko04075; Environmental Information Processing; Signal transduction; Plant hormone signal transduction}		{GO:0009725; response to hormone stimulus; biological_process GO:0005634; nucleus; cellular_component GO:0006355; regulation of transcription, DNA-dependent; biological_process GO:0003677; DNA binding; molecular_function}	{XM_010932243.2; PREDICTED: Elaeis guineensis auxin response factor 7-like (LOC105051690), transcript variant X5, mRNA}	{PF02362:B3 DNA binding domain PF06507:Auxin response factor}	8.91	2.10667	3.94333	7.8
i2_LQ_SeedM_c68333/f1p1/2933	i2_LQ_SeedM_c68333/f1p1/2933	C3	B3-ARF	--		{ONK57203.1; uncharacterized protein A4U43_C10F17660 [Asparagus officinalis]}	{sp|Q258Y5|ARFL_ORYSI; Auxin response factor 12 OS=Oryza sativa subsp. indica GN=ARF12 PE=3 SV=1}	{pda:103723789; - - - - -}		{GO:0009725; response to hormone stimulus; biological_process GO:0006355; regulation of transcription, DNA-dependent; biological_process GO:0005634; nucleus; cellular_component GO:0005515; protein binding; molecular_function GO:0097367; NA GO:1901135; NA GO:0003677; DNA binding; molecular_function}	{XM_017845264.1; PREDICTED: Phoenix dactylifera auxin response factor 12-like (LOC103717500), transcript variant X5, mRNA}	{PF00564:PB1 domain PF06507:Auxin response factor PF13580:SIS domain PF02362:B3 DNA binding domain}	1.22	0.183333	2.51	1.85333
i2_LQ_SeedM_c68958/f1p2/2814			B3-ARF	--		{ONK69243.1; uncharacterized protein A4U43_C05F20820 [Asparagus officinalis]}	{sp|Q9XED8|ARFI_ARATH; Auxin response factor 9 OS=Arabidopsis thaliana GN=ARF9 PE=1 SV=1}	{egu:105038157; - - - - -}		{GO:0005634; nucleus; cellular_component GO:0006355; regulation of transcription, DNA-dependent; biological_process GO:0009725; response to hormone stimulus; biological_process GO:0003677; DNA binding; molecular_function}	{XM_019851271.1; PREDICTED: Elaeis guineensis auxin response factor 11 (LOC105038157), transcript variant X2, mRNA}	{PF06507:Auxin response factor PF02362:B3 DNA binding domain}	2.24	1.00667	3.17333	1.98
i2_LQ_SeedM_c69099/f1p8/2967	i2_LQ_SeedM_c69099/f1p8/2967	C10	B3-ARF	--		{ONK70039.1; uncharacterized protein A4U43_C05F29620 [Asparagus officinalis]}	{sp|Q8S985|ARFO_ORYSJ; Auxin response factor 15 OS=Oryza sativa subsp. japonica GN=ARF15 PE=2 SV=1}	{egu:105043422; K14486 K14486, ARF auxin response factor - ko04075; Environmental Information Processing; Signal transduction; Plant hormone signal transduction}		{GO:0003677; DNA binding; molecular_function GO:0009725; response to hormone stimulus; biological_process GO:0005634; nucleus; cellular_component GO:0006355; regulation of transcription, DNA-dependent; biological_process}	{XM_008800048.2; PREDICTED: Phoenix dactylifera auxin response factor 15-like (LOC103713207), transcript variant X4, mRNA}	{PF02362:B3 DNA binding domain PF06507:Auxin response factor}	1.075	0.926667	0.293333	0.8
i2_LQ_SeedM_c7285/f1p9/2932			B3-ARF	--	i2_LQ_SeedM_c7285/f1p9/2932	{XP_010942378.1; PREDICTED: auxin response factor 23-like [Elaeis guineensis]}	{sp|Q94JM3|ARFB_ARATH; Auxin response factor 2 OS=Arabidopsis thaliana GN=ARF2 PE=1 SV=2}	{pda:103708057; - - - - -}		{GO:0003677; DNA binding; molecular_function GO:0005634; nucleus; cellular_component GO:0006355; regulation of transcription, DNA-dependent; biological_process GO:0009725; response to hormone stimulus; biological_process}	{XM_008778705.1; PREDICTED: Phoenix dactylifera auxin response factor 4-like (LOC103696958), transcript variant X2, mRNA}	{PF02362:B3 DNA binding domain PF06507:Auxin response factor}	0.17	0	0.0466667	0
i3_HQ_SeedM_c1064/f7p0/4004			B3-ARF	--		{XP_010927183.1; PREDICTED: auxin response factor 19-like [Elaeis guineensis]}	{sp|Q0D9R7|ARFS_ORYSJ; Auxin response factor 19 OS=Oryza sativa subsp. japonica GN=ARF19 PE=2 SV=2}	{nnu:104599195; - - - - -}		{GO:0006355; regulation of transcription, DNA-dependent; biological_process GO:0005634; nucleus; cellular_component GO:0009725; response to hormone stimulus; biological_process GO:0003677; DNA binding; molecular_function}	{XM_008799942.2; PREDICTED: Phoenix dactylifera auxin response factor 19-like (LOC103713126), transcript variant X2, mRNA}	{PF06507:Auxin response factor PF02362:B3 DNA binding domain}	3.915	3.49333	3.98	5.77667
i3_HQ_SeedM_c1248/f4p9/3642	i3_HQ_SeedM_c1248/f4p9/3642	C3	B3-ARF	--	i3_HQ_SeedM_c1248/f4p9/3642	{XP_010942378.1; PREDICTED: auxin response factor 23-like [Elaeis guineensis]}	{sp|Q94JM3|ARFB_ARATH; Auxin response factor 2 OS=Arabidopsis thaliana GN=ARF2 PE=1 SV=2}	{pda:103708057; - - - - -}		{GO:0003677; DNA binding; molecular_function GO:0009725; response to hormone stimulus; biological_process GO:0005634; nucleus; cellular_component GO:0006355; regulation of transcription, DNA-dependent; biological_process}	{XM_008778705.1; PREDICTED: Phoenix dactylifera auxin response factor 4-like (LOC103696958), transcript variant X2, mRNA}	{PF06507:Auxin response factor PF02362:B3 DNA binding domain}	3.235	1	9.27333	8.46
i3_HQ_SeedM_c1499/f7p0/3114			B3-ARF	--	i3_HQ_SeedM_c1499/f7p0/3114	{XP_010250544.1; PREDICTED: auxin response factor 2 isoform X1 [Nelumbo nucifera]}	{sp|Q94JM3|ARFB_ARATH; Auxin response factor 2 OS=Arabidopsis thaliana GN=ARF2 PE=1 SV=2}	{nnu:104592764; - - - - -}			{XM_010928557.2; PREDICTED: Elaeis guineensis auxin response factor 4-like (LOC105049021), transcript variant X2, mRNA}		8.295	6.83333	10.0167	11.2167
i3_HQ_SeedM_c1737/f2p0/4111			B3-ARF	--		{XP_010275911.1; PREDICTED: auxin response factor 6-like isoform X2 [Nelumbo nucifera]}	{sp|Q9ZTX8|ARFF_ARATH; Auxin response factor 6 OS=Arabidopsis thaliana GN=ARF6 PE=1 SV=2}	{vvi:100242923; - - - - -}		{GO:0005634; nucleus; cellular_component GO:0006355; regulation of transcription, DNA-dependent; biological_process GO:0009725; response to hormone stimulus; biological_process GO:0003677; DNA binding; molecular_function GO:0019082; viral protein processing; biological_process}	{XM_019851339.1; PREDICTED: Elaeis guineensis auxin response factor 17 (LOC105046697), transcript variant X2, mRNA}	{PF02362:B3 DNA binding domain PF06507:Auxin response factor PF04767:DNA-binding 11 kDa phosphoprotein}	3.405	6.01	8.35667	5.62
i3_HQ_SeedM_c17466/f2p2/3841	i3_HQ_SeedM_c17466/f2p2/3841	C1	B3-ARF	--	i3_HQ_SeedM_c17466/f2p2/3841	{XP_010942378.1; PREDICTED: auxin response factor 23-like [Elaeis guineensis]}	{sp|Q94JM3|ARFB_ARATH; Auxin response factor 2 OS=Arabidopsis thaliana GN=ARF2 PE=1 SV=2}	{pda:103708057; - - - - -}		{GO:0003677; DNA binding; molecular_function GO:0005634; nucleus; cellular_component GO:0006355; regulation of transcription, DNA-dependent; biological_process GO:0009725; response to hormone stimulus; biological_process}	{XM_008778705.1; PREDICTED: Phoenix dactylifera auxin response factor 4-like (LOC103696958), transcript variant X2, mRNA}	{PF02362:B3 DNA binding domain PF06507:Auxin response factor}	1.065	0.0266667	4.51	1.19333
i3_HQ_SeedM_c1768/f5p0/4021	i3_HQ_SeedM_c1768/f5p0/4021	C2	B3-ARF	--		{ONK64884.1; uncharacterized protein A4U43_C07F31010 [Asparagus officinalis]}	{sp|Q01K26|ARFK_ORYSI; Auxin response factor 11 OS=Oryza sativa subsp. indica GN=ARF11 PE=3 SV=2}	{mus:103993102; K14486 K14486, ARF auxin response factor - ko04075; Environmental Information Processing; Signal transduction; Plant hormone signal transduction}		{GO:0009725; response to hormone stimulus; biological_process GO:0006355; regulation of transcription, DNA-dependent; biological_process GO:0005634; nucleus; cellular_component GO:0003677; DNA binding; molecular_function}	{XM_010936223.2; PREDICTED: Elaeis guineensis auxin response factor 11 (LOC105054653), mRNA}	{PF06507:Auxin response factor PF02362:B3 DNA binding domain}	0.45	0.45	3.05667	1.03667
i3_HQ_SeedM_c1981/f3p0/3548			B3-ARF	--		{XP_010917437.2; PREDICTED: LOW QUALITY PROTEIN: auxin response factor 16 [Elaeis guineensis]}	{sp|A3B9A0|ARFP_ORYSJ; Auxin response factor 16 OS=Oryza sativa subsp. japonica GN=ARF16 PE=2 SV=1}	{egu:105042031; - - - - -}		{GO:0009725; response to hormone stimulus; biological_process GO:0006355; regulation of transcription, DNA-dependent; biological_process GO:0005634; nucleus; cellular_component GO:0003677; DNA binding; molecular_function}	{XM_010919135.2; PREDICTED: Elaeis guineensis auxin response factor 16 (LOC105042031), mRNA}	{PF02362:B3 DNA binding domain PF06507:Auxin response factor}	2.985	1.87333	1.79333	3.73667
i3_HQ_SeedM_c28741/f2p0/3494			B3-ARF	--		{XP_010917437.2; PREDICTED: LOW QUALITY PROTEIN: auxin response factor 16 [Elaeis guineensis]}	{sp|A3B9A0|ARFP_ORYSJ; Auxin response factor 16 OS=Oryza sativa subsp. japonica GN=ARF16 PE=2 SV=1}	{egu:105042031; - - - - -}		{GO:0009725; response to hormone stimulus; biological_process GO:0006355; regulation of transcription, DNA-dependent; biological_process GO:0005634; nucleus; cellular_component GO:0005515; protein binding; molecular_function GO:0003677; DNA binding; molecular_function}	{XM_010919135.2; PREDICTED: Elaeis guineensis auxin response factor 16 (LOC105042031), mRNA}	{PF02362:B3 DNA binding domain PF06507:Auxin response factor PF00564:PB1 domain}	1.505	2.74	1.59667	2.82333
i3_HQ_SeedM_c35393/f9p0/3195			B3-ARF	--		{ONK77379.1; uncharacterized protein A4U43_C02F5910 [Asparagus officinalis]}	{sp|Q6YVY0|ARFG_ORYSJ; Auxin response factor 7 OS=Oryza sativa subsp. japonica GN=ARF7 PE=2 SV=1}	{pda:103704796; K14486 K14486, ARF auxin response factor - ko04075; Environmental Information Processing; Signal transduction; Plant hormone signal transduction}		{GO:0003677; DNA binding; molecular_function GO:0009725; response to hormone stimulus; biological_process GO:0005634; nucleus; cellular_component GO:0006355; regulation of transcription, DNA-dependent; biological_process}	{XM_010932243.2; PREDICTED: Elaeis guineensis auxin response factor 7-like (LOC105051690), transcript variant X5, mRNA}	{PF02362:B3 DNA binding domain PF06507:Auxin response factor}	25.98	37.3267	44.0267	36.0767
i3_HQ_SeedM_c6228/f2p3/3175	i3_HQ_SeedM_c6228/f2p3/3175	C10	B3-ARF	--		{ONK57203.1; uncharacterized protein A4U43_C10F17660 [Asparagus officinalis]}	{sp|Q258Y5|ARFL_ORYSI; Auxin response factor 12 OS=Oryza sativa subsp. indica GN=ARF12 PE=3 SV=1}	{pda:103723789; - - - - -}		{GO:1901135; NA GO:0003677; DNA binding; molecular_function GO:0097367; NA GO:0005515; protein binding; molecular_function GO:0006355; regulation of transcription, DNA-dependent; biological_process GO:0005634; nucleus; cellular_component GO:0009725; response to hormone stimulus; biological_process}	{XM_017845264.1; PREDICTED: Phoenix dactylifera auxin response factor 12-like (LOC103717500), transcript variant X5, mRNA}	{PF00564:PB1 domain PF06507:Auxin response factor PF13580:SIS domain PF02362:B3 DNA binding domain}	3.7	5.24	0.573333	4.34
i3_LQ_SeedM_c10313/f1p5/3447			B3-ARF	--	i3_LQ_SeedM_c10313/f1p5/3447	{XP_011073189.1; PREDICTED: auxin response factor 2-like [Sesamum indicum]}	{sp|Q94JM3|ARFB_ARATH; Auxin response factor 2 OS=Arabidopsis thaliana GN=ARF2 PE=1 SV=2}	{sind:105158218; - - - - -}			{XM_008778705.1; PREDICTED: Phoenix dactylifera auxin response factor 4-like (LOC103696958), transcript variant X2, mRNA}		0	0.0166667	0.0233333	0
i3_LQ_SeedM_c10742/f1p0/3831			B3-ARF	--		{ONK57203.1; uncharacterized protein A4U43_C10F17660 [Asparagus officinalis]}	{sp|Q6H6V4|ARFF_ORYSJ; Auxin response factor 6 OS=Oryza sativa subsp. japonica GN=ARF6 PE=1 SV=1}	{pda:103723789; - - - - -}			{XM_008814827.1; PREDICTED: Phoenix dactylifera auxin response factor 12-like (LOC103723789), transcript variant X1, mRNA}		0.005	0.1	0.0333333	0.0233333
i3_LQ_SeedM_c11714/f1p9/3174	i3_LQ_SeedM_c11714/f1p9/3174	C3	B3-ARF	--		{ONK70673.1; uncharacterized protein A4U43_C04F320 [Asparagus officinalis]}	{sp|Q653H7|ARFR_ORYSJ; Auxin response factor 18 OS=Oryza sativa subsp. japonica GN=ARF18 PE=2 SV=1}	{pda:103708418; - - - - -}		{GO:0006355; regulation of transcription, DNA-dependent; biological_process GO:0005634; nucleus; cellular_component GO:0009725; response to hormone stimulus; biological_process GO:0003677; DNA binding; molecular_function}	{XM_017842004.1; PREDICTED: Phoenix dactylifera auxin response factor 18-like (LOC103703960), transcript variant X5, mRNA}	{PF06507:Auxin response factor PF02362:B3 DNA binding domain}	0.63	0.32	2.85333	2.09
i3_LQ_SeedM_c12271/f1p2/3340			B3-ARF	--		{ONK77379.1; uncharacterized protein A4U43_C02F5910 [Asparagus officinalis]}	{sp|Q6YVY0|ARFG_ORYSJ; Auxin response factor 7 OS=Oryza sativa subsp. japonica GN=ARF7 PE=2 SV=1}	{pda:103704796; K14486 K14486, ARF auxin response factor - ko04075; Environmental Information Processing; Signal transduction; Plant hormone signal transduction}		{GO:0003677; DNA binding; molecular_function}	{XM_010932243.2; PREDICTED: Elaeis guineensis auxin response factor 7-like (LOC105051690), transcript variant X5, mRNA}	{PF02362:B3 DNA binding domain}	0.07	0.133333	0.05	0.216667
i3_LQ_SeedM_c12356/f1p0/3710	i3_LQ_SeedM_c12356/f1p0/3710	C2	B3-ARF	--		{ONK77379.1; uncharacterized protein A4U43_C02F5910 [Asparagus officinalis]}	{sp|Q6YVY0|ARFG_ORYSJ; Auxin response factor 7 OS=Oryza sativa subsp. japonica GN=ARF7 PE=2 SV=1}	{pda:103704796; K14486 K14486, ARF auxin response factor - ko04075; Environmental Information Processing; Signal transduction; Plant hormone signal transduction}		{GO:0003684; damaged DNA binding; molecular_function GO:0009725; response to hormone stimulus; biological_process GO:0005634; nucleus; cellular_component GO:0043161; proteasomal ubiquitin-dependent protein catabolic process; biological_process GO:0006355; regulation of transcription, DNA-dependent; biological_process GO:0006289; nucleotide-excision repair; biological_process GO:0003677; DNA bindi…	{XM_017369238.1; PREDICTED: Daucus carota subsp. sativus auxin response factor 1-like (LOC108200952), transcript variant X2, mRNA}	{PF09280:XPC-binding domain PF06507:Auxin response factor}	0.21	0.0333333	0.83	0.26
i3_LQ_SeedM_c13358/f1p5/3946	i3_LQ_SeedM_c13358/f1p5/3946	C8	B3-ARF	--		{XP_010927183.1; PREDICTED: auxin response factor 19-like [Elaeis guineensis]}	{sp|Q0D9R7|ARFS_ORYSJ; Auxin response factor 19 OS=Oryza sativa subsp. japonica GN=ARF19 PE=2 SV=2}	{atr:18440755; - - - - -}		{GO:0005515; protein binding; molecular_function}	{XM_010928881.2; PREDICTED: Elaeis guineensis auxin response factor 19-like (LOC105049281), mRNA}	{PF00564:PB1 domain}	0.32	2.15	0.863333	0.853333
i3_LQ_SeedM_c13370/f1p4/3632	i3_LQ_SeedM_c13370/f1p4/3632	C2	B3-ARF	--	i3_LQ_SeedM_c13370/f1p4/3632	{XP_010942378.1; PREDICTED: auxin response factor 23-like [Elaeis guineensis]}	{sp|Q94JM3|ARFB_ARATH; Auxin response factor 2 OS=Arabidopsis thaliana GN=ARF2 PE=1 SV=2}	{pda:103708057; - - - - -}			{XM_008792477.2; PREDICTED: Phoenix dactylifera auxin response factor 4-like (LOC103707813), transcript variant X4, mRNA}		0.405	0.08	1.89333	0.396667
i3_LQ_SeedM_c14513/f1p0/3366			B3-ARF	--	i3_LQ_SeedM_c14513/f1p0/3366	{XP_010942378.1; PREDICTED: auxin response factor 23-like [Elaeis guineensis]}	{sp|Q94JM3|ARFB_ARATH; Auxin response factor 2 OS=Arabidopsis thaliana GN=ARF2 PE=1 SV=2}	{pda:103708057; - - - - -}		{GO:0006355; regulation of transcription, DNA-dependent; biological_process GO:0005634; nucleus; cellular_component GO:0009725; response to hormone stimulus; biological_process GO:0003677; DNA binding; molecular_function}	{XM_008778705.1; PREDICTED: Phoenix dactylifera auxin response factor 4-like (LOC103696958), transcript variant X2, mRNA}	{PF02362:B3 DNA binding domain PF06507:Auxin response factor}	2.64	2.29333	2.44333	4.00333
i3_LQ_SeedM_c14985/f1p0/3047			B3-ARF	--		{ONK77379.1; uncharacterized protein A4U43_C02F5910 [Asparagus officinalis]}	{sp|Q6YVY0|ARFG_ORYSJ; Auxin response factor 7 OS=Oryza sativa subsp. japonica GN=ARF7 PE=2 SV=1}	{pda:103704796; K14486 K14486, ARF auxin response factor - ko04075; Environmental Information Processing; Signal transduction; Plant hormone signal transduction}		{GO:0005634; nucleus; cellular_component GO:0006355; regulation of transcription, DNA-dependent; biological_process GO:0009725; response to hormone stimulus; biological_process GO:0003677; DNA binding; molecular_function}	{XM_010932243.2; PREDICTED: Elaeis guineensis auxin response factor 7-like (LOC105051690), transcript variant X5, mRNA}	{PF02362:B3 DNA binding domain PF06507:Auxin response factor}	6.95	8.62	5.37	9.66333
i3_LQ_SeedM_c15082/f1p0/3067			B3-ARF	--	i3_LQ_SeedM_c15082/f1p0/3067	{XP_008776920.1; PREDICTED: auxin response factor 4-like [Phoenix dactylifera]}	{sp|Q5JK20|ARFD_ORYSJ; Auxin response factor 4 OS=Oryza sativa subsp. japonica GN=ARF4 PE=2 SV=1}	{pda:103696958; - - - - -}			{XM_010928557.2; PREDICTED: Elaeis guineensis auxin response factor 4-like (LOC105049021), transcript variant X2, mRNA}		0.02	0.0366667	0.0866667	0.0466667
i3_LQ_SeedM_c15229/f1p3/3087	i3_LQ_SeedM_c15229/f1p3/3087	C3	B3-ARF	--	i3_LQ_SeedM_c15229/f1p3/3087	{XP_010942378.1; PREDICTED: auxin response factor 23-like [Elaeis guineensis]}	{sp|Q94JM3|ARFB_ARATH; Auxin response factor 2 OS=Arabidopsis thaliana GN=ARF2 PE=1 SV=2}	{pda:103708057; - - - - -}		{GO:0006355; regulation of transcription, DNA-dependent; biological_process GO:0005634; nucleus; cellular_component GO:0009725; response to hormone stimulus; biological_process GO:0003677; DNA binding; molecular_function}	{XM_008778705.1; PREDICTED: Phoenix dactylifera auxin response factor 4-like (LOC103696958), transcript variant X2, mRNA}	{PF06507:Auxin response factor PF02362:B3 DNA binding domain}	0.455	0.06	3.18333	2.29
i3_LQ_SeedM_c15721/f1p0/3064			B3-ARF	--	i3_LQ_SeedM_c15721/f1p0/3064	{XP_010942378.1; PREDICTED: auxin response factor 23-like [Elaeis guineensis]}	{sp|A2ZET6|ARFW_ORYSI; Auxin response factor 23 OS=Oryza sativa subsp. indica GN=ARF23 PE=2 SV=1}	{pda:103708057; - - - - -}		{GO:0009725; response to hormone stimulus; biological_process GO:0005634; nucleus; cellular_component GO:0006355; regulation of transcription, DNA-dependent; biological_process GO:0003677; DNA binding; molecular_function}	{XM_019340607.1; PREDICTED: Ipomoea nil auxin response factor 2-like (LOC109190162), mRNA}	{PF02362:B3 DNA binding domain PF06507:Auxin response factor}	0.015	0	0.00666667	0
i3_LQ_SeedM_c17812/f1p0/3202			B3-ARF	--		{ONK70039.1; uncharacterized protein A4U43_C05F29620 [Asparagus officinalis]}	{sp|Q8S985|ARFO_ORYSJ; Auxin response factor 15 OS=Oryza sativa subsp. japonica GN=ARF15 PE=2 SV=1}	{egu:105043422; K14486 K14486, ARF auxin response factor - ko04075; Environmental Information Processing; Signal transduction; Plant hormone signal transduction}		{GO:0003677; DNA binding; molecular_function GO:0006355; regulation of transcription, DNA-dependent; biological_process GO:0005634; nucleus; cellular_component GO:0009725; response to hormone stimulus; biological_process}	{XM_010926103.2; PREDICTED: Elaeis guineensis auxin response factor 15-like (LOC105047258), transcript variant X3, mRNA}	{PF06507:Auxin response factor PF02362:B3 DNA binding domain}	0.315	0.533333	0.31	0.693333
i3_LQ_SeedM_c18243/f1p0/3154	i3_LQ_SeedM_c18243/f1p0/3154	C8	B3-ARF	--		{ONK70039.1; uncharacterized protein A4U43_C05F29620 [Asparagus officinalis]}	{sp|Q8S985|ARFO_ORYSJ; Auxin response factor 15 OS=Oryza sativa subsp. japonica GN=ARF15 PE=2 SV=1}	{egu:105043422; K14486 K14486, ARF auxin response factor - ko04075; Environmental Information Processing; Signal transduction; Plant hormone signal transduction}		{GO:0006355; regulation of transcription, DNA-dependent; biological_process GO:0005634; nucleus; cellular_component GO:0009725; response to hormone stimulus; biological_process GO:0003677; DNA binding; molecular_function}	{XM_008809850.2; PREDICTED: Phoenix dactylifera auxin response factor 15-like (LOC103720239), mRNA}	{PF02362:B3 DNA binding domain PF06507:Auxin response factor}	7.305	10.65	4.88	6.45
i3_LQ_SeedM_c18249/f1p1/3262	i3_LQ_SeedM_c18249/f1p1/3262	C5	B3-ARF	--		{ONK70039.1; uncharacterized protein A4U43_C05F29620 [Asparagus officinalis]}	{sp|Q8S985|ARFO_ORYSJ; Auxin response factor 15 OS=Oryza sativa subsp. japonica GN=ARF15 PE=2 SV=1}	{egu:105043422; K14486 K14486, ARF auxin response factor - ko04075; Environmental Information Processing; Signal transduction; Plant hormone signal transduction}		{GO:0003677; DNA binding; molecular_function GO:0005634; nucleus; cellular_component GO:0006355; regulation of transcription, DNA-dependent; biological_process GO:0009725; response to hormone stimulus; biological_process}	{XM_010926103.2; PREDICTED: Elaeis guineensis auxin response factor 15-like (LOC105047258), transcript variant X3, mRNA}	{PF02362:B3 DNA binding domain PF06507:Auxin response factor}	7.005	2.45667	8.25333	9.74
i3_LQ_SeedM_c19812/f1p0/3311			B3-ARF	--		{ONK79626.1; uncharacterized protein A4U43_C01F8290 [Asparagus officinalis]}	{sp|Q653H7|ARFR_ORYSJ; Auxin response factor 18 OS=Oryza sativa subsp. japonica GN=ARF18 PE=2 SV=1}	{pda:103708418; - - - - -}		{GO:0005634; nucleus; cellular_component GO:0006355; regulation of transcription, DNA-dependent; biological_process GO:0009725; response to hormone stimulus; biological_process GO:0003677; DNA binding; molecular_function}	{XM_004304388.2; PREDICTED: Fragaria vesca subsp. vesca auxin response factor 18-like (LOC101313821), transcript variant X2, mRNA}	{PF02362:B3 DNA binding domain PF06507:Auxin response factor}	0.125	0.0333333	0.05	0.286667
i3_LQ_SeedM_c20399/f1p0/3076	i3_LQ_SeedM_c20399/f1p0/3076	C6	B3-ARF	--		{XP_002279808.1; PREDICTED: auxin response factor 6 isoform X1 [Vitis vinifera]}	{sp|Q9ZTX8|ARFF_ARATH; Auxin response factor 6 OS=Arabidopsis thaliana GN=ARF6 PE=1 SV=2}	{vvi:100242923; - - - - -}		{GO:0005737; cytoplasm; cellular_component GO:0007049; cell cycle; biological_process GO:0051033; RNA transmembrane transporter activity; molecular_function GO:0033227; dsRNA transport; biological_process GO:0003743; translation initiation factor activity; molecular_function GO:0004190; aspartic-type endopeptidase activity; molecular_function GO:0005886; plasma membrane; cellular_component GO:000…	{XM_019851339.1; PREDICTED: Elaeis guineensis auxin response factor 17 (LOC105046697), transcript variant X2, mRNA}	{PF08597:Translation initiation factor eIF3 subunit PF01080:Presenilin PF08496:Peptidase family S49 N-terminal PF13965:dsRNA-gated channel SID-1 PF03938:Outer membrane protein (OmpH-like) PF04999:Cell division protein FtsL}	0.06	0.0333333	0.24	0.303333
i3_LQ_SeedM_c20696/f1p2/3379			B3-ARF	--	i3_LQ_SeedM_c20696/f1p2/3379	{XP_008791039.1; PREDICTED: auxin response factor 23-like isoform X1 [Phoenix dactylifera]}	{sp|Q2QQX6|ARFX_ORYSJ; Auxin response factor 24 OS=Oryza sativa subsp. japonica GN=ARF24 PE=2 SV=1}	{pda:103708057; - - - - -}		{GO:0009725; response to hormone stimulus; biological_process GO:0006355; regulation of transcription, DNA-dependent; biological_process GO:0005634; nucleus; cellular_component GO:0003677; DNA binding; molecular_function}	{XM_010928557.2; PREDICTED: Elaeis guineensis auxin response factor 4-like (LOC105049021), transcript variant X2, mRNA}	{PF06507:Auxin response factor PF02362:B3 DNA binding domain}	7.285	3.39667	7.26	6.19667
i3_LQ_SeedM_c21380/f1p0/3167			B3-ARF	--		{ONK70673.1; uncharacterized protein A4U43_C04F320 [Asparagus officinalis]}	{sp|Q653H7|ARFR_ORYSJ; Auxin response factor 18 OS=Oryza sativa subsp. japonica GN=ARF18 PE=2 SV=1}	{pda:103708418; - - - - -}		{GO:0009725; response to hormone stimulus; biological_process GO:0006355; regulation of transcription, DNA-dependent; biological_process GO:0005634; nucleus; cellular_component GO:0003677; DNA binding; molecular_function GO:0003677; DNA binding; molecular_function GO:0005634; nucleus; cellular_component GO:0006355; regulation of transcription, DNA-dependent; biological_process GO:0009725; respons…	{XM_017842004.1; PREDICTED: Phoenix dactylifera auxin response factor 18-like (LOC103703960), transcript variant X5, mRNA}	{PF06507:Auxin response factor PF06507:Auxin response factor PF02362:B3 DNA binding domain}	1.015	0.476667	0.866667	1.24333
i3_LQ_SeedM_c21626/f1p0/3731			B3-ARF	--		{XP_008795276.1; PREDICTED: auxin response factor 7-like isoform X1 [Phoenix dactylifera]}	{sp|Q6YVY0|ARFG_ORYSJ; Auxin response factor 7 OS=Oryza sativa subsp. japonica GN=ARF7 PE=2 SV=1}	{pda:103704796; K14486 K14486, ARF auxin response factor - ko04075; Environmental Information Processing; Signal transduction; Plant hormone signal transduction}		{GO:0003677; DNA binding; molecular_function GO:0009725; response to hormone stimulus; biological_process GO:0006355; regulation of transcription, DNA-dependent; biological_process GO:0005634; nucleus; cellular_component}	{XM_017369238.1; PREDICTED: Daucus carota subsp. sativus auxin response factor 1-like (LOC108200952), transcript variant X2, mRNA}	{PF06507:Auxin response factor PF02362:B3 DNA binding domain}	0.02	0.02	0.0266667	0.01
i3_LQ_SeedM_c21784/f1p76/3261			B3-ARF	--		{XP_020080441.1; auxin response factor 16 isoform X1 [Ananas comosus]}	{sp|A3B9A0|ARFP_ORYSJ; Auxin response factor 16 OS=Oryza sativa subsp. japonica GN=ARF16 PE=2 SV=1}	{egu:105042031; - - - - -}		{GO:0003677; DNA binding; molecular_function GO:0009725; response to hormone stimulus; biological_process GO:0006355; regulation of transcription, DNA-dependent; biological_process GO:0005634; nucleus; cellular_component}	{XM_010919135.2; PREDICTED: Elaeis guineensis auxin response factor 16 (LOC105042031), mRNA}	{PF06507:Auxin response factor PF02362:B3 DNA binding domain}	0.705	0.0833333	0.543333	0.513333
i3_LQ_SeedM_c21944/f1p0/3069			B3-ARF	--	i3_LQ_SeedM_c21944/f1p0/3069	{XP_010942378.1; PREDICTED: auxin response factor 23-like [Elaeis guineensis]}	{sp|Q94JM3|ARFB_ARATH; Auxin response factor 2 OS=Arabidopsis thaliana GN=ARF2 PE=1 SV=2}	{pda:103708057; - - - - -}		{GO:0009725; response to hormone stimulus; biological_process GO:0005634; nucleus; cellular_component GO:0006355; regulation of transcription, DNA-dependent; biological_process GO:0003677; DNA binding; molecular_function}	{XM_010928557.2; PREDICTED: Elaeis guineensis auxin response factor 4-like (LOC105049021), transcript variant X2, mRNA}	{PF02362:B3 DNA binding domain PF06507:Auxin response factor}	0	0	0	0
i3_LQ_SeedM_c23137/f1p0/3315	i3_LQ_SeedM_c23137/f1p0/3315	C5	B3-ARF	--		{ONK79626.1; uncharacterized protein A4U43_C01F8290 [Asparagus officinalis]}	{sp|Q653H7|ARFR_ORYSJ; Auxin response factor 18 OS=Oryza sativa subsp. japonica GN=ARF18 PE=2 SV=1}	{pda:103708418; - - - - -}		{GO:0003677; DNA binding; molecular_function GO:0006355; regulation of transcription, DNA-dependent; biological_process GO:0005634; nucleus; cellular_component GO:0009725; response to hormone stimulus; biological_process}	{XM_004304388.2; PREDICTED: Fragaria vesca subsp. vesca auxin response factor 18-like (LOC101313821), transcript variant X2, mRNA}	{PF06507:Auxin response factor PF02362:B3 DNA binding domain}	5.775	0.826667	3.27	3.39
i3_LQ_SeedM_c23591/f1p31/3500			B3-ARF	--	i3_LQ_SeedM_c23591/f1p31/3500	{XP_008776920.1; PREDICTED: auxin response factor 4-like [Phoenix dactylifera]}	{sp|Q94JM3|ARFB_ARATH; Auxin response factor 2 OS=Arabidopsis thaliana GN=ARF2 PE=1 SV=2}	{pda:103696958; - - - - -}		{GO:0006355; regulation of transcription, DNA-dependent; biological_process GO:0005634; nucleus; cellular_component GO:0009725; response to hormone stimulus; biological_process GO:0003677; DNA binding; molecular_function}	{XM_008778705.1; PREDICTED: Phoenix dactylifera auxin response factor 4-like (LOC103696958), transcript variant X2, mRNA}	{PF06507:Auxin response factor}	0.145	0.0333333	0.05	0.65
i3_LQ_SeedM_c24507/f1p142/4017			B3-ARF	--		{XP_010927183.1; PREDICTED: auxin response factor 19-like [Elaeis guineensis]}	{sp|Q0D9R7|ARFS_ORYSJ; Auxin response factor 19 OS=Oryza sativa subsp. japonica GN=ARF19 PE=2 SV=2}	{nnu:104599195; - - - - -}		{GO:0003677; DNA binding; molecular_function GO:0005634; nucleus; cellular_component GO:0006355; regulation of transcription, DNA-dependent; biological_process GO:0009725; response to hormone stimulus; biological_process}	{XM_008799942.2; PREDICTED: Phoenix dactylifera auxin response factor 19-like (LOC103713126), transcript variant X2, mRNA}	{PF06507:Auxin response factor PF02362:B3 DNA binding domain}	4.305	3.22333	2.56333	4.61333
i3_LQ_SeedM_c25831/f1p0/3806	i3_LQ_SeedM_c25831/f1p0/3806	C3	B3-ARF	--		{XP_010275911.1; PREDICTED: auxin response factor 6-like isoform X2 [Nelumbo nucifera]}	{sp|Q9ZTX8|ARFF_ARATH; Auxin response factor 6 OS=Arabidopsis thaliana GN=ARF6 PE=1 SV=2}	{vvi:100242923; - - - - -}		{GO:0009725; response to hormone stimulus; biological_process GO:0005634; nucleus; cellular_component GO:0006355; regulation of transcription, DNA-dependent; biological_process GO:0019082; viral protein processing; biological_process GO:0003677; DNA binding; molecular_function}	{XM_019851339.1; PREDICTED: Elaeis guineensis auxin response factor 17 (LOC105046697), transcript variant X2, mRNA}	{PF02362:B3 DNA binding domain PF04767:DNA-binding 11 kDa phosphoprotein PF06507:Auxin response factor}	13.785	5.3	31.6567	27.5633
i3_LQ_SeedM_c26172/f1p0/3394			B3-ARF	--		{XP_010912055.1; PREDICTED: LOW QUALITY PROTEIN: auxin response factor 17-like [Elaeis guineensis]}	{sp|Q9SKN5|ARFJ_ARATH; Auxin response factor 10 OS=Arabidopsis thaliana GN=ARF10 PE=2 SV=1}	{egu:105038065; - - - - -}		{GO:0003677; DNA binding; molecular_function GO:0009725; response to hormone stimulus; biological_process GO:0006355; regulation of transcription, DNA-dependent; biological_process GO:0005634; nucleus; cellular_component}	{LN713265.1; Cucumis melo genomic chromosome, chr_11}	{PF06507:Auxin response factor PF02362:B3 DNA binding domain}	0.025	0.0533333	0.1	0.0633333
i3_LQ_SeedM_c27873/f1p0/3130			B3-ARF	--	i3_LQ_SeedM_c27873/f1p0/3130	{XP_010250544.1; PREDICTED: auxin response factor 2 isoform X1 [Nelumbo nucifera]}	{sp|Q94JM3|ARFB_ARATH; Auxin response factor 2 OS=Arabidopsis thaliana GN=ARF2 PE=1 SV=2}	{nnu:104592764; - - - - -}			{XM_010928557.2; PREDICTED: Elaeis guineensis auxin response factor 4-like (LOC105049021), transcript variant X2, mRNA}		0.185	0.01	0.0366667	0.243333
i3_LQ_SeedM_c28435/f1p0/3357	i3_LQ_SeedM_c28435/f1p0/3357	C5	B3-ARF	--	i3_LQ_SeedM_c28435/f1p0/3357	{XP_008791040.1; PREDICTED: auxin response factor 23-like isoform X2 [Phoenix dactylifera]}	{sp|Q94JM3|ARFB_ARATH; Auxin response factor 2 OS=Arabidopsis thaliana GN=ARF2 PE=1 SV=2}	{pda:103708057; - - - - -}		{GO:0003677; DNA binding; molecular_function GO:0009725; response to hormone stimulus; biological_process GO:0005634; nucleus; cellular_component GO:0006355; regulation of transcription, DNA-dependent; biological_process}	{XM_019852399.1; PREDICTED: Elaeis guineensis auxin response factor 4-like (LOC105049728), transcript variant X7, mRNA}	{PF02362:B3 DNA binding domain PF06507:Auxin response factor}	5.8	1.36	3.97667	3.62
i3_LQ_SeedM_c30219/f1p0/3064	i3_LQ_SeedM_c30219/f1p0/3064	C8	B3-ARF	--		{ONK79626.1; uncharacterized protein A4U43_C01F8290 [Asparagus officinalis]}	{sp|Q653H7|ARFR_ORYSJ; Auxin response factor 18 OS=Oryza sativa subsp. japonica GN=ARF18 PE=2 SV=1}	{pda:103708418; - - - - -}		{GO:0003677; DNA binding; molecular_function GO:0006355; regulation of transcription, DNA-dependent; biological_process GO:0005634; nucleus; cellular_component GO:0009725; response to hormone stimulus; biological_process}	{XM_010922141.2; PREDICTED: Elaeis guineensis auxin response factor 18-like (LOC105044300), mRNA}	{PF06507:Auxin response factor PF02362:B3 DNA binding domain}	0.93	2.71333	0.833333	0.73
i3_LQ_SeedM_c30232/f1p0/3080	i3_LQ_SeedM_c30232/f1p0/3080	C1	B3-ARF	--	i3_LQ_SeedM_c30232/f1p0/3080	{BAO45870.1; auxin response factor [Acacia mangium]}	{sp|Q94JM3|ARFB_ARATH; Auxin response factor 2 OS=Arabidopsis thaliana GN=ARF2 PE=1 SV=2}	{pvu:PHAVU_009G161900g; - - - - -}		{GO:0006355; regulation of transcription, DNA-dependent; biological_process GO:0005634; nucleus; cellular_component GO:0009725; response to hormone stimulus; biological_process GO:0003677; DNA binding; molecular_function}	{XM_008792477.2; PREDICTED: Phoenix dactylifera auxin response factor 4-like (LOC103707813), transcript variant X4, mRNA}	{PF06507:Auxin response factor}	1.41	0.233333	1.30667	0.64
i3_LQ_SeedM_c30456/f1p0/3887	i3_LQ_SeedM_c30456/f1p0/3887	C2	B3-ARF	--		{ONK64884.1; uncharacterized protein A4U43_C07F31010 [Asparagus officinalis]}	{sp|Q01K26|ARFK_ORYSI; Auxin response factor 11 OS=Oryza sativa subsp. indica GN=ARF11 PE=3 SV=2}	{mus:103993102; K14486 K14486, ARF auxin response factor - ko04075; Environmental Information Processing; Signal transduction; Plant hormone signal transduction}		{GO:0003677; DNA binding; molecular_function GO:0005634; nucleus; cellular_component GO:0006355; regulation of transcription, DNA-dependent; biological_process GO:0009725; response to hormone stimulus; biological_process}	{XM_010936223.2; PREDICTED: Elaeis guineensis auxin response factor 11 (LOC105054653), mRNA}	{PF02362:B3 DNA binding domain PF06507:Auxin response factor}	1.07	0.68	6.41	2.07
i3_LQ_SeedM_c30829/f1p0/3106	i3_LQ_SeedM_c30829/f1p0/3106	C8	B3-ARF	--		{ONK70039.1; uncharacterized protein A4U43_C05F29620 [Asparagus officinalis]}	{sp|Q0JKI9|ARFB_ORYSJ; Auxin response factor 2 OS=Oryza sativa subsp. japonica GN=ARF2 PE=2 SV=1}	{egu:105043422; K14486 K14486, ARF auxin response factor - ko04075; Environmental Information Processing; Signal transduction; Plant hormone signal transduction}		{GO:0006355; regulation of transcription, DNA-dependent; biological_process GO:0005634; nucleus; cellular_component GO:0009725; response to hormone stimulus; biological_process GO:0003677; DNA binding; molecular_function}	{XM_008809850.2; PREDICTED: Phoenix dactylifera auxin response factor 15-like (LOC103720239), mRNA}	{PF02362:B3 DNA binding domain PF06507:Auxin response factor}	2.885	8.39333	4.06	4.06667
i3_LQ_SeedM_c32443/f1p0/3569			B3-ARF	--	i3_LQ_SeedM_c32443/f1p0/3569	{XP_008776920.1; PREDICTED: auxin response factor 4-like [Phoenix dactylifera]}	{sp|Q94JM3|ARFB_ARATH; Auxin response factor 2 OS=Arabidopsis thaliana GN=ARF2 PE=1 SV=2}	{pda:103696958; - - - - -}		{GO:0003677; DNA binding; molecular_function GO:0009725; response to hormone stimulus; biological_process GO:0006355; regulation of transcription, DNA-dependent; biological_process GO:0005634; nucleus; cellular_component}	{XM_008792817.2; PREDICTED: Phoenix dactylifera auxin response factor 23-like (LOC103708057), transcript variant X1, mRNA}	{PF02362:B3 DNA binding domain PF06507:Auxin response factor}	0.96	1.44	3.25	2.09667
i3_LQ_SeedM_c32500/f1p0/3153			B3-ARF	--	i3_LQ_SeedM_c32500/f1p0/3153	{ONK56120.1; uncharacterized protein A4U43_C10F4330 [Asparagus officinalis]}	{sp|Q94JM3|ARFB_ARATH; Auxin response factor 2 OS=Arabidopsis thaliana GN=ARF2 PE=1 SV=2}	{nnu:104592764; - - - - -}		{GO:0005634; nucleus; cellular_component GO:0006355; regulation of transcription, DNA-dependent; biological_process GO:0009725; response to hormone stimulus; biological_process GO:0003677; DNA binding; molecular_function}	{XM_008778705.1; PREDICTED: Phoenix dactylifera auxin response factor 4-like (LOC103696958), transcript variant X2, mRNA}	{PF02362:B3 DNA binding domain PF06507:Auxin response factor}	0.015	0.00666667	0.103333	0.03
i3_LQ_SeedM_c32936/f1p0/3155			B3-ARF	--		{KMZ74186.1; putative Auxin response factor [Zostera marina]}	{sp|Q258Y5|ARFL_ORYSI; Auxin response factor 12 OS=Oryza sativa subsp. indica GN=ARF12 PE=3 SV=1}	{pda:103717500; - - - - -}		{GO:0003677; DNA binding; molecular_function GO:0009725; response to hormone stimulus; biological_process GO:0005634; nucleus; cellular_component GO:0006355; regulation of transcription, DNA-dependent; biological_process}	{XM_019855473.1; PREDICTED: Elaeis guineensis auxin response factor 12-like (LOC105058910), mRNA}	{PF02362:B3 DNA binding domain PF06507:Auxin response factor}	12.385	14.87	17.45	19.02
i3_LQ_SeedM_c33572/f1p0/3952	i3_LQ_SeedM_c33572/f1p0/3952	C3	B3-ARF	--		{ONK64884.1; uncharacterized protein A4U43_C07F31010 [Asparagus officinalis]}	{sp|Q8S983|ARFK_ORYSJ; Auxin response factor 11 OS=Oryza sativa subsp. japonica GN=ARF11 PE=2 SV=1}	{mus:103993102; K14486 K14486, ARF auxin response factor - ko04075; Environmental Information Processing; Signal transduction; Plant hormone signal transduction}		{GO:0006355; regulation of transcription, DNA-dependent; biological_process GO:0005634; nucleus; cellular_component GO:0009725; response to hormone stimulus; biological_process GO:0003677; DNA binding; molecular_function}	{XM_010936223.2; PREDICTED: Elaeis guineensis auxin response factor 11 (LOC105054653), mRNA}	{PF06507:Auxin response factor PF02362:B3 DNA binding domain}	1.79	0.66	8.96	3.87
i3_LQ_SeedM_c33874/f1p8/3976			B3-ARF	--		{XP_009390465.1; PREDICTED: auxin response factor 19 isoform X1 [Musa acuminata subsp. malaccensis]}	{sp|Q0D9R7|ARFS_ORYSJ; Auxin response factor 19 OS=Oryza sativa subsp. japonica GN=ARF19 PE=2 SV=2}	{nnu:104599195; - - - - -}			{XM_010928881.2; PREDICTED: Elaeis guineensis auxin response factor 19-like (LOC105049281), mRNA}		0.07	0.04	0.29	0.216667
i3_LQ_SeedM_c33884/f1p0/3556	i3_LQ_SeedM_c33884/f1p0/3556	C2	B3-ARF	--	i3_LQ_SeedM_c33884/f1p0/3556	{XP_010942378.1; PREDICTED: auxin response factor 23-like [Elaeis guineensis]}	{sp|Q94JM3|ARFB_ARATH; Auxin response factor 2 OS=Arabidopsis thaliana GN=ARF2 PE=1 SV=2}	{pda:103708057; - - - - -}			{XM_008778705.1; PREDICTED: Phoenix dactylifera auxin response factor 4-like (LOC103696958), transcript variant X2, mRNA}		1.505	0.493333	6.34667	1.59333
i3_LQ_SeedM_c3483/f1p0/3872	i3_LQ_SeedM_c3483/f1p0/3872	C8	B3-ARF	--		{ONK68122.1; uncharacterized protein A4U43_C05F7670 [Asparagus officinalis]}	{sp|Q0D9R7|ARFS_ORYSJ; Auxin response factor 19 OS=Oryza sativa subsp. japonica GN=ARF19 PE=2 SV=2}	{sbi:SORBI_10g029130; - - - - -}		{GO:0004553; hydrolase activity, hydrolyzing O-glycosyl compounds; molecular_function GO:0005975; carbohydrate metabolic process; biological_process GO:0019012; NA}	{XM_008799942.2; PREDICTED: Phoenix dactylifera auxin response factor 19-like (LOC103713126), transcript variant X2, mRNA}	{PF03910:Adenovirus minor core protein PV PF00759:Glycosyl hydrolase family 9}	0.025	0.196667	0.0266667	0.0433333
i3_LQ_SeedM_c35419/f19p10/3137			B3-ARF	--	i3_LQ_SeedM_c35419/f19p10/3137	{XP_010942378.1; PREDICTED: auxin response factor 23-like [Elaeis guineensis]}	{sp|Q94JM3|ARFB_ARATH; Auxin response factor 2 OS=Arabidopsis thaliana GN=ARF2 PE=1 SV=2}	{pda:103708057; - - - - -}		{GO:0003677; DNA binding; molecular_function GO:0009725; response to hormone stimulus; biological_process GO:0005634; nucleus; cellular_component GO:0006355; regulation of transcription, DNA-dependent; biological_process}	{XM_008778705.1; PREDICTED: Phoenix dactylifera auxin response factor 4-like (LOC103696958), transcript variant X2, mRNA}	{PF06507:Auxin response factor PF02362:B3 DNA binding domain}	16.695	17.66	32.7767	25.76
i3_LQ_SeedM_c3929/f1p0/3183	i3_LQ_SeedM_c3929/f1p0/3183	C5	B3-ARF	--	i3_LQ_SeedM_c3929/f1p0/3183	{XP_010250544.1; PREDICTED: auxin response factor 2 isoform X1 [Nelumbo nucifera]}	{sp|Q94JM3|ARFB_ARATH; Auxin response factor 2 OS=Arabidopsis thaliana GN=ARF2 PE=1 SV=2}	{nnu:104592764; - - - - -}		{GO:0003677; DNA binding; molecular_function}	{XM_003523126.3; PREDICTED: Glycine max auxin response factor 2 (LOC100797082), mRNA}	{PF02362:B3 DNA binding domain}	0.14	0	0.14	0.173333
i3_LQ_SeedM_c4232/f1p0/3968	i3_LQ_SeedM_c4232/f1p0/3968	C5	B3-ARF	--		{XP_010927183.1; PREDICTED: auxin response factor 19-like [Elaeis guineensis]}	{sp|Q0D9R7|ARFS_ORYSJ; Auxin response factor 19 OS=Oryza sativa subsp. japonica GN=ARF19 PE=2 SV=2}	{nnu:104599195; - - - - -}		{GO:0005515; protein binding; molecular_function GO:0003677; DNA binding; molecular_function GO:0009725; response to hormone stimulus; biological_process GO:0005634; nucleus; cellular_component GO:0006355; regulation of transcription, DNA-dependent; biological_process}	{XM_010928881.2; PREDICTED: Elaeis guineensis auxin response factor 19-like (LOC105049281), mRNA}	{PF02362:B3 DNA binding domain PF06507:Auxin response factor PF00564:PB1 domain}	1.015	0.183333	0.503333	4.65667
i3_LQ_SeedM_c4389/f1p8/3199	i3_LQ_SeedM_c4389/f1p8/3199	C8	B3-ARF	--		{ONK70039.1; uncharacterized protein A4U43_C05F29620 [Asparagus officinalis]}	{sp|Q8S985|ARFO_ORYSJ; Auxin response factor 15 OS=Oryza sativa subsp. japonica GN=ARF15 PE=2 SV=1}	{egu:105043422; K14486 K14486, ARF auxin response factor - ko04075; Environmental Information Processing; Signal transduction; Plant hormone signal transduction}		{GO:0003677; DNA binding; molecular_function GO:0006355; regulation of transcription, DNA-dependent; biological_process GO:0005634; nucleus; cellular_component GO:0009725; response to hormone stimulus; biological_process}	{XM_008800048.2; PREDICTED: Phoenix dactylifera auxin response factor 15-like (LOC103713207), transcript variant X4, mRNA}	{PF06507:Auxin response factor PF02362:B3 DNA binding domain}	0.915	2.03333	0.67	0.586667
i3_LQ_SeedM_c5307/f1p4/3246	i3_LQ_SeedM_c5307/f1p4/3246	C9	B3-ARF	--		{ONK70039.1; uncharacterized protein A4U43_C05F29620 [Asparagus officinalis]}	{sp|Q8S985|ARFO_ORYSJ; Auxin response factor 15 OS=Oryza sativa subsp. japonica GN=ARF15 PE=2 SV=1}	{egu:105043422; K14486 K14486, ARF auxin response factor - ko04075; Environmental Information Processing; Signal transduction; Plant hormone signal transduction}		{GO:0006355; regulation of transcription, DNA-dependent; biological_process GO:0005634; nucleus; cellular_component GO:0009725; response to hormone stimulus; biological_process GO:0003677; DNA binding; molecular_function}	{XM_008809850.2; PREDICTED: Phoenix dactylifera auxin response factor 15-like (LOC103720239), mRNA}	{PF06507:Auxin response factor PF02362:B3 DNA binding domain}	2.485	4.71333	1.13333	1.11
i3_LQ_SeedM_c6414/f1p3/3661			B3-ARF	--	i3_LQ_SeedM_c6414/f1p3/3661	{XP_008791039.1; PREDICTED: auxin response factor 23-like isoform X1 [Phoenix dactylifera]}	{sp|Q2R3F5|ARFW_ORYSJ; Auxin response factor 23 OS=Oryza sativa subsp. japonica GN=ARF23 PE=1 SV=2}	{pda:103708057; - - - - -}			{XM_010928557.2; PREDICTED: Elaeis guineensis auxin response factor 4-like (LOC105049021), transcript variant X2, mRNA}		0	0.02	0	0.0166667
i3_LQ_SeedM_c7043/f1p4/3182			B3-ARF	--	i3_LQ_SeedM_c7043/f1p4/3182	{XP_010942378.1; PREDICTED: auxin response factor 23-like [Elaeis guineensis]}	{sp|Q94JM3|ARFB_ARATH; Auxin response factor 2 OS=Arabidopsis thaliana GN=ARF2 PE=1 SV=2}	{pda:103708057; - - - - -}		{GO:0003677; DNA binding; molecular_function GO:0006355; regulation of transcription, DNA-dependent; biological_process GO:0005634; nucleus; cellular_component GO:0009725; response to hormone stimulus; biological_process}	{XM_010928557.2; PREDICTED: Elaeis guineensis auxin response factor 4-like (LOC105049021), transcript variant X2, mRNA}	{PF06507:Auxin response factor PF02362:B3 DNA binding domain}	0.17	0.0333333	0.183333	0.0433333
i3_LQ_SeedM_c7465/f1p21/3129	i3_LQ_SeedM_c7465/f1p21/3129	C8	B3-ARF	--	i3_LQ_SeedM_c7465/f1p21/3129	{XP_010942378.1; PREDICTED: auxin response factor 23-like [Elaeis guineensis]}	{sp|Q94JM3|ARFB_ARATH; Auxin response factor 2 OS=Arabidopsis thaliana GN=ARF2 PE=1 SV=2}	{pda:103708057; - - - - -}		{GO:0006355; regulation of transcription, DNA-dependent; biological_process GO:0005634; nucleus; cellular_component GO:0009725; response to hormone stimulus; biological_process GO:0003677; DNA binding; molecular_function}	{XM_010928557.2; PREDICTED: Elaeis guineensis auxin response factor 4-like (LOC105049021), transcript variant X2, mRNA}	{PF02362:B3 DNA binding domain PF06507:Auxin response factor}	3.145	13.8067	1.24	0.863333
i3_LQ_SeedM_c8076/f1p16/3582			B3-ARF	--		{ONK68122.1; uncharacterized protein A4U43_C05F7670 [Asparagus officinalis]}	{sp|Q0D9R7|ARFS_ORYSJ; Auxin response factor 19 OS=Oryza sativa subsp. japonica GN=ARF19 PE=2 SV=2}	{nnu:104599195; - - - - -}		{GO:0006355; regulation of transcription, DNA-dependent; biological_process GO:0005634; nucleus; cellular_component GO:0009725; response to hormone stimulus; biological_process GO:0003677; DNA binding; molecular_function}	{XM_010928881.2; PREDICTED: Elaeis guineensis auxin response factor 19-like (LOC105049281), mRNA}	{PF02362:B3 DNA binding domain PF06507:Auxin response factor}	0.22	0.456667	0.476667	0.636667
i3_LQ_SeedM_c9873/f1p6/3130	i3_LQ_SeedM_c9873/f1p6/3130	C5	B3-ARF	--	i3_LQ_SeedM_c9873/f1p6/3130	{XP_010942378.1; PREDICTED: auxin response factor 23-like [Elaeis guineensis]}	{sp|Q94JM3|ARFB_ARATH; Auxin response factor 2 OS=Arabidopsis thaliana GN=ARF2 PE=1 SV=2}	{pda:103708057; - - - - -}		{GO:0003677; DNA binding; molecular_function GO:0009725; response to hormone stimulus; biological_process GO:0006355; regulation of transcription, DNA-dependent; biological_process GO:0005634; nucleus; cellular_component}	{XM_010928557.2; PREDICTED: Elaeis guineensis auxin response factor 4-like (LOC105049021), transcript variant X2, mRNA}	{PF02362:B3 DNA binding domain PF06507:Auxin response factor}	25.61	6.10667	36.13	36.9167
i4_HQ_SeedM_c23510/f2p3/4099	i4_HQ_SeedM_c23510/f2p3/4099	C4	B3-ARF	--		{XP_010090447.1; Auxin response factor 6 [Morus notabilis]}	{sp|Q9ZTX8|ARFF_ARATH; Auxin response factor 6 OS=Arabidopsis thaliana GN=ARF6 PE=1 SV=2}	{vvi:100242923; - - - - -}		{GO:0009725; response to hormone stimulus; biological_process GO:0005634; nucleus; cellular_component GO:0006355; regulation of transcription, DNA-dependent; biological_process GO:0019082; viral protein processing; biological_process GO:0003677; DNA binding; molecular_function}	{XM_019851339.1; PREDICTED: Elaeis guineensis auxin response factor 17 (LOC105046697), transcript variant X2, mRNA}	{PF06507:Auxin response factor PF04767:DNA-binding 11 kDa phosphoprotein PF02362:B3 DNA binding domain}	2.4	0.353333	3.00333	2.47
i4_HQ_SeedM_c24635/f4p0/4179			B3-ARF	--		{XP_010927183.1; PREDICTED: auxin response factor 19-like [Elaeis guineensis]}	{sp|Q0D9R7|ARFS_ORYSJ; Auxin response factor 19 OS=Oryza sativa subsp. japonica GN=ARF19 PE=2 SV=2}	{nnu:104599195; - - - - -}		{GO:0006355; regulation of transcription, DNA-dependent; biological_process GO:0005634; nucleus; cellular_component GO:0009725; response to hormone stimulus; biological_process GO:0003677; DNA binding; molecular_function GO:0005515; protein binding; molecular_function}	{XM_010928881.2; PREDICTED: Elaeis guineensis auxin response factor 19-like (LOC105049281), mRNA}	{PF02362:B3 DNA binding domain PF06507:Auxin response factor PF00564:PB1 domain}	6.01	6.51667	10.8967	15.5667
i4_HQ_SeedM_c24674/f13p17/4269			B3-ARF	--		{XP_010090447.1; Auxin response factor 6 [Morus notabilis]}	{sp|Q9ZTX8|ARFF_ARATH; Auxin response factor 6 OS=Arabidopsis thaliana GN=ARF6 PE=1 SV=2}	{vvi:100242923; - - - - -}		{GO:0003677; DNA binding; molecular_function GO:0019082; viral protein processing; biological_process GO:0006355; regulation of transcription, DNA-dependent; biological_process GO:0005634; nucleus; cellular_component GO:0009725; response to hormone stimulus; biological_process}	{XM_019851339.1; PREDICTED: Elaeis guineensis auxin response factor 17 (LOC105046697), transcript variant X2, mRNA}	{PF02362:B3 DNA binding domain PF06507:Auxin response factor PF04767:DNA-binding 11 kDa phosphoprotein}	15.885	8.38	27.83	23.92
i4_LQ_SeedM_c10421/f1p8/4461	i4_LQ_SeedM_c10421/f1p8/4461	C5	B3-ARF	--		{XP_010275037.1; PREDICTED: auxin response factor 6 isoform X1 [Nelumbo nucifera]}	{sp|Q9ZTX8|ARFF_ARATH; Auxin response factor 6 OS=Arabidopsis thaliana GN=ARF6 PE=1 SV=2}	{rcu:8276588; - - - - -}		{GO:0005737; cytoplasm; cellular_component GO:0003743; translation initiation factor activity; molecular_function GO:0006355; regulation of transcription, DNA-dependent; biological_process GO:0019082; viral protein processing; biological_process GO:0008855; exodeoxyribonuclease VII activity; molecular_function GO:0005852; eukaryotic translation initiation factor 3 complex; cellular_component GO:0…	{XM_019851339.1; PREDICTED: Elaeis guineensis auxin response factor 17 (LOC105046697), transcript variant X2, mRNA}	{PF04767:DNA-binding 11 kDa phosphoprotein PF05091:Eukaryotic translation initiation factor 3 subunit 7 (eIF-3) PF06507:Auxin response factor PF09726:Transmembrane protein PF02601:Exonuclease VII, large subunit}	1.085	0.0933333	1.86333	2.85
i4_LQ_SeedM_c11924/f1p2/4640			B3-ARF	--		{XP_010941526.1; PREDICTED: auxin response factor 17-like [Elaeis guineensis]}	{sp|Q9ZTX8|ARFF_ARATH; Auxin response factor 6 OS=Arabidopsis thaliana GN=ARF6 PE=1 SV=2}	{vvi:100242923; - - - - -}		{GO:0006820; anion transport; biological_process GO:0005672; transcription factor TFIIA complex; cellular_component GO:0019082; viral protein processing; biological_process GO:0006355; regulation of transcription, DNA-dependent; biological_process GO:0006367; transcription initiation from RNA polymerase II promoter; biological_process GO:0003677; DNA binding; molecular_function GO:0008509; anion …	{XM_019851339.1; PREDICTED: Elaeis guineensis auxin response factor 17 (LOC105046697), transcript variant X2, mRNA}	{PF04767:DNA-binding 11 kDa phosphoprotein PF06507:Auxin response factor PF03153:Transcription factor IIA, alpha/beta subunit PF07565:Band 3 cytoplasmic domain PF02362:B3 DNA binding domain}	0.045	0.0833333	0.06	0.06
i4_LQ_SeedM_c14294/f1p2/4249			B3-ARF	--		{XP_010090447.1; Auxin response factor 6 [Morus notabilis]}	{sp|Q653U3|ARFQ_ORYSJ; Auxin response factor 17 OS=Oryza sativa subsp. japonica GN=ARF17 PE=2 SV=1}	{jcu:105634029; - - - - -}		{GO:0009725; response to hormone stimulus; biological_process GO:0006355; regulation of transcription, DNA-dependent; biological_process GO:0005634; nucleus; cellular_component GO:0019082; viral protein processing; biological_process GO:0003677; DNA binding; molecular_function}	{XM_019851339.1; PREDICTED: Elaeis guineensis auxin response factor 17 (LOC105046697), transcript variant X2, mRNA}	{PF04767:DNA-binding 11 kDa phosphoprotein PF06507:Auxin response factor PF02362:B3 DNA binding domain}	4.395	8.56	5.33667	7.41
i4_LQ_SeedM_c15989/f1p0/4073			B3-ARF	--		{XP_009390465.1; PREDICTED: auxin response factor 19 isoform X1 [Musa acuminata subsp. malaccensis]}	{sp|Q0D9R7|ARFS_ORYSJ; Auxin response factor 19 OS=Oryza sativa subsp. japonica GN=ARF19 PE=2 SV=2}	{bdi:100822102; - - - - -}		{GO:0009725; response to hormone stimulus; biological_process GO:0005634; nucleus; cellular_component GO:0006355; regulation of transcription, DNA-dependent; biological_process GO:0003677; DNA binding; molecular_function}	{XM_010928881.2; PREDICTED: Elaeis guineensis auxin response factor 19-like (LOC105049281), mRNA}	{PF02362:B3 DNA binding domain PF06507:Auxin response factor}	0	0.02	0	0.00333333
i4_LQ_SeedM_c16039/f1p0/4052	i4_LQ_SeedM_c16039/f1p0/4052	C2	B3-ARF	--	i4_LQ_SeedM_c16039/f1p0/4052	{XP_010942378.1; PREDICTED: auxin response factor 23-like [Elaeis guineensis]}	{sp|Q94JM3|ARFB_ARATH; Auxin response factor 2 OS=Arabidopsis thaliana GN=ARF2 PE=1 SV=2}	{pda:103708057; - - - - -}		{GO:0006355; regulation of transcription, DNA-dependent; biological_process GO:0005634; nucleus; cellular_component GO:0009725; response to hormone stimulus; biological_process GO:0003677; DNA binding; molecular_function}	{XM_009406466.2; PREDICTED: Musa acuminata subsp. malaccensis auxin response factor 23-like (LOC103987978), transcript variant X4, mRNA}	{PF02362:B3 DNA binding domain PF06507:Auxin response factor}	0.065	0.0433333	0.683333	0.11
i4_LQ_SeedM_c17831/f1p4/4720	i4_LQ_SeedM_c17831/f1p4/4720	C5	B3-ARF	--	i4_LQ_SeedM_c17831/f1p4/4720	{XP_010942378.1; PREDICTED: auxin response factor 23-like [Elaeis guineensis]}	{sp|Q94JM3|ARFB_ARATH; Auxin response factor 2 OS=Arabidopsis thaliana GN=ARF2 PE=1 SV=2}	{nnu:104591844; - - - - -}			{XM_008792477.2; PREDICTED: Phoenix dactylifera auxin response factor 4-like (LOC103707813), transcript variant X4, mRNA}		1.57	0.1	1.75	1.55667
i4_LQ_SeedM_c18478/f1p17/4232			B3-ARF	--		{XP_002532983.2; PREDICTED: LOW QUALITY PROTEIN: auxin response factor 6 [Ricinus communis]}	{sp|Q9ZTX8|ARFF_ARATH; Auxin response factor 6 OS=Arabidopsis thaliana GN=ARF6 PE=1 SV=2}	{rcu:8276588; - - - - -}		{GO:0005634; nucleus; cellular_component GO:0006355; regulation of transcription, DNA-dependent; biological_process GO:0009725; response to hormone stimulus; biological_process GO:0003677; DNA binding; molecular_function}	{XM_010943224.2; PREDICTED: Elaeis guineensis auxin response factor 17-like (LOC105059786), mRNA}	{PF02362:B3 DNA binding domain PF06507:Auxin response factor}	0.21	0.18	0.26	0.486667
i4_LQ_SeedM_c21962/f1p4/4919			B3-ARF	--		{ONK79626.1; uncharacterized protein A4U43_C01F8290 [Asparagus officinalis]}	{sp|Q653H7|ARFR_ORYSJ; Auxin response factor 18 OS=Oryza sativa subsp. japonica GN=ARF18 PE=2 SV=1}	{pda:103708418; - - - - -}		{GO:0003677; DNA binding; molecular_function GO:0009725; response to hormone stimulus; biological_process GO:0006355; regulation of transcription, DNA-dependent; biological_process GO:0005634; nucleus; cellular_component}	{XM_010922141.2; PREDICTED: Elaeis guineensis auxin response factor 18-like (LOC105044300), mRNA}	{PF02362:B3 DNA binding domain PF06507:Auxin response factor}	1.64	1.61	1.62	1.14333
i4_LQ_SeedM_c22395/f1p5/4213	i4_LQ_SeedM_c22395/f1p5/4213	C3	B3-ARF	--		{ONK68122.1; uncharacterized protein A4U43_C05F7670 [Asparagus officinalis]}	{sp|Q0D9R7|ARFS_ORYSJ; Auxin response factor 19 OS=Oryza sativa subsp. japonica GN=ARF19 PE=2 SV=2}	{sbi:SORBI_10g029130; - - - - -}		{GO:0043044; ATP-dependent chromatin remodeling; biological_process GO:0031491; nucleosome binding; molecular_function}	{XM_010928881.2; PREDICTED: Elaeis guineensis auxin response factor 19-like (LOC105049281), mRNA}	{PF09110:HAND}	0.17	0.00333333	0.293333	0.29
i4_LQ_SeedM_c23155/f1p6/4204	i4_LQ_SeedM_c23155/f1p6/4204	C8	B3-ARF	--		{ONK79626.1; uncharacterized protein A4U43_C01F8290 [Asparagus officinalis]}	{sp|Q653H7|ARFR_ORYSJ; Auxin response factor 18 OS=Oryza sativa subsp. japonica GN=ARF18 PE=2 SV=1}	{pda:103708418; - - - - -}		{GO:0005634; nucleus; cellular_component GO:0006355; regulation of transcription, DNA-dependent; biological_process GO:0009725; response to hormone stimulus; biological_process GO:0003677; DNA binding; molecular_function}	{XM_010922141.2; PREDICTED: Elaeis guineensis auxin response factor 18-like (LOC105044300), mRNA}	{PF02362:B3 DNA binding domain PF06507:Auxin response factor}	0.27	1.13667	0.346667	0.14
i4_LQ_SeedM_c3987/f1p0/4513			B3-ARF	--		{ONK68122.1; uncharacterized protein A4U43_C05F7670 [Asparagus officinalis]}	{sp|Q0D9R7|ARFS_ORYSJ; Auxin response factor 19 OS=Oryza sativa subsp. japonica GN=ARF19 PE=2 SV=2}	{nnu:104599195; - - - - -}		{GO:0005634; nucleus; cellular_component GO:0006355; regulation of transcription, DNA-dependent; biological_process GO:0009725; response to hormone stimulus; biological_process GO:0003677; DNA binding; molecular_function GO:0005515; protein binding; molecular_function}	{XM_010928881.2; PREDICTED: Elaeis guineensis auxin response factor 19-like (LOC105049281), mRNA}	{PF02362:B3 DNA binding domain PF00564:PB1 domain PF06507:Auxin response factor}	3.95	1.34	5.36	7.25333
i4_LQ_SeedM_c4439/f1p12/4273	i4_LQ_SeedM_c4439/f1p12/4273	C3	B3-ARF	--		{ONK57203.1; uncharacterized protein A4U43_C10F17660 [Asparagus officinalis]}	{sp|Q258Y5|ARFL_ORYSI; Auxin response factor 12 OS=Oryza sativa subsp. indica GN=ARF12 PE=3 SV=1}	{pda:103723789; - - - - -}		{GO:0006355; regulation of transcription, DNA-dependent; biological_process GO:0005634; nucleus; cellular_component GO:0009725; response to hormone stimulus; biological_process GO:0003677; DNA binding; molecular_function GO:1901135; NA GO:0097367; NA GO:0005515; protein binding; molecular_function}	{XM_017845264.1; PREDICTED: Phoenix dactylifera auxin response factor 12-like (LOC103717500), transcript variant X5, mRNA}	{PF06507:Auxin response factor PF00564:PB1 domain PF02362:B3 DNA binding domain PF13580:SIS domain}	3.455	1.49	10.9633	5.57333
i4_LQ_SeedM_c5167/f1p42/4879			B3-ARF	--		{XP_020080441.1; auxin response factor 16 isoform X1 [Ananas comosus]}	{sp|A2YAA5|ARFP_ORYSI; Auxin response factor 16 OS=Oryza sativa subsp. indica GN=ARF16 PE=2 SV=1}	{egu:105042031; - - - - -}		{GO:0005515; protein binding; molecular_function}	{XM_010919135.2; PREDICTED: Elaeis guineensis auxin response factor 16 (LOC105042031), mRNA}	{PF00564:PB1 domain}	0.53	0.596667	0.366667	0.566667
i4_LQ_SeedM_c5631/f1p9/4670			B3-ARF	--		{XP_010927183.1; PREDICTED: auxin response factor 19-like [Elaeis guineensis]}	{sp|Q0D9R7|ARFS_ORYSJ; Auxin response factor 19 OS=Oryza sativa subsp. japonica GN=ARF19 PE=2 SV=2}	{vvi:100263801; - - - - -}		{GO:0003677; DNA binding; molecular_function GO:0006355; regulation of transcription, DNA-dependent; biological_process GO:0005634; nucleus; cellular_component GO:0009725; response to hormone stimulus; biological_process}	{XM_009404757.2; PREDICTED: Musa acuminata subsp. malaccensis auxin response factor 19-like (LOC103986681), transcript variant X3, mRNA}	{PF02362:B3 DNA binding domain PF06507:Auxin response factor}	0	0	0	0
i4_LQ_SeedM_c8475/f1p18/4285	i4_LQ_SeedM_c8475/f1p18/4285	C8	B3-ARF	--		{XP_010927183.1; PREDICTED: auxin response factor 19-like [Elaeis guineensis]}	{sp|Q0D9R7|ARFS_ORYSJ; Auxin response factor 19 OS=Oryza sativa subsp. japonica GN=ARF19 PE=2 SV=2}	{nnu:104599195; - - - - -}		{GO:0003677; DNA binding; molecular_function GO:0005515; protein binding; molecular_function GO:0006355; regulation of transcription, DNA-dependent; biological_process GO:0005634; nucleus; cellular_component GO:0009725; response to hormone stimulus; biological_process}	{XM_010928881.2; PREDICTED: Elaeis guineensis auxin response factor 19-like (LOC105049281), mRNA}	{PF02362:B3 DNA binding domain PF00564:PB1 domain PF06507:Auxin response factor}	0.605	5.10667	0.656667	1.43
i4_LQ_SeedM_c8552/f1p0/4232			B3-ARF	--		{XP_019706898.1; PREDICTED: auxin response factor 17 isoform X2 [Elaeis guineensis]}	{sp|A2YG67|ARFQ_ORYSI; Auxin response factor 17 OS=Oryza sativa subsp. indica GN=ARF17 PE=3 SV=1}	{vvi:100242923; - - - - -}			{XM_019851339.1; PREDICTED: Elaeis guineensis auxin response factor 17 (LOC105046697), transcript variant X2, mRNA}		0	0	0.0366667	0.0166667
i4_LQ_SeedM_c8993/f1p0/4616			B3-ARF	--		{ONK68122.1; uncharacterized protein A4U43_C05F7670 [Asparagus officinalis]}	{sp|Q0D9R7|ARFS_ORYSJ; Auxin response factor 19 OS=Oryza sativa subsp. japonica GN=ARF19 PE=2 SV=2}	{sbi:SORBI_10g029130; - - - - -}		{GO:0005634; nucleus; cellular_component GO:0006355; regulation of transcription, DNA-dependent; biological_process GO:0009725; response to hormone stimulus; biological_process GO:0003677; DNA binding; molecular_function GO:0005515; protein binding; molecular_function}	{XM_010928881.2; PREDICTED: Elaeis guineensis auxin response factor 19-like (LOC105049281), mRNA}	{PF06507:Auxin response factor PF00564:PB1 domain}	0.37	0.37	1.72	1.45
i4_LQ_SeedM_c9608/f1p43/4810			B3-ARF	--		{XP_010927183.1; PREDICTED: auxin response factor 19-like [Elaeis guineensis]}	{sp|Q0D9R7|ARFS_ORYSJ; Auxin response factor 19 OS=Oryza sativa subsp. japonica GN=ARF19 PE=2 SV=2}	{atr:18440755; - - - - -}		{GO:0006355; regulation of transcription, DNA-dependent; biological_process GO:0006367; transcription initiation from RNA polymerase II promoter; biological_process GO:0005634; nucleus; cellular_component GO:0009725; response to hormone stimulus; biological_process GO:0016020; membrane; cellular_component GO:0005672; transcription factor TFIIA complex; cellular_component GO:0003677; DNA binding; …	{XM_010928881.2; PREDICTED: Elaeis guineensis auxin response factor 19-like (LOC105049281), mRNA}	{PF05279:Aspartyl beta-hydroxylase N-terminal region PF06507:Auxin response factor PF03153:Transcription factor IIA, alpha/beta subunit}	0.025	0.0133333	0.173333	0.07
i5_LQ_SeedM_c2871/f1p11/5124	i5_LQ_SeedM_c2871/f1p11/5124	C2	B3-ARF	--		{ONK57203.1; uncharacterized protein A4U43_C10F17660 [Asparagus officinalis]}	{sp|Q258Y5|ARFL_ORYSI; Auxin response factor 12 OS=Oryza sativa subsp. indica GN=ARF12 PE=3 SV=1}	{pda:103723789; - - - - -}		{GO:0005634; nucleus; cellular_component GO:0006355; regulation of transcription, DNA-dependent; biological_process GO:0009725; response to hormone stimulus; biological_process GO:1901135; NA GO:0097367; NA GO:0003677; DNA binding; molecular_function}	{XM_017845264.1; PREDICTED: Phoenix dactylifera auxin response factor 12-like (LOC103717500), transcript variant X5, mRNA}	{PF06507:Auxin response factor PF13580:SIS domain PF02362:B3 DNA binding domain}	0.04	0	0.136667	0.0166667
i5_LQ_SeedM_c6083/f1p0/5931			B3-ARF	--		{ONK68122.1; uncharacterized protein A4U43_C05F7670 [Asparagus officinalis]}	{sp|Q0D9R7|ARFS_ORYSJ; Auxin response factor 19 OS=Oryza sativa subsp. japonica GN=ARF19 PE=2 SV=2}	{nnu:104599195; - - - - -}		{GO:0003677; DNA binding; molecular_function GO:0005634; nucleus; cellular_component GO:0006355; regulation of transcription, DNA-dependent; biological_process GO:0009725; response to hormone stimulus; biological_process}	{XM_008799942.2; PREDICTED: Phoenix dactylifera auxin response factor 19-like (LOC103713126), transcript variant X2, mRNA}	{PF06507:Auxin response factor PF02362:B3 DNA binding domain}	0.025	0.0266667	0.156667	0.176667
i5_LQ_SeedM_c9240/f1p0/5622	i5_LQ_SeedM_c9240/f1p0/5622	C2	B3-ARF	--		{ONK68122.1; uncharacterized protein A4U43_C05F7670 [Asparagus officinalis]}	{sp|Q0D9R7|ARFS_ORYSJ; Auxin response factor 19 OS=Oryza sativa subsp. japonica GN=ARF19 PE=2 SV=2}	{sbi:SORBI_10g029130; - - - - -}			{XM_010928881.2; PREDICTED: Elaeis guineensis auxin response factor 19-like (LOC105049281), mRNA}		0.075	0	0.236667	0.113333
i6_LQ_SeedM_c1254/f1p0/6367	i6_LQ_SeedM_c1254/f1p0/6367	C5	B3-ARF	--		{ONK65181.1; uncharacterized protein A4U43_C07F34520 [Asparagus officinalis]}	{sp|A2YG67|ARFQ_ORYSI; Auxin response factor 17 OS=Oryza sativa subsp. indica GN=ARF17 PE=3 SV=1}	{rcu:8276588; - - - - -}		{GO:0019082; viral protein processing; biological_process GO:0003677; DNA binding; molecular_function GO:0009725; response to hormone stimulus; biological_process GO:0005634; nucleus; cellular_component GO:0006355; regulation of transcription, DNA-dependent; biological_process}	{XM_019851347.1; PREDICTED: Elaeis guineensis auxin response factor 17-like (LOC105058805), mRNA}	{PF06507:Auxin response factor PF04767:DNA-binding 11 kDa phosphoprotein}	0.535	0.233333	0.463333	1.31333
i6_LQ_SeedM_c1582/f1p1/6255	i6_LQ_SeedM_c1582/f1p1/6255	C6	B3-ARF	--		{XP_010275037.1; PREDICTED: auxin response factor 6 isoform X1 [Nelumbo nucifera]}	{sp|Q9ZTX8|ARFF_ARATH; Auxin response factor 6 OS=Arabidopsis thaliana GN=ARF6 PE=1 SV=2}	{rcu:8276588; - - - - -}		{GO:0005787; signal peptidase complex; cellular_component GO:0003677; DNA binding; molecular_function GO:0006465; signal peptide processing; biological_process GO:0019082; viral protein processing; biological_process GO:0008233; peptidase activity; molecular_function GO:0016021; integral to membrane; cellular_component}	{XM_019851347.1; PREDICTED: Elaeis guineensis auxin response factor 17-like (LOC105058805), mRNA}	{PF04767:DNA-binding 11 kDa phosphoprotein PF06703:Microsomal signal peptidase 25 kDa subunit (SPC25)}	1.495	0.913333	2.75667	4.68667
i6_LQ_SeedM_c1651/f1p0/6538			B3-ARF	--	i6_LQ_SeedM_c1651/f1p0/6538	{ONK56120.1; uncharacterized protein A4U43_C10F4330 [Asparagus officinalis]}	{sp|Q94JM3|ARFB_ARATH; Auxin response factor 2 OS=Arabidopsis thaliana GN=ARF2 PE=1 SV=2}	{pda:103708057; - - - - -}			{XM_010928557.2; PREDICTED: Elaeis guineensis auxin response factor 4-like (LOC105049021), transcript variant X2, mRNA}		0.025	0.01	0.18	0.01
i1_LQ_SeedM_c14840/f1p0/1068			BBR-BPC	--		{XP_010917292.1; PREDICTED: protein Barley B recombinant-like [Elaeis guineensis]}	{sp|Q9SKD0|BPC1_ARATH; Protein BASIC PENTACYSTEINE1 OS=Arabidopsis thaliana GN=BPC1 PE=1 SV=1}	{egu:105041920; - - - - -}					11.725	12.6333	12.1633	12.8
i1_LQ_SeedM_c17910/f1p3/1745			BBR-BPC	--		{JAT46779.1; Barley B recombinant-like protein D [Anthurium amnicola]}	{sp|Q5VSA8|BBRD_ORYSJ; Barley B recombinant-like protein D OS=Oryza sativa subsp. japonica GN=Os06g0130600 PE=2 SV=1}	{pda:103699691; - - - - -}			{XM_008778115.2; PREDICTED: Phoenix dactylifera barley B recombinant-like protein D (LOC103696467), transcript variant X13, mRNA}		5.385	4.14	5.8	6.78
i1_LQ_SeedM_c6628/f1p21/1341			BBR-BPC	--		{ONK74993.1; uncharacterized protein A4U43_C03F12200, partial [Asparagus officinalis]}	{sp|P0DH88|BBRA_ORYSJ; Barley B recombinant-like protein A OS=Oryza sativa subsp. japonica GN=Os10g0114500 PE=2 SV=1}	{pda:103705807; - - - - -}			{XM_008789668.2; PREDICTED: Phoenix dactylifera protein Barley B recombinant-like (LOC103705807), mRNA}		73.765	45.6	130.677	132.713
i2_LQ_SeedM_c36705/f1p0/2261	i2_LQ_SeedM_c36705/f1p0/2261	C3	BBR-BPC	--		{ONK74993.1; uncharacterized protein A4U43_C03F12200, partial [Asparagus officinalis]}	{sp|P0DH88|BBRA_ORYSJ; Barley B recombinant-like protein A OS=Oryza sativa subsp. japonica GN=Os10g0114500 PE=2 SV=1}	{pda:103705807; - - - - -}					0.805	0.316667	1.93	1.13667
i2_LQ_SeedM_c68680/f1p1/2626			BBR-BPC	--		{XP_010920033.1; PREDICTED: protein BASIC PENTACYSTEINE7 isoform X1 [Elaeis guineensis]}	{sp|O82286|BPC7_ARATH; Protein BASIC PENTACYSTEINE7 OS=Arabidopsis thaliana GN=BPC7 PE=1 SV=1}	{egu:105043977; - - - - -}					1.985	1.95667	1.82	2.77667
i3_LQ_SeedM_c20071/f1p1/3449			BBR-BPC	--		{JAT46779.1; Barley B recombinant-like protein D [Anthurium amnicola]}	{sp|Q5VSA8|BBRD_ORYSJ; Barley B recombinant-like protein D OS=Oryza sativa subsp. japonica GN=Os06g0130600 PE=2 SV=1}	{pda:103699691; - - - - -}			{XM_009399795.2; PREDICTED: Musa acuminata subsp. malaccensis barley B recombinant-like protein D (LOC103982775), transcript variant X6, mRNA}		2.71	2.27667	4.95333	5.05667
i3_LQ_SeedM_c22295/f1p3/3215			BBR-BPC	--		{ONK79983.1; uncharacterized protein A4U43_C01F12510 [Asparagus officinalis]}	{sp|Q5VSA8|BBRD_ORYSJ; Barley B recombinant-like protein D OS=Oryza sativa subsp. japonica GN=Os06g0130600 PE=2 SV=1}	{atr:18442717; - - - - -}					0.045	0.0566667	0.203333	0.296667
i4_LQ_SeedM_c20446/f1p0/4323			BBR-BPC	--		{XP_008779943.1; PREDICTED: barley B recombinant-like protein D [Phoenix dactylifera]}	{sp|Q5VSA8|BBRD_ORYSJ; Barley B recombinant-like protein D OS=Oryza sativa subsp. japonica GN=Os06g0130600 PE=2 SV=1}	{pda:103699691; - - - - -}			{XM_009399795.2; PREDICTED: Musa acuminata subsp. malaccensis barley B recombinant-like protein D (LOC103982775), transcript variant X6, mRNA}		2.815	1.44	3.56333	3.32
i5_LQ_SeedM_c9042/f1p0/5541			BBR-BPC	--		{JAT46779.1; Barley B recombinant-like protein D [Anthurium amnicola]}	{sp|Q5VSA8|BBRD_ORYSJ; Barley B recombinant-like protein D OS=Oryza sativa subsp. japonica GN=Os06g0130600 PE=2 SV=1}	{pda:103699691; - - - - -}			{XM_008778115.2; PREDICTED: Phoenix dactylifera barley B recombinant-like protein D (LOC103696467), transcript variant X13, mRNA}		0.155	0.163333	0.156667	0.223333
i1_LQ_SeedM_c14908/f1p0/1141			BES1	http://planttfdb.cbi.pku.edu.cn/family.php?fam=BES1		{ONK55361.1; uncharacterized protein A4U43_UnF4380 [Asparagus officinalis]}	{sp|Q5Z9E5|BZR3_ORYSJ; Protein BZR1 homolog 3 OS=Oryza sativa subsp. japonica GN=BZR3 PE=2 SV=1}	{pda:103707374; - - - - -}			{XM_010053856.2; PREDICTED: Eucalyptus grandis BES1/BZR1 homolog protein 4 (LOC104440868), transcript variant X2, mRNA}		17.205	33.5233	21.5833	45.91
i1_LQ_SeedM_c18105/f1p0/1383			BES1	http://planttfdb.cbi.pku.edu.cn/family.php?fam=BES1		{XP_010943157.1; PREDICTED: protein BZR1 homolog 1-like [Elaeis guineensis]}	{sp|Q7XI96|BZR1_ORYSJ; Protein BZR1 homolog 1 OS=Oryza sativa subsp. japonica GN=BZR1 PE=1 SV=1}	{pper:PRUPE_ppa008842mg; K14503 BZR1_2 brassinosteroid resistant 1/2 - ko04075; Environmental Information Processing; Signal transduction; Plant hormone signal transduction}			{XM_009416485.2; PREDICTED: Musa acuminata subsp. malaccensis protein BZR1 homolog 1-like (LOC103995790), mRNA}		43.625	49.5967	31.51	61.9633
i1_LQ_SeedM_c4902/f1p6/1384	i1_LQ_SeedM_c4902/f1p6/1384	C6	BES1	http://planttfdb.cbi.pku.edu.cn/family.php?fam=BES1		{XP_010916623.1; PREDICTED: protein BZR1 homolog 3 [Elaeis guineensis]}	{sp|Q0JPT4|BZR2_ORYSJ; Protein BZR1 homolog 2 OS=Oryza sativa subsp. japonica GN=BZR2 PE=2 SV=1}	{egu:105041368; - - - - -}			{XM_019849561.1; PREDICTED: Elaeis guineensis protein BZR1 homolog 3-like (LOC105040579), transcript variant X2, mRNA}		19.11	28.9633	38.4733	91.2367
i2_HQ_SeedM_c1927/f3p1/2733			BES1	http://planttfdb.cbi.pku.edu.cn/family.php?fam=BES1		{XP_010093488.1; hypothetical protein L484_017551 [Morus notabilis]}	{sp|Q9ZV88|BEH4_ARATH; BES1/BZR1 homolog protein 4 OS=Arabidopsis thaliana GN=BEH4 PE=1 SV=1}	{mus:103969408; - - - - -}			{XM_017842854.1; PREDICTED: Phoenix dactylifera protein BZR1 homolog 3-like (LOC103707374), transcript variant X2, mRNA}		0.82	1.07	1.24	3.01333
i2_HQ_SeedM_c33547/f6p2/2305			BES1	http://planttfdb.cbi.pku.edu.cn/family.php?fam=BES1		{ONK79920.1; uncharacterized protein A4U43_C01F11820 [Asparagus officinalis]}	{sp|Q9FH80|BAM8_ARATH; Beta-amylase 8 OS=Arabidopsis thaliana GN=BAM8 PE=2 SV=1}	{pop:POPTR_0003s10570g; - - - - -}		{GO:0007010; cytoskeleton organization; biological_process GO:0008791; arginine N-succinyltransferase activity; molecular_function GO:0000272; polysaccharide catabolic process; biological_process GO:0003779; actin binding; molecular_function GO:0016161; beta-amylase activity; molecular_function GO:0006527; arginine catabolic process; biological_process}	{XM_008810571.2; PREDICTED: Phoenix dactylifera beta-amylase 8 (LOC103720729), transcript variant X2, mRNA}	{PF04958:Arginine N-succinyltransferase beta subunit PF01213:Adenylate cyclase associated (CAP) N terminal PF01373:Glycosyl hydrolase family 14}	10.25	14.9767	11.8	11.2633
i2_LQ_SeedM_c10110/f1p21/2796			BES1	http://planttfdb.cbi.pku.edu.cn/family.php?fam=BES1		{XP_008777296.1; PREDICTED: beta-amylase 2, chloroplastic isoform X2 [Phoenix dactylifera]}	{sp|O80831|BAM7_ARATH; Beta-amylase 7 OS=Arabidopsis thaliana GN=BAM7 PE=2 SV=2}	{nnu:104596060; K01177 E3.2.1.2 beta-amylase 3.2.1.2 ko00500; Metabolism; Carbohydrate metabolism; Starch and sucrose metabolism}		{GO:0000272; polysaccharide catabolic process; biological_process GO:0016161; beta-amylase activity; molecular_function}	{XM_008805792.2; PREDICTED: Phoenix dactylifera beta-amylase 2, chloroplastic (LOC103717417), transcript variant X2, mRNA}	{PF01373:Glycosyl hydrolase family 14}	0.85	1.96333	1.37333	1.18667
i2_LQ_SeedM_c23989/f1p2/2295			BES1	http://planttfdb.cbi.pku.edu.cn/family.php?fam=BES1		{ONK79920.1; uncharacterized protein A4U43_C01F11820 [Asparagus officinalis]}	{sp|Q9FH80|BAM8_ARATH; Beta-amylase 8 OS=Arabidopsis thaliana GN=BAM8 PE=2 SV=1}	{pop:POPTR_0003s10570g; - - - - -}		{GO:0008791; arginine N-succinyltransferase activity; molecular_function GO:0006527; arginine catabolic process; biological_process GO:0016161; beta-amylase activity; molecular_function GO:0000272; polysaccharide catabolic process; biological_process}	{XM_008810571.2; PREDICTED: Phoenix dactylifera beta-amylase 8 (LOC103720729), transcript variant X2, mRNA}	{PF01373:Glycosyl hydrolase family 14 PF04958:Arginine N-succinyltransferase beta subunit}	0.085	0.0533333	0.16	0
i2_LQ_SeedM_c3394/f2p17/3200	i2_LQ_SeedM_c3394/f2p17/3200	C8	BES1	http://planttfdb.cbi.pku.edu.cn/family.php?fam=BES1		{XP_010255372.1; PREDICTED: beta-amylase 7-like isoform X2 [Nelumbo nucifera]}	{sp|O80831|BAM7_ARATH; Beta-amylase 7 OS=Arabidopsis thaliana GN=BAM7 PE=2 SV=2}	{nnu:104596060; K01177 E3.2.1.2 beta-amylase 3.2.1.2 ko00500; Metabolism; Carbohydrate metabolism; Starch and sucrose metabolism}		{GO:0016161; beta-amylase activity; molecular_function GO:0000272; polysaccharide catabolic process; biological_process}	{XM_008805792.2; PREDICTED: Phoenix dactylifera beta-amylase 2, chloroplastic (LOC103717417), transcript variant X2, mRNA}	{PF01373:Glycosyl hydrolase family 14}	0.245	1.62333	0.426667	0.54
i3_LQ_SeedM_c15225/f1p10/3049	i3_LQ_SeedM_c15225/f1p10/3049	C10	BES1	http://planttfdb.cbi.pku.edu.cn/family.php?fam=BES1		{ONK55361.1; uncharacterized protein A4U43_UnF4380 [Asparagus officinalis]}	{sp|Q5Z9E5|BZR3_ORYSJ; Protein BZR1 homolog 3 OS=Oryza sativa subsp. japonica GN=BZR3 PE=2 SV=1}	{cic:CICLE_v10021151mg; - - - - -}			{AP014962.1; Oryza sativa Japonica Group DNA, chromosome 6, cultivar: Nipponbare, complete sequence}		10.045	9.15333	4.95	11.9333
i3_LQ_SeedM_c18696/f1p0/3142			BES1	http://planttfdb.cbi.pku.edu.cn/family.php?fam=BES1		{ONK55361.1; uncharacterized protein A4U43_UnF4380 [Asparagus officinalis]}	{sp|Q5Z9E5|BZR3_ORYSJ; Protein BZR1 homolog 3 OS=Oryza sativa subsp. japonica GN=BZR3 PE=2 SV=1}	{cic:CICLE_v10021151mg; - - - - -}			{AP014962.1; Oryza sativa Japonica Group DNA, chromosome 6, cultivar: Nipponbare, complete sequence}		8.635	8.87333	6.58	13.2367
i3_LQ_SeedM_c26724/f1p0/3186			BES1	http://planttfdb.cbi.pku.edu.cn/family.php?fam=BES1		{XP_010255372.1; PREDICTED: beta-amylase 7-like isoform X2 [Nelumbo nucifera]}	{sp|O80831|BAM7_ARATH; Beta-amylase 7 OS=Arabidopsis thaliana GN=BAM7 PE=2 SV=2}	{nnu:104596060; K01177 E3.2.1.2 beta-amylase 3.2.1.2 ko00500; Metabolism; Carbohydrate metabolism; Starch and sucrose metabolism}		{GO:0016161; beta-amylase activity; molecular_function GO:0000272; polysaccharide catabolic process; biological_process}	{XM_008805792.2; PREDICTED: Phoenix dactylifera beta-amylase 2, chloroplastic (LOC103717417), transcript variant X2, mRNA}	{PF01373:Glycosyl hydrolase family 14}	1.855	2.34333	3.50667	2.63333
i3_LQ_SeedM_c27599/f1p5/3188	i3_LQ_SeedM_c27599/f1p5/3188	C5	BES1	http://planttfdb.cbi.pku.edu.cn/family.php?fam=BES1		{JAT41674.1; Beta-amylase 7 [Anthurium amnicola]}	{sp|O80831|BAM7_ARATH; Beta-amylase 7 OS=Arabidopsis thaliana GN=BAM7 PE=2 SV=2}	{nnu:104596060; K01177 E3.2.1.2 beta-amylase 3.2.1.2 ko00500; Metabolism; Carbohydrate metabolism; Starch and sucrose metabolism}		{GO:0000272; polysaccharide catabolic process; biological_process GO:0016161; beta-amylase activity; molecular_function}	{XM_008805792.2; PREDICTED: Phoenix dactylifera beta-amylase 2, chloroplastic (LOC103717417), transcript variant X2, mRNA}	{PF01373:Glycosyl hydrolase family 14}	1.335	0.246667	1.17333	4.51667
i3_LQ_SeedM_c27815/f1p0/4028	i3_LQ_SeedM_c27815/f1p0/4028	C3	BES1	http://planttfdb.cbi.pku.edu.cn/family.php?fam=BES1		{XP_008777295.1; PREDICTED: beta-amylase 2, chloroplastic isoform X1 [Phoenix dactylifera]}	{sp|O80831|BAM7_ARATH; Beta-amylase 7 OS=Arabidopsis thaliana GN=BAM7 PE=2 SV=2}	{nnu:104596060; K01177 E3.2.1.2 beta-amylase 3.2.1.2 ko00500; Metabolism; Carbohydrate metabolism; Starch and sucrose metabolism}		{GO:0016161; beta-amylase activity; molecular_function GO:0000272; polysaccharide catabolic process; biological_process}	{XM_008779074.2; PREDICTED: Phoenix dactylifera beta-amylase 2, chloroplastic (LOC103697252), transcript variant X2, mRNA}	{PF01373:Glycosyl hydrolase family 14}	0.335	0	0.72	0.706667
i3_LQ_SeedM_c30790/f1p0/3091			BES1	http://planttfdb.cbi.pku.edu.cn/family.php?fam=BES1		{XP_019702893.1; PREDICTED: beta-amylase 2, chloroplastic-like [Elaeis guineensis]}	{sp|O65258|BAM2_ARATH; Beta-amylase 2, chloroplastic OS=Arabidopsis thaliana GN=BAM2 PE=1 SV=2}	{nnu:104596060; K01177 E3.2.1.2 beta-amylase 3.2.1.2 ko00500; Metabolism; Carbohydrate metabolism; Starch and sucrose metabolism}		{GO:0000272; polysaccharide catabolic process; biological_process GO:0016161; beta-amylase activity; molecular_function}	{XM_008805792.2; PREDICTED: Phoenix dactylifera beta-amylase 2, chloroplastic (LOC103717417), transcript variant X2, mRNA}	{PF01373:Glycosyl hydrolase family 14}	0.09	0.0966667	0.6	1.36333
i3_LQ_SeedM_c32187/f1p0/3142			BES1	http://planttfdb.cbi.pku.edu.cn/family.php?fam=BES1		{XP_008795632.1; PREDICTED: protein BZR1 homolog 1 [Phoenix dactylifera]}	{sp|Q7XI96|BZR1_ORYSJ; Protein BZR1 homolog 1 OS=Oryza sativa subsp. japonica GN=BZR1 PE=1 SV=1}	{pper:PRUPE_ppa008842mg; K14503 BZR1_2 brassinosteroid resistant 1/2 - ko04075; Environmental Information Processing; Signal transduction; Plant hormone signal transduction}					4.82	5.97	7.35333	11.34
i3_LQ_SeedM_c5426/f1p1/3792	i3_LQ_SeedM_c5426/f1p1/3792	C6	BES1	http://planttfdb.cbi.pku.edu.cn/family.php?fam=BES1		{XP_019702893.1; PREDICTED: beta-amylase 2, chloroplastic-like [Elaeis guineensis]}	{sp|O65258|BAM2_ARATH; Beta-amylase 2, chloroplastic OS=Arabidopsis thaliana GN=BAM2 PE=1 SV=2}	{nnu:104596060; K01177 E3.2.1.2 beta-amylase 3.2.1.2 ko00500; Metabolism; Carbohydrate metabolism; Starch and sucrose metabolism}		{GO:0016161; beta-amylase activity; molecular_function GO:0000272; polysaccharide catabolic process; biological_process}	{XM_008805792.2; PREDICTED: Phoenix dactylifera beta-amylase 2, chloroplastic (LOC103717417), transcript variant X2, mRNA}	{PF01373:Glycosyl hydrolase family 14}	0.205	0.16	0.676667	1.38
i3_LQ_SeedM_c8627/f1p0/3551			BES1	http://planttfdb.cbi.pku.edu.cn/family.php?fam=BES1		{XP_010255372.1; PREDICTED: beta-amylase 7-like isoform X2 [Nelumbo nucifera]}	{sp|O80831|BAM7_ARATH; Beta-amylase 7 OS=Arabidopsis thaliana GN=BAM7 PE=2 SV=2}	{nnu:104596060; K01177 E3.2.1.2 beta-amylase 3.2.1.2 ko00500; Metabolism; Carbohydrate metabolism; Starch and sucrose metabolism}		{GO:0000272; polysaccharide catabolic process; biological_process GO:0016161; beta-amylase activity; molecular_function}	{XM_007051752.2; PREDICTED: Theobroma cacao beta-amylase 7 (LOC18614142), mRNA}	{PF01373:Glycosyl hydrolase family 14}	0.05	0	0.01	0.253333
i4_LQ_SeedM_c11097/f1p0/4824			BES1	http://planttfdb.cbi.pku.edu.cn/family.php?fam=BES1		{XP_008777296.1; PREDICTED: beta-amylase 2, chloroplastic isoform X2 [Phoenix dactylifera]}	{sp|O80831|BAM7_ARATH; Beta-amylase 7 OS=Arabidopsis thaliana GN=BAM7 PE=2 SV=2}	{nnu:104596060; K01177 E3.2.1.2 beta-amylase 3.2.1.2 ko00500; Metabolism; Carbohydrate metabolism; Starch and sucrose metabolism}		{GO:0016161; beta-amylase activity; molecular_function GO:0000272; polysaccharide catabolic process; biological_process}	{XM_008805792.2; PREDICTED: Phoenix dactylifera beta-amylase 2, chloroplastic (LOC103717417), transcript variant X2, mRNA}	{PF01373:Glycosyl hydrolase family 14}	1.535	0.306667	0.86	1.22333
i4_LQ_SeedM_c13570/f1p1/4825			BES1	http://planttfdb.cbi.pku.edu.cn/family.php?fam=BES1		{XP_010255372.1; PREDICTED: beta-amylase 7-like isoform X2 [Nelumbo nucifera]}	{sp|O80831|BAM7_ARATH; Beta-amylase 7 OS=Arabidopsis thaliana GN=BAM7 PE=2 SV=2}	{nnu:104596060; K01177 E3.2.1.2 beta-amylase 3.2.1.2 ko00500; Metabolism; Carbohydrate metabolism; Starch and sucrose metabolism}		{GO:0000272; polysaccharide catabolic process; biological_process GO:0016161; beta-amylase activity; molecular_function}	{XM_008805792.2; PREDICTED: Phoenix dactylifera beta-amylase 2, chloroplastic (LOC103717417), transcript variant X2, mRNA}	{PF01373:Glycosyl hydrolase family 14}	0.14	0.08	0.243333	0.243333
i4_LQ_SeedM_c13586/f1p6/5013	i4_LQ_SeedM_c13586/f1p6/5013	C2	BES1	http://planttfdb.cbi.pku.edu.cn/family.php?fam=BES1		{XP_008777295.1; PREDICTED: beta-amylase 2, chloroplastic isoform X1 [Phoenix dactylifera]}	{sp|O80831|BAM7_ARATH; Beta-amylase 7 OS=Arabidopsis thaliana GN=BAM7 PE=2 SV=2}	{nnu:104596060; K01177 E3.2.1.2 beta-amylase 3.2.1.2 ko00500; Metabolism; Carbohydrate metabolism; Starch and sucrose metabolism}		{GO:0016161; beta-amylase activity; molecular_function GO:0000272; polysaccharide catabolic process; biological_process}	{XM_008805792.2; PREDICTED: Phoenix dactylifera beta-amylase 2, chloroplastic (LOC103717417), transcript variant X2, mRNA}	{PF01373:Glycosyl hydrolase family 14}	0.1	0.12	0.706667	0.08
i4_LQ_SeedM_c14935/f1p0/4904	i4_LQ_SeedM_c14935/f1p0/4904	C5	BES1	http://planttfdb.cbi.pku.edu.cn/family.php?fam=BES1		{XP_010255372.1; PREDICTED: beta-amylase 7-like isoform X2 [Nelumbo nucifera]}	{sp|O80831|BAM7_ARATH; Beta-amylase 7 OS=Arabidopsis thaliana GN=BAM7 PE=2 SV=2}	{nnu:104596060; K01177 E3.2.1.2 beta-amylase 3.2.1.2 ko00500; Metabolism; Carbohydrate metabolism; Starch and sucrose metabolism}		{GO:0016161; beta-amylase activity; molecular_function GO:0000272; polysaccharide catabolic process; biological_process}	{XM_008805792.2; PREDICTED: Phoenix dactylifera beta-amylase 2, chloroplastic (LOC103717417), transcript variant X2, mRNA}	{PF01373:Glycosyl hydrolase family 14}	0.61	0.0366667	0.0933333	1.32333
i4_LQ_SeedM_c16581/f1p0/4205	i4_LQ_SeedM_c16581/f1p0/4205	C5	BES1	http://planttfdb.cbi.pku.edu.cn/family.php?fam=BES1		{XP_010255372.1; PREDICTED: beta-amylase 7-like isoform X2 [Nelumbo nucifera]}	{sp|O80831|BAM7_ARATH; Beta-amylase 7 OS=Arabidopsis thaliana GN=BAM7 PE=2 SV=2}	{nnu:104596060; K01177 E3.2.1.2 beta-amylase 3.2.1.2 ko00500; Metabolism; Carbohydrate metabolism; Starch and sucrose metabolism}		{GO:0000272; polysaccharide catabolic process; biological_process GO:0016161; beta-amylase activity; molecular_function}	{XM_019003609.1; PREDICTED: Juglans regia beta-amylase 7-like (LOC109021067), transcript variant X2, mRNA}	{PF01373:Glycosyl hydrolase family 14}	2.755	0.556667	2.23	5.16
i4_LQ_SeedM_c20461/f1p0/4819	i4_LQ_SeedM_c20461/f1p0/4819	C1	BES1	http://planttfdb.cbi.pku.edu.cn/family.php?fam=BES1		{XP_019702893.1; PREDICTED: beta-amylase 2, chloroplastic-like [Elaeis guineensis]}	{sp|O65258|BAM2_ARATH; Beta-amylase 2, chloroplastic OS=Arabidopsis thaliana GN=BAM2 PE=1 SV=2}	{nnu:104596060; K01177 E3.2.1.2 beta-amylase 3.2.1.2 ko00500; Metabolism; Carbohydrate metabolism; Starch and sucrose metabolism}		{GO:0016161; beta-amylase activity; molecular_function GO:0000272; polysaccharide catabolic process; biological_process}	{XM_008805792.2; PREDICTED: Phoenix dactylifera beta-amylase 2, chloroplastic (LOC103717417), transcript variant X2, mRNA}	{PF01373:Glycosyl hydrolase family 14}	1.315	0.0133333	2.58667	1.06667
i4_LQ_SeedM_c2334/f1p0/4703			BES1	http://planttfdb.cbi.pku.edu.cn/family.php?fam=BES1		{XP_010255372.1; PREDICTED: beta-amylase 7-like isoform X2 [Nelumbo nucifera]}	{sp|O80831|BAM7_ARATH; Beta-amylase 7 OS=Arabidopsis thaliana GN=BAM7 PE=2 SV=2}	{nnu:104596060; K01177 E3.2.1.2 beta-amylase 3.2.1.2 ko00500; Metabolism; Carbohydrate metabolism; Starch and sucrose metabolism}		{GO:0000272; polysaccharide catabolic process; biological_process GO:0016161; beta-amylase activity; molecular_function}	{XM_008805792.2; PREDICTED: Phoenix dactylifera beta-amylase 2, chloroplastic (LOC103717417), transcript variant X2, mRNA}	{PF01373:Glycosyl hydrolase family 14}	0.365	0.436667	0.99	0.896667
i4_LQ_SeedM_c3178/f1p0/4954			BES1	http://planttfdb.cbi.pku.edu.cn/family.php?fam=BES1		{XP_019702893.1; PREDICTED: beta-amylase 2, chloroplastic-like [Elaeis guineensis]}	{sp|O65258|BAM2_ARATH; Beta-amylase 2, chloroplastic OS=Arabidopsis thaliana GN=BAM2 PE=1 SV=2}	{nnu:104596060; K01177 E3.2.1.2 beta-amylase 3.2.1.2 ko00500; Metabolism; Carbohydrate metabolism; Starch and sucrose metabolism}		{GO:0016161; beta-amylase activity; molecular_function GO:0000272; polysaccharide catabolic process; biological_process}	{XM_008805792.2; PREDICTED: Phoenix dactylifera beta-amylase 2, chloroplastic (LOC103717417), transcript variant X2, mRNA}	{PF01373:Glycosyl hydrolase family 14}	0.2	0.223333	0.11	0.256667
i5_LQ_SeedM_c10685/f1p0/5563			BES1	http://planttfdb.cbi.pku.edu.cn/family.php?fam=BES1		{XP_019702893.1; PREDICTED: beta-amylase 2, chloroplastic-like [Elaeis guineensis]}	{sp|O65258|BAM2_ARATH; Beta-amylase 2, chloroplastic OS=Arabidopsis thaliana GN=BAM2 PE=1 SV=2}	{nnu:104596060; K01177 E3.2.1.2 beta-amylase 3.2.1.2 ko00500; Metabolism; Carbohydrate metabolism; Starch and sucrose metabolism}		{GO:0016161; beta-amylase activity; molecular_function GO:0000272; polysaccharide catabolic process; biological_process}	{XM_008805792.2; PREDICTED: Phoenix dactylifera beta-amylase 2, chloroplastic (LOC103717417), transcript variant X2, mRNA}	{PF01373:Glycosyl hydrolase family 14}	0.04	0.173333	0.05	0.27
i5_LQ_SeedM_c11445/f1p3/5249			BES1	http://planttfdb.cbi.pku.edu.cn/family.php?fam=BES1		{XP_008777295.1; PREDICTED: beta-amylase 2, chloroplastic isoform X1 [Phoenix dactylifera]}	{sp|O80831|BAM7_ARATH; Beta-amylase 7 OS=Arabidopsis thaliana GN=BAM7 PE=2 SV=2}	{nnu:104596060; K01177 E3.2.1.2 beta-amylase 3.2.1.2 ko00500; Metabolism; Carbohydrate metabolism; Starch and sucrose metabolism}			{XM_008805793.2; PREDICTED: Phoenix dactylifera beta-amylase 2, chloroplastic (LOC103717417), transcript variant X3, mRNA}		0	0.00333333	0	0
i5_LQ_SeedM_c2076/f1p4/5380			BES1	http://planttfdb.cbi.pku.edu.cn/family.php?fam=BES1		{XP_010255372.1; PREDICTED: beta-amylase 7-like isoform X2 [Nelumbo nucifera]}	{sp|O80831|BAM7_ARATH; Beta-amylase 7 OS=Arabidopsis thaliana GN=BAM7 PE=2 SV=2}	{nnu:104596060; K01177 E3.2.1.2 beta-amylase 3.2.1.2 ko00500; Metabolism; Carbohydrate metabolism; Starch and sucrose metabolism}		{GO:0016161; beta-amylase activity; molecular_function GO:0000272; polysaccharide catabolic process; biological_process}	{XM_008805792.2; PREDICTED: Phoenix dactylifera beta-amylase 2, chloroplastic (LOC103717417), transcript variant X2, mRNA}	{PF01373:Glycosyl hydrolase family 14}	1.205	1.26667	1.03333	2.65667
i5_LQ_SeedM_c7187/f1p1/5307	i5_LQ_SeedM_c7187/f1p1/5307	C5	BES1	http://planttfdb.cbi.pku.edu.cn/family.php?fam=BES1		{XP_010255372.1; PREDICTED: beta-amylase 7-like isoform X2 [Nelumbo nucifera]}	{sp|O80831|BAM7_ARATH; Beta-amylase 7 OS=Arabidopsis thaliana GN=BAM7 PE=2 SV=2}	{nnu:104596060; K01177 E3.2.1.2 beta-amylase 3.2.1.2 ko00500; Metabolism; Carbohydrate metabolism; Starch and sucrose metabolism}		{GO:0000272; polysaccharide catabolic process; biological_process GO:0016161; beta-amylase activity; molecular_function}	{XM_008805792.2; PREDICTED: Phoenix dactylifera beta-amylase 2, chloroplastic (LOC103717417), transcript variant X2, mRNA}	{PF01373:Glycosyl hydrolase family 14}	1.145	0	1.62333	3.72333
i5_LQ_SeedM_c7787/f1p0/5708	i5_LQ_SeedM_c7787/f1p0/5708	C8	BES1	http://planttfdb.cbi.pku.edu.cn/family.php?fam=BES1		{XP_010255372.1; PREDICTED: beta-amylase 7-like isoform X2 [Nelumbo nucifera]}	{sp|O80831|BAM7_ARATH; Beta-amylase 7 OS=Arabidopsis thaliana GN=BAM7 PE=2 SV=2}	{nnu:104596060; K01177 E3.2.1.2 beta-amylase 3.2.1.2 ko00500; Metabolism; Carbohydrate metabolism; Starch and sucrose metabolism}		{GO:0016161; beta-amylase activity; molecular_function GO:0000272; polysaccharide catabolic process; biological_process}	{XM_008805792.2; PREDICTED: Phoenix dactylifera beta-amylase 2, chloroplastic (LOC103717417), transcript variant X2, mRNA}	{PF01373:Glycosyl hydrolase family 14}	0.465	3.78333	0.683333	0.79
i6_LQ_SeedM_c1924/f1p60/6153			BES1	http://planttfdb.cbi.pku.edu.cn/family.php?fam=BES1		{XP_010255372.1; PREDICTED: beta-amylase 7-like isoform X2 [Nelumbo nucifera]}	{sp|O80831|BAM7_ARATH; Beta-amylase 7 OS=Arabidopsis thaliana GN=BAM7 PE=2 SV=2}	{nnu:104596060; K01177 E3.2.1.2 beta-amylase 3.2.1.2 ko00500; Metabolism; Carbohydrate metabolism; Starch and sucrose metabolism}		{GO:0000272; polysaccharide catabolic process; biological_process GO:0016161; beta-amylase activity; molecular_function}	{XM_008805792.2; PREDICTED: Phoenix dactylifera beta-amylase 2, chloroplastic (LOC103717417), transcript variant X2, mRNA}	{PF01373:Glycosyl hydrolase family 14}	3.14	1.94	2.51667	6.67
i0_LQ_SeedM_c14186/f1p0/943			bHLH	http://planttfdb.cbi.pku.edu.cn/family.php?fam=bHLH		{XP_010929341.1; PREDICTED: transcription factor bHLH35 isoform X3 [Elaeis guineensis]}	{sp|Q2HIV9|BH035_ARATH; Transcription factor bHLH35 OS=Arabidopsis thaliana GN=BHLH35 PE=2 SV=1}	{mus:103969045; - - - - -}		{GO:0046983; protein dimerization activity; molecular_function GO:0043093; cytokinesis by binary fission; biological_process GO:0090529; NA GO:0005737; cytoplasm; cellular_component}		{PF06005:Protein of unknown function (DUF904) PF00010:Helix-loop-helix DNA-binding domain}	0.175	0	0	0.463333
i0_LQ_SeedM_c6462/f1p0/661	i0_LQ_SeedM_c6462/f1p0/661	C10	bHLH	http://planttfdb.cbi.pku.edu.cn/family.php?fam=bHLH		{ONK66878.1; uncharacterized protein A4U43_C06F12980 [Asparagus officinalis]}	{sp|Q9FLI1|BH036_ARATH; Transcription factor bHLH36 OS=Arabidopsis thaliana GN=BHLH36 PE=2 SV=1}	{egu:105040557; - - - - -}		{GO:0046983; protein dimerization activity; molecular_function}		{PF00010:Helix-loop-helix DNA-binding domain}	2.625	3.26	0.69	2.99
i0_LQ_SeedM_c6979/f1p2/879	i0_LQ_SeedM_c6979/f1p2/879	C8	bHLH	http://planttfdb.cbi.pku.edu.cn/family.php?fam=bHLH		{ONK65921.1; uncharacterized protein A4U43_C06F2360 [Asparagus officinalis]}	{sp|Q9FH37|ILR3_ARATH; Transcription factor ILR3 OS=Arabidopsis thaliana GN=ILR3 PE=1 SV=1}	{egu:105052348; - - - - -}		{GO:0000390; spliceosome disassembly; biological_process GO:0070840; dynein complex binding; molecular_function GO:0019069; viral capsid assembly; biological_process GO:0008134; transcription factor binding; molecular_function GO:0033179; proton-transporting V-type ATPase, V0 domain; cellular_component GO:0006606; protein import into nucleus; biological_process GO:0006914; autophagy; biological_p…	{XM_008795517.2; PREDICTED: Phoenix dactylifera transcription factor ILR3 (LOC103709966), mRNA}	{PF01763:Herpesvirus UL6 like PF10186:Vacuolar sorting 38 and autophagy-related subunit 14 PF01166:TSC-22/dip/bun family PF00170:bZIP transcription factor PF06156:Protein of unknown function (DUF972) PF05929:Phage capsid scaffolding protein (GPO) serine peptidase PF08961:Nuclear receptor-binding factor 2, autophagy regulator PF05837:Centromere protein H (CENP-H) PF00010:Helix-loop-helix DNA-bindi…	45.885	90.6067	34.2233	52.22
i1_HQ_SeedM_c2217/f2p0/1697	i1_HQ_SeedM_c2217/f2p0/1697	C10	bHLH	http://planttfdb.cbi.pku.edu.cn/family.php?fam=bHLH		{ONK76089.1; uncharacterized protein A4U43_C03F23760 [Asparagus officinalis]}	{sp|Q8S3F1|BH020_ARATH; Transcription factor NAI1 OS=Arabidopsis thaliana GN=NAI1 PE=2 SV=1}	{pda:103707623; - - - - -}		{GO:0046983; protein dimerization activity; molecular_function}	{EU956596.1; Zea mays clone 1567551 symbiotic ammonium transporter mRNA, complete cds}	{PF00010:Helix-loop-helix DNA-binding domain}	5.825	8.34667	2.45	8.65667
i1_HQ_SeedM_c2275/f2p6/1831			bHLH	http://planttfdb.cbi.pku.edu.cn/family.php?fam=bHLH		{ONK81828.1; uncharacterized protein A4U43_C01F33280 [Asparagus officinalis]}	{sp|Q66GR3|BH130_ARATH; Transcription factor bHLH130 OS=Arabidopsis thaliana GN=BHLH130 PE=1 SV=1}	{egu:105038905; - - - - -}		{GO:0046983; protein dimerization activity; molecular_function}	{XM_008797503.2; PREDICTED: Phoenix dactylifera transcription factor bHLH130-like (LOC103711382), mRNA}	{PF00010:Helix-loop-helix DNA-binding domain}	30.475	24.3533	41.1967	35.29
i1_LQ_SeedM_c10003/f1p34/1668	i1_LQ_SeedM_c10003/f1p34/1668	C10	bHLH	http://planttfdb.cbi.pku.edu.cn/family.php?fam=bHLH	i1_LQ_SeedM_c10003/f1p34/1668	{XP_010940945.1; PREDICTED: transcription factor MYC4-like [Elaeis guineensis]}	{sp|Q336P5|MYC2_ORYSJ; Transcription factor MYC2 OS=Oryza sativa subsp. japonica GN=MYC2 PE=1 SV=1}	{mus:103993952; - - - - -}		{GO:0046983; protein dimerization activity; molecular_function}	{XM_010911514.2; PREDICTED: Elaeis guineensis transcription factor MYC2-like (LOC105035817), mRNA}	{PF00010:Helix-loop-helix DNA-binding domain}	3.11	4.94667	1.9	5.05667
i1_LQ_SeedM_c10007/f2p0/2000	i1_LQ_SeedM_c10007/f2p0/2000	C2	bHLH	http://planttfdb.cbi.pku.edu.cn/family.php?fam=bHLH		{ONK74413.1; uncharacterized protein A4U43_C03F5960 [Asparagus officinalis]}	{sp|Q84LH8|PIF5_ARATH; Transcription factor PIF5 OS=Arabidopsis thaliana GN=PIF5 PE=1 SV=1}	{egu:105033626; K16189 PIF4 phytochrome-interacting factor 4 - ko04075; Environmental Information Processing; Signal transduction; Plant hormone signal transduction}		{GO:0046983; protein dimerization activity; molecular_function}	{XM_002302088.2; Populus trichocarpa hypothetical protein (POPTR_0002s05630g) mRNA, complete cds}	{PF00010:Helix-loop-helix DNA-binding domain}	0.23	0.206667	3.86	1.32333
i1_LQ_SeedM_c10631/f1p4/1693			bHLH	http://planttfdb.cbi.pku.edu.cn/family.php?fam=bHLH			{sp|Q59RL7|CPH2_CANAL; Transcription factor CPH2 OS=Candida albicans (strain SC5314 / ATCC MYA-2876) GN=CPH2 PE=1 SV=1}		{SPBC354.05c; KOG2588 Predicted DNA-binding protein K Transcription ;}	{GO:0046983; protein dimerization activity; molecular_function GO:0003700; sequence-specific DNA binding transcription factor activity; molecular_function GO:0043565; sequence-specific DNA binding; molecular_function GO:0006355; regulation of transcription, DNA-dependent; biological_process GO:0007049; cell cycle; biological_process}		{PF04977:Septum formation initiator PF00010:Helix-loop-helix DNA-binding domain PF07716:Basic region leucine zipper}	0	0	0	0
i1_LQ_SeedM_c11665/f1p0/1564			bHLH	http://planttfdb.cbi.pku.edu.cn/family.php?fam=bHLH		{ONK59266.1; uncharacterized protein A4U43_C08F4680 [Asparagus officinalis]}	{sp|Q9LTS4|BH041_ARATH; Putative transcription factor bHLH041 OS=Arabidopsis thaliana GN=BHLH41 PE=3 SV=1}	{egu:105041454; - - - - -}		{GO:0070840; dynein complex binding; molecular_function GO:0046983; protein dimerization activity; molecular_function GO:0008134; transcription factor binding; molecular_function GO:0042803; protein homodimerization activity; molecular_function}		{PF10473:Leucine-rich repeats of kinetochore protein Cenp-F/LEK1 PF00010:Helix-loop-helix DNA-binding domain}	0.385	0.553333	2.15333	1.69667
i1_LQ_SeedM_c11719/f1p98/1757	i1_LQ_SeedM_c11719/f1p98/1757	C10	bHLH	http://planttfdb.cbi.pku.edu.cn/family.php?fam=bHLH		{ONK69400.1; uncharacterized protein A4U43_C05F22460 [Asparagus officinalis]}	{sp|Q9CAA9|BH049_ARATH; Transcription factor bHLH49 OS=Arabidopsis thaliana GN=BHLH49 PE=1 SV=1}	{pda:103706599; - - - - -}		{GO:0006364; rRNA processing; biological_process GO:0046983; protein dimerization activity; molecular_function GO:0008168; methyltransferase activity; molecular_function GO:0005737; cytoplasm; cellular_component}	{XM_010945052.2; PREDICTED: Elaeis guineensis transcription factor bHLH49 (LOC105061094), transcript variant X3, mRNA}	{PF00010:Helix-loop-helix DNA-binding domain PF02590:Predicted SPOUT methyltransferase}	4.535	5.83	2.56333	3.19333
i1_LQ_SeedM_c12912/f1p0/1244			bHLH	http://planttfdb.cbi.pku.edu.cn/family.php?fam=bHLH		{ONK74811.1; uncharacterized protein A4U43_C03F10380 [Asparagus officinalis]}	{sp|Q9LV17|BH079_ARATH; Transcription factor bHLH79 OS=Arabidopsis thaliana GN=BHLH79 PE=2 SV=1}	{egu:105046432; - - - - -}		{GO:0046983; protein dimerization activity; molecular_function GO:0005992; trehalose biosynthetic process; biological_process GO:0003824; NA}	{XM_010925014.2; PREDICTED: Elaeis guineensis transcription factor bHLH79 (LOC105046432), mRNA}	{PF00010:Helix-loop-helix DNA-binding domain PF00982:Glycosyltransferase family 20}	80.33	77.77	98.3633	124.973
i1_LQ_SeedM_c13979/f1p6/1818	i1_LQ_SeedM_c13979/f1p6/1818	C7	bHLH	http://planttfdb.cbi.pku.edu.cn/family.php?fam=bHLH	i1_LQ_SeedM_c13979/f1p6/1818	{XP_020113605.1; transcription factor ICE1-like [Ananas comosus]}	{sp|Q9LSE2|ICE1_ARATH; Transcription factor ICE1 OS=Arabidopsis thaliana GN=SCRM PE=1 SV=1}	{mus:104000661; - - - - -}		{GO:0046983; protein dimerization activity; molecular_function}	{XM_009381841.2; PREDICTED: Musa acuminata subsp. malaccensis transcription factor ICE1-like (LOC103968579), mRNA}	{PF00010:Helix-loop-helix DNA-binding domain}	5.445	12.64	7.45	5.85667
i1_LQ_SeedM_c14590/f1p0/1059	i1_LQ_SeedM_c14590/f1p0/1059	C5	bHLH	http://planttfdb.cbi.pku.edu.cn/family.php?fam=bHLH		{XP_008793739.1; PREDICTED: transcription factor ILR3 [Phoenix dactylifera]}	{sp|Q9FH37|ILR3_ARATH; Transcription factor ILR3 OS=Arabidopsis thaliana GN=ILR3 PE=1 SV=1}	{egu:105052348; - - - - -}		{GO:0042803; protein homodimerization activity; molecular_function GO:0005634; nucleus; cellular_component GO:0003723; RNA binding; molecular_function GO:0090529; NA GO:0019898; extrinsic to membrane; cellular_component GO:0016020; membrane; cellular_component GO:0015991; ATP hydrolysis coupled proton transport; biological_process GO:0015078; hydrogen ion transmembrane transporter activity; molec…	{XM_008795517.2; PREDICTED: Phoenix dactylifera transcription factor ILR3 (LOC103709966), mRNA}	{PF01166:TSC-22/dip/bun family PF10186:Vacuolar sorting 38 and autophagy-related subunit 14 PF06156:Protein of unknown function (DUF972) PF08961:Nuclear receptor-binding factor 2, autophagy regulator PF07716:Basic region leucine zipper PF06005:Protein of unknown function (DUF904) PF10473:Leucine-rich repeats of kinetochore protein Cenp-F/LEK1 PF05837:Centromere protein H (CENP-H) PF00010:Helix-lo…	82.05	23.7367	50.6433	65.9733
i1_LQ_SeedM_c14797/f1p12/1152			bHLH	http://planttfdb.cbi.pku.edu.cn/family.php?fam=bHLH		{ONK74722.1; uncharacterized protein A4U43_C03F9470 [Asparagus officinalis]}	{sp|Q9FH37|ILR3_ARATH; Transcription factor ILR3 OS=Arabidopsis thaliana GN=ILR3 PE=1 SV=1}	{egu:105052348; - - - - -}		{GO:0005783; endoplasmic reticulum; cellular_component GO:0006914; autophagy; biological_process GO:0008134; transcription factor binding; molecular_function GO:0033179; proton-transporting V-type ATPase, V0 domain; cellular_component GO:0000774; adenyl-nucleotide exchange factor activity; molecular_function GO:0006606; protein import into nucleus; biological_process GO:0046983; protein dimerizat…	{XM_008795517.2; PREDICTED: Phoenix dactylifera transcription factor ILR3 (LOC103709966), mRNA}	{PF00769:Ezrin/radixin/moesin family PF07926:TPR/MLP1/MLP2-like protein PF07989:Centrosomin N-terminal motif 1 PF09726:Transmembrane protein PF07851:TMPIT-like protein PF01025:GrpE PF04111:Autophagy protein Apg6 PF01496:V-type ATPase 116kDa subunit family PF15458:Nineteen complex-related protein 2 PF05529:B-cell receptor-associated protein 31-like PF09177:Syntaxin 6, N-terminal PF00010:Helix-loop…	18.945	22.38	22.3667	15.6533
i1_LQ_SeedM_c14863/f1p9/1116			bHLH	http://planttfdb.cbi.pku.edu.cn/family.php?fam=bHLH		{ONK74811.1; uncharacterized protein A4U43_C03F10380 [Asparagus officinalis]}	{sp|Q9LV17|BH079_ARATH; Transcription factor bHLH79 OS=Arabidopsis thaliana GN=BHLH79 PE=2 SV=1}	{egu:105046432; - - - - -}		{GO:0046983; protein dimerization activity; molecular_function}	{XM_012220079.1; PREDICTED: Jatropha curcas transcription factor bHLH79-like (LOC105636735), transcript variant X3, mRNA}	{PF00010:Helix-loop-helix DNA-binding domain}	0.04	0.01	0.0266667	0.133333
i1_LQ_SeedM_c17380/f1p4/1872			bHLH	http://planttfdb.cbi.pku.edu.cn/family.php?fam=bHLH	i1_LQ_SeedM_c17380/f1p4/1872	{ONK63029.1; uncharacterized protein A4U43_C07F10660 [Asparagus officinalis]}	{sp|O80536|PIF3_ARATH; Transcription factor PIF3 OS=Arabidopsis thaliana GN=PIF3 PE=1 SV=1}	{egu:105035562; K12126 PIF3 phytochrome-interacting factor 3 - ko04075; Environmental Information Processing; Signal transduction; Plant hormone signal transduction | ko04712; Organismal Systems; Environmental adaptation; Circadian rhythm - plant}		{GO:0046983; protein dimerization activity; molecular_function}	{XM_019848110.1; PREDICTED: Elaeis guineensis transcription factor PIF3-like (LOC105035562), transcript variant X4, mRNA}	{PF00010:Helix-loop-helix DNA-binding domain}	4.255	4.05667	2.47667	3.05667
i1_LQ_SeedM_c19116/f1p3/1729	i1_LQ_SeedM_c19116/f1p3/1729	C10	bHLH	http://planttfdb.cbi.pku.edu.cn/family.php?fam=bHLH		{ONK74559.1; uncharacterized protein A4U43_C03F7680 [Asparagus officinalis]}	{sp|Q9CAA9|BH049_ARATH; Transcription factor bHLH49 OS=Arabidopsis thaliana GN=BHLH49 PE=1 SV=1}	{pda:103704278; - - - - -}		{GO:0005737; cytoplasm; cellular_component GO:0008168; methyltransferase activity; molecular_function GO:0046983; protein dimerization activity; molecular_function GO:0006364; rRNA processing; biological_process}	{AK360959.1; Hordeum vulgare subsp. vulgare mRNA for predicted protein, complete cds, clone: NIASHv1129G12}	{PF00010:Helix-loop-helix DNA-binding domain PF02590:Predicted SPOUT methyltransferase}	0.21	0.4	0	0.456667
i1_LQ_SeedM_c19681/f1p0/1704			bHLH	http://planttfdb.cbi.pku.edu.cn/family.php?fam=bHLH		{ONK60104.1; uncharacterized protein A4U43_C08F14280 [Asparagus officinalis]}	{sp|Q9T072|BH025_ARATH; Transcription factor bHLH25 OS=Arabidopsis thaliana GN=BHLH25 PE=2 SV=2}	{pda:103707623; - - - - -}		{GO:0046983; protein dimerization activity; molecular_function}	{EU956596.1; Zea mays clone 1567551 symbiotic ammonium transporter mRNA, complete cds}	{PF00010:Helix-loop-helix DNA-binding domain}	4.725	5.01	3.90667	6.99667
i1_LQ_SeedM_c19858/f1p21/1917			bHLH	http://planttfdb.cbi.pku.edu.cn/family.php?fam=bHLH	i1_LQ_SeedM_c19858/f1p21/1917	{XP_009403789.1; PREDICTED: transcription factor ICE1-like isoform X2 [Musa acuminata subsp. malaccensis]}	{sp|Q9LSE2|ICE1_ARATH; Transcription factor ICE1 OS=Arabidopsis thaliana GN=SCRM PE=1 SV=1}	{nnu:104591842; - - - - -}		{GO:0046983; protein dimerization activity; molecular_function}	{XM_009381841.2; PREDICTED: Musa acuminata subsp. malaccensis transcription factor ICE1-like (LOC103968579), mRNA}	{PF00010:Helix-loop-helix DNA-binding domain}	3.755	7.25667	10.97	6.38667
i1_LQ_SeedM_c20103/f1p0/1818	i1_LQ_SeedM_c20103/f1p0/1818	C10	bHLH	http://planttfdb.cbi.pku.edu.cn/family.php?fam=bHLH		{ONK69209.1; uncharacterized protein A4U43_C05F20480 [Asparagus officinalis]}	{sp|Q8S3D2|BH087_ARATH; Transcription factor bHLH87 OS=Arabidopsis thaliana GN=BHLH87 PE=2 SV=1}	{egu:105036195; - - - - -}		{GO:0007165; signal transduction; biological_process GO:0046983; protein dimerization activity; molecular_function}	{XM_002458335.1; Sorghum bicolor hypothetical protein, mRNA}	{PF03822:NAF domain PF00010:Helix-loop-helix DNA-binding domain}	6.935	15.3033	1.48	2.64
i1_LQ_SeedM_c20143/f1p0/1920			bHLH	http://planttfdb.cbi.pku.edu.cn/family.php?fam=bHLH	i1_LQ_SeedM_c20143/f1p0/1920	{ONK63029.1; uncharacterized protein A4U43_C07F10660 [Asparagus officinalis]}	{sp|O80536|PIF3_ARATH; Transcription factor PIF3 OS=Arabidopsis thaliana GN=PIF3 PE=1 SV=1}	{egu:105040114; K12126 PIF3 phytochrome-interacting factor 3 - ko04075; Environmental Information Processing; Signal transduction; Plant hormone signal transduction | ko04712; Organismal Systems; Environmental adaptation; Circadian rhythm - plant}		{GO:0046983; protein dimerization activity; molecular_function}	{XM_008809702.2; PREDICTED: Phoenix dactylifera transcription factor PIF3-like (LOC103720128), transcript variant X4, mRNA}	{PF00010:Helix-loop-helix DNA-binding domain}	0.895	0.67	1.18	2.55667
i1_LQ_SeedM_c20447/f1p0/1590			bHLH	http://planttfdb.cbi.pku.edu.cn/family.php?fam=bHLH		{XP_010913936.1; PREDICTED: transcription factor bHLH48 isoform X1 [Elaeis guineensis]}	{sp|Q8VZ02|BH048_ARATH; Transcription factor bHLH48 OS=Arabidopsis thaliana GN=BHLH48 PE=2 SV=1}	{egu:105039474; - - - - -}		{GO:0046983; protein dimerization activity; molecular_function}	{XM_003518016.3; PREDICTED: Glycine max transcription factor bHLH48-like (LOC100799133), mRNA}	{PF00010:Helix-loop-helix DNA-binding domain}	11.67	13.5767	10.9567	18.96
i1_LQ_SeedM_c20507/f1p0/1657	i1_LQ_SeedM_c20507/f1p0/1657	C10	bHLH	http://planttfdb.cbi.pku.edu.cn/family.php?fam=bHLH		{ONK74559.1; uncharacterized protein A4U43_C03F7680 [Asparagus officinalis]}	{sp|Q9CAA9|BH049_ARATH; Transcription factor bHLH49 OS=Arabidopsis thaliana GN=BHLH49 PE=1 SV=1}	{pda:103704278; - - - - -}		{GO:0046983; protein dimerization activity; molecular_function GO:0006364; rRNA processing; biological_process GO:0005737; cytoplasm; cellular_component GO:0008168; methyltransferase activity; molecular_function}	{AK360959.1; Hordeum vulgare subsp. vulgare mRNA for predicted protein, complete cds, clone: NIASHv1129G12}	{PF02590:Predicted SPOUT methyltransferase PF00010:Helix-loop-helix DNA-binding domain}	2.395	3.54667	0.17	1.81
i1_LQ_SeedM_c21154/f1p12/1567			bHLH	http://planttfdb.cbi.pku.edu.cn/family.php?fam=bHLH		{XP_010919038.1; PREDICTED: transcription factor bHLH57 [Elaeis guineensis]}	{sp|O81037|BH070_ARATH; Transcription factor bHLH70 OS=Arabidopsis thaliana GN=BHLH70 PE=2 SV=1}	{egu:105043257; - - - - -}		{GO:0005634; nucleus; cellular_component GO:0046983; protein dimerization activity; molecular_function}	{XM_002446975.1; Sorghum bicolor hypothetical protein, mRNA}	{PF15761:Immortalisation up-regulated protein PF00010:Helix-loop-helix DNA-binding domain}	5.005	6.55667	4.74	7.74333
i1_LQ_SeedM_c22311/f1p0/1888			bHLH	http://planttfdb.cbi.pku.edu.cn/family.php?fam=bHLH		{ONK74811.1; uncharacterized protein A4U43_C03F10380 [Asparagus officinalis]}	{sp|Q0JXE7|BPE_ARATH; Transcription factor BPE OS=Arabidopsis thaliana GN=BPE PE=2 SV=1}	{egu:105046432; - - - - -}			{XM_010925014.2; PREDICTED: Elaeis guineensis transcription factor bHLH79 (LOC105046432), mRNA}		4.74	3.97	7.36	10.8233
i1_LQ_SeedM_c22850/f1p37/1203	i1_LQ_SeedM_c22850/f1p37/1203	C8	bHLH	http://planttfdb.cbi.pku.edu.cn/family.php?fam=bHLH		{XP_008793739.1; PREDICTED: transcription factor ILR3 [Phoenix dactylifera]}	{sp|Q9FH37|ILR3_ARATH; Transcription factor ILR3 OS=Arabidopsis thaliana GN=ILR3 PE=1 SV=1}	{egu:105052348; - - - - -}		{GO:0015078; hydrogen ion transmembrane transporter activity; molecular_function GO:0015991; ATP hydrolysis coupled proton transport; biological_process GO:0043565; sequence-specific DNA binding; molecular_function GO:0061617; NA GO:0042803; protein homodimerization activity; molecular_function GO:0019898; extrinsic to membrane; cellular_component GO:0090529; NA GO:0010508; positive regulation of…	{XM_012972065.1; PREDICTED: Erythranthe guttatus transcription factor ILR3 (LOC105948829), mRNA}	{PF00170:bZIP transcription factor PF06156:Protein of unknown function (DUF972) PF10186:Vacuolar sorting 38 and autophagy-related subunit 14 PF07716:Basic region leucine zipper PF06005:Protein of unknown function (DUF904) PF00010:Helix-loop-helix DNA-binding domain PF05837:Centromere protein H (CENP-H) PF08961:Nuclear receptor-binding factor 2, autophagy regulator PF09769:Apolipoprotein O PF01496…	0.175	4.99	0.0766667	0.04
i1_LQ_SeedM_c24597/f1p13/1122	i1_LQ_SeedM_c24597/f1p13/1122	C9	bHLH	http://planttfdb.cbi.pku.edu.cn/family.php?fam=bHLH		{XP_010943093.1; PREDICTED: transcription factor HEC2 [Elaeis guineensis]}	{sp|Q9SND4|HEC2_ARATH; Transcription factor HEC2 OS=Arabidopsis thaliana GN=HEC2 PE=1 SV=1}	{pda:103701902; - - - - -}		{GO:0003779; actin binding; molecular_function GO:0046983; protein dimerization activity; molecular_function GO:0007010; cytoskeleton organization; biological_process}	{CP019107.1; Spirodela polyrhiza strain 9509 chromosome 15 sequence}	{PF00010:Helix-loop-helix DNA-binding domain PF01213:Adenylate cyclase associated (CAP) N terminal}	6.505	5.73	2.43	2.72667
i1_LQ_SeedM_c25091/f1p0/1123	i1_LQ_SeedM_c25091/f1p0/1123	C9	bHLH	http://planttfdb.cbi.pku.edu.cn/family.php?fam=bHLH		{XP_010911550.1; PREDICTED: transcription factor HEC3-like [Elaeis guineensis]}	{sp|Q9LXD8|HEC3_ARATH; Transcription factor HEC3 OS=Arabidopsis thaliana GN=HEC3 PE=1 SV=1}	{egu:105037919; - - - - -}		{GO:0046983; protein dimerization activity; molecular_function}	{XM_010913248.1; PREDICTED: Elaeis guineensis transcription factor HEC3-like (LOC105037608), mRNA}	{PF00010:Helix-loop-helix DNA-binding domain}	3.685	14.4733	0	0.0166667
i1_LQ_SeedM_c25203/f1p4/1173	i1_LQ_SeedM_c25203/f1p4/1173	C10	bHLH	http://planttfdb.cbi.pku.edu.cn/family.php?fam=bHLH		{ONK62037.1; uncharacterized protein A4U43_C08F36140 [Asparagus officinalis]}	{sp|Q9FH37|ILR3_ARATH; Transcription factor ILR3 OS=Arabidopsis thaliana GN=ILR3 PE=1 SV=1}	{mus:103999639; - - - - -}		{GO:0006260; DNA replication; biological_process GO:0007049; cell cycle; biological_process GO:0043093; cytokinesis by binary fission; biological_process GO:0006914; autophagy; biological_process GO:0005737; cytoplasm; cellular_component GO:0090529; NA}		{PF04111:Autophagy protein Apg6 PF04977:Septum formation initiator PF06156:Protein of unknown function (DUF972) PF06005:Protein of unknown function (DUF904)}	19.205	16.93	8.61	19.7767
i1_LQ_SeedM_c27448/f1p8/1016			bHLH	http://planttfdb.cbi.pku.edu.cn/family.php?fam=bHLH		{ONK61490.1; uncharacterized protein A4U43_C08F30450 [Asparagus officinalis]}	{sp|O80674|BH106_ARATH; Transcription factor bHLH106 OS=Arabidopsis thaliana GN=BHLH106 PE=2 SV=1}	{egu:105045468; - - - - -}	{At2g41130; KOG3561 Aryl-hydrocarbon receptor nuclear translocator K Transcription ;}	{GO:0046983; protein dimerization activity; molecular_function}		{PF00010:Helix-loop-helix DNA-binding domain}	2.905	2.11333	2.77667	3.29333
i1_LQ_SeedM_c3297/f1p0/1669	i1_LQ_SeedM_c3297/f1p0/1669	C3	bHLH	http://planttfdb.cbi.pku.edu.cn/family.php?fam=bHLH		{XP_010929150.1; PREDICTED: uncharacterized protein LOC105050721 isoform X2 [Elaeis guineensis]}	{sp|Q8S3D5|BH069_ARATH; Transcription factor bHLH69 OS=Arabidopsis thaliana GN=BHLH69 PE=2 SV=2}	{nta:107769448; - - - - -}			{XM_008801423.2; PREDICTED: Phoenix dactylifera transcription factor bHLH66 (LOC103714236), mRNA}		20.78	14.1133	57.93	43.1733
i1_LQ_SeedM_c3335/f1p23/1865			bHLH	http://planttfdb.cbi.pku.edu.cn/family.php?fam=bHLH	i1_LQ_SeedM_c3335/f1p23/1865	{XP_010271074.1; PREDICTED: transcription factor PIF3 isoform X2 [Nelumbo nucifera]}	{sp|Q6AT90|APG_ORYSJ; Transcription factor APG OS=Oryza sativa subsp. japonica GN=APG PE=1 SV=1}	{egu:105035562; K12126 PIF3 phytochrome-interacting factor 3 - ko04075; Environmental Information Processing; Signal transduction; Plant hormone signal transduction | ko04712; Organismal Systems; Environmental adaptation; Circadian rhythm - plant}		{GO:0008270; zinc ion binding; molecular_function GO:0046983; protein dimerization activity; molecular_function}	{XM_008809702.2; PREDICTED: Phoenix dactylifera transcription factor PIF3-like (LOC103720128), transcript variant X4, mRNA}	{PF00010:Helix-loop-helix DNA-binding domain PF00569:Zinc finger, ZZ type}	1.165	2.91	1.35333	2.8
i1_LQ_SeedM_c3448/f1p0/1945	i1_LQ_SeedM_c3448/f1p0/1945	C9	bHLH	http://planttfdb.cbi.pku.edu.cn/family.php?fam=bHLH		{XP_019703573.1; PREDICTED: transcription factor ILR3 [Elaeis guineensis]}	{sp|Q9FH37|ILR3_ARATH; Transcription factor ILR3 OS=Arabidopsis thaliana GN=ILR3 PE=1 SV=1}	{egu:105052348; - - - - -}			{XM_008795517.2; PREDICTED: Phoenix dactylifera transcription factor ILR3 (LOC103709966), mRNA}		2.765	3.64667	1.07667	1.06667
i1_LQ_SeedM_c3943/f1p5/1431	i1_LQ_SeedM_c3943/f1p5/1431	C3	bHLH	http://planttfdb.cbi.pku.edu.cn/family.php?fam=bHLH		{ONK57104.1; uncharacterized protein A4U43_C10F16660 [Asparagus officinalis]}	{sp|Q9LT23|BH121_ARATH; Transcription factor bHLH121 OS=Arabidopsis thaliana GN=BHLH121 PE=2 SV=1}	{pda:103706136; - - - - -}		{GO:0015078; hydrogen ion transmembrane transporter activity; molecular_function GO:0015991; ATP hydrolysis coupled proton transport; biological_process GO:0019867; outer membrane; cellular_component GO:0043565; sequence-specific DNA binding; molecular_function GO:0090529; NA GO:0005198; NA GO:0051382; kinetochore assembly; biological_process GO:0000776; kinetochore; cellular_component GO:0005737…	{XM_010921913.1; PREDICTED: Elaeis guineensis transcription factor bHLH121 (LOC105044120), mRNA}	{PF04977:Septum formation initiator PF07926:TPR/MLP1/MLP2-like protein PF04513:Baculovirus polyhedron envelope protein, PEP, C terminus PF06005:Protein of unknown function (DUF904) PF04728:Lipoprotein leucine-zipper PF05837:Centromere protein H (CENP-H) PF00010:Helix-loop-helix DNA-binding domain PF01496:V-type ATPase 116kDa subunit family PF04111:Autophagy protein Apg6 PF00170:bZIP transcription…	2.23	1.28	5.68	5.02667
i1_LQ_SeedM_c5780/f1p0/1348			bHLH	http://planttfdb.cbi.pku.edu.cn/family.php?fam=bHLH		{XP_008809828.1; PREDICTED: transcription factor bHLH30-like [Phoenix dactylifera]}	{sp|Q9S7Y1|BH030_ARATH; Transcription factor bHLH30 OS=Arabidopsis thaliana GN=BHLH30 PE=1 SV=1}	{egu:105041305; - - - - -}		{GO:0003735; structural constituent of ribosome; molecular_function GO:0046983; protein dimerization activity; molecular_function GO:0005763; mitochondrial small ribosomal subunit; cellular_component}		{PF15433:Mitochondrial 28S ribosomal protein S31 PF00010:Helix-loop-helix DNA-binding domain}	2.815	3.08333	1.84	1.69333
i1_LQ_SeedM_c7376/f1p7/1952	i1_LQ_SeedM_c7376/f1p7/1952	C9	bHLH	http://planttfdb.cbi.pku.edu.cn/family.php?fam=bHLH		{ONK69400.1; uncharacterized protein A4U43_C05F22460 [Asparagus officinalis]}	{sp|Q9CAA9|BH049_ARATH; Transcription factor bHLH49 OS=Arabidopsis thaliana GN=BHLH49 PE=1 SV=1}	{pda:103706599; - - - - -}		{GO:0005737; cytoplasm; cellular_component GO:0008168; methyltransferase activity; molecular_function GO:0046983; protein dimerization activity; molecular_function GO:0006364; rRNA processing; biological_process}	{XM_008808796.2; PREDICTED: Phoenix dactylifera transcription factor bHLH49-like (LOC103719513), transcript variant X4, mRNA}	{PF02590:Predicted SPOUT methyltransferase PF00010:Helix-loop-helix DNA-binding domain}	5.275	5.95333	3.48333	3.40667
i1_LQ_SeedM_c8246/f1p3/1745			bHLH	http://planttfdb.cbi.pku.edu.cn/family.php?fam=bHLH		{ONK57104.1; uncharacterized protein A4U43_C10F16660 [Asparagus officinalis]}	{sp|Q9LT23|BH121_ARATH; Transcription factor bHLH121 OS=Arabidopsis thaliana GN=BHLH121 PE=2 SV=1}	{pda:103706136; - - - - -}		{GO:0051382; kinetochore assembly; biological_process GO:0000776; kinetochore; cellular_component GO:0005737; cytoplasm; cellular_component GO:0043093; cytokinesis by binary fission; biological_process GO:0005198; NA GO:0090529; NA GO:0019867; outer membrane; cellular_component GO:0015991; ATP hydrolysis coupled proton transport; biological_process GO:0015078; hydrogen ion transmembrane transport…	{XM_010921913.1; PREDICTED: Elaeis guineensis transcription factor bHLH121 (LOC105044120), mRNA}	{PF04513:Baculovirus polyhedron envelope protein, PEP, C terminus PF07926:TPR/MLP1/MLP2-like protein PF04977:Septum formation initiator PF00010:Helix-loop-helix DNA-binding domain PF05837:Centromere protein H (CENP-H) PF06005:Protein of unknown function (DUF904) PF04728:Lipoprotein leucine-zipper PF04111:Autophagy protein Apg6 PF01496:V-type ATPase 116kDa subunit family PF00170:bZIP transcription…	10.17	8.57667	28.3733	13.34
i2_HQ_SeedM_c17496/f2p0/2617			bHLH	http://planttfdb.cbi.pku.edu.cn/family.php?fam=bHLH		{ONK71778.1; uncharacterized protein A4U43_C04F12290 [Asparagus officinalis]}	{sp|E3SXU4|BHLHW_PEA; Basic helix-loop-helix protein A OS=Pisum sativum GN=BHLH PE=4 SV=1}	{egu:105042879; - - - - -}		{GO:0016597; amino acid binding; molecular_function GO:0008152; NA GO:0046983; protein dimerization activity; molecular_function}	{XM_017845787.1; PREDICTED: Phoenix dactylifera transcription factor GLABRA 3 (LOC103719368), transcript variant X2, mRNA}	{PF13291:ACT domain PF00010:Helix-loop-helix DNA-binding domain}	0.75	0.746667	5.75	2.13667
i2_HQ_SeedM_c2062/f3p5/2690	i2_HQ_SeedM_c2062/f3p5/2690	C8	bHLH	http://planttfdb.cbi.pku.edu.cn/family.php?fam=bHLH	i2_HQ_SeedM_c2062/f3p5/2690	{ONK63029.1; uncharacterized protein A4U43_C07F10660 [Asparagus officinalis]}	{sp|O80536|PIF3_ARATH; Transcription factor PIF3 OS=Arabidopsis thaliana GN=PIF3 PE=1 SV=1}	{egu:105040114; K12126 PIF3 phytochrome-interacting factor 3 - ko04075; Environmental Information Processing; Signal transduction; Plant hormone signal transduction | ko04712; Organismal Systems; Environmental adaptation; Circadian rhythm - plant}		{GO:0046983; protein dimerization activity; molecular_function GO:0005186; pheromone activity; molecular_function}	{XM_008809702.2; PREDICTED: Phoenix dactylifera transcription factor PIF3-like (LOC103720128), transcript variant X4, mRNA}	{PF03047:COMC family PF00010:Helix-loop-helix DNA-binding domain}	1.895	4.92	1.28667	2.04667
i2_HQ_SeedM_c2172/f4p0/2257			bHLH	http://planttfdb.cbi.pku.edu.cn/family.php?fam=bHLH		{XP_010912147.1; PREDICTED: transcription factor bHLH13 [Elaeis guineensis]}	{sp|Q9ZPY8|AIB_ARATH; Transcription factor ABA-INDUCIBLE bHLH-TYPE OS=Arabidopsis thaliana GN=AIB PE=2 SV=2}	{egu:105038134; - - - - -}		{GO:0046983; protein dimerization activity; molecular_function}	{XM_017842897.1; PREDICTED: Phoenix dactylifera transcription factor bHLH13-like (LOC103707447), transcript variant X2, mRNA}	{PF00010:Helix-loop-helix DNA-binding domain}	8.915	8.13333	9.26333	18.4567
i2_HQ_SeedM_c24075/f2p0/2999			bHLH	http://planttfdb.cbi.pku.edu.cn/family.php?fam=bHLH		{ONK71778.1; uncharacterized protein A4U43_C04F12290 [Asparagus officinalis]}	{sp|E3SXU4|BHLHW_PEA; Basic helix-loop-helix protein A OS=Pisum sativum GN=BHLH PE=4 SV=1}	{egu:105042879; - - - - -}		{GO:0016597; amino acid binding; molecular_function GO:0008152; NA GO:0046983; protein dimerization activity; molecular_function}	{XM_017845787.1; PREDICTED: Phoenix dactylifera transcription factor GLABRA 3 (LOC103719368), transcript variant X2, mRNA}	{PF00010:Helix-loop-helix DNA-binding domain PF13291:ACT domain}	0.75	0.29	1.52333	0.723333
i2_HQ_SeedM_c2517/f3p3/2728	i2_HQ_SeedM_c2517/f3p3/2728	C10	bHLH	http://planttfdb.cbi.pku.edu.cn/family.php?fam=bHLH		{ONK61174.1; uncharacterized protein A4U43_C08F26990 [Asparagus officinalis]}	{sp|Q9LSQ3|BH082_ARATH; Transcription factor bHLH82 OS=Arabidopsis thaliana GN=BHLH82 PE=2 SV=1}	{egu:105041992; - - - - -}			{XM_006381490.1; Populus trichocarpa hypothetical protein (POPTR_0006s13790g) mRNA, complete cds}		11.01	7.46667	3.74333	10.57
i2_HQ_SeedM_c32495/f3p6/2529			bHLH	http://planttfdb.cbi.pku.edu.cn/family.php?fam=bHLH	i2_HQ_SeedM_c32495/f3p6/2529	{XP_010941466.1; PREDICTED: transcription factor PIF3 isoform X2 [Elaeis guineensis]}	{sp|O80536|PIF3_ARATH; Transcription factor PIF3 OS=Arabidopsis thaliana GN=PIF3 PE=1 SV=1}	{egu:105040114; K12126 PIF3 phytochrome-interacting factor 3 - ko04075; Environmental Information Processing; Signal transduction; Plant hormone signal transduction | ko04712; Organismal Systems; Environmental adaptation; Circadian rhythm - plant}			{XM_010943164.2; PREDICTED: Elaeis guineensis transcription factor PIF3 (LOC105059744), transcript variant X4, mRNA}		0.89	1	1.65	2.45667
i2_HQ_SeedM_c32511/f3p4/2605			bHLH	http://planttfdb.cbi.pku.edu.cn/family.php?fam=bHLH	i2_HQ_SeedM_c32511/f3p4/2605	{XP_009401251.1; PREDICTED: transcription factor MYC2-like [Musa acuminata subsp. malaccensis]}	{sp|Q336P5|MYC2_ORYSJ; Transcription factor MYC2 OS=Oryza sativa subsp. japonica GN=MYC2 PE=1 SV=1}	{egu:105043927; K13422 MYC2 transcription factor MYC2 - ko04016; Environmental Information Processing; Signal transduction; MAPK signaling pathway - plant | ko04075; Environmental Information Processing; Signal transduction; Plant hormone signal transduction}		{GO:0006355; regulation of transcription, DNA-dependent; biological_process GO:0003700; sequence-specific DNA binding transcription factor activity; molecular_function GO:0043565; sequence-specific DNA binding; molecular_function GO:0016021; integral to membrane; cellular_component GO:0046983; protein dimerization activity; molecular_function}	{XM_009402976.2; PREDICTED: Musa acuminata subsp. malaccensis transcription factor MYC2-like (LOC103985317), mRNA}	{PF00010:Helix-loop-helix DNA-binding domain PF09726:Transmembrane protein PF02183:Homeobox associated leucine zipper}	13.56	12.4367	18.3433	17.09
i2_HQ_SeedM_c34577/f2p5/2811			bHLH	http://planttfdb.cbi.pku.edu.cn/family.php?fam=bHLH	i2_HQ_SeedM_c34577/f2p5/2811	{ONK63029.1; uncharacterized protein A4U43_C07F10660 [Asparagus officinalis]}	{sp|O80536|PIF3_ARATH; Transcription factor PIF3 OS=Arabidopsis thaliana GN=PIF3 PE=1 SV=1}	{egu:105040114; K12126 PIF3 phytochrome-interacting factor 3 - ko04075; Environmental Information Processing; Signal transduction; Plant hormone signal transduction | ko04712; Organismal Systems; Environmental adaptation; Circadian rhythm - plant}		{GO:0046983; protein dimerization activity; molecular_function}	{XM_019848110.1; PREDICTED: Elaeis guineensis transcription factor PIF3-like (LOC105035562), transcript variant X4, mRNA}	{PF00010:Helix-loop-helix DNA-binding domain}	1.24	1.11	1.07333	1.06667
i2_HQ_SeedM_c41382/f3p5/2982			bHLH	http://planttfdb.cbi.pku.edu.cn/family.php?fam=bHLH	i2_HQ_SeedM_c41382/f3p5/2982	{XP_010941466.1; PREDICTED: transcription factor PIF3 isoform X2 [Elaeis guineensis]}	{sp|O80536|PIF3_ARATH; Transcription factor PIF3 OS=Arabidopsis thaliana GN=PIF3 PE=1 SV=1}	{egu:105040114; K12126 PIF3 phytochrome-interacting factor 3 - ko04075; Environmental Information Processing; Signal transduction; Plant hormone signal transduction | ko04712; Organismal Systems; Environmental adaptation; Circadian rhythm - plant}		{GO:0046983; protein dimerization activity; molecular_function GO:0003677; DNA binding; molecular_function GO:0000786; nucleosome; cellular_component GO:0005634; nucleus; cellular_component GO:0007283; spermatogenesis; biological_process}	{XM_010943164.2; PREDICTED: Elaeis guineensis transcription factor PIF3 (LOC105059744), transcript variant X4, mRNA}	{PF00841:Sperm histone P2 PF00010:Helix-loop-helix DNA-binding domain}	2.35	2.21333	4.3	3.53333
i2_HQ_SeedM_c49402/f2p5/2586			bHLH	http://planttfdb.cbi.pku.edu.cn/family.php?fam=bHLH	i2_HQ_SeedM_c49402/f2p5/2586	{ONK63029.1; uncharacterized protein A4U43_C07F10660 [Asparagus officinalis]}	{sp|O80536|PIF3_ARATH; Transcription factor PIF3 OS=Arabidopsis thaliana GN=PIF3 PE=1 SV=1}	{egu:105035562; K12126 PIF3 phytochrome-interacting factor 3 - ko04075; Environmental Information Processing; Signal transduction; Plant hormone signal transduction | ko04712; Organismal Systems; Environmental adaptation; Circadian rhythm - plant}		{GO:0046983; protein dimerization activity; molecular_function GO:0005186; pheromone activity; molecular_function}	{XM_008809702.2; PREDICTED: Phoenix dactylifera transcription factor PIF3-like (LOC103720128), transcript variant X4, mRNA}	{PF03047:COMC family PF00010:Helix-loop-helix DNA-binding domain}	1.445	1.28667	0.69	1.06333
i2_HQ_SeedM_c6530/f4p2/2856			bHLH	http://planttfdb.cbi.pku.edu.cn/family.php?fam=bHLH		{ONK55018.1; uncharacterized protein A4U43_UnF8490 [Asparagus officinalis]}	{sp|Q9CAA9|BH049_ARATH; Transcription factor bHLH49 OS=Arabidopsis thaliana GN=BHLH49 PE=1 SV=1}	{pda:103706599; - - - - -}		{GO:0046983; protein dimerization activity; molecular_function}	{XM_008799363.1; PREDICTED: Phoenix dactylifera transcription factor bHLH49-like (LOC103712747), transcript variant X1, mRNA}	{PF00010:Helix-loop-helix DNA-binding domain}	6.545	3.87667	5.52667	9.74
i2_HQ_SeedM_c7104/f3p0/2319			bHLH	http://planttfdb.cbi.pku.edu.cn/family.php?fam=bHLH		{ONK79372.1; uncharacterized protein A4U43_C01F5690 [Asparagus officinalis]}	{sp|Q9CAA4|BIM2_ARATH; Transcription factor BIM2 OS=Arabidopsis thaliana GN=BIM2 PE=1 SV=1}	{pda:103706561; - - - - -}		{GO:0046983; protein dimerization activity; molecular_function}	{XM_009419833.2; PREDICTED: Musa acuminata subsp. malaccensis transcription factor BIM2 (LOC103998374), mRNA}	{PF00010:Helix-loop-helix DNA-binding domain}	5.84	7.64333	6.95	6.10333
i2_HQ_SeedM_c8870/f2p0/2363	i2_HQ_SeedM_c8870/f2p0/2363	C10	bHLH	http://planttfdb.cbi.pku.edu.cn/family.php?fam=bHLH		{ONK74559.1; uncharacterized protein A4U43_C03F7680 [Asparagus officinalis]}	{sp|Q9CAA9|BH049_ARATH; Transcription factor bHLH49 OS=Arabidopsis thaliana GN=BHLH49 PE=1 SV=1}	{pda:103704278; - - - - -}		{GO:0046983; protein dimerization activity; molecular_function GO:0006364; rRNA processing; biological_process GO:0005737; cytoplasm; cellular_component GO:0008168; methyltransferase activity; molecular_function}	{AK360959.1; Hordeum vulgare subsp. vulgare mRNA for predicted protein, complete cds, clone: NIASHv1129G12}	{PF00010:Helix-loop-helix DNA-binding domain PF02590:Predicted SPOUT methyltransferase}	1.075	2.28667	0.47	2.45667
i2_LQ_SeedM_c10919/f1p3/2744	i2_LQ_SeedM_c10919/f1p3/2744	C7	bHLH	http://planttfdb.cbi.pku.edu.cn/family.php?fam=bHLH		{ONK74413.1; uncharacterized protein A4U43_C03F5960 [Asparagus officinalis]}	{sp|Q84LH8|PIF5_ARATH; Transcription factor PIF5 OS=Arabidopsis thaliana GN=PIF5 PE=1 SV=1}	{egu:105033626; K16189 PIF4 phytochrome-interacting factor 4 - ko04075; Environmental Information Processing; Signal transduction; Plant hormone signal transduction}		{GO:0046983; protein dimerization activity; molecular_function}	{XM_002302088.2; Populus trichocarpa hypothetical protein (POPTR_0002s05630g) mRNA, complete cds}	{PF00010:Helix-loop-helix DNA-binding domain}	0.02	0.493333	0.646667	0.206667
i2_LQ_SeedM_c11281/f1p3/2295	i2_LQ_SeedM_c11281/f1p3/2295	C5	bHLH	http://planttfdb.cbi.pku.edu.cn/family.php?fam=bHLH	i2_LQ_SeedM_c11281/f1p3/2295	{XP_008807921.1; PREDICTED: transcription factor PIF3-like isoform X1 [Phoenix dactylifera]}	{sp|O80536|PIF3_ARATH; Transcription factor PIF3 OS=Arabidopsis thaliana GN=PIF3 PE=1 SV=1}	{egu:105040114; K12126 PIF3 phytochrome-interacting factor 3 - ko04075; Environmental Information Processing; Signal transduction; Plant hormone signal transduction | ko04712; Organismal Systems; Environmental adaptation; Circadian rhythm - plant}		{GO:0003723; RNA binding; molecular_function GO:0006886; intracellular protein transport; biological_process GO:0005840; ribosome; cellular_component GO:0005741; mitochondrial outer membrane; cellular_component GO:0003735; structural constituent of ribosome; molecular_function GO:0005622; intracellular; cellular_component GO:0046983; protein dimerization activity; molecular_function GO:0006412; t…		{PF00010:Helix-loop-helix DNA-binding domain PF01649:Ribosomal protein S20 PF04281:Mitochondrial import receptor subunit Tom22 }	0.605	0.00333333	0.206667	0.526667
i2_LQ_SeedM_c12451/f1p2/2266			bHLH	http://planttfdb.cbi.pku.edu.cn/family.php?fam=bHLH		{ONK55018.1; uncharacterized protein A4U43_UnF8490 [Asparagus officinalis]}	{sp|Q9CAA9|BH049_ARATH; Transcription factor bHLH49 OS=Arabidopsis thaliana GN=BHLH49 PE=1 SV=1}	{pda:103702398; - - - - -}		{GO:0046983; protein dimerization activity; molecular_function}	{XM_008799363.1; PREDICTED: Phoenix dactylifera transcription factor bHLH49-like (LOC103712747), transcript variant X1, mRNA}	{PF00010:Helix-loop-helix DNA-binding domain}	1.385	1.17333	4.98333	2.78
i2_LQ_SeedM_c13275/f1p0/2543			bHLH	http://planttfdb.cbi.pku.edu.cn/family.php?fam=bHLH		{XP_010912147.1; PREDICTED: transcription factor bHLH13 [Elaeis guineensis]}	{sp|Q9ZPY8|AIB_ARATH; Transcription factor ABA-INDUCIBLE bHLH-TYPE OS=Arabidopsis thaliana GN=AIB PE=2 SV=2}	{egu:105038134; - - - - -}		{GO:0003677; DNA binding; molecular_function GO:0046983; protein dimerization activity; molecular_function}	{XM_017842897.1; PREDICTED: Phoenix dactylifera transcription factor bHLH13-like (LOC103707447), transcript variant X2, mRNA}	{PF16326:ABC transporter C-terminal domain PF00010:Helix-loop-helix DNA-binding domain}	1.01	1.54	1.52	2.45
i2_LQ_SeedM_c13857/f1p0/2597	i2_LQ_SeedM_c13857/f1p0/2597	C8	bHLH	http://planttfdb.cbi.pku.edu.cn/family.php?fam=bHLH		{ONK78168.1; uncharacterized protein A4U43_C02F15220 [Asparagus officinalis]}	{sp|Q9SRT2|BH062_ARATH; Transcription factor bHLH62 OS=Arabidopsis thaliana GN=BHLH62 PE=2 SV=1}	{egu:105038881; - - - - -}		{GO:0046983; protein dimerization activity; molecular_function GO:0005634; nucleus; cellular_component GO:0006260; DNA replication; biological_process}	{XM_008811428.2; PREDICTED: Phoenix dactylifera transcription factor bHLH78-like (LOC103721285), transcript variant X2, mRNA}	{PF09507:DNA polymerase subunit Cdc27 PF00010:Helix-loop-helix DNA-binding domain}	3.5	6.37	2.14667	3.32
i2_LQ_SeedM_c15407/f1p2/2139	i2_LQ_SeedM_c15407/f1p2/2139	C7	bHLH	http://planttfdb.cbi.pku.edu.cn/family.php?fam=bHLH		{ONK55018.1; uncharacterized protein A4U43_UnF8490 [Asparagus officinalis]}	{sp|Q9CAA9|BH049_ARATH; Transcription factor bHLH49 OS=Arabidopsis thaliana GN=BHLH49 PE=1 SV=1}	{pda:103706599; - - - - -}		{GO:0046983; protein dimerization activity; molecular_function}	{XM_008799365.1; PREDICTED: Phoenix dactylifera transcription factor bHLH49-like (LOC103712747), transcript variant X3, mRNA}	{PF00010:Helix-loop-helix DNA-binding domain}	0.11	0.443333	0.423333	0.0433333
i2_LQ_SeedM_c15455/f1p3/2075	i2_LQ_SeedM_c15455/f1p3/2075	C8	bHLH	http://planttfdb.cbi.pku.edu.cn/family.php?fam=bHLH		{ONK74413.1; uncharacterized protein A4U43_C03F5960 [Asparagus officinalis]}	{sp|Q84LH8|PIF5_ARATH; Transcription factor PIF5 OS=Arabidopsis thaliana GN=PIF5 PE=1 SV=1}	{egu:105033626; K16189 PIF4 phytochrome-interacting factor 4 - ko04075; Environmental Information Processing; Signal transduction; Plant hormone signal transduction}		{GO:0046983; protein dimerization activity; molecular_function}	{XM_002302088.2; Populus trichocarpa hypothetical protein (POPTR_0002s05630g) mRNA, complete cds}	{PF00010:Helix-loop-helix DNA-binding domain}	0.12	0.876667	0.443333	0.91
i2_LQ_SeedM_c17263/f3p0/2306			bHLH	http://planttfdb.cbi.pku.edu.cn/family.php?fam=bHLH	i2_LQ_SeedM_c17263/f3p0/2306	{XP_010912147.1; PREDICTED: transcription factor bHLH13 [Elaeis guineensis]}	{sp|Q9ZPY8|AIB_ARATH; Transcription factor ABA-INDUCIBLE bHLH-TYPE OS=Arabidopsis thaliana GN=AIB PE=2 SV=2}	{egu:105038134; - - - - -}		{GO:0046983; protein dimerization activity; molecular_function}	{XM_017842897.1; PREDICTED: Phoenix dactylifera transcription factor bHLH13-like (LOC103707447), transcript variant X2, mRNA}	{PF00010:Helix-loop-helix DNA-binding domain}	3.835	5.68667	5.42	6.73
i2_LQ_SeedM_c17558/f2p4/2198			bHLH	http://planttfdb.cbi.pku.edu.cn/family.php?fam=bHLH		{ONK74413.1; uncharacterized protein A4U43_C03F5960 [Asparagus officinalis]}	{sp|Q84LH8|PIF5_ARATH; Transcription factor PIF5 OS=Arabidopsis thaliana GN=PIF5 PE=1 SV=1}	{egu:105033626; K16189 PIF4 phytochrome-interacting factor 4 - ko04075; Environmental Information Processing; Signal transduction; Plant hormone signal transduction}		{GO:0046983; protein dimerization activity; molecular_function}	{XM_008813607.2; PREDICTED: Phoenix dactylifera transcription factor PIF4-like (LOC103722886), transcript variant X10, mRNA}	{PF00010:Helix-loop-helix DNA-binding domain}	4.48	5.29	7.17667	9.79
i2_LQ_SeedM_c18215/f1p3/2893	i2_LQ_SeedM_c18215/f1p3/2893	C3	bHLH	http://planttfdb.cbi.pku.edu.cn/family.php?fam=bHLH		{ONK61174.1; uncharacterized protein A4U43_C08F26990 [Asparagus officinalis]}	{sp|Q9LSQ3|BH082_ARATH; Transcription factor bHLH82 OS=Arabidopsis thaliana GN=BHLH82 PE=2 SV=1}	{egu:105041992; - - - - -}		{GO:0046983; protein dimerization activity; molecular_function}	{XM_007012463.2; PREDICTED: Theobroma cacao uncharacterized LOC18588211 (LOC18588211), mRNA}	{PF00010:Helix-loop-helix DNA-binding domain}	2.16	0.85	6.79	4.24333
i2_LQ_SeedM_c18476/f1p5/2826	i2_LQ_SeedM_c18476/f1p5/2826	C8	bHLH	http://planttfdb.cbi.pku.edu.cn/family.php?fam=bHLH	i2_LQ_SeedM_c18476/f1p5/2826	{XP_010941465.1; PREDICTED: transcription factor PIF3 isoform X1 [Elaeis guineensis]}	{sp|Q6AT90|APG_ORYSJ; Transcription factor APG OS=Oryza sativa subsp. japonica GN=APG PE=1 SV=1}	{egu:105040114; K12126 PIF3 phytochrome-interacting factor 3 - ko04075; Environmental Information Processing; Signal transduction; Plant hormone signal transduction | ko04712; Organismal Systems; Environmental adaptation; Circadian rhythm - plant}		{GO:0000786; nucleosome; cellular_component GO:0005634; nucleus; cellular_component GO:0007283; spermatogenesis; biological_process GO:0003677; DNA binding; molecular_function GO:0046983; protein dimerization activity; molecular_function}	{XM_010943164.2; PREDICTED: Elaeis guineensis transcription factor PIF3 (LOC105059744), transcript variant X4, mRNA}	{PF00010:Helix-loop-helix DNA-binding domain PF00841:Sperm histone P2}	0.35	2.17667	0.45	0.673333
i2_LQ_SeedM_c20766/f1p0/2300			bHLH	http://planttfdb.cbi.pku.edu.cn/family.php?fam=bHLH		{BAJ96866.1; predicted protein [Hordeum vulgare subsp. vulgare]}				{GO:0046983; protein dimerization activity; molecular_function}		{PF00010:Helix-loop-helix DNA-binding domain}	0	0	0.21	0
i2_LQ_SeedM_c21496/f1p3/2439	i2_LQ_SeedM_c21496/f1p3/2439	C8	bHLH	http://planttfdb.cbi.pku.edu.cn/family.php?fam=bHLH	i2_LQ_SeedM_c21496/f1p3/2439	{ONK63029.1; uncharacterized protein A4U43_C07F10660 [Asparagus officinalis]}	{sp|O80536|PIF3_ARATH; Transcription factor PIF3 OS=Arabidopsis thaliana GN=PIF3 PE=1 SV=1}	{egu:105040114; K12126 PIF3 phytochrome-interacting factor 3 - ko04075; Environmental Information Processing; Signal transduction; Plant hormone signal transduction | ko04712; Organismal Systems; Environmental adaptation; Circadian rhythm - plant}			{XM_008809702.2; PREDICTED: Phoenix dactylifera transcription factor PIF3-like (LOC103720128), transcript variant X4, mRNA}		0.795	1.82	0.503333	0.71
i2_LQ_SeedM_c24944/f1p5/2682			bHLH	http://planttfdb.cbi.pku.edu.cn/family.php?fam=bHLH	i2_LQ_SeedM_c24944/f1p5/2682	{ONK63029.1; uncharacterized protein A4U43_C07F10660 [Asparagus officinalis]}	{sp|O80536|PIF3_ARATH; Transcription factor PIF3 OS=Arabidopsis thaliana GN=PIF3 PE=1 SV=1}	{egu:105035562; K12126 PIF3 phytochrome-interacting factor 3 - ko04075; Environmental Information Processing; Signal transduction; Plant hormone signal transduction | ko04712; Organismal Systems; Environmental adaptation; Circadian rhythm - plant}		{GO:0046983; protein dimerization activity; molecular_function}	{XM_008809702.2; PREDICTED: Phoenix dactylifera transcription factor PIF3-like (LOC103720128), transcript variant X4, mRNA}	{PF00010:Helix-loop-helix DNA-binding domain}	1.68	0.583333	0.783333	1.31333
i2_LQ_SeedM_c25358/f1p0/2316			bHLH	http://planttfdb.cbi.pku.edu.cn/family.php?fam=bHLH		{JAT43517.1; Transcription factor bHLH62 [Anthurium amnicola]}	{sp|Q9SRT2|BH062_ARATH; Transcription factor bHLH62 OS=Arabidopsis thaliana GN=BHLH62 PE=2 SV=1}	{egu:105038881; - - - - -}		{GO:0004190; aspartic-type endopeptidase activity; molecular_function GO:0003924; GTPase activity; molecular_function GO:0005785; signal recognition particle receptor complex; cellular_component GO:0005047; signal recognition particle binding; molecular_function GO:0046983; protein dimerization activity; molecular_function GO:0005634; nucleus; cellular_component GO:0005525; GTP binding; molecular…	{XM_009375337.2; PREDICTED: Pyrus x bretschneideri transcription factor bHLH62-like (LOC103962600), mRNA}	{PF04086:Signal recognition particle, alpha subunit, N-terminal PF01080:Presenilin PF00010:Helix-loop-helix DNA-binding domain PF09507:DNA polymerase subunit Cdc27 PF05053:Menin}	1.915	1.15333	1.04	1.26667
i2_LQ_SeedM_c26194/f3p6/2459	i2_LQ_SeedM_c26194/f3p6/2459	C5	bHLH	http://planttfdb.cbi.pku.edu.cn/family.php?fam=bHLH	i2_LQ_SeedM_c26194/f3p6/2459	{XP_010941465.1; PREDICTED: transcription factor PIF3 isoform X1 [Elaeis guineensis]}	{sp|Q6AT90|APG_ORYSJ; Transcription factor APG OS=Oryza sativa subsp. japonica GN=APG PE=1 SV=1}	{egu:105040114; K12126 PIF3 phytochrome-interacting factor 3 - ko04075; Environmental Information Processing; Signal transduction; Plant hormone signal transduction | ko04712; Organismal Systems; Environmental adaptation; Circadian rhythm - plant}		{GO:0046983; protein dimerization activity; molecular_function}	{XM_010943164.2; PREDICTED: Elaeis guineensis transcription factor PIF3 (LOC105059744), transcript variant X4, mRNA}	{PF00010:Helix-loop-helix DNA-binding domain}	3.795	0.706667	4.26667	7.01333
i2_LQ_SeedM_c27555/f1p1/2479			bHLH	http://planttfdb.cbi.pku.edu.cn/family.php?fam=bHLH		{ONK79372.1; uncharacterized protein A4U43_C01F5690 [Asparagus officinalis]}	{sp|Q9LEZ3|BIM1_ARATH; Transcription factor BIM1 OS=Arabidopsis thaliana GN=BIM1 PE=1 SV=2}	{pda:103706561; - - - - -}		{GO:0046983; protein dimerization activity; molecular_function}		{PF00010:Helix-loop-helix DNA-binding domain}	8.225	5.18333	10.58	15.03
i2_LQ_SeedM_c3114/f1p0/2583	i2_LQ_SeedM_c3114/f1p0/2583	C10	bHLH	http://planttfdb.cbi.pku.edu.cn/family.php?fam=bHLH		{ONK74559.1; uncharacterized protein A4U43_C03F7680 [Asparagus officinalis]}	{sp|Q9CAA9|BH049_ARATH; Transcription factor bHLH49 OS=Arabidopsis thaliana GN=BHLH49 PE=1 SV=1}	{pda:103704278; - - - - -}		{GO:0008168; methyltransferase activity; molecular_function GO:0005737; cytoplasm; cellular_component GO:0006364; rRNA processing; biological_process GO:0046983; protein dimerization activity; molecular_function}	{AK360959.1; Hordeum vulgare subsp. vulgare mRNA for predicted protein, complete cds, clone: NIASHv1129G12}	{PF00010:Helix-loop-helix DNA-binding domain PF02590:Predicted SPOUT methyltransferase}	4.93	3.77	1.61	4.13
i2_LQ_SeedM_c3128/f1p5/2347	i2_LQ_SeedM_c3128/f1p5/2347	C8	bHLH	http://planttfdb.cbi.pku.edu.cn/family.php?fam=bHLH	i2_LQ_SeedM_c3128/f1p5/2347	{ONK63029.1; uncharacterized protein A4U43_C07F10660 [Asparagus officinalis]}	{sp|O80536|PIF3_ARATH; Transcription factor PIF3 OS=Arabidopsis thaliana GN=PIF3 PE=1 SV=1}	{egu:105035562; K12126 PIF3 phytochrome-interacting factor 3 - ko04075; Environmental Information Processing; Signal transduction; Plant hormone signal transduction | ko04712; Organismal Systems; Environmental adaptation; Circadian rhythm - plant}		{GO:0046983; protein dimerization activity; molecular_function GO:0005186; pheromone activity; molecular_function}	{XM_008809702.2; PREDICTED: Phoenix dactylifera transcription factor PIF3-like (LOC103720128), transcript variant X4, mRNA}	{PF00010:Helix-loop-helix DNA-binding domain PF03047:COMC family}	0.59	1.48667	0.253333	0.833333
i2_LQ_SeedM_c32574/f2p15/2420			bHLH	http://planttfdb.cbi.pku.edu.cn/family.php?fam=bHLH		{AMN16536.1; sucrose synthase [Ornithogalum longebracteatum]}	{sp|Q41607|SUS2_TULGE; Sucrose synthase 2 OS=Tulipa gesneriana PE=2 SV=1}	{egu:105042002; K00695 E2.4.1.13 sucrose synthase 2.4.1.13 ko00500; Metabolism; Carbohydrate metabolism; Starch and sucrose metabolism}	{At5g20830; KOG0853 Glycosyltransferase M Cell wall/membrane/envelope biogenesis ;}	{GO:0016157; sucrose synthase activity; molecular_function GO:0005985; sucrose metabolic process; biological_process}	{KT833618.1; Ornithogalum longebracteatum sucrose synthase (Sus2) mRNA, complete cds}	{PF00862:Sucrose synthase}	11.97	3.44	15.0267	6.06
i2_LQ_SeedM_c33820/f1p5/2447	i2_LQ_SeedM_c33820/f1p5/2447	C9	bHLH	http://planttfdb.cbi.pku.edu.cn/family.php?fam=bHLH	i2_LQ_SeedM_c33820/f1p5/2447	{ONK63029.1; uncharacterized protein A4U43_C07F10660 [Asparagus officinalis]}	{sp|O80536|PIF3_ARATH; Transcription factor PIF3 OS=Arabidopsis thaliana GN=PIF3 PE=1 SV=1}	{egu:105040114; K12126 PIF3 phytochrome-interacting factor 3 - ko04075; Environmental Information Processing; Signal transduction; Plant hormone signal transduction | ko04712; Organismal Systems; Environmental adaptation; Circadian rhythm - plant}		{GO:0046983; protein dimerization activity; molecular_function}	{XM_008809702.2; PREDICTED: Phoenix dactylifera transcription factor PIF3-like (LOC103720128), transcript variant X4, mRNA}	{PF00010:Helix-loop-helix DNA-binding domain}	0.895	1.12333	0.42	0.496667
i2_LQ_SeedM_c34431/f1p1/2749			bHLH	http://planttfdb.cbi.pku.edu.cn/family.php?fam=bHLH	i2_LQ_SeedM_c34431/f1p1/2749	{XP_017421592.1; PREDICTED: transcription factor SCREAM2-like [Vigna angularis]}	{sp|Q9LSE2|ICE1_ARATH; Transcription factor ICE1 OS=Arabidopsis thaliana GN=SCRM PE=1 SV=1}	{lang:109337554; - - - - -}		{GO:0046983; protein dimerization activity; molecular_function}	{XM_009381841.2; PREDICTED: Musa acuminata subsp. malaccensis transcription factor ICE1-like (LOC103968579), mRNA}	{PF00010:Helix-loop-helix DNA-binding domain}	1.275	0.853333	2.06333	1.45667
i2_LQ_SeedM_c34978/f1p6/2430	i2_LQ_SeedM_c34978/f1p6/2430	C6	bHLH	http://planttfdb.cbi.pku.edu.cn/family.php?fam=bHLH	i2_LQ_SeedM_c34978/f1p6/2430	{XP_010941465.1; PREDICTED: transcription factor PIF3 isoform X1 [Elaeis guineensis]}	{sp|Q6AT90|APG_ORYSJ; Transcription factor APG OS=Oryza sativa subsp. japonica GN=APG PE=1 SV=1}	{egu:105040114; K12126 PIF3 phytochrome-interacting factor 3 - ko04075; Environmental Information Processing; Signal transduction; Plant hormone signal transduction | ko04712; Organismal Systems; Environmental adaptation; Circadian rhythm - plant}		{GO:0046983; protein dimerization activity; molecular_function}	{XM_009403698.2; PREDICTED: Musa acuminata subsp. malaccensis transcription factor PIF3 (LOC103985843), transcript variant X3, mRNA}	{PF00010:Helix-loop-helix DNA-binding domain}	0.58	0.123333	1.12333	7.82667
i2_LQ_SeedM_c36242/f1p4/2456	i2_LQ_SeedM_c36242/f1p4/2456	C5	bHLH	http://planttfdb.cbi.pku.edu.cn/family.php?fam=bHLH	i2_LQ_SeedM_c36242/f1p4/2456	{ONK63029.1; uncharacterized protein A4U43_C07F10660 [Asparagus officinalis]}	{sp|O80536|PIF3_ARATH; Transcription factor PIF3 OS=Arabidopsis thaliana GN=PIF3 PE=1 SV=1}	{egu:105035562; K12126 PIF3 phytochrome-interacting factor 3 - ko04075; Environmental Information Processing; Signal transduction; Plant hormone signal transduction | ko04712; Organismal Systems; Environmental adaptation; Circadian rhythm - plant}		{GO:0046983; protein dimerization activity; molecular_function}	{XM_008809702.2; PREDICTED: Phoenix dactylifera transcription factor PIF3-like (LOC103720128), transcript variant X4, mRNA}	{PF00010:Helix-loop-helix DNA-binding domain}	1.125	0.0266667	0.823333	1.37333
i2_LQ_SeedM_c36497/f1p0/2485			bHLH	http://planttfdb.cbi.pku.edu.cn/family.php?fam=bHLH		{EOY24749.1; Basic helix-loop-helix DNA-binding superfamily protein, putative isoform 1 [Theobroma cacao]}	{sp|Q9CAD0|EGL1_ARATH; Transcription factor EGL1 OS=Arabidopsis thaliana GN=BHLH2 PE=1 SV=1}	{pop:POPTR_0001s09450g; - - - - -}		{GO:0046983; protein dimerization activity; molecular_function}	{XM_013591585.1; Medicago truncatula bHLH transcription factor partial mRNA}	{PF00010:Helix-loop-helix DNA-binding domain}	0.295	0.166667	0.843333	0.196667
i2_LQ_SeedM_c36719/f1p5/2473	i2_LQ_SeedM_c36719/f1p5/2473	C5	bHLH	http://planttfdb.cbi.pku.edu.cn/family.php?fam=bHLH	i2_LQ_SeedM_c36719/f1p5/2473	{XP_010941465.1; PREDICTED: transcription factor PIF3 isoform X1 [Elaeis guineensis]}	{sp|O80536|PIF3_ARATH; Transcription factor PIF3 OS=Arabidopsis thaliana GN=PIF3 PE=1 SV=1}	{egu:105040114; K12126 PIF3 phytochrome-interacting factor 3 - ko04075; Environmental Information Processing; Signal transduction; Plant hormone signal transduction | ko04712; Organismal Systems; Environmental adaptation; Circadian rhythm - plant}		{GO:0000786; nucleosome; cellular_component GO:0007283; spermatogenesis; biological_process GO:0005634; nucleus; cellular_component GO:0046983; protein dimerization activity; molecular_function GO:0003677; DNA binding; molecular_function}	{XM_010943164.2; PREDICTED: Elaeis guineensis transcription factor PIF3 (LOC105059744), transcript variant X4, mRNA}	{PF00010:Helix-loop-helix DNA-binding domain PF00841:Sperm histone P2}	2.085	0.486667	0.9	2.59
i2_LQ_SeedM_c37154/f1p4/2416			bHLH	http://planttfdb.cbi.pku.edu.cn/family.php?fam=bHLH	i2_LQ_SeedM_c37154/f1p4/2416	{XP_010919958.1; PREDICTED: transcription factor MYC2-like [Elaeis guineensis]}	{sp|Q336P5|MYC2_ORYSJ; Transcription factor MYC2 OS=Oryza sativa subsp. japonica GN=MYC2 PE=1 SV=1}	{egu:105043927; K13422 MYC2 transcription factor MYC2 - ko04016; Environmental Information Processing; Signal transduction; MAPK signaling pathway - plant | ko04075; Environmental Information Processing; Signal transduction; Plant hormone signal transduction}		{GO:0006355; regulation of transcription, DNA-dependent; biological_process GO:0046983; protein dimerization activity; molecular_function GO:0003700; sequence-specific DNA binding transcription factor activity; molecular_function GO:0043565; sequence-specific DNA binding; molecular_function}	{XM_009385851.2; PREDICTED: Musa acuminata subsp. malaccensis transcription factor MYC2-like (LOC103971745), mRNA}	{PF07716:Basic region leucine zipper PF00010:Helix-loop-helix DNA-binding domain}	7.6	9.58333	8.14	8.84667
i2_LQ_SeedM_c37633/f1p3/2870			bHLH	http://planttfdb.cbi.pku.edu.cn/family.php?fam=bHLH		{ONK61174.1; uncharacterized protein A4U43_C08F26990 [Asparagus officinalis]}	{sp|Q9LSQ3|BH082_ARATH; Transcription factor bHLH82 OS=Arabidopsis thaliana GN=BHLH82 PE=2 SV=1}	{egu:105041992; - - - - -}			{XM_006381490.1; Populus trichocarpa hypothetical protein (POPTR_0006s13790g) mRNA, complete cds}		6.225	3.21667	4.7	8.41
i2_LQ_SeedM_c39890/f1p0/2418			bHLH	http://planttfdb.cbi.pku.edu.cn/family.php?fam=bHLH						{GO:0046983; protein dimerization activity; molecular_function}		{PF00010:Helix-loop-helix DNA-binding domain}	0	0	0.03	0.0166667
i2_LQ_SeedM_c40309/f1p0/2520			bHLH	http://planttfdb.cbi.pku.edu.cn/family.php?fam=bHLH		{XP_019702383.1; PREDICTED: transcription factor bHLH62 [Elaeis guineensis]}	{sp|Q9SRT2|BH062_ARATH; Transcription factor bHLH62 OS=Arabidopsis thaliana GN=BHLH62 PE=2 SV=1}	{egu:105038881; - - - - -}		{GO:0046983; protein dimerization activity; molecular_function GO:0006260; DNA replication; biological_process GO:0005634; nucleus; cellular_component}	{XM_008811427.2; PREDICTED: Phoenix dactylifera transcription factor bHLH78-like (LOC103721285), transcript variant X1, mRNA}	{PF00010:Helix-loop-helix DNA-binding domain PF09507:DNA polymerase subunit Cdc27}	1.835	0.683333	1.25667	1.96
i2_LQ_SeedM_c4239/f1p3/2607			bHLH	http://planttfdb.cbi.pku.edu.cn/family.php?fam=bHLH	i2_LQ_SeedM_c4239/f1p3/2607	{ONK63029.1; uncharacterized protein A4U43_C07F10660 [Asparagus officinalis]}	{sp|O80536|PIF3_ARATH; Transcription factor PIF3 OS=Arabidopsis thaliana GN=PIF3 PE=1 SV=1}	{egu:105035562; K12126 PIF3 phytochrome-interacting factor 3 - ko04075; Environmental Information Processing; Signal transduction; Plant hormone signal transduction | ko04712; Organismal Systems; Environmental adaptation; Circadian rhythm - plant}		{GO:0046983; protein dimerization activity; molecular_function GO:0008270; zinc ion binding; molecular_function GO:0009966; regulation of signal transduction; biological_process GO:0016020; membrane; cellular_component GO:0007275; multicellular organismal development; biological_process GO:0005515; protein binding; molecular_function}	{XM_008809702.2; PREDICTED: Phoenix dactylifera transcription factor PIF3-like (LOC103720128), transcript variant X4, mRNA}	{PF00010:Helix-loop-helix DNA-binding domain PF00569:Zinc finger, ZZ type PF00514:Armadillo/beta-catenin-like repeat PF05210:Sprouty protein (Spry)}	0.46	0.783333	0.836667	0.5
i2_LQ_SeedM_c44013/f1p1/2079			bHLH	http://planttfdb.cbi.pku.edu.cn/family.php?fam=bHLH		{XP_010928471.1; PREDICTED: transcription factor bHLH130 [Elaeis guineensis]}	{sp|Q66GR3|BH130_ARATH; Transcription factor bHLH130 OS=Arabidopsis thaliana GN=BHLH130 PE=1 SV=1}	{egu:105038905; - - - - -}		{GO:0046983; protein dimerization activity; molecular_function}	{XM_009420905.2; PREDICTED: Musa acuminata subsp. malaccensis transcription factor bHLH130 (LOC103999226), transcript variant X4, mRNA}	{PF00010:Helix-loop-helix DNA-binding domain}	18.875	17.56	31.07	34.7367
i2_LQ_SeedM_c49530/f1p0/2887			bHLH	http://planttfdb.cbi.pku.edu.cn/family.php?fam=bHLH		{XP_008810758.1; PREDICTED: transcription factor bHLH82-like isoform X1 [Phoenix dactylifera]}		{nnu:104612600; - - - - -}		{GO:0046983; protein dimerization activity; molecular_function}		{PF00010:Helix-loop-helix DNA-binding domain}	0.355	0.303333	0.353333	0.343333
i2_LQ_SeedM_c4963/f1p5/2819	i2_LQ_SeedM_c4963/f1p5/2819	C5	bHLH	http://planttfdb.cbi.pku.edu.cn/family.php?fam=bHLH	i2_LQ_SeedM_c4963/f1p5/2819	{XP_010941466.1; PREDICTED: transcription factor PIF3 isoform X2 [Elaeis guineensis]}	{sp|O80536|PIF3_ARATH; Transcription factor PIF3 OS=Arabidopsis thaliana GN=PIF3 PE=1 SV=1}	{egu:105040114; K12126 PIF3 phytochrome-interacting factor 3 - ko04075; Environmental Information Processing; Signal transduction; Plant hormone signal transduction | ko04712; Organismal Systems; Environmental adaptation; Circadian rhythm - plant}		{GO:0007283; spermatogenesis; biological_process GO:0005634; nucleus; cellular_component GO:0000786; nucleosome; cellular_component GO:0046983; protein dimerization activity; molecular_function GO:0003677; DNA binding; molecular_function}	{XM_009403698.2; PREDICTED: Musa acuminata subsp. malaccensis transcription factor PIF3 (LOC103985843), transcript variant X3, mRNA}	{PF00010:Helix-loop-helix DNA-binding domain PF00841:Sperm histone P2}	1.605	0.0266667	2.18667	2.05
i2_LQ_SeedM_c50195/f1p2/2304	i2_LQ_SeedM_c50195/f1p2/2304	C10	bHLH	http://planttfdb.cbi.pku.edu.cn/family.php?fam=bHLH		{ONK81329.1; uncharacterized protein A4U43_C01F27870 [Asparagus officinalis]}		{pda:103701976; - - - - -}					7.61	2.53667	0.67	15.6
i2_LQ_SeedM_c50674/f1p6/3005	i2_LQ_SeedM_c50674/f1p6/3005	C6	bHLH	http://planttfdb.cbi.pku.edu.cn/family.php?fam=bHLH	i2_LQ_SeedM_c50674/f1p6/3005	{XP_010941466.1; PREDICTED: transcription factor PIF3 isoform X2 [Elaeis guineensis]}	{sp|O80536|PIF3_ARATH; Transcription factor PIF3 OS=Arabidopsis thaliana GN=PIF3 PE=1 SV=1}	{egu:105040114; K12126 PIF3 phytochrome-interacting factor 3 - ko04075; Environmental Information Processing; Signal transduction; Plant hormone signal transduction | ko04712; Organismal Systems; Environmental adaptation; Circadian rhythm - plant}			{XM_009403698.2; PREDICTED: Musa acuminata subsp. malaccensis transcription factor PIF3 (LOC103985843), transcript variant X3, mRNA}		0.535	0.35	1.75333	2.50667
i2_LQ_SeedM_c50712/f1p3/2519			bHLH	http://planttfdb.cbi.pku.edu.cn/family.php?fam=bHLH		{ONK61174.1; uncharacterized protein A4U43_C08F26990 [Asparagus officinalis]}	{sp|Q9LSQ3|BH082_ARATH; Transcription factor bHLH82 OS=Arabidopsis thaliana GN=BHLH82 PE=2 SV=1}	{egu:105041992; - - - - -}		{GO:0046983; protein dimerization activity; molecular_function GO:0005741; mitochondrial outer membrane; cellular_component GO:0006886; intracellular protein transport; biological_process}	{XM_006381490.1; Populus trichocarpa hypothetical protein (POPTR_0006s13790g) mRNA, complete cds}	{PF04281:Mitochondrial import receptor subunit Tom22 PF00010:Helix-loop-helix DNA-binding domain}	9.47	5.47667	5.53	9.12333
i2_LQ_SeedM_c52435/f1p2/2213			bHLH	http://planttfdb.cbi.pku.edu.cn/family.php?fam=bHLH		{ONK55018.1; uncharacterized protein A4U43_UnF8490 [Asparagus officinalis]}	{sp|Q9CAA9|BH049_ARATH; Transcription factor bHLH49 OS=Arabidopsis thaliana GN=BHLH49 PE=1 SV=1}	{pda:103706599; - - - - -}		{GO:0046983; protein dimerization activity; molecular_function}	{XM_008799363.1; PREDICTED: Phoenix dactylifera transcription factor bHLH49-like (LOC103712747), transcript variant X1, mRNA}	{PF00010:Helix-loop-helix DNA-binding domain}	3.01	3.03667	2.74	4.11
i2_LQ_SeedM_c5321/f1p0/2235	i2_LQ_SeedM_c5321/f1p0/2235	C10	bHLH	http://planttfdb.cbi.pku.edu.cn/family.php?fam=bHLH		{ONK74559.1; uncharacterized protein A4U43_C03F7680 [Asparagus officinalis]}	{sp|Q9CAA9|BH049_ARATH; Transcription factor bHLH49 OS=Arabidopsis thaliana GN=BHLH49 PE=1 SV=1}	{pda:103704278; - - - - -}		{GO:0008168; methyltransferase activity; molecular_function GO:0005737; cytoplasm; cellular_component GO:0046983; protein dimerization activity; molecular_function GO:0006364; rRNA processing; biological_process}	{AK360959.1; Hordeum vulgare subsp. vulgare mRNA for predicted protein, complete cds, clone: NIASHv1129G12}	{PF00010:Helix-loop-helix DNA-binding domain PF02590:Predicted SPOUT methyltransferase}	4.75	4.79333	2.12	6.88
i2_LQ_SeedM_c54071/f1p0/2178			bHLH	http://planttfdb.cbi.pku.edu.cn/family.php?fam=bHLH						{GO:0046983; protein dimerization activity; molecular_function}		{PF00010:Helix-loop-helix DNA-binding domain}	0	0.0133333	0	0
i2_LQ_SeedM_c5470/f1p0/2381	i2_LQ_SeedM_c5470/f1p0/2381	C5	bHLH	http://planttfdb.cbi.pku.edu.cn/family.php?fam=bHLH		{XP_010912147.1; PREDICTED: transcription factor bHLH13 [Elaeis guineensis]}	{sp|Q9ZPY8|AIB_ARATH; Transcription factor ABA-INDUCIBLE bHLH-TYPE OS=Arabidopsis thaliana GN=AIB PE=2 SV=2}	{egu:105038134; - - - - -}		{GO:0046983; protein dimerization activity; molecular_function}	{XM_017842897.1; PREDICTED: Phoenix dactylifera transcription factor bHLH13-like (LOC103707447), transcript variant X2, mRNA}	{PF00010:Helix-loop-helix DNA-binding domain}	4.175	1.18	5.48333	5.56333
i2_LQ_SeedM_c60693/f1p0/2043			bHLH	http://planttfdb.cbi.pku.edu.cn/family.php?fam=bHLH		{ONK74559.1; uncharacterized protein A4U43_C03F7680 [Asparagus officinalis]}	{sp|Q6NKN9|BH074_ARATH; Transcription factor bHLH74 OS=Arabidopsis thaliana GN=BHLH74 PE=1 SV=1}	{pda:103704278; - - - - -}		{GO:0005737; cytoplasm; cellular_component GO:0008168; methyltransferase activity; molecular_function GO:0006364; rRNA processing; biological_process GO:0046983; protein dimerization activity; molecular_function}	{AK360959.1; Hordeum vulgare subsp. vulgare mRNA for predicted protein, complete cds, clone: NIASHv1129G12}	{PF02590:Predicted SPOUT methyltransferase PF00010:Helix-loop-helix DNA-binding domain}	0.735	0.506667	0.66	1.54
i2_LQ_SeedM_c60812/f1p2/2070			bHLH	http://planttfdb.cbi.pku.edu.cn/family.php?fam=bHLH		{ONK55018.1; uncharacterized protein A4U43_UnF8490 [Asparagus officinalis]}	{sp|Q9CAA9|BH049_ARATH; Transcription factor bHLH49 OS=Arabidopsis thaliana GN=BHLH49 PE=1 SV=1}	{pda:103702398; - - - - -}		{GO:0046983; protein dimerization activity; molecular_function}	{XM_019852180.1; PREDICTED: Elaeis guineensis transcription factor bHLH49-like (LOC105050661), transcript variant X2, mRNA}	{PF00010:Helix-loop-helix DNA-binding domain}	0.22	0.103333	0.57	0.38
i2_LQ_SeedM_c6102/f1p2/2609			bHLH	http://planttfdb.cbi.pku.edu.cn/family.php?fam=bHLH		{ONK61174.1; uncharacterized protein A4U43_C08F26990 [Asparagus officinalis]}	{sp|Q9LSQ3|BH082_ARATH; Transcription factor bHLH82 OS=Arabidopsis thaliana GN=BHLH82 PE=2 SV=1}	{egu:105041992; - - - - -}			{XM_011630293.1; PREDICTED: Amborella trichopoda uncharacterized LOC18424008 (LOC18424008), transcript variant X2, mRNA}		2.225	0.803333	1.18	1.74333
i2_LQ_SeedM_c6113/f1p0/2951			bHLH	http://planttfdb.cbi.pku.edu.cn/family.php?fam=bHLH			{sp|Q04635|ESC1_SCHPO; Protein esc1 OS=Schizosaccharomyces pombe (strain 972 / ATCC 24843) GN=esc1 PE=2 SV=1}		{SPAC56f8.16; KOG2483 Upstream transcription factor 2/L-myc-2 protein K Transcription ;}	{GO:0046983; protein dimerization activity; molecular_function}		{PF00010:Helix-loop-helix DNA-binding domain}	0	0	0	0
i2_LQ_SeedM_c62039/f1p6/2325	i2_LQ_SeedM_c62039/f1p6/2325	C3	bHLH	http://planttfdb.cbi.pku.edu.cn/family.php?fam=bHLH	i2_LQ_SeedM_c62039/f1p6/2325	{XP_010941466.1; PREDICTED: transcription factor PIF3 isoform X2 [Elaeis guineensis]}	{sp|Q6AT90|APG_ORYSJ; Transcription factor APG OS=Oryza sativa subsp. japonica GN=APG PE=1 SV=1}	{egu:105040114; K12126 PIF3 phytochrome-interacting factor 3 - ko04075; Environmental Information Processing; Signal transduction; Plant hormone signal transduction | ko04712; Organismal Systems; Environmental adaptation; Circadian rhythm - plant}		{GO:0046983; protein dimerization activity; molecular_function}	{XM_010943164.2; PREDICTED: Elaeis guineensis transcription factor PIF3 (LOC105059744), transcript variant X4, mRNA}	{PF00010:Helix-loop-helix DNA-binding domain}	1.725	0.683333	8.43667	8.71333
i2_LQ_SeedM_c6281/f1p0/2399			bHLH	http://planttfdb.cbi.pku.edu.cn/family.php?fam=bHLH	i2_LQ_SeedM_c6281/f1p0/2399	{AIT55912.1; ICE1 protein [Ageratina adenophora]}	{sp|Q9LSE2|ICE1_ARATH; Transcription factor ICE1 OS=Arabidopsis thaliana GN=SCRM PE=1 SV=1}	{mus:103974024; - - - - -}		{GO:0046983; protein dimerization activity; molecular_function}	{XM_010068117.2; PREDICTED: Eucalyptus grandis transcription factor ICE1 (LOC104453531), mRNA}	{PF00010:Helix-loop-helix DNA-binding domain}	0.05	0.34	0.04	0.113333
i2_LQ_SeedM_c64760/f1p6/2256			bHLH	http://planttfdb.cbi.pku.edu.cn/family.php?fam=bHLH		{OAY27785.1; hypothetical protein MANES_15G015800 [Manihot esculenta]}	{sp|Q8RWY3|ISW2_ARATH; ISWI chromatin-remodeling complex ATPase CHR11 OS=Arabidopsis thaliana GN=CHR11 PE=1 SV=4}	{lang:109343595; K11654 SMARCA5, SNF2H, ISWI SWI/SNF-related matrix-associated actin-dependent regulator of chromatin subfamily A member 5 3.6.4.- -; lang:109343595; - - - - -}	{At3g06400; KOG0385 Chromatin remodeling complex WSTF-ISWI, small subunit K Transcription ;}		{XM_010943503.2; PREDICTED: Elaeis guineensis ISWI chromatin-remodeling complex ATPase CHR11 (LOC105059957), mRNA}		2.41	1.55333	1.48333	3.08333
i2_LQ_SeedM_c64871/f1p8/2863	i2_LQ_SeedM_c64871/f1p8/2863	C8	bHLH	http://planttfdb.cbi.pku.edu.cn/family.php?fam=bHLH		{ONK63029.1; uncharacterized protein A4U43_C07F10660 [Asparagus officinalis]}	{sp|Q8RWY3|ISW2_ARATH; ISWI chromatin-remodeling complex ATPase CHR11 OS=Arabidopsis thaliana GN=CHR11 PE=1 SV=4}	{lang:109353141; K11654 SMARCA5, SNF2H, ISWI SWI/SNF-related matrix-associated actin-dependent regulator of chromatin subfamily A member 5 3.6.4.- -; lang:109353141; - - - - -}	{At3g06400; KOG0385 Chromatin remodeling complex WSTF-ISWI, small subunit K Transcription ;}	{GO:0046983; protein dimerization activity; molecular_function}	{XM_010943503.2; PREDICTED: Elaeis guineensis ISWI chromatin-remodeling complex ATPase CHR11 (LOC105059957), mRNA}	{PF00010:Helix-loop-helix DNA-binding domain}	0.44	5.70333	0.39	0.52
i2_LQ_SeedM_c64894/f1p4/2477	i2_LQ_SeedM_c64894/f1p4/2477	C8	bHLH	http://planttfdb.cbi.pku.edu.cn/family.php?fam=bHLH	i2_LQ_SeedM_c64894/f1p4/2477	{ONK63029.1; uncharacterized protein A4U43_C07F10660 [Asparagus officinalis]}	{sp|O80536|PIF3_ARATH; Transcription factor PIF3 OS=Arabidopsis thaliana GN=PIF3 PE=1 SV=1}	{egu:105040114; K12126 PIF3 phytochrome-interacting factor 3 - ko04075; Environmental Information Processing; Signal transduction; Plant hormone signal transduction | ko04712; Organismal Systems; Environmental adaptation; Circadian rhythm - plant}		{GO:0046983; protein dimerization activity; molecular_function}	{XM_019848110.1; PREDICTED: Elaeis guineensis transcription factor PIF3-like (LOC105035562), transcript variant X4, mRNA}	{PF00010:Helix-loop-helix DNA-binding domain}	0.59	4.28333	0.253333	0.546667
i2_LQ_SeedM_c65805/f1p0/2932	i2_LQ_SeedM_c65805/f1p0/2932	C8	bHLH	http://planttfdb.cbi.pku.edu.cn/family.php?fam=bHLH		{JAT43517.1; Transcription factor bHLH62 [Anthurium amnicola]}	{sp|Q9CAA9|BH049_ARATH; Transcription factor bHLH49 OS=Arabidopsis thaliana GN=BHLH49 PE=1 SV=1}	{atr:18438198; - - - - -}		{GO:0005047; signal recognition particle binding; molecular_function GO:0006364; rRNA processing; biological_process GO:0046983; protein dimerization activity; molecular_function GO:0005785; signal recognition particle receptor complex; cellular_component GO:0003924; GTPase activity; molecular_function GO:0005737; cytoplasm; cellular_component GO:0008168; methyltransferase activity; molecular_fun…	{XM_009375337.2; PREDICTED: Pyrus x bretschneideri transcription factor bHLH62-like (LOC103962600), mRNA}	{PF09507:DNA polymerase subunit Cdc27 PF00010:Helix-loop-helix DNA-binding domain PF02590:Predicted SPOUT methyltransferase PF04086:Signal recognition particle, alpha subunit, N-terminal}	0	0.18	0	0
i2_LQ_SeedM_c65887/f1p0/2208	i2_LQ_SeedM_c65887/f1p0/2208	C9	bHLH	http://planttfdb.cbi.pku.edu.cn/family.php?fam=bHLH		{ONK74152.1; uncharacterized protein A4U43_C03F3300 [Asparagus officinalis]}	{sp|Q9SK91|BH094_ARATH; Transcription factor bHLH94 OS=Arabidopsis thaliana GN=BHLH94 PE=2 SV=2}	{nnu:104604167; - - - - -}		{GO:0046983; protein dimerization activity; molecular_function}	{XM_006840077.2; PREDICTED: Amborella trichopoda transcription factor FAMA (LOC18429905), mRNA}	{PF00010:Helix-loop-helix DNA-binding domain}	3.43	3.23333	1.38333	1.13333
i2_LQ_SeedM_c66374/f1p4/2651	i2_LQ_SeedM_c66374/f1p4/2651	C2	bHLH	http://planttfdb.cbi.pku.edu.cn/family.php?fam=bHLH		{ONK74413.1; uncharacterized protein A4U43_C03F5960 [Asparagus officinalis]}	{sp|Q84LH8|PIF5_ARATH; Transcription factor PIF5 OS=Arabidopsis thaliana GN=PIF5 PE=1 SV=1}	{egu:105033626; K16189 PIF4 phytochrome-interacting factor 4 - ko04075; Environmental Information Processing; Signal transduction; Plant hormone signal transduction}		{GO:0046983; protein dimerization activity; molecular_function}	{XM_002302088.2; Populus trichocarpa hypothetical protein (POPTR_0002s05630g) mRNA, complete cds}	{PF00010:Helix-loop-helix DNA-binding domain}	0.465	0.473333	5.40667	1.75333
i2_LQ_SeedM_c68004/f1p6/2307	i2_LQ_SeedM_c68004/f1p6/2307	C5	bHLH	http://planttfdb.cbi.pku.edu.cn/family.php?fam=bHLH	i2_LQ_SeedM_c68004/f1p6/2307	{XP_010941466.1; PREDICTED: transcription factor PIF3 isoform X2 [Elaeis guineensis]}	{sp|Q6AT90|APG_ORYSJ; Transcription factor APG OS=Oryza sativa subsp. japonica GN=APG PE=1 SV=1}	{egu:105040114; K12126 PIF3 phytochrome-interacting factor 3 - ko04075; Environmental Information Processing; Signal transduction; Plant hormone signal transduction | ko04712; Organismal Systems; Environmental adaptation; Circadian rhythm - plant}		{GO:0046983; protein dimerization activity; molecular_function}	{XM_010943164.2; PREDICTED: Elaeis guineensis transcription factor PIF3 (LOC105059744), transcript variant X4, mRNA}	{PF00010:Helix-loop-helix DNA-binding domain}	1.785	0.556667	0.993333	4.28667
i2_LQ_SeedM_c69432/f1p4/2302	i2_LQ_SeedM_c69432/f1p4/2302	C5	bHLH	http://planttfdb.cbi.pku.edu.cn/family.php?fam=bHLH	i2_LQ_SeedM_c69432/f1p4/2302	{XP_010919958.1; PREDICTED: transcription factor MYC2-like [Elaeis guineensis]}	{sp|Q336P5|MYC2_ORYSJ; Transcription factor MYC2 OS=Oryza sativa subsp. japonica GN=MYC2 PE=1 SV=1}	{egu:105043927; K13422 MYC2 transcription factor MYC2 - ko04016; Environmental Information Processing; Signal transduction; MAPK signaling pathway - plant | ko04075; Environmental Information Processing; Signal transduction; Plant hormone signal transduction}			{XM_009385851.2; PREDICTED: Musa acuminata subsp. malaccensis transcription factor MYC2-like (LOC103971745), mRNA}		3.005	1.07667	4.21333	8.14667
i2_LQ_SeedM_c6977/f1p3/2520	i2_LQ_SeedM_c6977/f1p3/2520	C10	bHLH	http://planttfdb.cbi.pku.edu.cn/family.php?fam=bHLH		{ONK61174.1; uncharacterized protein A4U43_C08F26990 [Asparagus officinalis]}	{sp|Q9LSQ3|BH082_ARATH; Transcription factor bHLH82 OS=Arabidopsis thaliana GN=BHLH82 PE=2 SV=1}	{egu:105041992; - - - - -}		{GO:0046983; protein dimerization activity; molecular_function}	{XM_011630293.1; PREDICTED: Amborella trichopoda uncharacterized LOC18424008 (LOC18424008), transcript variant X2, mRNA}	{PF00010:Helix-loop-helix DNA-binding domain}	2.255	3.23	1.11	2.34
i2_LQ_SeedM_c7058/f2p2/2687			bHLH	http://planttfdb.cbi.pku.edu.cn/family.php?fam=bHLH		{ONK55018.1; uncharacterized protein A4U43_UnF8490 [Asparagus officinalis]}	{sp|Q9CAA9|BH049_ARATH; Transcription factor bHLH49 OS=Arabidopsis thaliana GN=BHLH49 PE=1 SV=1}	{pda:103702398; - - - - -}		{GO:0046983; protein dimerization activity; molecular_function}	{XM_018953059.1; PREDICTED: Juglans regia uncharacterized LOC108981807 (LOC108981807), transcript variant X5, mRNA}	{PF00010:Helix-loop-helix DNA-binding domain}	11.73	21.53	23.3167	14.63
i2_LQ_SeedM_c72730/f1p3/2037			bHLH	http://planttfdb.cbi.pku.edu.cn/family.php?fam=bHLH		{ONK74413.1; uncharacterized protein A4U43_C03F5960 [Asparagus officinalis]}	{sp|Q84LH8|PIF5_ARATH; Transcription factor PIF5 OS=Arabidopsis thaliana GN=PIF5 PE=1 SV=1}	{egu:105033626; K16189 PIF4 phytochrome-interacting factor 4 - ko04075; Environmental Information Processing; Signal transduction; Plant hormone signal transduction}		{GO:0046983; protein dimerization activity; molecular_function}	{XM_002302088.2; Populus trichocarpa hypothetical protein (POPTR_0002s05630g) mRNA, complete cds}	{PF00010:Helix-loop-helix DNA-binding domain}	0.97	1.10667	2.02333	3.07667
i2_LQ_SeedM_c7596/f1p5/2512	i2_LQ_SeedM_c7596/f1p5/2512	C10	bHLH	http://planttfdb.cbi.pku.edu.cn/family.php?fam=bHLH	i2_LQ_SeedM_c7596/f1p5/2512	{ONK63029.1; uncharacterized protein A4U43_C07F10660 [Asparagus officinalis]}	{sp|O80536|PIF3_ARATH; Transcription factor PIF3 OS=Arabidopsis thaliana GN=PIF3 PE=1 SV=1}	{egu:105035562; K12126 PIF3 phytochrome-interacting factor 3 - ko04075; Environmental Information Processing; Signal transduction; Plant hormone signal transduction | ko04712; Organismal Systems; Environmental adaptation; Circadian rhythm - plant}		{GO:0005186; pheromone activity; molecular_function GO:0046983; protein dimerization activity; molecular_function}	{XM_008809702.2; PREDICTED: Phoenix dactylifera transcription factor PIF3-like (LOC103720128), transcript variant X4, mRNA}	{PF00010:Helix-loop-helix DNA-binding domain PF03047:COMC family}	0.305	0.39	0.0366667	0.273333
i3_LQ_SeedM_c11135/f1p2/3262	i3_LQ_SeedM_c11135/f1p2/3262	C8	bHLH	http://planttfdb.cbi.pku.edu.cn/family.php?fam=bHLH	i3_LQ_SeedM_c11135/f1p2/3262	{ONK63029.1; uncharacterized protein A4U43_C07F10660 [Asparagus officinalis]}	{sp|O80536|PIF3_ARATH; Transcription factor PIF3 OS=Arabidopsis thaliana GN=PIF3 PE=1 SV=1}	{egu:105040114; K12126 PIF3 phytochrome-interacting factor 3 - ko04075; Environmental Information Processing; Signal transduction; Plant hormone signal transduction | ko04712; Organismal Systems; Environmental adaptation; Circadian rhythm - plant}		{GO:0046983; protein dimerization activity; molecular_function}	{XM_019848110.1; PREDICTED: Elaeis guineensis transcription factor PIF3-like (LOC105035562), transcript variant X4, mRNA}	{PF00010:Helix-loop-helix DNA-binding domain}	0.105	0.673333	0.34	0.333333
i3_LQ_SeedM_c11229/f1p0/3520	i3_LQ_SeedM_c11229/f1p0/3520	C9	bHLH	http://planttfdb.cbi.pku.edu.cn/family.php?fam=bHLH		{ONK69388.1; uncharacterized protein A4U43_C05F22330, partial [Asparagus officinalis]}	{sp|Q9CAA4|BIM2_ARATH; Transcription factor BIM2 OS=Arabidopsis thaliana GN=BIM2 PE=1 SV=1}	{pda:103706561; - - - - -}			{XM_009419833.2; PREDICTED: Musa acuminata subsp. malaccensis transcription factor BIM2 (LOC103998374), mRNA}		0.53	0.6	0.233333	0.266667
i3_LQ_SeedM_c13087/f1p5/3315			bHLH	http://planttfdb.cbi.pku.edu.cn/family.php?fam=bHLH		{NP_001140966.1; uncharacterized protein LOC100273045 [Zea mays]}	{sp|Q9UUD1|SREBP_SCHPO; Sterol regulatory element-binding protein 1 OS=Schizosaccharomyces pombe (strain 972 / ATCC 24843) GN=sre1 PE=1 SV=1}		{SPBC19C2.09; KOG2588 Predicted DNA-binding protein K Transcription ;}				0	0	0	0
i3_LQ_SeedM_c18643/f1p139/3130			bHLH	http://planttfdb.cbi.pku.edu.cn/family.php?fam=bHLH		{NP_001140966.1; uncharacterized protein LOC100273045 [Zea mays]}	{sp|Q9UUD1|SREBP_SCHPO; Sterol regulatory element-binding protein 1 OS=Schizosaccharomyces pombe (strain 972 / ATCC 24843) GN=sre1 PE=1 SV=1}		{SPBC19C2.09; KOG2588 Predicted DNA-binding protein K Transcription ;}	{GO:0032933; SREBP-mediated signaling pathway; biological_process GO:0045944; positive regulation of transcription from RNA polymerase II promoter; biological_process}		{PF09427:Domain of unknown function (DUF2014) }	0	0.146667	0.00666667	0.0266667
i3_LQ_SeedM_c18778/f1p2/3546			bHLH	http://planttfdb.cbi.pku.edu.cn/family.php?fam=bHLH		{ONK74413.1; uncharacterized protein A4U43_C03F5960 [Asparagus officinalis]}	{sp|Q84LH8|PIF5_ARATH; Transcription factor PIF5 OS=Arabidopsis thaliana GN=PIF5 PE=1 SV=1}	{egu:105033626; K16189 PIF4 phytochrome-interacting factor 4 - ko04075; Environmental Information Processing; Signal transduction; Plant hormone signal transduction}		{GO:0046983; protein dimerization activity; molecular_function}	{XM_002302088.2; Populus trichocarpa hypothetical protein (POPTR_0002s05630g) mRNA, complete cds}	{PF00010:Helix-loop-helix DNA-binding domain}	0.095	0.04	0.113333	0.103333
i3_LQ_SeedM_c19103/f1p42/3679			bHLH	http://planttfdb.cbi.pku.edu.cn/family.php?fam=bHLH	i3_LQ_SeedM_c19103/f1p42/3679	{ONK63029.1; uncharacterized protein A4U43_C07F10660 [Asparagus officinalis]}	{sp|O80536|PIF3_ARATH; Transcription factor PIF3 OS=Arabidopsis thaliana GN=PIF3 PE=1 SV=1}	{egu:105035562; K12126 PIF3 phytochrome-interacting factor 3 - ko04075; Environmental Information Processing; Signal transduction; Plant hormone signal transduction | ko04712; Organismal Systems; Environmental adaptation; Circadian rhythm - plant}		{GO:0046983; protein dimerization activity; molecular_function}	{XM_019848111.1; PREDICTED: Elaeis guineensis transcription factor PIF3-like (LOC105035562), transcript variant X5, mRNA}	{PF00010:Helix-loop-helix DNA-binding domain}	0.865	0.533333	0.656667	0.846667
i3_LQ_SeedM_c19956/f1p7/3106			bHLH	http://planttfdb.cbi.pku.edu.cn/family.php?fam=bHLH		{ONK74413.1; uncharacterized protein A4U43_C03F5960 [Asparagus officinalis]}	{sp|Q84LH8|PIF5_ARATH; Transcription factor PIF5 OS=Arabidopsis thaliana GN=PIF5 PE=1 SV=1}	{egu:105033626; K16189 PIF4 phytochrome-interacting factor 4 - ko04075; Environmental Information Processing; Signal transduction; Plant hormone signal transduction}		{GO:0046983; protein dimerization activity; molecular_function}	{XM_002302088.2; Populus trichocarpa hypothetical protein (POPTR_0002s05630g) mRNA, complete cds}	{PF00010:Helix-loop-helix DNA-binding domain}	0.325	0.326667	1.85667	1.53667
i3_LQ_SeedM_c22604/f1p28/3883			bHLH	http://planttfdb.cbi.pku.edu.cn/family.php?fam=bHLH		{XP_010912147.1; PREDICTED: transcription factor bHLH13 [Elaeis guineensis]}	{sp|Q9ZPY8|AIB_ARATH; Transcription factor ABA-INDUCIBLE bHLH-TYPE OS=Arabidopsis thaliana GN=AIB PE=2 SV=2}	{egu:105038134; - - - - -}		{GO:0046983; protein dimerization activity; molecular_function GO:0003677; DNA binding; molecular_function}	{XM_009116081.2; PREDICTED: Brassica rapa transcription factor MYC3-like (LOC103839580), mRNA}	{PF00010:Helix-loop-helix DNA-binding domain PF16326:ABC transporter C-terminal domain}	0.675	1.01	1.47	1.43
i3_LQ_SeedM_c23165/f1p1/3317			bHLH	http://planttfdb.cbi.pku.edu.cn/family.php?fam=bHLH	i3_LQ_SeedM_c23165/f1p1/3317	{ONK63029.1; uncharacterized protein A4U43_C07F10660 [Asparagus officinalis]}	{sp|O80536|PIF3_ARATH; Transcription factor PIF3 OS=Arabidopsis thaliana GN=PIF3 PE=1 SV=1}	{egu:105040114; K12126 PIF3 phytochrome-interacting factor 3 - ko04075; Environmental Information Processing; Signal transduction; Plant hormone signal transduction | ko04712; Organismal Systems; Environmental adaptation; Circadian rhythm - plant}		{GO:0046983; protein dimerization activity; molecular_function}	{XM_019848111.1; PREDICTED: Elaeis guineensis transcription factor PIF3-like (LOC105035562), transcript variant X5, mRNA}	{PF00010:Helix-loop-helix DNA-binding domain}	0.095	0.04	0.03	0
i3_LQ_SeedM_c24121/f1p12/3367			bHLH	http://planttfdb.cbi.pku.edu.cn/family.php?fam=bHLH	i3_LQ_SeedM_c24121/f1p12/3367	{ONK78812.1; uncharacterized protein A4U43_C02F22680 [Asparagus officinalis]}	{sp|O80536|PIF3_ARATH; Transcription factor PIF3 OS=Arabidopsis thaliana GN=PIF3 PE=1 SV=1}	{egu:105040114; K12126 PIF3 phytochrome-interacting factor 3 - ko04075; Environmental Information Processing; Signal transduction; Plant hormone signal transduction | ko04712; Organismal Systems; Environmental adaptation; Circadian rhythm - plant}			{XM_010943164.2; PREDICTED: Elaeis guineensis transcription factor PIF3 (LOC105059744), transcript variant X4, mRNA}		0.58	0.896667	0.426667	0.97
i3_LQ_SeedM_c27052/f1p1/3091	i3_LQ_SeedM_c27052/f1p1/3091	C6	bHLH	http://planttfdb.cbi.pku.edu.cn/family.php?fam=bHLH		{ONK74413.1; uncharacterized protein A4U43_C03F5960 [Asparagus officinalis]}	{sp|Q84LH8|PIF5_ARATH; Transcription factor PIF5 OS=Arabidopsis thaliana GN=PIF5 PE=1 SV=1}	{egu:105033626; K16189 PIF4 phytochrome-interacting factor 4 - ko04075; Environmental Information Processing; Signal transduction; Plant hormone signal transduction}		{GO:0046983; protein dimerization activity; molecular_function}	{XM_009150003.2; PREDICTED: Brassica rapa transcription factor PIF3 (LOC103871725), transcript variant X2, mRNA}	{PF00010:Helix-loop-helix DNA-binding domain}	0.49	0.0933333	1.38333	1.98
i3_LQ_SeedM_c32975/f1p133/3542	i3_LQ_SeedM_c32975/f1p133/3542	C2	bHLH	http://planttfdb.cbi.pku.edu.cn/family.php?fam=bHLH		{ONK74413.1; uncharacterized protein A4U43_C03F5960 [Asparagus officinalis]}	{sp|Q84LH8|PIF5_ARATH; Transcription factor PIF5 OS=Arabidopsis thaliana GN=PIF5 PE=1 SV=1}	{egu:105033626; K16189 PIF4 phytochrome-interacting factor 4 - ko04075; Environmental Information Processing; Signal transduction; Plant hormone signal transduction}		{GO:0006270; DNA-dependent DNA replication initiation; biological_process GO:0046983; protein dimerization activity; molecular_function}	{XM_002302088.2; Populus trichocarpa hypothetical protein (POPTR_0002s05630g) mRNA, complete cds}	{PF02724:CDC45-like protein PF00010:Helix-loop-helix DNA-binding domain}	0.1	0.0466667	1.06	0.186667
i3_LQ_SeedM_c33161/f1p0/3568	i3_LQ_SeedM_c33161/f1p0/3568	C8	bHLH	http://planttfdb.cbi.pku.edu.cn/family.php?fam=bHLH		{ONK78168.1; uncharacterized protein A4U43_C02F15220 [Asparagus officinalis]}	{sp|Q9SRT2|BH062_ARATH; Transcription factor bHLH62 OS=Arabidopsis thaliana GN=BHLH62 PE=2 SV=1}	{egu:105038881; - - - - -}		{GO:0006260; DNA replication; biological_process GO:0005634; nucleus; cellular_component GO:0046983; protein dimerization activity; molecular_function}	{XM_008811428.2; PREDICTED: Phoenix dactylifera transcription factor bHLH78-like (LOC103721285), transcript variant X2, mRNA}	{PF09507:DNA polymerase subunit Cdc27 PF00010:Helix-loop-helix DNA-binding domain}	1.76	5.24	1.22	2.09
i3_LQ_SeedM_c3404/f1p5/3543			bHLH	http://planttfdb.cbi.pku.edu.cn/family.php?fam=bHLH	i3_LQ_SeedM_c3404/f1p5/3543	{ONK63029.1; uncharacterized protein A4U43_C07F10660 [Asparagus officinalis]}	{sp|O80536|PIF3_ARATH; Transcription factor PIF3 OS=Arabidopsis thaliana GN=PIF3 PE=1 SV=1}	{egu:105040114; K12126 PIF3 phytochrome-interacting factor 3 - ko04075; Environmental Information Processing; Signal transduction; Plant hormone signal transduction | ko04712; Organismal Systems; Environmental adaptation; Circadian rhythm - plant}		{GO:0046983; protein dimerization activity; molecular_function}	{XM_019848111.1; PREDICTED: Elaeis guineensis transcription factor PIF3-like (LOC105035562), transcript variant X5, mRNA}	{PF00010:Helix-loop-helix DNA-binding domain}	0.91	0.863333	0.693333	0.676667
i3_LQ_SeedM_c36461/f1p7/3005			bHLH	http://planttfdb.cbi.pku.edu.cn/family.php?fam=bHLH		{ONK71778.1; uncharacterized protein A4U43_C04F12290 [Asparagus officinalis]}	{sp|E3SXU4|BHLHW_PEA; Basic helix-loop-helix protein A OS=Pisum sativum GN=BHLH PE=4 SV=1}	{egu:105042879; - - - - -}		{GO:0046983; protein dimerization activity; molecular_function GO:0008152; NA GO:0016597; amino acid binding; molecular_function}	{XM_017845787.1; PREDICTED: Phoenix dactylifera transcription factor GLABRA 3 (LOC103719368), transcript variant X2, mRNA}	{PF00010:Helix-loop-helix DNA-binding domain PF13291:ACT domain}	0.155	0.0233333	0.186667	0.153333
i3_LQ_SeedM_c3848/f1p26/3200			bHLH	http://planttfdb.cbi.pku.edu.cn/family.php?fam=bHLH		{NP_001140966.1; uncharacterized protein LOC100273045 [Zea mays]}	{sp|Q9UUD1|SREBP_SCHPO; Sterol regulatory element-binding protein 1 OS=Schizosaccharomyces pombe (strain 972 / ATCC 24843) GN=sre1 PE=1 SV=1}		{SPBC19C2.09; KOG2588 Predicted DNA-binding protein K Transcription ;}				0	0	0	0
i3_LQ_SeedM_c5613/f1p12/3298	i3_LQ_SeedM_c5613/f1p12/3298	C2	bHLH	http://planttfdb.cbi.pku.edu.cn/family.php?fam=bHLH		{ONK74413.1; uncharacterized protein A4U43_C03F5960 [Asparagus officinalis]}	{sp|Q84LH8|PIF5_ARATH; Transcription factor PIF5 OS=Arabidopsis thaliana GN=PIF5 PE=1 SV=1}	{egu:105033626; K16189 PIF4 phytochrome-interacting factor 4 - ko04075; Environmental Information Processing; Signal transduction; Plant hormone signal transduction}		{GO:0046983; protein dimerization activity; molecular_function}	{XM_002302088.2; Populus trichocarpa hypothetical protein (POPTR_0002s05630g) mRNA, complete cds}	{PF00010:Helix-loop-helix DNA-binding domain}	0.425	0.396667	5.03	1.27667
i3_LQ_SeedM_c7022/f1p10/3333	i3_LQ_SeedM_c7022/f1p10/3333	C5	bHLH	http://planttfdb.cbi.pku.edu.cn/family.php?fam=bHLH		{XP_010938740.1; PREDICTED: probable chromatin-remodeling complex ATPase chain [Elaeis guineensis]}	{sp|Q8RWY3|ISW2_ARATH; ISWI chromatin-remodeling complex ATPase CHR11 OS=Arabidopsis thaliana GN=CHR11 PE=1 SV=4}	{lang:109343595; K11654 SMARCA5, SNF2H, ISWI SWI/SNF-related matrix-associated actin-dependent regulator of chromatin subfamily A member 5 3.6.4.- -; lang:109343595; - - - - -}	{At3g06400; KOG0385 Chromatin remodeling complex WSTF-ISWI, small subunit K Transcription ;}	{GO:0016787; hydrolase activity; molecular_function GO:0003677; DNA binding; molecular_function GO:0005524; ATP binding; molecular_function GO:0003676; nucleic acid binding; molecular_function}	{XM_010943503.2; PREDICTED: Elaeis guineensis ISWI chromatin-remodeling complex ATPase CHR11 (LOC105059957), mRNA}	{PF00176:SNF2 family N-terminal domain PF04851:Type III restriction enzyme, res subunit PF00270:DEAD/DEAH box helicase}	1.91	0.293333	0.99	3.53333
i3_LQ_SeedM_c8655/f1p0/3546	i3_LQ_SeedM_c8655/f1p0/3546	C5	bHLH	http://planttfdb.cbi.pku.edu.cn/family.php?fam=bHLH		{XP_010275172.1; PREDICTED: benzyl alcohol O-benzoyltransferase [Nelumbo nucifera]}	{sp|Q8GT20|BEBT_TOBAC; Benzyl alcohol O-benzoyltransferase OS=Nicotiana tabacum GN=HSR201 PE=1 SV=1}	{mus:103975095; K19861 BEBT, AMAT benzyl alcohol O-benzoyltransferase [EC:2.3.1.196 2.3.1.232] 2.3.1.196,2.3.1.232 -}			{XM_012977044.1; PREDICTED: Erythranthe guttatus benzyl alcohol O-benzoyltransferase-like (LOC105953385), mRNA}		2.895	0.62	1.92667	5.48667
i3_LQ_SeedM_c8667/f1p13/3257	i3_LQ_SeedM_c8667/f1p13/3257	C3	bHLH	http://planttfdb.cbi.pku.edu.cn/family.php?fam=bHLH		{ONK74413.1; uncharacterized protein A4U43_C03F5960 [Asparagus officinalis]}	{sp|Q84LH8|PIF5_ARATH; Transcription factor PIF5 OS=Arabidopsis thaliana GN=PIF5 PE=1 SV=1}	{egu:105033626; K16189 PIF4 phytochrome-interacting factor 4 - ko04075; Environmental Information Processing; Signal transduction; Plant hormone signal transduction}			{XM_008813607.2; PREDICTED: Phoenix dactylifera transcription factor PIF4-like (LOC103722886), transcript variant X10, mRNA}		0.52	0.243333	1.43333	1.3
i4_LQ_SeedM_c15319/f1p0/4112			bHLH	http://planttfdb.cbi.pku.edu.cn/family.php?fam=bHLH		{ONK55018.1; uncharacterized protein A4U43_UnF8490 [Asparagus officinalis]}	{sp|Q9CAA9|BH049_ARATH; Transcription factor bHLH49 OS=Arabidopsis thaliana GN=BHLH49 PE=1 SV=1}	{pda:103702398; - - - - -}		{GO:0046983; protein dimerization activity; molecular_function}	{XM_019852180.1; PREDICTED: Elaeis guineensis transcription factor bHLH49-like (LOC105050661), transcript variant X2, mRNA}	{PF00010:Helix-loop-helix DNA-binding domain}	0.45	0.916667	1.71	1.88
i4_LQ_SeedM_c4496/f1p0/4496			bHLH	http://planttfdb.cbi.pku.edu.cn/family.php?fam=bHLH	i4_LQ_SeedM_c4496/f1p0/4496	{XP_010936695.1; PREDICTED: transcription factor bHLH63 [Elaeis guineensis]}	{sp|Q8GY61|BH063_ARATH; Transcription factor bHLH63 OS=Arabidopsis thaliana GN=BHLH63 PE=1 SV=1}	{jcu:105630155; - - - - -}		{GO:0046983; protein dimerization activity; molecular_function}	{XR_604777.2; PREDICTED: Phoenix dactylifera transcription factor bHLH63-like (LOC103711536), transcript variant X2, misc_RNA}	{PF00010:Helix-loop-helix DNA-binding domain}	0.13	0.46	1.04667	0.48
i4_LQ_SeedM_c6913/f1p1/4286			bHLH	http://planttfdb.cbi.pku.edu.cn/family.php?fam=bHLH		{NP_001140966.1; uncharacterized protein LOC100273045 [Zea mays]}	{sp|Q9UUD1|SREBP_SCHPO; Sterol regulatory element-binding protein 1 OS=Schizosaccharomyces pombe (strain 972 / ATCC 24843) GN=sre1 PE=1 SV=1}		{SPBC19C2.09; KOG2588 Predicted DNA-binding protein K Transcription ;}	{GO:0045944; positive regulation of transcription from RNA polymerase II promoter; biological_process GO:0032933; SREBP-mediated signaling pathway; biological_process GO:0046983; protein dimerization activity; molecular_function}		{PF00010:Helix-loop-helix DNA-binding domain PF09427:Domain of unknown function (DUF2014) }	0	0	0	0
i5_LQ_SeedM_c1558/f1p0/5425	i5_LQ_SeedM_c1558/f1p0/5425	C3	bHLH	http://planttfdb.cbi.pku.edu.cn/family.php?fam=bHLH		{ONK77751.1; uncharacterized protein A4U43_C02F10160 [Asparagus officinalis]}	{sp|Q9ZW81|BH129_ARATH; Transcription factor bHLH129 OS=Arabidopsis thaliana GN=BHLH129 PE=2 SV=2}	{pda:103702925; - - - - -}		{GO:0046983; protein dimerization activity; molecular_function}	{XM_008221109.2; PREDICTED: Prunus mume transcription factor bHLH130-like (LOC103319555), mRNA}	{PF00010:Helix-loop-helix DNA-binding domain}	3.785	2.8	12.49	7.30667
i5_LQ_SeedM_c2473/f1p0/5160	i5_LQ_SeedM_c2473/f1p0/5160	C3	bHLH	http://planttfdb.cbi.pku.edu.cn/family.php?fam=bHLH		{XP_009396654.1; PREDICTED: cytochrome P450 724B1-like [Musa acuminata subsp. malaccensis]}	{sp|Q6F4F5|C724B_ORYSJ; Cytochrome P450 724B1 OS=Oryza sativa subsp. japonica GN=CYP724B1 PE=1 SV=1}	{atr:18448244; K12639 CYP724B1, D11 cytochrome P450 family 724 subfamily B polypeptide 1 1.14.13.- ko00905; Metabolism; Metabolism of terpenoids and polyketides; Brassinosteroid biosynthesis}	{At3g50660; KOG0157 Cytochrome P450 CYP4/CYP19/CYP26 subfamilies QI Secondary metabolites biosynthesis, transport and catabolism ; Lipid transport and metabolism ;}	{GO:0055114; oxidation-reduction process; biological_process GO:0016705; oxidoreductase activity, acting on paired donors, with incorporation or reduction of molecular oxygen; molecular_function GO:0006355; regulation of transcription, DNA-dependent; biological_process GO:0000439; core TFIIH complex; cellular_component GO:0020037; heme binding; molecular_function GO:0006289; nucleotide-excision r…		{PF00067:Cytochrome P450 PF06331:Transcription factor TFIIH complex subunit Tfb5}	0.28	0.376667	3.06333	1.81333
i5_LQ_SeedM_c2891/f1p0/5724			bHLH	http://planttfdb.cbi.pku.edu.cn/family.php?fam=bHLH		{XP_018719294.1; PREDICTED: uncharacterized protein LOC108955652 [Eucalyptus grandis]}	{sp|Q9LT23|BH121_ARATH; Transcription factor bHLH121 OS=Arabidopsis thaliana GN=BHLH121 PE=2 SV=1}	{egr:108955652; - - - - -}	{At1g35647; KOG0017 FOG: Transposon-encoded proteins with TYA, reverse transcriptase, integrase domains in various combinations R General function prediction only ;}	{GO:0000940; condensed chromosome outer kinetochore; cellular_component GO:0090529; NA GO:0016020; membrane; cellular_component GO:0019867; outer membrane; cellular_component GO:0005801; cis-Golgi network; cellular_component GO:0015991; ATP hydrolysis coupled proton transport; biological_process GO:0015078; hydrogen ion transmembrane transporter activity; molecular_function GO:0008017; microtubul…	{XM_010921913.1; PREDICTED: Elaeis guineensis transcription factor bHLH121 (LOC105044120), mRNA}	{PF16740:Spindle and kinetochore-associated protein 2 PF00170:bZIP transcription factor PF06156:Protein of unknown function (DUF972) PF16331:TolA binding protein trimerisation PF06005:Protein of unknown function (DUF904) PF00010:Helix-loop-helix DNA-binding domain PF05837:Centromere protein H (CENP-H) PF01496:V-type ATPase 116kDa subunit family PF17078:SWI5-dependent HO expression protein 3 PF041…	1.54	1.29	3.08667	2.42667
i5_LQ_SeedM_c5132/f1p13/5371			bHLH	http://planttfdb.cbi.pku.edu.cn/family.php?fam=bHLH		{ONK55021.1; uncharacterized protein A4U43_UnF8520 [Asparagus officinalis]}	{sp|Q9CAA4|BIM2_ARATH; Transcription factor BIM2 OS=Arabidopsis thaliana GN=BIM2 PE=1 SV=1}	{pda:103702394; - - - - -}			{XR_603304.2; PREDICTED: Phoenix dactylifera transcription factor BIM2-like (LOC103702394), transcript variant X3, misc_RNA}		1.415	1.28333	1.46	1.55333
i5_LQ_SeedM_c7482/f1p3/5261			bHLH	http://planttfdb.cbi.pku.edu.cn/family.php?fam=bHLH	i5_LQ_SeedM_c7482/f1p3/5261	{XP_010941466.1; PREDICTED: transcription factor PIF3 isoform X2 [Elaeis guineensis]}	{sp|Q6AT90|APG_ORYSJ; Transcription factor APG OS=Oryza sativa subsp. japonica GN=APG PE=1 SV=1}	{egu:105040114; K12126 PIF3 phytochrome-interacting factor 3 - ko04075; Environmental Information Processing; Signal transduction; Plant hormone signal transduction | ko04712; Organismal Systems; Environmental adaptation; Circadian rhythm - plant}		{GO:0046983; protein dimerization activity; molecular_function GO:0003677; DNA binding; molecular_function GO:0000786; nucleosome; cellular_component GO:0007283; spermatogenesis; biological_process GO:0005634; nucleus; cellular_component}	{XM_010943164.2; PREDICTED: Elaeis guineensis transcription factor PIF3 (LOC105059744), transcript variant X4, mRNA}	{PF00010:Helix-loop-helix DNA-binding domain PF00841:Sperm histone P2}	0.125	0.23	0.0966667	0.32
i5_LQ_SeedM_c7650/f1p0/5565			bHLH	http://planttfdb.cbi.pku.edu.cn/family.php?fam=bHLH		{ONK82127.1; uncharacterized protein A4U43_C01F36390 [Asparagus officinalis]}	{sp|Q8GY61|BH063_ARATH; Transcription factor bHLH63 OS=Arabidopsis thaliana GN=BHLH63 PE=1 SV=1}	{cit:102624657; - - - - -}		{GO:0046983; protein dimerization activity; molecular_function}	{XR_604777.2; PREDICTED: Phoenix dactylifera transcription factor bHLH63-like (LOC103711536), transcript variant X2, misc_RNA}	{PF00010:Helix-loop-helix DNA-binding domain}	0.16	0.103333	0.196667	0.113333
i0_LQ_SeedM_c6266/f1p57/470	i0_LQ_SeedM_c6266/f1p57/470	C9	bZIP	http://planttfdb.cbi.pku.edu.cn/family.php?fam=bZIP		{XP_006466428.1; PREDICTED: bZIP transcription factor 53 [Citrus sinensis]}	{sp|Q9SI15|BZIP2_ARATH; bZIP transcription factor 2 OS=Arabidopsis thaliana GN=BZIP2 PE=1 SV=1}	{cit:102619043; - - - - -}		{GO:0003677; DNA binding; molecular_function GO:0043565; sequence-specific DNA binding; molecular_function GO:0003700; sequence-specific DNA binding transcription factor activity; molecular_function GO:0006355; regulation of transcription, DNA-dependent; biological_process GO:0005634; nucleus; cellular_component}	{XM_008792063.2; PREDICTED: Phoenix dactylifera bZIP transcription factor 2 (LOC103707533), mRNA}	{PF02183:Homeobox associated leucine zipper PF00170:bZIP transcription factor PF03131:bZIP Maf transcription factor PF07716:Basic region leucine zipper}	37.19	15.5467	9.17333	11.2767
i1_HQ_SeedM_c17252/f2p0/1996	i1_HQ_SeedM_c17252/f2p0/1996	C5	bZIP	http://planttfdb.cbi.pku.edu.cn/family.php?fam=bZIP		{XP_008786824.1; PREDICTED: transcription factor TGA2-like isoform X2 [Phoenix dactylifera]}	{sp|Q6IVC2|TGAL1_ORYSJ; Transcription factor TGAL1 OS=Oryza sativa subsp. japonica GN=TGAL1 PE=1 SV=2}	{mus:103972376; K14431 TGA transcription factor TGA - ko04075; Environmental Information Processing; Signal transduction; Plant hormone signal transduction}		{GO:0006355; regulation of transcription, DNA-dependent; biological_process GO:0006122; mitochondrial electron transport, ubiquinol to cytochrome c; biological_process GO:0005634; nucleus; cellular_component GO:0043565; sequence-specific DNA binding; molecular_function GO:0005750; mitochondrial respiratory chain complex III; cellular_component GO:0003700; sequence-specific DNA binding transcripti…	{KC344858.1; Gladiolus hybrid cultivar Rose Supreme transcription factor TGA2 (TGA2) mRNA, complete cds}	{PF14144:Seed dormancy control PF02271:Ubiquinol-cytochrome C reductase complex 14kD subunit PF00170:bZIP transcription factor PF03131:bZIP Maf transcription factor PF07716:Basic region leucine zipper}	20.625	10.9933	15.1233	37.0967
i1_HQ_SeedM_c2157/f2p10/1934			bZIP	http://planttfdb.cbi.pku.edu.cn/family.php?fam=bZIP	i1_HQ_SeedM_c2157/f2p10/1934	{ONK71560.1; uncharacterized protein A4U43_C04F9910 [Asparagus officinalis]}	{sp|Q501B2|BZP16_ARATH; bZIP transcription factor 16 OS=Arabidopsis thaliana GN=BZIP16 PE=1 SV=1}	{pda:103706197; K09060 GBF plant G-box-binding factor - -}		{GO:0006914; autophagy; biological_process GO:0007049; cell cycle; biological_process GO:0006355; regulation of transcription, DNA-dependent; biological_process GO:0019069; viral capsid assembly; biological_process GO:0006260; DNA replication; biological_process GO:0005634; nucleus; cellular_component GO:0016021; integral to membrane; cellular_component GO:0003700; sequence-specific DNA binding t…	{XM_008790271.2; PREDICTED: Phoenix dactylifera bZIP transcription factor 16-like (LOC103706197), transcript variant X6, mRNA}	{PF06156:Protein of unknown function (DUF972) PF00170:bZIP transcription factor PF05929:Phage capsid scaffolding protein (GPO) serine peptidase PF03131:bZIP Maf transcription factor PF04111:Autophagy protein Apg6 PF02183:Homeobox associated leucine zipper PF09726:Transmembrane protein PF07716:Basic region leucine zipper PF04977:Septum formation initiator PF08961:Nuclear receptor-binding factor 2,…	15.49	11.2467	7.16333	17.4933
i1_HQ_SeedM_c2164/f3p6/1697			bZIP	http://planttfdb.cbi.pku.edu.cn/family.php?fam=bZIP		{ONK69827.1; uncharacterized protein A4U43_C05F27150 [Asparagus officinalis]}	{sp|P42776|GBF3_ARATH; G-box-binding factor 3 OS=Arabidopsis thaliana GN=GBF3 PE=1 SV=2}	{egu:105039703; K09060 GBF plant G-box-binding factor - -}		{GO:0006355; regulation of transcription, DNA-dependent; biological_process GO:0007049; cell cycle; biological_process GO:0005737; cytoplasm; cellular_component GO:0006914; autophagy; biological_process GO:0043093; cytokinesis by binary fission; biological_process GO:0010508; positive regulation of autophagy; biological_process GO:0005634; nucleus; cellular_component GO:0006260; DNA replication; …	{XM_018827656.1; PREDICTED: Musa acuminata subsp. malaccensis G-box-binding factor 3-like (LOC103989628), transcript variant X4, mRNA}	{PF03131:bZIP Maf transcription factor PF06156:Protein of unknown function (DUF972) PF00170:bZIP transcription factor PF10186:Vacuolar sorting 38 and autophagy-related subunit 14 PF04111:Autophagy protein Apg6 PF06005:Protein of unknown function (DUF904) PF07716:Basic region leucine zipper PF02183:Homeobox associated leucine zipper PF04977:Septum formation initiator PF08961:Nuclear receptor-bindi…	21.145	12.4933	29.4067	21.7433
i1_HQ_SeedM_c2379/f2p0/1411			bZIP	http://planttfdb.cbi.pku.edu.cn/family.php?fam=bZIP	i1_HQ_SeedM_c2379/f2p0/1411	{ONK69852.1; uncharacterized protein A4U43_C05F27440 [Asparagus officinalis]}	{sp|C0Z2L5|BZP44_ARATH; bZIP transcription factor 44 OS=Arabidopsis thaliana GN=BZIP44 PE=1 SV=1}	{nnu:104595624; - - - - -}		{GO:0005524; ATP binding; molecular_function GO:0009102; biotin biosynthetic process; biological_process GO:0006355; regulation of transcription, DNA-dependent; biological_process GO:0008657; DNA topoisomerase (ATP-hydrolyzing) inhibitor activity; molecular_function GO:0003677; DNA binding; molecular_function GO:0042410; 6-carboxyhexanoate-CoA ligase activity; molecular_function GO:0003700; seque…	{BT085353.2; Zea mays full-length cDNA clone ZM_BFc0002B07 mRNA, complete cds}	{PF03744:6-carboxyhexanoate--CoA ligase PF01845:CcdB protein PF00170:bZIP transcription factor PF03131:bZIP Maf transcription factor PF07716:Basic region leucine zipper PF15898:cGMP-dependent protein kinase interacting domain}	16	13.3	30.6667	15.3267
i1_HQ_SeedM_c2474/f5p4/1951			bZIP	http://planttfdb.cbi.pku.edu.cn/family.php?fam=bZIP		{ONK78550.1; uncharacterized protein A4U43_C02F20010 [Asparagus officinalis]}	{sp|Q6IVC2|TGAL1_ORYSJ; Transcription factor TGAL1 OS=Oryza sativa subsp. japonica GN=TGAL1 PE=1 SV=2}	{pda:103706220; K14431 TGA transcription factor TGA - ko04075; Environmental Information Processing; Signal transduction; Plant hormone signal transduction}		{GO:0006355; regulation of transcription, DNA-dependent; biological_process GO:0006351; transcription, DNA-dependent; biological_process GO:0003735; structural constituent of ribosome; molecular_function GO:0003677; DNA binding; molecular_function GO:0043565; sequence-specific DNA binding; molecular_function GO:0003700; sequence-specific DNA binding transcription factor activity; molecular_functi…	{KC344858.1; Gladiolus hybrid cultivar Rose Supreme transcription factor TGA2 (TGA2) mRNA, complete cds}	{PF00170:bZIP transcription factor PF03131:bZIP Maf transcription factor PF07716:Basic region leucine zipper PF14144:Seed dormancy control PF15433:Mitochondrial 28S ribosomal protein S31}	28.975	23.9733	68.8167	45.1467
i1_LQ_SeedM_c10437/f1p4/1403			bZIP	http://planttfdb.cbi.pku.edu.cn/family.php?fam=bZIP	i1_LQ_SeedM_c10437/f1p4/1403	{ONK69852.1; uncharacterized protein A4U43_C05F27440 [Asparagus officinalis]}	{sp|C0Z2L5|BZP44_ARATH; bZIP transcription factor 44 OS=Arabidopsis thaliana GN=BZIP44 PE=1 SV=1}	{nnu:104595624; - - - - -}		{GO:0006355; regulation of transcription, DNA-dependent; biological_process GO:0009102; biotin biosynthetic process; biological_process GO:0005524; ATP binding; molecular_function GO:0006276; plasmid maintenance; biological_process GO:0019901; protein kinase binding; molecular_function GO:0042410; 6-carboxyhexanoate-CoA ligase activity; molecular_function GO:0003700; sequence-specific DNA binding…	{BT085353.2; Zea mays full-length cDNA clone ZM_BFc0002B07 mRNA, complete cds}	{PF01845:CcdB protein PF00170:bZIP transcription factor PF15898:cGMP-dependent protein kinase interacting domain PF07716:Basic region leucine zipper PF03744:6-carboxyhexanoate--CoA ligase PF03176:MMPL family}	13.7	16.77	16.7033	13.48
i1_LQ_SeedM_c10563/f1p11/1715	i1_LQ_SeedM_c10563/f1p11/1715	C9	bZIP	http://planttfdb.cbi.pku.edu.cn/family.php?fam=bZIP		{XP_012087735.1; PREDICTED: transcription factor HBP-1b(c38) [Jatropha curcas]}	{sp|Q52MZ2|TGA10_TOBAC; bZIP transcription factor TGA10 OS=Nicotiana tabacum GN=TGA10 PE=1 SV=1}	{nnu:104597511; K14431 TGA transcription factor TGA - ko04075; Environmental Information Processing; Signal transduction; Plant hormone signal transduction}		{GO:0006351; transcription, DNA-dependent; biological_process GO:0043565; sequence-specific DNA binding; molecular_function}	{XM_011076874.1; PREDICTED: Sesamum indicum transcription factor HBP-1b(c38) (LOC105159703), mRNA}	{PF14144:Seed dormancy control}	1.05	1.69	1.07333	0.76
i1_LQ_SeedM_c10860/f1p0/1611			bZIP	http://planttfdb.cbi.pku.edu.cn/family.php?fam=bZIP	i1_LQ_SeedM_c10860/f1p0/1611	{ONK74817.1; uncharacterized protein A4U43_C03F10440 [Asparagus officinalis]}	{sp|P25032|EMBP1_WHEAT; DNA-binding protein EMBP-1 OS=Triticum aestivum PE=1 SV=1}	{egu:105056446; K09060 GBF plant G-box-binding factor - -}		{GO:0006355; regulation of transcription, DNA-dependent; biological_process GO:0007049; cell cycle; biological_process GO:0005737; cytoplasm; cellular_component GO:0043093; cytokinesis by binary fission; biological_process GO:0006914; autophagy; biological_process GO:0010506; regulation of autophagy; biological_process GO:0010508; positive regulation of autophagy; biological_process GO:0005634; n…		{PF11365:Protein of unknown function (DUF3166) PF04977:Septum formation initiator PF07716:Basic region leucine zipper PF06005:Protein of unknown function (DUF904) PF10186:Vacuolar sorting 38 and autophagy-related subunit 14 PF04111:Autophagy protein Apg6 PF03131:bZIP Maf transcription factor PF00170:bZIP transcription factor}	10.47	6.57667	20.8233	19.8633
i1_LQ_SeedM_c11306/f1p0/1977			bZIP	http://planttfdb.cbi.pku.edu.cn/family.php?fam=bZIP	i1_LQ_SeedM_c11306/f1p0/1977	{XP_008794151.1; PREDICTED: LOW QUALITY PROTEIN: bZIP transcription factor TRAB1-like [Phoenix dactylifera]}	{sp|Q6Z312|BZP23_ORYSJ; bZIP transcription factor 23 OS=Oryza sativa subsp. japonica GN=BZIP23 PE=2 SV=1}	{vra:106762293; K14432 ABF ABA responsive element binding factor - ko04075; Environmental Information Processing; Signal transduction; Plant hormone signal transduction}		{GO:0003700; sequence-specific DNA binding transcription factor activity; molecular_function GO:0043565; sequence-specific DNA binding; molecular_function GO:0003677; DNA binding; molecular_function GO:0006355; regulation of transcription, DNA-dependent; biological_process GO:0005634; nucleus; cellular_component}	{XM_009408360.2; PREDICTED: Musa acuminata subsp. malaccensis bZIP transcription factor TRAB1 (LOC103989498), transcript variant X1, mRNA}	{PF00170:bZIP transcription factor PF03131:bZIP Maf transcription factor PF07716:Basic region leucine zipper}	35.72	15.3067	49.8533	35.66
i1_LQ_SeedM_c11509/f1p0/1986			bZIP	http://planttfdb.cbi.pku.edu.cn/family.php?fam=bZIP			{sp|P11115|CPC1_NEUCR; Cross-pathway control protein 1 OS=Neurospora crassa (strain ATCC 24698 / 74-OR23-1A / CBS 708.71 / DSM 1257 / FGSC 987) GN=cpc-1 PE=1 SV=2}			{GO:0003677; DNA binding; molecular_function GO:0003700; sequence-specific DNA binding transcription factor activity; molecular_function GO:0043565; sequence-specific DNA binding; molecular_function GO:0006355; regulation of transcription, DNA-dependent; biological_process GO:0005634; nucleus; cellular_component}		{PF00170:bZIP transcription factor PF07716:Basic region leucine zipper PF03131:bZIP Maf transcription factor}	0	0	0.623333	0
i1_LQ_SeedM_c11625/f1p6/1859			bZIP	http://planttfdb.cbi.pku.edu.cn/family.php?fam=bZIP									0.155	0.0333333	0	0.0133333
i1_LQ_SeedM_c13436/f1p1/1894			bZIP	http://planttfdb.cbi.pku.edu.cn/family.php?fam=bZIP			{sp|Q8TFF3|HAC1_HYPJE; Transcriptional activator hac1 OS=Hypocrea jecorina GN=hac1 PE=2 SV=1}				{AK108982.1; Oryza sativa Japonica Group cDNA clone:002-153-F02, full insert sequence}		0	0	0.01	0.11
i1_LQ_SeedM_c13887/f1p12/1465			bZIP	http://planttfdb.cbi.pku.edu.cn/family.php?fam=bZIP	i1_LQ_SeedM_c13887/f1p12/1465	{ONK77967.1; uncharacterized protein A4U43_C02F12810 [Asparagus officinalis]}	{sp|Q9LES3|AI5L2_ARATH; ABSCISIC ACID-INSENSITIVE 5-like protein 2 OS=Arabidopsis thaliana GN=DPBF3 PE=1 SV=1}	{egu:105046123; K14432 ABF ABA responsive element binding factor - ko04075; Environmental Information Processing; Signal transduction; Plant hormone signal transduction}		{GO:0003700; sequence-specific DNA binding transcription factor activity; molecular_function GO:0043565; sequence-specific DNA binding; molecular_function GO:0003677; DNA binding; molecular_function GO:0005634; nucleus; cellular_component GO:0006355; regulation of transcription, DNA-dependent; biological_process}	{XM_019850298.1; PREDICTED: Elaeis guineensis ABSCISIC ACID-INSENSITIVE 5-like protein 2 (LOC105046123), transcript variant X3, mRNA}	{PF00170:bZIP transcription factor PF03131:bZIP Maf transcription factor PF07716:Basic region leucine zipper}	9.44	9.53667	16.7267	13.41
i1_LQ_SeedM_c14047/f1p3/1906			bZIP	http://planttfdb.cbi.pku.edu.cn/family.php?fam=bZIP	i1_LQ_SeedM_c14047/f1p3/1906	{ONK71560.1; uncharacterized protein A4U43_C04F9910 [Asparagus officinalis]}	{sp|Q501B2|BZP16_ARATH; bZIP transcription factor 16 OS=Arabidopsis thaliana GN=BZIP16 PE=1 SV=1}	{egu:105043962; K09060 GBF plant G-box-binding factor - -}		{GO:0019069; viral capsid assembly; biological_process GO:0043093; cytokinesis by binary fission; biological_process GO:0006914; autophagy; biological_process GO:0005737; cytoplasm; cellular_component GO:0007049; cell cycle; biological_process GO:0006355; regulation of transcription, DNA-dependent; biological_process GO:0016021; integral to membrane; cellular_component GO:0003700; sequence-specif…	{XM_008790271.2; PREDICTED: Phoenix dactylifera bZIP transcription factor 16-like (LOC103706197), transcript variant X6, mRNA}	{PF02183:Homeobox associated leucine zipper PF09726:Transmembrane protein PF07716:Basic region leucine zipper PF06005:Protein of unknown function (DUF904) PF08961:Nuclear receptor-binding factor 2, autophagy regulator PF04977:Septum formation initiator PF00170:bZIP transcription factor PF06156:Protein of unknown function (DUF972) PF05929:Phage capsid scaffolding protein (GPO) serine peptidase PF0…	10.29	18.1067	13.15	13.0633
i1_LQ_SeedM_c14091/f1p0/1265			bZIP	http://planttfdb.cbi.pku.edu.cn/family.php?fam=bZIP		{ONK61478.1; uncharacterized protein A4U43_C08F30330 [Asparagus officinalis]}	{sp|Q8VY76|BZP19_ARATH; Basic leucine zipper 19 OS=Arabidopsis thaliana GN=BZIP19 PE=2 SV=1}	{pda:103706294; - - - - -}		{GO:0006357; regulation of transcription from RNA polymerase II promoter; biological_process GO:0005634; nucleus; cellular_component GO:0043565; sequence-specific DNA binding; molecular_function GO:0003700; sequence-specific DNA binding transcription factor activity; molecular_function GO:0003677; DNA binding; molecular_function GO:0001104; RNA polymerase II transcription cofactor activity; molec…	{XM_007131653.1; Phaseolus vulgaris hypothetical protein (PHAVU_011G035700g) mRNA, complete cds}	{PF07716:Basic region leucine zipper PF03131:bZIP Maf transcription factor PF11593:Mediator complex subunit 3 fungal PF00170:bZIP transcription factor}	5.41	5.00667	7.70333	4.25667
i1_LQ_SeedM_c14696/f1p5/1172			bZIP	http://planttfdb.cbi.pku.edu.cn/family.php?fam=bZIP	i1_LQ_SeedM_c14696/f1p5/1172	{ONK78736.1; uncharacterized protein A4U43_C02F21890 [Asparagus officinalis]}	{sp|Q9LZP8|BZP53_ARATH; bZIP transcription factor 53 OS=Arabidopsis thaliana GN=BZIP53 PE=1 SV=1}	{egu:105039935; - - - - -}		{GO:0051028; mRNA transport; biological_process GO:0090529; NA GO:0006260; DNA replication; biological_process GO:0070206; protein trimerization; biological_process GO:0005634; nucleus; cellular_component GO:0048309; endoplasmic reticulum inheritance; biological_process GO:0043565; sequence-specific DNA binding; molecular_function GO:0003700; sequence-specific DNA binding transcription factor act…	{XM_008815164.2; PREDICTED: Phoenix dactylifera bZIP transcription factor 53-like (LOC103724036), mRNA}	{PF04728:Lipoprotein leucine-zipper PF06005:Protein of unknown function (DUF904) PF07716:Basic region leucine zipper PF02183:Homeobox associated leucine zipper PF04977:Septum formation initiator PF16331:TolA binding protein trimerisation PF03131:bZIP Maf transcription factor PF00170:bZIP transcription factor PF06156:Protein of unknown function (DUF972) PF01166:TSC-22/dip/bun family PF17078:SWI5-d…	108.985	91.12	273.7	180.463
i1_LQ_SeedM_c17823/f1p45/1963			bZIP	http://planttfdb.cbi.pku.edu.cn/family.php?fam=bZIP		{ONK78550.1; uncharacterized protein A4U43_C02F20010 [Asparagus officinalis]}	{sp|Q6IVC2|TGAL1_ORYSJ; Transcription factor TGAL1 OS=Oryza sativa subsp. japonica GN=TGAL1 PE=1 SV=2}	{pda:103706220; K14431 TGA transcription factor TGA - ko04075; Environmental Information Processing; Signal transduction; Plant hormone signal transduction}		{GO:0006355; regulation of transcription, DNA-dependent; biological_process GO:0005634; nucleus; cellular_component GO:0003700; sequence-specific DNA binding transcription factor activity; molecular_function GO:0043565; sequence-specific DNA binding; molecular_function GO:0006351; transcription, DNA-dependent; biological_process GO:0003677; DNA binding; molecular_function}	{XM_018820649.1; PREDICTED: Musa acuminata subsp. malaccensis transcription factor TGA2.2 (LOC103972376), transcript variant X2, mRNA}	{PF14144:Seed dormancy control PF00170:bZIP transcription factor PF07716:Basic region leucine zipper PF03131:bZIP Maf transcription factor}	25.37	22.71	53.6167	40.07
i1_LQ_SeedM_c18031/f1p1/1458			bZIP	http://planttfdb.cbi.pku.edu.cn/family.php?fam=bZIP	i1_LQ_SeedM_c18031/f1p1/1458	{ONK64979.1; uncharacterized protein A4U43_C07F32150 [Asparagus officinalis]}	{sp|Q99090|CPRF2_PETCR; Light-inducible protein CPRF2 OS=Petroselinum crispum GN=CPRF2 PE=2 SV=2}	{pda:103704524; - - - - -}		{GO:0031514; motile cilium; cellular_component GO:0006355; regulation of transcription, DNA-dependent; biological_process GO:0003700; sequence-specific DNA binding transcription factor activity; molecular_function GO:0043565; sequence-specific DNA binding; molecular_function GO:0016021; integral to membrane; cellular_component GO:0048870; cell motility; biological_process GO:0003677; DNA binding;…	{XM_018971444.1; PREDICTED: Juglans regia light-inducible protein CPRF2 (LOC108995815), mRNA}	{PF06156:Protein of unknown function (DUF972) PF09726:Transmembrane protein PF00170:bZIP transcription factor PF13851:Growth-arrest specific micro-tubule binding PF07716:Basic region leucine zipper PF03131:bZIP Maf transcription factor}	7.675	9.45333	21.78	8.76
i1_LQ_SeedM_c18442/f1p14/1894			bZIP	http://planttfdb.cbi.pku.edu.cn/family.php?fam=bZIP	i1_LQ_SeedM_c18442/f1p14/1894	{ONK58942.1; uncharacterized protein A4U43_C08F1320 [Asparagus officinalis]}	{sp|Q501B2|BZP16_ARATH; bZIP transcription factor 16 OS=Arabidopsis thaliana GN=BZIP16 PE=1 SV=1}	{egu:105043962; K09060 GBF plant G-box-binding factor - -}		{GO:0006355; regulation of transcription, DNA-dependent; biological_process GO:0007049; cell cycle; biological_process GO:0006914; autophagy; biological_process GO:0008134; transcription factor binding; molecular_function GO:0005634; nucleus; cellular_component GO:0042803; protein homodimerization activity; molecular_function GO:0070840; dynein complex binding; molecular_function GO:0003677; DNA …	{XM_010945142.2; PREDICTED: Elaeis guineensis bZIP transcription factor 16-like (LOC105061171), transcript variant X2, mRNA}	{PF04111:Autophagy protein Apg6 PF03131:bZIP Maf transcription factor PF00170:bZIP transcription factor PF04977:Septum formation initiator PF08961:Nuclear receptor-binding factor 2, autophagy regulator PF10473:Leucine-rich repeats of kinetochore protein Cenp-F/LEK1 PF07716:Basic region leucine zipper PF09726:Transmembrane protein PF02183:Homeobox associated leucine zipper}	23.645	9.88333	24.32	29.0667
i1_LQ_SeedM_c18925/f1p7/1731			bZIP	http://planttfdb.cbi.pku.edu.cn/family.php?fam=bZIP		{ONK71560.1; uncharacterized protein A4U43_C04F9910 [Asparagus officinalis]}	{sp|Q84LG2|BZP68_ARATH; bZIP transcription factor 68 OS=Arabidopsis thaliana GN=BZIP68 PE=1 SV=1}	{pda:103706197; K09060 GBF plant G-box-binding factor - -}		{GO:0003677; DNA binding; molecular_function GO:0003700; sequence-specific DNA binding transcription factor activity; molecular_function GO:0043565; sequence-specific DNA binding; molecular_function GO:0005634; nucleus; cellular_component GO:0090529; NA GO:0006260; DNA replication; biological_process GO:0019069; viral capsid assembly; biological_process GO:0051382; kinetochore assembly; biologica…	{XM_008790271.2; PREDICTED: Phoenix dactylifera bZIP transcription factor 16-like (LOC103706197), transcript variant X6, mRNA}	{PF07716:Basic region leucine zipper PF06005:Protein of unknown function (DUF904) PF05837:Centromere protein H (CENP-H) PF02183:Homeobox associated leucine zipper PF08961:Nuclear receptor-binding factor 2, autophagy regulator PF04977:Septum formation initiator PF03131:bZIP Maf transcription factor PF05929:Phage capsid scaffolding protein (GPO) serine peptidase PF06156:Protein of unknown function …	0.465	0.146667	0.356667	0.3
i1_LQ_SeedM_c1940/f3p0/1952			bZIP	http://planttfdb.cbi.pku.edu.cn/family.php?fam=bZIP	i1_LQ_SeedM_c1940/f3p0/1952	{XP_017701809.1; PREDICTED: bZIP transcription factor 16-like isoform X1 [Phoenix dactylifera]}	{sp|Q501B2|BZP16_ARATH; bZIP transcription factor 16 OS=Arabidopsis thaliana GN=BZIP16 PE=1 SV=1}	{egu:105043962; K09060 GBF plant G-box-binding factor - -}		{GO:0006914; autophagy; biological_process GO:0005634; nucleus; cellular_component GO:0006355; regulation of transcription, DNA-dependent; biological_process GO:0003700; sequence-specific DNA binding transcription factor activity; molecular_function GO:0043565; sequence-specific DNA binding; molecular_function GO:0016021; integral to membrane; cellular_component GO:0003677; DNA binding; molecular…	{XM_010945142.2; PREDICTED: Elaeis guineensis bZIP transcription factor 16-like (LOC105061171), transcript variant X2, mRNA}	{PF04111:Autophagy protein Apg6 PF08961:Nuclear receptor-binding factor 2, autophagy regulator PF02183:Homeobox associated leucine zipper PF09726:Transmembrane protein PF00170:bZIP transcription factor PF07716:Basic region leucine zipper PF03131:bZIP Maf transcription factor}	19.61	16.13	44.2533	21.94
i1_LQ_SeedM_c20297/f1p33/1599			bZIP	http://planttfdb.cbi.pku.edu.cn/family.php?fam=bZIP	i1_LQ_SeedM_c20297/f1p33/1599	{XP_010931491.1; PREDICTED: ABSCISIC ACID-INSENSITIVE 5-like protein 2 [Elaeis guineensis]}	{sp|Q9LES3|AI5L2_ARATH; ABSCISIC ACID-INSENSITIVE 5-like protein 2 OS=Arabidopsis thaliana GN=DPBF3 PE=1 SV=1}	{egu:105046123; K14432 ABF ABA responsive element binding factor - ko04075; Environmental Information Processing; Signal transduction; Plant hormone signal transduction}		{GO:0003700; sequence-specific DNA binding transcription factor activity; molecular_function GO:0043565; sequence-specific DNA binding; molecular_function GO:0003677; DNA binding; molecular_function GO:0006355; regulation of transcription, DNA-dependent; biological_process GO:0005634; nucleus; cellular_component}	{XM_009421554.2; PREDICTED: Musa acuminata subsp. malaccensis ABSCISIC ACID-INSENSITIVE 5-like protein 3 (LOC103999724), transcript variant X3, mRNA}	{PF01166:TSC-22/dip/bun family PF00170:bZIP transcription factor PF07716:Basic region leucine zipper PF03131:bZIP Maf transcription factor}	5.325	4.18667	3.62333	2.83667
i1_LQ_SeedM_c20985/f1p0/1596	i1_LQ_SeedM_c20985/f1p0/1596	C10	bZIP	http://planttfdb.cbi.pku.edu.cn/family.php?fam=bZIP		{ONK69827.1; uncharacterized protein A4U43_C05F27150 [Asparagus officinalis]}	{sp|P42776|GBF3_ARATH; G-box-binding factor 3 OS=Arabidopsis thaliana GN=GBF3 PE=1 SV=2}	{egu:105039703; K09060 GBF plant G-box-binding factor - -}		{GO:0006457; protein folding; biological_process GO:0003677; DNA binding; molecular_function GO:0051087; chaperone binding; molecular_function GO:0003700; sequence-specific DNA binding transcription factor activity; molecular_function GO:0006260; DNA replication; biological_process GO:0045893; positive regulation of transcription, DNA-dependent; biological_process GO:0000774; adenyl-nucleotide ex…	{XM_018827656.1; PREDICTED: Musa acuminata subsp. malaccensis G-box-binding factor 3-like (LOC103989628), transcript variant X4, mRNA}	{PF10186:Vacuolar sorting 38 and autophagy-related subunit 14 PF04111:Autophagy protein Apg6 PF01025:GrpE PF03131:bZIP Maf transcription factor PF02905:Epstein Barr virus nuclear antigen-1, DNA-binding domain PF06156:Protein of unknown function (DUF972) PF00170:bZIP transcription factor PF04977:Septum formation initiator PF07716:Basic region leucine zipper PF06005:Protein of unknown function (DUF…	15.865	8.46	4.97333	9.88667
i1_LQ_SeedM_c2117/f2p12/1434			bZIP	http://planttfdb.cbi.pku.edu.cn/family.php?fam=bZIP		{XP_010905949.1; PREDICTED: transcription factor TGA4 isoform X2 [Elaeis guineensis]}	{sp|A0A0P0WFC8|TGAL6_ORYSJ; Transcription factor TGAL6 OS=Oryza sativa subsp. japonica GN=TGAL6 PE=2 SV=1}	{egu:105041663; K14431 TGA transcription factor TGA - ko04075; Environmental Information Processing; Signal transduction; Plant hormone signal transduction}		{GO:0043565; sequence-specific DNA binding; molecular_function GO:0003700; sequence-specific DNA binding transcription factor activity; molecular_function GO:0006351; transcription, DNA-dependent; biological_process GO:0003677; DNA binding; molecular_function GO:0006355; regulation of transcription, DNA-dependent; biological_process GO:0005634; nucleus; cellular_component}	{XM_009402801.2; PREDICTED: Musa acuminata subsp. malaccensis transcription factor TGA1 (TGA4), transcript variant X2, mRNA}	{PF00170:bZIP transcription factor PF03131:bZIP Maf transcription factor PF07716:Basic region leucine zipper PF14144:Seed dormancy control}	30.815	22.04	28.0733	29.4433
i1_LQ_SeedM_c22270/f1p0/1444	i1_LQ_SeedM_c22270/f1p0/1444	C10	bZIP	http://planttfdb.cbi.pku.edu.cn/family.php?fam=bZIP	i1_LQ_SeedM_c22270/f1p0/1444	{XP_010913776.1; PREDICTED: basic leucine zipper 9 [Elaeis guineensis]}	{sp|Q9FUD3|BZIP9_ARATH; Basic leucine zipper 9 OS=Arabidopsis thaliana GN=BZIP9 PE=1 SV=1}	{egu:105039343; - - - - -}		{GO:0006355; regulation of transcription, DNA-dependent; biological_process GO:0005634; nucleus; cellular_component GO:0003700; sequence-specific DNA binding transcription factor activity; molecular_function GO:0043565; sequence-specific DNA binding; molecular_function GO:0003677; DNA binding; molecular_function}		{PF03131:bZIP Maf transcription factor PF07716:Basic region leucine zipper PF00170:bZIP transcription factor}	35.68	12.74	4.70333	15.34
i1_LQ_SeedM_c22291/f1p21/1615			bZIP	http://planttfdb.cbi.pku.edu.cn/family.php?fam=bZIP		{XP_010912287.1; PREDICTED: transcription factor TGAL5-like isoform X2 [Elaeis guineensis]}	{sp|Q5N7C7|LG2_ORYSJ; Transcription factor LG2 OS=Oryza sativa subsp. japonica GN=LG2 PE=1 SV=1}	{egu:105038245; K14431 TGA transcription factor TGA - ko04075; Environmental Information Processing; Signal transduction; Plant hormone signal transduction}		{GO:0006355; regulation of transcription, DNA-dependent; biological_process GO:0043565; sequence-specific DNA binding; molecular_function GO:0003700; sequence-specific DNA binding transcription factor activity; molecular_function GO:0006351; transcription, DNA-dependent; biological_process}	{XM_019846798.1; PREDICTED: Elaeis guineensis transcription factor TGA2.2-like (LOC105033853), transcript variant X2, mRNA}	{PF14144:Seed dormancy control PF00170:bZIP transcription factor PF07716:Basic region leucine zipper}	12.625	15.3033	7.03333	6.25333
i1_LQ_SeedM_c22586/f1p9/1509	i1_LQ_SeedM_c22586/f1p9/1509	C9	bZIP	http://planttfdb.cbi.pku.edu.cn/family.php?fam=bZIP	i1_LQ_SeedM_c22586/f1p9/1509	{AGZ05627.1; abscisic acid-insensitive 5 [Gladiolus hybrid cultivar]}	{sp|Q9SJN0|ABI5_ARATH; Protein ABSCISIC ACID-INSENSITIVE 5 OS=Arabidopsis thaliana GN=ABI5 PE=1 SV=1}	{thj:104824465; K14432 ABF ABA responsive element binding factor - ko04075; Environmental Information Processing; Signal transduction; Plant hormone signal transduction}		{GO:0006355; regulation of transcription, DNA-dependent; biological_process GO:0005634; nucleus; cellular_component GO:0043565; sequence-specific DNA binding; molecular_function GO:0003700; sequence-specific DNA binding transcription factor activity; molecular_function GO:0003677; DNA binding; molecular_function}	{KC344270.1; Gladiolus hybrid cultivar Rose Supreme abscisic acid-insensitive 5 (ABI5) mRNA, complete cds}	{PF00170:bZIP transcription factor PF03131:bZIP Maf transcription factor PF07716:Basic region leucine zipper}	4.75	6.97333	2.84333	2.97333
i1_LQ_SeedM_c22946/f1p0/1396	i1_LQ_SeedM_c22946/f1p0/1396	C1	bZIP	http://planttfdb.cbi.pku.edu.cn/family.php?fam=bZIP		{XP_010939597.1; PREDICTED: transcription factor TGA1-like isoform X2 [Elaeis guineensis]}	{sp|Q39237|TGA1_ARATH; Transcription factor TGA1 OS=Arabidopsis thaliana GN=TGA1 PE=1 SV=2}	{jcu:105636512; K14431 TGA transcription factor TGA - ko04075; Environmental Information Processing; Signal transduction; Plant hormone signal transduction}		{GO:0043565; sequence-specific DNA binding; molecular_function GO:0006351; transcription, DNA-dependent; biological_process}		{PF14144:Seed dormancy control}	1.12	0.4	3.12667	0.926667
i1_LQ_SeedM_c27377/f1p2/995			bZIP	http://planttfdb.cbi.pku.edu.cn/family.php?fam=bZIP						{GO:0003700; sequence-specific DNA binding transcription factor activity; molecular_function GO:0043565; sequence-specific DNA binding; molecular_function GO:0003677; DNA binding; molecular_function GO:0005634; nucleus; cellular_component GO:0006355; regulation of transcription, DNA-dependent; biological_process}		{PF00170:bZIP transcription factor PF03131:bZIP Maf transcription factor PF07716:Basic region leucine zipper}	0	0	0.0466667	0.04
i1_LQ_SeedM_c3152/f2p1/1534			bZIP	http://planttfdb.cbi.pku.edu.cn/family.php?fam=bZIP		{ONK75485.1; uncharacterized protein A4U43_C03F17350 [Asparagus officinalis]}	{sp|Q39162|TGA4_ARATH; Transcription factor TGA4 OS=Arabidopsis thaliana GN=TGA4 PE=1 SV=2}	{egu:105041663; K14431 TGA transcription factor TGA - ko04075; Environmental Information Processing; Signal transduction; Plant hormone signal transduction}		{GO:0005634; nucleus; cellular_component GO:0006355; regulation of transcription, DNA-dependent; biological_process GO:0043565; sequence-specific DNA binding; molecular_function GO:0003700; sequence-specific DNA binding transcription factor activity; molecular_function GO:0006351; transcription, DNA-dependent; biological_process GO:0003677; DNA binding; molecular_function}	{XM_010907647.2; PREDICTED: Elaeis guineensis transcription factor TGA4 (LOC105033019), transcript variant X2, mRNA}	{PF00170:bZIP transcription factor PF07716:Basic region leucine zipper PF03131:bZIP Maf transcription factor PF14144:Seed dormancy control}	45.09	36.9467	83.8067	47.6733
i1_LQ_SeedM_c3246/f1p3/1843	i1_LQ_SeedM_c3246/f1p3/1843	C3	bZIP	http://planttfdb.cbi.pku.edu.cn/family.php?fam=bZIP	i1_LQ_SeedM_c3246/f1p3/1843	{ONK58942.1; uncharacterized protein A4U43_C08F1320 [Asparagus officinalis]}	{sp|Q501B2|BZP16_ARATH; bZIP transcription factor 16 OS=Arabidopsis thaliana GN=BZIP16 PE=1 SV=1}	{egu:105043962; K09060 GBF plant G-box-binding factor - -}		{GO:0006260; DNA replication; biological_process GO:0016021; integral to membrane; cellular_component GO:0003700; sequence-specific DNA binding transcription factor activity; molecular_function GO:0070840; dynein complex binding; molecular_function GO:0003677; DNA binding; molecular_function GO:0006914; autophagy; biological_process GO:0005783; endoplasmic reticulum; cellular_component GO:0007049…	{XM_010945142.2; PREDICTED: Elaeis guineensis bZIP transcription factor 16-like (LOC105061171), transcript variant X2, mRNA}	{PF04111:Autophagy protein Apg6 PF05929:Phage capsid scaffolding protein (GPO) serine peptidase PF03131:bZIP Maf transcription factor PF05529:B-cell receptor-associated protein 31-like PF06156:Protein of unknown function (DUF972) PF00170:bZIP transcription factor PF08961:Nuclear receptor-binding factor 2, autophagy regulator PF04977:Septum formation initiator PF07716:Basic region leucine zipper P…	0.76	0.17	1.62333	1.16
i1_LQ_SeedM_c4559/f1p19/1905	i1_LQ_SeedM_c4559/f1p19/1905	C9	bZIP	http://planttfdb.cbi.pku.edu.cn/family.php?fam=bZIP		{XP_010943572.1; PREDICTED: transcription factor HBP-1b(c38)-like isoform X1 [Elaeis guineensis]}	{sp|Q52MZ2|TGA10_TOBAC; bZIP transcription factor TGA10 OS=Nicotiana tabacum GN=TGA10 PE=1 SV=1}	{nnu:104597511; K14431 TGA transcription factor TGA - ko04075; Environmental Information Processing; Signal transduction; Plant hormone signal transduction}		{GO:0006355; regulation of transcription, DNA-dependent; biological_process GO:0003713; transcription coactivator activity; molecular_function GO:0016573; histone acetylation; biological_process GO:0005634; nucleus; cellular_component GO:0004402; histone acetyltransferase activity; molecular_function GO:0000123; histone acetyltransferase complex; cellular_component GO:0043565; sequence-specific D…	{KP642148.1; Boehmeria nivea bZIP2 mRNA, complete cds}	{PF09030:Creb binding PF00170:bZIP transcription factor PF07716:Basic region leucine zipper}	1.315	2.51333	0.413333	0.33
i1_LQ_SeedM_c5345/f1p34/1669			bZIP	http://planttfdb.cbi.pku.edu.cn/family.php?fam=bZIP		{ONK75485.1; uncharacterized protein A4U43_C03F17350 [Asparagus officinalis]}	{sp|Q39162|TGA4_ARATH; Transcription factor TGA4 OS=Arabidopsis thaliana GN=TGA4 PE=1 SV=2}	{egu:105041663; K14431 TGA transcription factor TGA - ko04075; Environmental Information Processing; Signal transduction; Plant hormone signal transduction}		{GO:0043565; sequence-specific DNA binding; molecular_function GO:0006351; transcription, DNA-dependent; biological_process GO:0042597; periplasmic space; cellular_component}	{XM_010907647.2; PREDICTED: Elaeis guineensis transcription factor TGA4 (LOC105033019), transcript variant X2, mRNA}	{PF14144:Seed dormancy control PF07813:LTXXQ motif family protein}	1.635	1.49333	2.61333	0.93
i1_LQ_SeedM_c7793/f1p5/1538			bZIP	http://planttfdb.cbi.pku.edu.cn/family.php?fam=bZIP	i1_LQ_SeedM_c7793/f1p5/1538	{XP_010931491.1; PREDICTED: ABSCISIC ACID-INSENSITIVE 5-like protein 2 [Elaeis guineensis]}	{sp|Q9LES3|AI5L2_ARATH; ABSCISIC ACID-INSENSITIVE 5-like protein 2 OS=Arabidopsis thaliana GN=DPBF3 PE=1 SV=1}	{egu:105046123; K14432 ABF ABA responsive element binding factor - ko04075; Environmental Information Processing; Signal transduction; Plant hormone signal transduction}		{GO:0005634; nucleus; cellular_component GO:0006355; regulation of transcription, DNA-dependent; biological_process GO:0003677; DNA binding; molecular_function GO:0003700; sequence-specific DNA binding transcription factor activity; molecular_function GO:0043565; sequence-specific DNA binding; molecular_function}	{XM_010933189.1; PREDICTED: Elaeis guineensis ABSCISIC ACID-INSENSITIVE 5-like protein 2 (LOC105052394), mRNA}	{PF07716:Basic region leucine zipper PF03131:bZIP Maf transcription factor PF00170:bZIP transcription factor}	4.255	2.61	2.80333	3.34667
i1_LQ_SeedM_c8693/f1p4/1936			bZIP	http://planttfdb.cbi.pku.edu.cn/family.php?fam=bZIP		{XP_019701724.1; PREDICTED: transcription factor TGA2.3 [Elaeis guineensis]}	{sp|Q6IVC2|TGAL1_ORYSJ; Transcription factor TGAL1 OS=Oryza sativa subsp. japonica GN=TGAL1 PE=1 SV=2}	{pda:103706220; K14431 TGA transcription factor TGA - ko04075; Environmental Information Processing; Signal transduction; Plant hormone signal transduction}		{GO:0006122; mitochondrial electron transport, ubiquinol to cytochrome c; biological_process GO:0006355; regulation of transcription, DNA-dependent; biological_process GO:0003677; DNA binding; molecular_function GO:0006351; transcription, DNA-dependent; biological_process GO:0003700; sequence-specific DNA binding transcription factor activity; molecular_function GO:0005750; mitochondrial respirat…	{KF582552.1; Musa acuminata AAA Group cultivar Cavendish bzip transcription factor (TGA1) mRNA, partial cds}	{PF14144:Seed dormancy control PF02271:Ubiquinol-cytochrome C reductase complex 14kD subunit PF00170:bZIP transcription factor PF07716:Basic region leucine zipper PF03131:bZIP Maf transcription factor}	1.67	0.56	0.916667	1.84333
i1_LQ_SeedM_c8992/f1p0/1287			bZIP	http://planttfdb.cbi.pku.edu.cn/family.php?fam=bZIP		{ONK64497.1; uncharacterized protein A4U43_C07F26690 [Asparagus officinalis]}	{sp|Q8VY76|BZP19_ARATH; Basic leucine zipper 19 OS=Arabidopsis thaliana GN=BZIP19 PE=2 SV=1}	{mus:103985487; - - - - -}					13.7	16.3967	17.6767	12.2667
i2_HQ_SeedM_c15838/f5p5/2187			bZIP	http://planttfdb.cbi.pku.edu.cn/family.php?fam=bZIP		{XP_010923730.1; PREDICTED: probable transcription factor PosF21 [Elaeis guineensis]}	{sp|Q69IL4|RF2A_ORYSJ; Transcription factor RF2a OS=Oryza sativa subsp. japonica GN=RF2a PE=1 SV=1}	{pda:103707739; - - - - -}		{GO:0005634; nucleus; cellular_component GO:0006355; regulation of transcription, DNA-dependent; biological_process GO:0003677; DNA binding; molecular_function GO:0003700; sequence-specific DNA binding transcription factor activity; molecular_function GO:0043565; sequence-specific DNA binding; molecular_function}	{XM_011628168.1; PREDICTED: Amborella trichopoda probable transcription factor PosF21 (LOC18442715), transcript variant X2, mRNA}	{PF03131:bZIP Maf transcription factor PF07716:Basic region leucine zipper PF00170:bZIP transcription factor}	7.01	5.72	3.98667	4.89
i2_HQ_SeedM_c2069/f8p2/2302	i2_HQ_SeedM_c2069/f8p2/2302	C8	bZIP	http://planttfdb.cbi.pku.edu.cn/family.php?fam=bZIP		{ONK63635.1; uncharacterized protein A4U43_C07F17310 [Asparagus officinalis]}	{sp|Q6AU90|BZP39_ORYSJ; bZIP transcription factor 39 OS=Oryza sativa subsp. japonica GN=BZIP39 PE=2 SV=1}	{mus:103972381; - - - - -}		{GO:0003700; sequence-specific DNA binding transcription factor activity; molecular_function GO:0043565; sequence-specific DNA binding; molecular_function GO:0003677; DNA binding; molecular_function GO:0006355; regulation of transcription, DNA-dependent; biological_process GO:0005634; nucleus; cellular_component}	{XM_008810355.2; PREDICTED: Phoenix dactylifera bZIP transcription factor 17-like (LOC103720588), mRNA}	{PF07716:Basic region leucine zipper PF03131:bZIP Maf transcription factor PF00170:bZIP transcription factor}	7.46	14.75	7.74333	6.07333
i2_HQ_SeedM_c33599/f3p6/2358			bZIP	http://planttfdb.cbi.pku.edu.cn/family.php?fam=bZIP	i2_HQ_SeedM_c33599/f3p6/2358	{XP_010939411.1; PREDICTED: bZIP transcription factor TRAB1 isoform X1 [Elaeis guineensis]}	{sp|Q6Z312|BZP23_ORYSJ; bZIP transcription factor 23 OS=Oryza sativa subsp. japonica GN=BZIP23 PE=2 SV=1}	{fve:101291997; K14432 ABF ABA responsive element binding factor - ko04075; Environmental Information Processing; Signal transduction; Plant hormone signal transduction}		{GO:0005634; nucleus; cellular_component GO:0006355; regulation of transcription, DNA-dependent; biological_process GO:0003700; sequence-specific DNA binding transcription factor activity; molecular_function GO:0043565; sequence-specific DNA binding; molecular_function GO:0003677; DNA binding; molecular_function}	{XM_009408360.2; PREDICTED: Musa acuminata subsp. malaccensis bZIP transcription factor TRAB1 (LOC103989498), transcript variant X1, mRNA}	{PF00170:bZIP transcription factor PF07716:Basic region leucine zipper PF03131:bZIP Maf transcription factor}	23.54	30.5033	43.34	28.3033
i2_HQ_SeedM_c43635/f2p6/2084	i2_HQ_SeedM_c43635/f2p6/2084	C4	bZIP	http://planttfdb.cbi.pku.edu.cn/family.php?fam=bZIP	i2_HQ_SeedM_c43635/f2p6/2084	{XP_010939411.1; PREDICTED: bZIP transcription factor TRAB1 isoform X1 [Elaeis guineensis]}	{sp|Q6Z312|BZP23_ORYSJ; bZIP transcription factor 23 OS=Oryza sativa subsp. japonica GN=BZIP23 PE=2 SV=1}	{fve:101291997; K14432 ABF ABA responsive element binding factor - ko04075; Environmental Information Processing; Signal transduction; Plant hormone signal transduction}		{GO:0043565; sequence-specific DNA binding; molecular_function GO:0003700; sequence-specific DNA binding transcription factor activity; molecular_function GO:0003677; DNA binding; molecular_function GO:0005634; nucleus; cellular_component GO:0006355; regulation of transcription, DNA-dependent; biological_process}	{XM_009408360.2; PREDICTED: Musa acuminata subsp. malaccensis bZIP transcription factor TRAB1 (LOC103989498), transcript variant X1, mRNA}	{PF00170:bZIP transcription factor PF07716:Basic region leucine zipper PF03131:bZIP Maf transcription factor}	25.875	1.90333	37.92	19.8067
i2_HQ_SeedM_c73419/f13p2/2546			bZIP	http://planttfdb.cbi.pku.edu.cn/family.php?fam=bZIP	i2_HQ_SeedM_c73419/f13p2/2546	{ONK63635.1; uncharacterized protein A4U43_C07F17310 [Asparagus officinalis]}	{sp|Q6AU90|BZP39_ORYSJ; bZIP transcription factor 39 OS=Oryza sativa subsp. japonica GN=BZIP39 PE=2 SV=1}	{mus:103972381; - - - - -}		{GO:0006355; regulation of transcription, DNA-dependent; biological_process GO:0005634; nucleus; cellular_component GO:0003677; DNA binding; molecular_function GO:0043565; sequence-specific DNA binding; molecular_function GO:0003700; sequence-specific DNA binding transcription factor activity; molecular_function}	{XM_008810355.2; PREDICTED: Phoenix dactylifera bZIP transcription factor 17-like (LOC103720588), mRNA}	{PF00170:bZIP transcription factor PF05053:Menin PF07716:Basic region leucine zipper PF03131:bZIP Maf transcription factor}	16.39	17.5	41.2533	24.61
i2_HQ_SeedM_c8464/f2p3/2303			bZIP	http://planttfdb.cbi.pku.edu.cn/family.php?fam=bZIP	i2_HQ_SeedM_c8464/f2p3/2303	{XP_010931749.1; PREDICTED: bZIP transcription factor 53 [Elaeis guineensis]}	{sp|Q9LZP8|BZP53_ARATH; bZIP transcription factor 53 OS=Arabidopsis thaliana GN=BZIP53 PE=1 SV=1}	{egu:105039935; - - - - -}		{GO:0043565; sequence-specific DNA binding; molecular_function GO:0090529; NA GO:0005634; nucleus; cellular_component GO:0007131; reciprocal meiotic recombination; biological_process GO:0005737; cytoplasm; cellular_component GO:0043093; cytokinesis by binary fission; biological_process GO:0007283; spermatogenesis; biological_process GO:0003700; sequence-specific DNA binding transcription factor a…	{EU973298.1; Zea mays clone 396372 common plant regulatory factor 7 mRNA, complete cds}	{PF04977:Septum formation initiator PF15191:Synaptonemal complex central element protein 3 PF07716:Basic region leucine zipper PF06005:Protein of unknown function (DUF904) PF02183:Homeobox associated leucine zipper PF01166:TSC-22/dip/bun family PF02372:Interleukin 15 PF04111:Autophagy protein Apg6 PF15898:cGMP-dependent protein kinase interacting domain PF03131:bZIP Maf transcription factor PF001…	8.22	15.6667	13.8167	17.29
i2_LQ_SeedM_c11389/f1p5/2223			bZIP	http://planttfdb.cbi.pku.edu.cn/family.php?fam=bZIP		{XP_010923730.1; PREDICTED: probable transcription factor PosF21 [Elaeis guineensis]}	{sp|Q6S4P4|RF2B_ORYSJ; Transcription factor RF2b OS=Oryza sativa subsp. japonica GN=RF2b PE=1 SV=2}	{pda:103707739; - - - - -}		{GO:0005634; nucleus; cellular_component GO:0006355; regulation of transcription, DNA-dependent; biological_process GO:0003700; sequence-specific DNA binding transcription factor activity; molecular_function GO:0043565; sequence-specific DNA binding; molecular_function GO:0003677; DNA binding; molecular_function}	{XM_012586359.1; PREDICTED: Gossypium raimondii uncharacterized LOC105766783 (LOC105766783), transcript variant X2, mRNA}	{PF07716:Basic region leucine zipper PF03131:bZIP Maf transcription factor PF00170:bZIP transcription factor}	4.66	5.87333	6.47667	11.1067
i2_LQ_SeedM_c12212/f1p2/2446	i2_LQ_SeedM_c12212/f1p2/2446	C5	bZIP	http://planttfdb.cbi.pku.edu.cn/family.php?fam=bZIP		{ONK63635.1; uncharacterized protein A4U43_C07F17310 [Asparagus officinalis]}	{sp|Q6AU90|BZP39_ORYSJ; bZIP transcription factor 39 OS=Oryza sativa subsp. japonica GN=BZIP39 PE=2 SV=1}	{mus:103972381; - - - - -}		{GO:0043565; sequence-specific DNA binding; molecular_function GO:0003700; sequence-specific DNA binding transcription factor activity; molecular_function GO:0003677; DNA binding; molecular_function GO:0006355; regulation of transcription, DNA-dependent; biological_process GO:0005634; nucleus; cellular_component}	{XM_009394830.2; PREDICTED: Musa acuminata subsp. malaccensis bZIP transcription factor 17-like (LOC103978878), mRNA}	{PF00170:bZIP transcription factor PF03131:bZIP Maf transcription factor PF07716:Basic region leucine zipper}	12.73	4.93	18.6233	18.3533
i2_LQ_SeedM_c12812/f1p0/2602			bZIP	http://planttfdb.cbi.pku.edu.cn/family.php?fam=bZIP									0	0	0	0
i2_LQ_SeedM_c13192/f1p1/2519	i2_LQ_SeedM_c13192/f1p1/2519	C10	bZIP	http://planttfdb.cbi.pku.edu.cn/family.php?fam=bZIP		{ONK58941.1; uncharacterized protein A4U43_C08F1310 [Asparagus officinalis]}	{sp|Q84LG2|BZP68_ARATH; bZIP transcription factor 68 OS=Arabidopsis thaliana GN=BZIP68 PE=1 SV=1}	{bvg:104888009; - - - - -}		{GO:0007049; cell cycle; biological_process GO:0006355; regulation of transcription, DNA-dependent; biological_process GO:0043565; sequence-specific DNA binding; molecular_function GO:0003700; sequence-specific DNA binding transcription factor activity; molecular_function GO:0003677; DNA binding; molecular_function}	{XM_008805391.2; PREDICTED: Phoenix dactylifera bZIP transcription factor 68-like (LOC103717121), transcript variant X2, mRNA}	{PF04977:Septum formation initiator PF00170:bZIP transcription factor PF02183:Homeobox associated leucine zipper PF16326:ABC transporter C-terminal domain PF07716:Basic region leucine zipper}	7.375	3.36667	2.99667	17.5733
i2_LQ_SeedM_c18106/f1p1/2972	i2_LQ_SeedM_c18106/f1p1/2972	C10	bZIP	http://planttfdb.cbi.pku.edu.cn/family.php?fam=bZIP		{ONK70186.1; uncharacterized protein A4U43_C05F31150 [Asparagus officinalis]}	{sp|Q69XV0|BZP50_ORYSJ; bZIP transcription factor 50 OS=Oryza sativa subsp. japonica GN=BZIP50 PE=2 SV=1}	{mus:103993297; - - - - -}		{GO:0003700; sequence-specific DNA binding transcription factor activity; molecular_function GO:0008134; transcription factor binding; molecular_function GO:0043565; sequence-specific DNA binding; molecular_function GO:0070840; dynein complex binding; molecular_function GO:0042803; protein homodimerization activity; molecular_function GO:0006355; regulation of transcription, DNA-dependent; biolog…	{AB823541.1; Glycine max GmbZIP68s mRNA for transcription factor bZIP68 cytosol type, complete cds}	{PF00170:bZIP transcription factor PF10473:Leucine-rich repeats of kinetochore protein Cenp-F/LEK1 PF07716:Basic region leucine zipper}	0.215	0.473333	0.02	0.633333
i2_LQ_SeedM_c20251/f1p3/2332	i2_LQ_SeedM_c20251/f1p3/2332	C10	bZIP	http://planttfdb.cbi.pku.edu.cn/family.php?fam=bZIP		{XP_019701724.1; PREDICTED: transcription factor TGA2.3 [Elaeis guineensis]}	{sp|Q6IVC2|TGAL1_ORYSJ; Transcription factor TGAL1 OS=Oryza sativa subsp. japonica GN=TGAL1 PE=1 SV=2}	{pda:103706220; K14431 TGA transcription factor TGA - ko04075; Environmental Information Processing; Signal transduction; Plant hormone signal transduction}		{GO:0003677; DNA binding; molecular_function GO:0005840; ribosome; cellular_component GO:0003735; structural constituent of ribosome; molecular_function GO:0006351; transcription, DNA-dependent; biological_process GO:0043565; sequence-specific DNA binding; molecular_function GO:0003700; sequence-specific DNA binding transcription factor activity; molecular_function GO:0005634; nucleus; cellular_c…	{XM_018819621.1; PREDICTED: Musa acuminata subsp. malaccensis transcription factor TGA2.2-like (LOC103999614), transcript variant X12, mRNA}	{PF01632:Ribosomal protein L35 PF14144:Seed dormancy control PF07716:Basic region leucine zipper PF03131:bZIP Maf transcription factor PF00170:bZIP transcription factor}	1.745	1.82667	0.466667	0.87
i2_LQ_SeedM_c20582/f1p0/2904			bZIP	http://planttfdb.cbi.pku.edu.cn/family.php?fam=bZIP						{GO:0043565; sequence-specific DNA binding; molecular_function GO:0003700; sequence-specific DNA binding transcription factor activity; molecular_function GO:0003677; DNA binding; molecular_function GO:0006914; autophagy; biological_process GO:0006355; regulation of transcription, DNA-dependent; biological_process GO:0005634; nucleus; cellular_component}		{PF04111:Autophagy protein Apg6 PF00170:bZIP transcription factor PF03131:bZIP Maf transcription factor PF07716:Basic region leucine zipper}	0.01	0	0.00666667	0.0233333
i2_LQ_SeedM_c24384/f1p5/2385			bZIP	http://planttfdb.cbi.pku.edu.cn/family.php?fam=bZIP	i2_LQ_SeedM_c24384/f1p5/2385	{ONK60852.1; uncharacterized protein A4U43_C08F23390 [Asparagus officinalis]}	{sp|Q6ZDF3|TRAB1_ORYSJ; bZIP transcription factor TRAB1 OS=Oryza sativa subsp. japonica GN=TRAB1 PE=1 SV=1}	{nnu:104606250; K14432 ABF ABA responsive element binding factor - ko04075; Environmental Information Processing; Signal transduction; Plant hormone signal transduction}					0.145	0.213333	0.406667	0.183333
i2_LQ_SeedM_c28924/f1p0/2035			bZIP	http://planttfdb.cbi.pku.edu.cn/family.php?fam=bZIP		{XP_019701724.1; PREDICTED: transcription factor TGA2.3 [Elaeis guineensis]}	{sp|Q6IVC2|TGAL1_ORYSJ; Transcription factor TGAL1 OS=Oryza sativa subsp. japonica GN=TGAL1 PE=1 SV=2}	{egu:105045494; K14431 TGA transcription factor TGA - ko04075; Environmental Information Processing; Signal transduction; Plant hormone signal transduction}		{GO:0006355; regulation of transcription, DNA-dependent; biological_process GO:0006351; transcription, DNA-dependent; biological_process GO:0006555; methionine metabolic process; biological_process GO:0043565; sequence-specific DNA binding; molecular_function GO:0003700; sequence-specific DNA binding transcription factor activity; molecular_function}	{XM_018819621.1; PREDICTED: Musa acuminata subsp. malaccensis transcription factor TGA2.2-like (LOC103999614), transcript variant X12, mRNA}	{PF07716:Basic region leucine zipper PF00170:bZIP transcription factor PF01340:Met Apo-repressor, MetJ PF14144:Seed dormancy control}	6.185	5.96333	5.79	6.1
i2_LQ_SeedM_c29801/f1p2/2065			bZIP	http://planttfdb.cbi.pku.edu.cn/family.php?fam=bZIP		{ONK70188.1; uncharacterized protein A4U43_C05F31170, partial [Asparagus officinalis]}	{sp|Q41140|PFPA_RICCO; Pyrophosphate--fructose 6-phosphate 1-phosphotransferase subunit alpha OS=Ricinus communis GN=PFP-ALPHA PE=3 SV=1}	{egu:105039431; K00895 pfp, PFP diphosphate-dependent phosphofructokinase 2.7.1.90 ko00010; Metabolism; Carbohydrate metabolism; Glycolysis / Gluconeogenesis | ko00030; Metabolism; Carbohydrate metabolism; Pentose phosphate pathway | ko00051; Metabolism; Carbohydrate metabolism; Fructose and mannose metabolism}	{At1g76550; KOG2440 Pyrophosphate-dependent phosphofructo-1-kinase G Carbohydrate transport and metabolism ;}	{GO:0003872; 6-phosphofructokinase activity; molecular_function GO:0006096; glycolysis; biological_process}	{XM_009393594.2; PREDICTED: Musa acuminata subsp. malaccensis pyrophosphate--fructose 6-phosphate 1-phosphotransferase subunit alpha-like (LOC103977933), mRNA}	{PF00365:Phosphofructokinase}	8.895	14.39	9.39	9.9
i2_LQ_SeedM_c36450/f1p0/2122			bZIP	http://planttfdb.cbi.pku.edu.cn/family.php?fam=bZIP	i2_LQ_SeedM_c36450/f1p0/2122	{ANW12212.1; transcription factor NACa [Narcissus tazetta]}		{gmx:100808937; K13511 TAZ monolysocardiolipin acyltransferase 2.3.1.- ko00564; Metabolism; Lipid metabolism; Glycerophospholipid metabolism}	{At3g05510; KOG2847 Phosphate acyltransferase I Lipid transport and metabolism ;}		{DQ430761.1; Yucca filamentosa embryonic flower 2 mRNA, complete cds}		0	2.03667	0.32	0.153333
i2_LQ_SeedM_c39979/f1p0/2376			bZIP	http://planttfdb.cbi.pku.edu.cn/family.php?fam=bZIP	i2_LQ_SeedM_c39979/f1p0/2376	{ONK55075.1; uncharacterized protein A4U43_UnF7880 [Asparagus officinalis]}	{sp|P42777|GBF4_ARATH; G-box-binding factor 4 OS=Arabidopsis thaliana GN=GBF4 PE=1 SV=1}	{egu:105038025; K14432 ABF ABA responsive element binding factor - ko04075; Environmental Information Processing; Signal transduction; Plant hormone signal transduction}	{At3g05510; KOG2847 Phosphate acyltransferase I Lipid transport and metabolism ;}	{GO:0043565; sequence-specific DNA binding; molecular_function GO:0003700; sequence-specific DNA binding transcription factor activity; molecular_function GO:0006355; regulation of transcription, DNA-dependent; biological_process}	{DQ430761.1; Yucca filamentosa embryonic flower 2 mRNA, complete cds}	{PF07716:Basic region leucine zipper PF00170:bZIP transcription factor}	0.005	0.566667	0.0466667	0.07
i2_LQ_SeedM_c41136/f1p5/2206	i2_LQ_SeedM_c41136/f1p5/2206	C5	bZIP	http://planttfdb.cbi.pku.edu.cn/family.php?fam=bZIP		{XP_010923730.1; PREDICTED: probable transcription factor PosF21 [Elaeis guineensis]}	{sp|Q6S4P4|RF2B_ORYSJ; Transcription factor RF2b OS=Oryza sativa subsp. japonica GN=RF2b PE=1 SV=2}	{pda:103707739; - - - - -}			{XM_012586359.1; PREDICTED: Gossypium raimondii uncharacterized LOC105766783 (LOC105766783), transcript variant X2, mRNA}		1.09	0.42	1.07667	2.28
i2_LQ_SeedM_c51695/f1p1/2146	i2_LQ_SeedM_c51695/f1p1/2146	C8	bZIP	http://planttfdb.cbi.pku.edu.cn/family.php?fam=bZIP		{ONK57429.1; uncharacterized protein A4U43_C09F430 [Asparagus officinalis]}	{sp|Q5N7C7|LG2_ORYSJ; Transcription factor LG2 OS=Oryza sativa subsp. japonica GN=LG2 PE=1 SV=1}	{egu:105038245; K14431 TGA transcription factor TGA - ko04075; Environmental Information Processing; Signal transduction; Plant hormone signal transduction}		{GO:0043565; sequence-specific DNA binding; molecular_function GO:0003700; sequence-specific DNA binding transcription factor activity; molecular_function GO:0003677; DNA binding; molecular_function GO:0006351; transcription, DNA-dependent; biological_process GO:0005634; nucleus; cellular_component GO:0006355; regulation of transcription, DNA-dependent; biological_process}	{XM_019846798.1; PREDICTED: Elaeis guineensis transcription factor TGA2.2-like (LOC105033853), transcript variant X2, mRNA}	{PF14144:Seed dormancy control PF00170:bZIP transcription factor PF07716:Basic region leucine zipper PF03131:bZIP Maf transcription factor}	3.48	22.4567	2.58667	1.77333
i2_LQ_SeedM_c52649/f1p0/2742			bZIP	http://planttfdb.cbi.pku.edu.cn/family.php?fam=bZIP			{sp|P52890|ATF1_SCHPO; Transcription factor atf1 OS=Schizosaccharomyces pombe (strain 972 / ATCC 24843) GN=atf1 PE=1 SV=1}		{SPBC29B5.01; KOG1414 Transcriptional activator FOSB/c-Fos and related bZIP transcription factors K Transcription ;}				0	0	0	0.00666667
i2_LQ_SeedM_c54098/f1p3/2248			bZIP	http://planttfdb.cbi.pku.edu.cn/family.php?fam=bZIP		{ONK75485.1; uncharacterized protein A4U43_C03F17350 [Asparagus officinalis]}	{sp|Q39162|TGA4_ARATH; Transcription factor TGA4 OS=Arabidopsis thaliana GN=TGA4 PE=1 SV=2}	{egu:105041663; K14431 TGA transcription factor TGA - ko04075; Environmental Information Processing; Signal transduction; Plant hormone signal transduction}		{GO:0043565; sequence-specific DNA binding; molecular_function GO:0006351; transcription, DNA-dependent; biological_process GO:0042597; periplasmic space; cellular_component}	{XM_010907647.2; PREDICTED: Elaeis guineensis transcription factor TGA4 (LOC105033019), transcript variant X2, mRNA}	{PF14144:Seed dormancy control PF07813:LTXXQ motif family protein}	7.53	6.7	9.17	6.52
i2_LQ_SeedM_c61386/f1p6/2079			bZIP	http://planttfdb.cbi.pku.edu.cn/family.php?fam=bZIP	i2_LQ_SeedM_c61386/f1p6/2079	{XP_020080760.1; bZIP transcription factor TRAB1-like [Ananas comosus]}	{sp|Q6Z312|BZP23_ORYSJ; bZIP transcription factor 23 OS=Oryza sativa subsp. japonica GN=BZIP23 PE=2 SV=1}	{fve:101291997; K14432 ABF ABA responsive element binding factor - ko04075; Environmental Information Processing; Signal transduction; Plant hormone signal transduction}		{GO:0003700; sequence-specific DNA binding transcription factor activity; molecular_function GO:0043565; sequence-specific DNA binding; molecular_function GO:0003677; DNA binding; molecular_function GO:0005634; nucleus; cellular_component GO:0006355; regulation of transcription, DNA-dependent; biological_process}	{XM_009408360.2; PREDICTED: Musa acuminata subsp. malaccensis bZIP transcription factor TRAB1 (LOC103989498), transcript variant X1, mRNA}	{PF00170:bZIP transcription factor PF03131:bZIP Maf transcription factor PF07716:Basic region leucine zipper}	0.29	0.243333	1.70667	3.52667
i2_LQ_SeedM_c61863/f1p1/2041	i2_LQ_SeedM_c61863/f1p1/2041	C9	bZIP	http://planttfdb.cbi.pku.edu.cn/family.php?fam=bZIP		{XP_010265827.1; PREDICTED: transcription factor TGA2.3-like [Nelumbo nucifera]}	{sp|Q52MZ2|TGA10_TOBAC; bZIP transcription factor TGA10 OS=Nicotiana tabacum GN=TGA10 PE=1 SV=1}	{nnu:104597511; K14431 TGA transcription factor TGA - ko04075; Environmental Information Processing; Signal transduction; Plant hormone signal transduction}		{GO:0043565; sequence-specific DNA binding; molecular_function GO:0003700; sequence-specific DNA binding transcription factor activity; molecular_function GO:0003677; DNA binding; molecular_function GO:0006351; transcription, DNA-dependent; biological_process GO:0006355; regulation of transcription, DNA-dependent; biological_process GO:0005634; nucleus; cellular_component}	{XM_018831272.1; PREDICTED: Musa acuminata subsp. malaccensis transcription factor HBP-1b(c38)-like (LOC103999218), transcript variant X2, mRNA}	{PF00170:bZIP transcription factor PF07716:Basic region leucine zipper PF03131:bZIP Maf transcription factor PF14144:Seed dormancy control}	10.235	17.0933	2.53333	2.37333
i2_LQ_SeedM_c6316/f2p2/2968	i2_LQ_SeedM_c6316/f2p2/2968	C5	bZIP	http://planttfdb.cbi.pku.edu.cn/family.php?fam=bZIP		{XP_008793932.1; PREDICTED: ABSCISIC ACID-INSENSITIVE 5-like protein 4 [Phoenix dactylifera]}	{sp|P42777|GBF4_ARATH; G-box-binding factor 4 OS=Arabidopsis thaliana GN=GBF4 PE=1 SV=1}	{pda:103704361; K14432 ABF ABA responsive element binding factor - ko04075; Environmental Information Processing; Signal transduction; Plant hormone signal transduction}		{GO:0005634; nucleus; cellular_component GO:0006355; regulation of transcription, DNA-dependent; biological_process GO:0003700; sequence-specific DNA binding transcription factor activity; molecular_function GO:0043565; sequence-specific DNA binding; molecular_function GO:0003677; DNA binding; molecular_function}	{XM_017841360.1; PREDICTED: Phoenix dactylifera ABSCISIC ACID-INSENSITIVE 5-like protein 5 (LOC103701220), transcript variant X2, mRNA}	{PF07716:Basic region leucine zipper PF03131:bZIP Maf transcription factor PF00170:bZIP transcription factor}	3.415	1.76	3.82	10.53
i2_LQ_SeedM_c67826/f1p5/2232			bZIP	http://planttfdb.cbi.pku.edu.cn/family.php?fam=bZIP		{XP_010923730.1; PREDICTED: probable transcription factor PosF21 [Elaeis guineensis]}	{sp|Q6S4P4|RF2B_ORYSJ; Transcription factor RF2b OS=Oryza sativa subsp. japonica GN=RF2b PE=1 SV=2}	{pda:103707739; - - - - -}		{GO:0003677; DNA binding; molecular_function GO:0043565; sequence-specific DNA binding; molecular_function GO:0003700; sequence-specific DNA binding transcription factor activity; molecular_function GO:0005634; nucleus; cellular_component GO:0006355; regulation of transcription, DNA-dependent; biological_process}	{XM_012586359.1; PREDICTED: Gossypium raimondii uncharacterized LOC105766783 (LOC105766783), transcript variant X2, mRNA}	{PF00170:bZIP transcription factor PF07716:Basic region leucine zipper PF03131:bZIP Maf transcription factor}	1.695	4	3.08667	6.37667
i2_LQ_SeedM_c77675/f1p0/2007			bZIP	http://planttfdb.cbi.pku.edu.cn/family.php?fam=bZIP		{XP_019701724.1; PREDICTED: transcription factor TGA2.3 [Elaeis guineensis]}	{sp|Q6IVC2|TGAL1_ORYSJ; Transcription factor TGAL1 OS=Oryza sativa subsp. japonica GN=TGAL1 PE=1 SV=2}	{egu:105045494; K14431 TGA transcription factor TGA - ko04075; Environmental Information Processing; Signal transduction; Plant hormone signal transduction}		{GO:0005840; ribosome; cellular_component GO:0003677; DNA binding; molecular_function GO:0003735; structural constituent of ribosome; molecular_function GO:0006351; transcription, DNA-dependent; biological_process GO:0003700; sequence-specific DNA binding transcription factor activity; molecular_function GO:0043565; sequence-specific DNA binding; molecular_function GO:0005634; nucleus; cellular_c…	{XM_018819621.1; PREDICTED: Musa acuminata subsp. malaccensis transcription factor TGA2.2-like (LOC103999614), transcript variant X12, mRNA}	{PF01632:Ribosomal protein L35 PF14144:Seed dormancy control PF07716:Basic region leucine zipper PF03131:bZIP Maf transcription factor PF00170:bZIP transcription factor}	12.02	7.3	13.1767	14.6233
i2_LQ_SeedM_c77845/f1p1/2027	i2_LQ_SeedM_c77845/f1p1/2027	C9	bZIP	http://planttfdb.cbi.pku.edu.cn/family.php?fam=bZIP		{XP_019703418.1; PREDICTED: transcription factor TGAL5-like isoform X4 [Elaeis guineensis]}	{sp|Q53Q70|TGAL4_ORYSJ; Transcription factor TGAL4 OS=Oryza sativa subsp. japonica GN=TGAL4 PE=1 SV=1}	{egu:105038245; K14431 TGA transcription factor TGA - ko04075; Environmental Information Processing; Signal transduction; Plant hormone signal transduction}		{GO:0003677; DNA binding; molecular_function GO:0006351; transcription, DNA-dependent; biological_process GO:0003700; sequence-specific DNA binding transcription factor activity; molecular_function GO:0043565; sequence-specific DNA binding; molecular_function GO:0005634; nucleus; cellular_component GO:0006355; regulation of transcription, DNA-dependent; biological_process}	{XM_017842451.1; PREDICTED: Phoenix dactylifera transcription factor TGA2-like (LOC103705788), transcript variant X5, mRNA}	{PF07716:Basic region leucine zipper PF03131:bZIP Maf transcription factor PF00170:bZIP transcription factor PF14144:Seed dormancy control}	7.765	14.13	8.11	3
i3_HQ_SeedM_c17463/f2p6/3862	i3_HQ_SeedM_c17463/f2p6/3862	C10	bZIP	http://planttfdb.cbi.pku.edu.cn/family.php?fam=bZIP		{ONK70186.1; uncharacterized protein A4U43_C05F31150 [Asparagus officinalis]}	{sp|Q69XV0|BZP50_ORYSJ; bZIP transcription factor 50 OS=Oryza sativa subsp. japonica GN=BZIP50 PE=2 SV=1}	{mus:103993297; - - - - -}		{GO:0043065; positive regulation of apoptosis; biological_process GO:0005740; mitochondrial envelope; cellular_component GO:0016021; integral to membrane; cellular_component}	{XM_010915568.2; PREDICTED: Elaeis guineensis bZIP transcription factor 50 (LOC105039434), mRNA}	{PF06553:BNIP3}	0.385	1.32	0.11	1.28
i3_HQ_SeedM_c993/f7p1/4032			bZIP	http://planttfdb.cbi.pku.edu.cn/family.php?fam=bZIP		{ONK78550.1; uncharacterized protein A4U43_C02F20010 [Asparagus officinalis]}	{sp|Q6IVC2|TGAL1_ORYSJ; Transcription factor TGAL1 OS=Oryza sativa subsp. japonica GN=TGAL1 PE=1 SV=2}	{pda:103706220; K14431 TGA transcription factor TGA - ko04075; Environmental Information Processing; Signal transduction; Plant hormone signal transduction}		{GO:0006351; transcription, DNA-dependent; biological_process GO:0043565; sequence-specific DNA binding; molecular_function}	{KC344858.1; Gladiolus hybrid cultivar Rose Supreme transcription factor TGA2 (TGA2) mRNA, complete cds}	{PF14144:Seed dormancy control}	4.695	3.26	4.45	5.31667
i3_LQ_SeedM_c12920/f1p0/3699			bZIP	http://planttfdb.cbi.pku.edu.cn/family.php?fam=bZIP	i3_LQ_SeedM_c12920/f1p0/3699	{ONK74817.1; uncharacterized protein A4U43_C03F10440 [Asparagus officinalis]}	{sp|Q501B2|BZP16_ARATH; bZIP transcription factor 16 OS=Arabidopsis thaliana GN=BZIP16 PE=1 SV=1}	{egu:105056446; K09060 GBF plant G-box-binding factor - -}			{XM_010925143.2; PREDICTED: Elaeis guineensis DNA-binding protein EMBP-1-like (LOC105046532), transcript variant X2, mRNA}		0.25	0.206667	1.02333	0.483333
i3_LQ_SeedM_c13388/f1p2/3793			bZIP	http://planttfdb.cbi.pku.edu.cn/family.php?fam=bZIP		{XP_008784139.1; PREDICTED: transcription factor VIP1-like [Phoenix dactylifera]}	{sp|Q9MA75|VIP1_ARATH; Transcription factor VIP1 OS=Arabidopsis thaliana GN=VIP1 PE=1 SV=1}	{pda:103703162; K20557 VIP1 transcription factor VIP1 - ko04016; Environmental Information Processing; Signal transduction; MAPK signaling pathway - plant}		{GO:0043565; sequence-specific DNA binding; molecular_function GO:0003700; sequence-specific DNA binding transcription factor activity; molecular_function GO:0003677; DNA binding; molecular_function GO:0006355; regulation of transcription, DNA-dependent; biological_process GO:0005634; nucleus; cellular_component}		{PF07716:Basic region leucine zipper PF03131:bZIP Maf transcription factor PF00170:bZIP transcription factor}	2.985	2.05667	8.15	4.38667
i3_LQ_SeedM_c15693/f1p0/3045	i3_LQ_SeedM_c15693/f1p0/3045	C1	bZIP	http://planttfdb.cbi.pku.edu.cn/family.php?fam=bZIP		{ONK69827.1; uncharacterized protein A4U43_C05F27150 [Asparagus officinalis]}	{sp|P42776|GBF3_ARATH; G-box-binding factor 3 OS=Arabidopsis thaliana GN=GBF3 PE=1 SV=2}	{egu:105039703; K09060 GBF plant G-box-binding factor - -}		{GO:0005634; nucleus; cellular_component GO:0006260; DNA replication; biological_process GO:0090529; NA GO:0003677; DNA binding; molecular_function GO:0043565; sequence-specific DNA binding; molecular_function GO:0003700; sequence-specific DNA binding transcription factor activity; molecular_function GO:0006355; regulation of transcription, DNA-dependent; biological_process GO:0005886; plasma mem…	{XM_018827656.1; PREDICTED: Musa acuminata subsp. malaccensis G-box-binding factor 3-like (LOC103989628), transcript variant X4, mRNA}	{PF08961:Nuclear receptor-binding factor 2, autophagy regulator PF04977:Septum formation initiator PF02183:Homeobox associated leucine zipper PF07716:Basic region leucine zipper PF06005:Protein of unknown function (DUF904) PF04111:Autophagy protein Apg6 PF10186:Vacuolar sorting 38 and autophagy-related subunit 14 PF04632:Fusaric acid resistance protein family PF06156:Protein of unknown function (…	0.82	0.226667	1.51	0.69
i3_LQ_SeedM_c18133/f1p0/3232			bZIP	http://planttfdb.cbi.pku.edu.cn/family.php?fam=bZIP	i3_LQ_SeedM_c18133/f1p0/3232	{XP_009411954.1; PREDICTED: protein ABSCISIC ACID-INSENSITIVE 5-like [Musa acuminata subsp. malaccensis]}	{sp|Q9SJN0|ABI5_ARATH; Protein ABSCISIC ACID-INSENSITIVE 5 OS=Arabidopsis thaliana GN=ABI5 PE=1 SV=1}	{osa:4325061; K14432 ABF ABA responsive element binding factor - ko04075; Environmental Information Processing; Signal transduction; Plant hormone signal transduction}		{GO:0003700; sequence-specific DNA binding transcription factor activity; molecular_function GO:0043565; sequence-specific DNA binding; molecular_function GO:0003677; DNA binding; molecular_function GO:0006355; regulation of transcription, DNA-dependent; biological_process GO:0005634; nucleus; cellular_component}	{XM_009143323.2; PREDICTED: Brassica rapa protein ABSCISIC ACID-INSENSITIVE 5-like (LOC103865529), mRNA}	{PF03131:bZIP Maf transcription factor PF07716:Basic region leucine zipper PF00170:bZIP transcription factor}	0.805	1.52333	1.91333	1.70333
i3_LQ_SeedM_c23462/f1p0/3258	i3_LQ_SeedM_c23462/f1p0/3258	C2	bZIP	http://planttfdb.cbi.pku.edu.cn/family.php?fam=bZIP	i3_LQ_SeedM_c23462/f1p0/3258	{ONK74817.1; uncharacterized protein A4U43_C03F10440 [Asparagus officinalis]}	{sp|P42774|GBF1_ARATH; G-box-binding factor 1 OS=Arabidopsis thaliana GN=GBF1 PE=1 SV=2}	{egu:105056446; K09060 GBF plant G-box-binding factor - -}		{GO:0003700; sequence-specific DNA binding transcription factor activity; molecular_function GO:0043565; sequence-specific DNA binding; molecular_function GO:0003677; DNA binding; molecular_function GO:0006914; autophagy; biological_process GO:0007049; cell cycle; biological_process GO:0006355; regulation of transcription, DNA-dependent; biological_process GO:0005634; nucleus; cellular_component}	{XM_010925143.2; PREDICTED: Elaeis guineensis DNA-binding protein EMBP-1-like (LOC105046532), transcript variant X2, mRNA}	{PF00170:bZIP transcription factor PF02183:Homeobox associated leucine zipper PF03131:bZIP Maf transcription factor PF07716:Basic region leucine zipper PF04111:Autophagy protein Apg6 PF04977:Septum formation initiator}	2.72	1.56667	10.11	4.00333
i3_LQ_SeedM_c24092/f1p0/3299	i3_LQ_SeedM_c24092/f1p0/3299	C8	bZIP	http://planttfdb.cbi.pku.edu.cn/family.php?fam=bZIP		{ONK79036.1; uncharacterized protein A4U43_C01F2210 [Asparagus officinalis]}	{sp|Q52MZ2|TGA10_TOBAC; bZIP transcription factor TGA10 OS=Nicotiana tabacum GN=TGA10 PE=1 SV=1}	{cic:CICLE_v10031361mg; K14431 TGA transcription factor TGA - ko04075; Environmental Information Processing; Signal transduction; Plant hormone signal transduction}			{XM_011080551.1; PREDICTED: Sesamum indicum transcription factor HBP-1b(c38)-like (LOC105162512), mRNA}		0.135	0.446667	0.106667	0.103333
i3_LQ_SeedM_c2648/f1p0/3834			bZIP	http://planttfdb.cbi.pku.edu.cn/family.php?fam=bZIP		{ONK71560.1; uncharacterized protein A4U43_C04F9910 [Asparagus officinalis]}	{sp|Q84LG2|BZP68_ARATH; bZIP transcription factor 68 OS=Arabidopsis thaliana GN=BZIP68 PE=1 SV=1}	{pda:103706197; K09060 GBF plant G-box-binding factor - -}		{GO:0008134; transcription factor binding; molecular_function GO:0019069; viral capsid assembly; biological_process GO:0007049; cell cycle; biological_process GO:0006914; autophagy; biological_process GO:0006355; regulation of transcription, DNA-dependent; biological_process GO:0003700; sequence-specific DNA binding transcription factor activity; molecular_function GO:0070840; dynein complex bind…	{XM_004146055.2; PREDICTED: Cucumis sativus transcription factor HBP-1a (LOC101206627), mRNA}	{PF03131:bZIP Maf transcription factor PF05929:Phage capsid scaffolding protein (GPO) serine peptidase PF06156:Protein of unknown function (DUF972) PF00170:bZIP transcription factor PF10186:Vacuolar sorting 38 and autophagy-related subunit 14 PF01166:TSC-22/dip/bun family PF04111:Autophagy protein Apg6 PF07716:Basic region leucine zipper PF06005:Protein of unknown function (DUF904) PF10473:Leucin…	0.33	0.39	0.64	0.623333
i3_LQ_SeedM_c28623/f1p4/3243	i3_LQ_SeedM_c28623/f1p4/3243	C5	bZIP	http://planttfdb.cbi.pku.edu.cn/family.php?fam=bZIP		{ONK71560.1; uncharacterized protein A4U43_C04F9910 [Asparagus officinalis]}	{sp|Q84LG2|BZP68_ARATH; bZIP transcription factor 68 OS=Arabidopsis thaliana GN=BZIP68 PE=1 SV=1}	{egu:105043962; K09060 GBF plant G-box-binding factor - -}			{XM_008790271.2; PREDICTED: Phoenix dactylifera bZIP transcription factor 16-like (LOC103706197), transcript variant X6, mRNA}		5.81	1.81667	7.74	10.05
i3_LQ_SeedM_c29581/f1p0/3052			bZIP	http://planttfdb.cbi.pku.edu.cn/family.php?fam=bZIP		{ONK75485.1; uncharacterized protein A4U43_C03F17350 [Asparagus officinalis]}	{sp|Q39162|TGA4_ARATH; Transcription factor TGA4 OS=Arabidopsis thaliana GN=TGA4 PE=1 SV=2}	{egu:105041663; K14431 TGA transcription factor TGA - ko04075; Environmental Information Processing; Signal transduction; Plant hormone signal transduction}		{GO:0006351; transcription, DNA-dependent; biological_process GO:0043565; sequence-specific DNA binding; molecular_function}	{XM_017846083.1; PREDICTED: Phoenix dactylifera transcription factor TGA4-like (LOC103720758), transcript variant X5, mRNA}	{PF14144:Seed dormancy control}	0.165	0.0633333	0.536667	0.763333
i3_LQ_SeedM_c32311/f1p0/3765	i3_LQ_SeedM_c32311/f1p0/3765	C5	bZIP	http://planttfdb.cbi.pku.edu.cn/family.php?fam=bZIP	i3_LQ_SeedM_c32311/f1p0/3765	{ONK71560.1; uncharacterized protein A4U43_C04F9910 [Asparagus officinalis]}	{sp|Q501B2|BZP16_ARATH; bZIP transcription factor 16 OS=Arabidopsis thaliana GN=BZIP16 PE=1 SV=1}	{egu:105043962; K09060 GBF plant G-box-binding factor - -}		{GO:0006355; regulation of transcription, DNA-dependent; biological_process GO:0005813; centrosome; cellular_component GO:0043093; cytokinesis by binary fission; biological_process GO:0005737; cytoplasm; cellular_component GO:0006914; autophagy; biological_process GO:0007049; cell cycle; biological_process GO:0051297; centrosome organization; biological_process GO:0005634; nucleus; cellular_compo…	{XM_008790271.2; PREDICTED: Phoenix dactylifera bZIP transcription factor 16-like (LOC103706197), transcript variant X6, mRNA}	{PF06005:Protein of unknown function (DUF904) PF07716:Basic region leucine zipper PF02183:Homeobox associated leucine zipper PF15964:Centrosomal colon cancer autoantigen protein family PF04977:Septum formation initiator PF08961:Nuclear receptor-binding factor 2, autophagy regulator PF03131:bZIP Maf transcription factor PF00170:bZIP transcription factor PF04111:Autophagy protein Apg6}	4.655	0.286667	3.3	6.34
i3_LQ_SeedM_c33679/f1p0/3454			bZIP	http://planttfdb.cbi.pku.edu.cn/family.php?fam=bZIP		{ONK75485.1; uncharacterized protein A4U43_C03F17350 [Asparagus officinalis]}	{sp|Q39237|TGA1_ARATH; Transcription factor TGA1 OS=Arabidopsis thaliana GN=TGA1 PE=1 SV=2}	{mus:103973934; K14431 TGA transcription factor TGA - ko04075; Environmental Information Processing; Signal transduction; Plant hormone signal transduction}		{GO:0005634; nucleus; cellular_component GO:0006355; regulation of transcription, DNA-dependent; biological_process GO:0006351; transcription, DNA-dependent; biological_process GO:0003677; DNA binding; molecular_function GO:0043565; sequence-specific DNA binding; molecular_function GO:0003700; sequence-specific DNA binding transcription factor activity; molecular_function}	{XM_010941296.2; PREDICTED: Elaeis guineensis transcription factor TGA1-like (LOC105058377), transcript variant X4, mRNA}	{PF00170:bZIP transcription factor PF03131:bZIP Maf transcription factor PF07716:Basic region leucine zipper PF14144:Seed dormancy control}	7.465	5.85333	8.18667	4.4
i3_LQ_SeedM_c6449/f1p0/3400			bZIP	http://planttfdb.cbi.pku.edu.cn/family.php?fam=bZIP		{ONK75485.1; uncharacterized protein A4U43_C03F17350 [Asparagus officinalis]}	{sp|Q39162|TGA4_ARATH; Transcription factor TGA4 OS=Arabidopsis thaliana GN=TGA4 PE=1 SV=2}	{egu:105041663; K14431 TGA transcription factor TGA - ko04075; Environmental Information Processing; Signal transduction; Plant hormone signal transduction}		{GO:0005634; nucleus; cellular_component GO:0006355; regulation of transcription, DNA-dependent; biological_process GO:0003700; sequence-specific DNA binding transcription factor activity; molecular_function GO:0043565; sequence-specific DNA binding; molecular_function GO:0006351; transcription, DNA-dependent; biological_process GO:0003677; DNA binding; molecular_function}	{XM_010907647.2; PREDICTED: Elaeis guineensis transcription factor TGA4 (LOC105033019), transcript variant X2, mRNA}	{PF14144:Seed dormancy control PF03131:bZIP Maf transcription factor PF07716:Basic region leucine zipper PF00170:bZIP transcription factor}	0.71	0.396667	1.60667	1.38333
i3_LQ_SeedM_c8065/f1p0/3885	i3_LQ_SeedM_c8065/f1p0/3885	C10	bZIP	http://planttfdb.cbi.pku.edu.cn/family.php?fam=bZIP		{ONK70186.1; uncharacterized protein A4U43_C05F31150 [Asparagus officinalis]}	{sp|Q69XV0|BZP50_ORYSJ; bZIP transcription factor 50 OS=Oryza sativa subsp. japonica GN=BZIP50 PE=2 SV=1}	{mus:103993297; - - - - -}		{GO:0005740; mitochondrial envelope; cellular_component GO:0043065; positive regulation of apoptosis; biological_process GO:0016021; integral to membrane; cellular_component}	{XM_010915568.2; PREDICTED: Elaeis guineensis bZIP transcription factor 50 (LOC105039434), mRNA}	{PF06553:BNIP3}	0.675	1.79333	0.246667	1.73667
i4_LQ_SeedM_c18123/f1p2/4976			bZIP	http://planttfdb.cbi.pku.edu.cn/family.php?fam=bZIP		{ONK75485.1; uncharacterized protein A4U43_C03F17350 [Asparagus officinalis]}	{sp|Q39237|TGA1_ARATH; Transcription factor TGA1 OS=Arabidopsis thaliana GN=TGA1 PE=1 SV=2}	{mus:103973934; K14431 TGA transcription factor TGA - ko04075; Environmental Information Processing; Signal transduction; Plant hormone signal transduction}		{GO:0005634; nucleus; cellular_component GO:0006355; regulation of transcription, DNA-dependent; biological_process GO:0043565; sequence-specific DNA binding; molecular_function GO:0003700; sequence-specific DNA binding transcription factor activity; molecular_function GO:0003677; DNA binding; molecular_function GO:0006351; transcription, DNA-dependent; biological_process}	{XM_010941296.2; PREDICTED: Elaeis guineensis transcription factor TGA1-like (LOC105058377), transcript variant X4, mRNA}	{PF07716:Basic region leucine zipper PF03131:bZIP Maf transcription factor PF00170:bZIP transcription factor PF14144:Seed dormancy control}	4.58	4.61667	6.05	3.97333
i4_LQ_SeedM_c18170/f1p8/4507			bZIP	http://planttfdb.cbi.pku.edu.cn/family.php?fam=bZIP		{XP_008786882.1; PREDICTED: basic leucine zipper 23-like [Phoenix dactylifera]}	{sp|Q8VY76|BZP19_ARATH; Basic leucine zipper 19 OS=Arabidopsis thaliana GN=BZIP19 PE=2 SV=1}	{pda:103705064; - - - - -}		{GO:0016592; mediator complex; cellular_component GO:0006355; regulation of transcription, DNA-dependent; biological_process GO:0003700; sequence-specific DNA binding transcription factor activity; molecular_function GO:0043565; sequence-specific DNA binding; molecular_function GO:0003677; DNA binding; molecular_function GO:0001104; RNA polymerase II transcription cofactor activity; molecular_fun…	{XM_007131653.1; Phaseolus vulgaris hypothetical protein (PHAVU_011G035700g) mRNA, complete cds}	{PF00170:bZIP transcription factor PF07716:Basic region leucine zipper PF03131:bZIP Maf transcription factor PF11593:Mediator complex subunit 3 fungal}	2.165	1.77	3.57	2.13667
i4_LQ_SeedM_c20332/f1p0/4164	i4_LQ_SeedM_c20332/f1p0/4164	C8	bZIP	http://planttfdb.cbi.pku.edu.cn/family.php?fam=bZIP		{XP_010923730.1; PREDICTED: probable transcription factor PosF21 [Elaeis guineensis]}	{sp|Q6S4P4|RF2B_ORYSJ; Transcription factor RF2b OS=Oryza sativa subsp. japonica GN=RF2b PE=1 SV=2}	{pda:103707739; - - - - -}		{GO:0005634; nucleus; cellular_component GO:0006260; DNA replication; biological_process GO:0090529; NA GO:0003677; DNA binding; molecular_function GO:0043565; sequence-specific DNA binding; molecular_function GO:0003700; sequence-specific DNA binding transcription factor activity; molecular_function GO:0006355; regulation of transcription, DNA-dependent; biological_process GO:0043093; cytokinesi…	{XM_016849572.1; PREDICTED: Gossypium hirsutum clumping factor A-like (LOC107920064), mRNA}	{PF03131:bZIP Maf transcription factor PF07716:Basic region leucine zipper PF06005:Protein of unknown function (DUF904) PF00170:bZIP transcription factor PF06156:Protein of unknown function (DUF972) PF04111:Autophagy protein Apg6}	0.05	0.843333	0.243333	0.703333
i4_LQ_SeedM_c21538/f1p0/4527	i4_LQ_SeedM_c21538/f1p0/4527	C3	bZIP	http://planttfdb.cbi.pku.edu.cn/family.php?fam=bZIP	i4_LQ_SeedM_c21538/f1p0/4527	{XP_010939411.1; PREDICTED: bZIP transcription factor TRAB1 isoform X1 [Elaeis guineensis]}	{sp|Q6Z312|BZP23_ORYSJ; bZIP transcription factor 23 OS=Oryza sativa subsp. japonica GN=BZIP23 PE=2 SV=1}	{fve:101291997; K14432 ABF ABA responsive element binding factor - ko04075; Environmental Information Processing; Signal transduction; Plant hormone signal transduction}		{GO:0016114; terpenoid biosynthetic process; biological_process GO:0005634; nucleus; cellular_component GO:0008685; 2-C-methyl-D-erythritol 2,4-cyclodiphosphate synthase activity; molecular_function GO:0006355; regulation of transcription, DNA-dependent; biological_process GO:0043565; sequence-specific DNA binding; molecular_function GO:0003700; sequence-specific DNA binding transcription factor …	{XM_015841371.1; PREDICTED: Oryza brachyantha bZIP transcription factor TRAB1-like (LOC102711830), mRNA}	{PF02542:YgbB family PF00170:bZIP transcription factor PF07716:Basic region leucine zipper PF03131:bZIP Maf transcription factor}	0.69	0.256667	2.79	2.00333
i4_LQ_SeedM_c8010/f1p8/4531	i4_LQ_SeedM_c8010/f1p8/4531	C7	bZIP	http://planttfdb.cbi.pku.edu.cn/family.php?fam=bZIP	i4_LQ_SeedM_c8010/f1p8/4531	{ONK77967.1; uncharacterized protein A4U43_C02F12810 [Asparagus officinalis]}	{sp|Q9LES3|AI5L2_ARATH; ABSCISIC ACID-INSENSITIVE 5-like protein 2 OS=Arabidopsis thaliana GN=DPBF3 PE=1 SV=1}	{egu:105046123; K14432 ABF ABA responsive element binding factor - ko04075; Environmental Information Processing; Signal transduction; Plant hormone signal transduction}		{GO:0003677; DNA binding; molecular_function GO:0003700; sequence-specific DNA binding transcription factor activity; molecular_function GO:0043565; sequence-specific DNA binding; molecular_function GO:0006355; regulation of transcription, DNA-dependent; biological_process GO:0005634; nucleus; cellular_component}	{XM_019850298.1; PREDICTED: Elaeis guineensis ABSCISIC ACID-INSENSITIVE 5-like protein 2 (LOC105046123), transcript variant X3, mRNA}	{PF07716:Basic region leucine zipper PF03131:bZIP Maf transcription factor PF00170:bZIP transcription factor}	0.785	2.44333	3.50333	1.32667
i4_LQ_SeedM_c8042/f1p19/4876	i4_LQ_SeedM_c8042/f1p19/4876	C8	bZIP	http://planttfdb.cbi.pku.edu.cn/family.php?fam=bZIP	i4_LQ_SeedM_c8042/f1p19/4876	{AGZ05627.1; abscisic acid-insensitive 5 [Gladiolus hybrid cultivar]}	{sp|Q9SJN0|ABI5_ARATH; Protein ABSCISIC ACID-INSENSITIVE 5 OS=Arabidopsis thaliana GN=ABI5 PE=1 SV=1}	{nnu:104588466; K14432 ABF ABA responsive element binding factor - ko04075; Environmental Information Processing; Signal transduction; Plant hormone signal transduction}			{XM_008806599.2; PREDICTED: Phoenix dactylifera protein ABSCISIC ACID-INSENSITIVE 5-like (LOC103717991), transcript variant X4, mRNA}		0.265	0.8	0.226667	0.253333
i5_LQ_SeedM_c10351/f1p1/6037			bZIP	http://planttfdb.cbi.pku.edu.cn/family.php?fam=bZIP	i5_LQ_SeedM_c10351/f1p1/6037	{XP_020080760.1; bZIP transcription factor TRAB1-like [Ananas comosus]}	{sp|Q6Z312|BZP23_ORYSJ; bZIP transcription factor 23 OS=Oryza sativa subsp. japonica GN=BZIP23 PE=2 SV=1}	{bvg:104887072; - - - - -}		{GO:0006355; regulation of transcription, DNA-dependent; biological_process GO:0005634; nucleus; cellular_component GO:0003677; DNA binding; molecular_function GO:0003700; sequence-specific DNA binding transcription factor activity; molecular_function GO:0043565; sequence-specific DNA binding; molecular_function}	{XM_009408360.2; PREDICTED: Musa acuminata subsp. malaccensis bZIP transcription factor TRAB1 (LOC103989498), transcript variant X1, mRNA}	{PF00170:bZIP transcription factor PF07716:Basic region leucine zipper PF03131:bZIP Maf transcription factor}	2.105	0.89	2.6	2.02667
i5_LQ_SeedM_c12362/f1p1/5069	i5_LQ_SeedM_c12362/f1p1/5069	C1	bZIP	http://planttfdb.cbi.pku.edu.cn/family.php?fam=bZIP	i5_LQ_SeedM_c12362/f1p1/5069	{XP_019701577.1; PREDICTED: bZIP transcription factor 16-like isoform X3 [Elaeis guineensis]}	{sp|Q501B2|BZP16_ARATH; bZIP transcription factor 16 OS=Arabidopsis thaliana GN=BZIP16 PE=1 SV=1}	{egu:105043962; K09060 GBF plant G-box-binding factor - -}			{XM_002276589.3; PREDICTED: Vitis vinifera bZIP transcription factor 16 (LOC100243644), transcript variant X3, mRNA}		0.45	0.153333	0.946667	0.433333
i5_LQ_SeedM_c1808/f1p1/5139			bZIP	http://planttfdb.cbi.pku.edu.cn/family.php?fam=bZIP		{XP_010921141.1; PREDICTED: transcription factor RF2b-like isoform X1 [Elaeis guineensis]}	{sp|Q6S4P4|RF2B_ORYSJ; Transcription factor RF2b OS=Oryza sativa subsp. japonica GN=RF2b PE=1 SV=2}	{egu:105044817; - - - - -}		{GO:0019062; virion attachment to host cell surface receptor; biological_process GO:0007155; cell adhesion; biological_process GO:0009405; pathogenesis; biological_process}	{XM_009389490.2; PREDICTED: Musa acuminata subsp. malaccensis transcription factor RF2b (LOC103974622), mRNA}	{PF00608:Adenoviral fibre protein (repeat/shaft region)}	2.27	1.84333	1.98667	3.34333
i5_LQ_SeedM_c3457/f1p0/5316			bZIP	http://planttfdb.cbi.pku.edu.cn/family.php?fam=bZIP	i5_LQ_SeedM_c3457/f1p0/5316	{ONK67451.1; uncharacterized protein A4U43_C05F200 [Asparagus officinalis]}	{sp|Q99090|CPRF2_PETCR; Light-inducible protein CPRF2 OS=Petroselinum crispum GN=CPRF2 PE=2 SV=2}	{mus:104000371; - - - - -}		{GO:0055114; oxidation-reduction process; biological_process GO:0003995; acyl-CoA dehydrogenase activity; molecular_function}	{AB818394.1; Delphinium grandiflorum var. chinense F3'5'H mRNA for flavonoid 3',5'-hydroxylase, complete cds, cultivar: Super Chiffon Blue}	{PF02770:Acyl-CoA dehydrogenase, middle domain}	0.025	0.0333333	0.0366667	0
i5_LQ_SeedM_c3846/f1p4/5075			bZIP	http://planttfdb.cbi.pku.edu.cn/family.php?fam=bZIP	i5_LQ_SeedM_c3846/f1p4/5075	{ONK63635.1; uncharacterized protein A4U43_C07F17310 [Asparagus officinalis]}	{sp|O22208|BZP17_ARATH; bZIP transcription factor 17 OS=Arabidopsis thaliana GN=BZIP17 PE=1 SV=2}	{cam:101504999; - - - - -}		{GO:0006355; regulation of transcription, DNA-dependent; biological_process GO:0043565; sequence-specific DNA binding; molecular_function GO:0003700; sequence-specific DNA binding transcription factor activity; molecular_function}	{XM_008810355.2; PREDICTED: Phoenix dactylifera bZIP transcription factor 17-like (LOC103720588), mRNA}	{PF00170:bZIP transcription factor PF07716:Basic region leucine zipper}	0.14	0.243333	0.156667	0.0966667
i5_LQ_SeedM_c6146/f1p3/5092			bZIP	http://planttfdb.cbi.pku.edu.cn/family.php?fam=bZIP		{XP_010485754.1; PREDICTED: probable transcription factor PosF21 [Camelina sativa]}	{sp|Q69IL4|RF2A_ORYSJ; Transcription factor RF2a OS=Oryza sativa subsp. japonica GN=RF2a PE=1 SV=1}	{nnu:104598260; - - - - -}		{GO:0003700; sequence-specific DNA binding transcription factor activity; molecular_function GO:0043565; sequence-specific DNA binding; molecular_function GO:0003677; DNA binding; molecular_function GO:0006355; regulation of transcription, DNA-dependent; biological_process GO:0005634; nucleus; cellular_component}	{XM_019381213.1; PREDICTED: Nicotiana attenuata probable transcription factor PosF21 (LOC109216989), transcript variant X3, mRNA}	{PF03131:bZIP Maf transcription factor PF07716:Basic region leucine zipper PF00170:bZIP transcription factor}	1.37	1.24333	1.97667	2.00333
i5_LQ_SeedM_c9141/f1p5/5097	i5_LQ_SeedM_c9141/f1p5/5097	C7	bZIP	http://planttfdb.cbi.pku.edu.cn/family.php?fam=bZIP		{ONK64497.1; uncharacterized protein A4U43_C07F26690 [Asparagus officinalis]}	{sp|Q8VY76|BZP19_ARATH; Basic leucine zipper 19 OS=Arabidopsis thaliana GN=BZIP19 PE=2 SV=1}	{mus:103985487; - - - - -}			{XM_014764355.1; PREDICTED: Glycine max bZIP transcription factor bZIP122 (BZIP122), transcript variant X14, mRNA}		0.77	1.02	0.913333	0.543333
i6_LQ_SeedM_c568/f1p0/6141	i6_LQ_SeedM_c568/f1p0/6141	C5	bZIP	http://planttfdb.cbi.pku.edu.cn/family.php?fam=bZIP	i6_LQ_SeedM_c568/f1p0/6141	{CAN69702.1; hypothetical protein VITISV_020318 [Vitis vinifera]}	{sp|P0CT34|TF21_SCHPO; Transposon Tf2-1 polyprotein OS=Schizosaccharomyces pombe (strain 972 / ATCC 24843) GN=Tf2-1 PE=3 SV=1}	{adu:107471601; - - - - -}	{At3g11970_2; KOG0017 FOG: Transposon-encoded proteins with TYA, reverse transcriptase, integrase domains in various combinations R General function prediction only ;}	{GO:0015074; DNA integration; biological_process}	{AM467479.2; Vitis vinifera contig VV78X063767.13, whole genome shotgun sequence}	{PF00665:Integrase core domain}	0.145	0.04	0.113333	0.303333
i1_HQ_SeedM_c2305/f3p0/1329			C2C2-CO-like	--		{XP_010913626.1; PREDICTED: zinc finger protein CONSTANS-LIKE 4 [Elaeis guineensis]}	{sp|Q940T9|COL4_ARATH; Zinc finger protein CONSTANS-LIKE 4 OS=Arabidopsis thaliana GN=COL4 PE=2 SV=2}	{egu:105039245; - - - - -}	{At5g24930; KOG1601 GATA-4/5/6 transcription factors K Transcription ;}	{GO:0005622; intracellular; cellular_component GO:0042627; chylomicron; cellular_component GO:0005515; protein binding; molecular_function GO:0008270; zinc ion binding; molecular_function GO:0006629; lipid metabolic process; biological_process GO:0006869; lipid transport; biological_process GO:0008047; enzyme activator activity; molecular_function}	{XM_010915324.2; PREDICTED: Elaeis guineensis zinc finger protein CONSTANS-LIKE 4 (LOC105039245), mRNA}	{PF05355:Apolipoprotein C-II PF06203:CCT motif PF00643:B-box zinc finger}	21.345	28.4133	62.58	61.9633
i1_LQ_SeedM_c18162/f1p4/1892	i1_LQ_SeedM_c18162/f1p4/1892	C5	C2C2-CO-like	--		{ONK69342.1; uncharacterized protein A4U43_C05F21840 [Asparagus officinalis]}	{sp|Q9LUA9|COL10_ARATH; Zinc finger protein CONSTANS-LIKE 10 OS=Arabidopsis thaliana GN=COL10 PE=1 SV=1}	{sita:101780340; - - - - -}		{GO:0008270; zinc ion binding; molecular_function GO:0005622; intracellular; cellular_component GO:0005515; protein binding; molecular_function}	{XM_010944592.2; PREDICTED: Elaeis guineensis zinc finger protein CONSTANS-LIKE 10 (LOC105060757), transcript variant X2, mRNA}	{PF06203:CCT motif PF00643:B-box zinc finger}	4.875	0.893333	1.92667	4.41333
i1_LQ_SeedM_c19314/f1p19/2019			C2C2-CO-like	--		{ONK69342.1; uncharacterized protein A4U43_C05F21840 [Asparagus officinalis]}	{sp|Q9LUA9|COL10_ARATH; Zinc finger protein CONSTANS-LIKE 10 OS=Arabidopsis thaliana GN=COL10 PE=1 SV=1}	{vvi:100255380; - - - - -}		{GO:0005515; protein binding; molecular_function GO:0005622; intracellular; cellular_component GO:0008270; zinc ion binding; molecular_function}	{XM_010944592.2; PREDICTED: Elaeis guineensis zinc finger protein CONSTANS-LIKE 10 (LOC105060757), transcript variant X2, mRNA}	{PF06203:CCT motif PF00643:B-box zinc finger}	3.005	2.04	3.53	2.26667
i1_LQ_SeedM_c19903/f1p23/1813			C2C2-CO-like	--		{ONK63424.1; uncharacterized protein A4U43_C07F15010 [Asparagus officinalis]}	{sp|O82256|COL13_ARATH; Zinc finger protein CONSTANS-LIKE 13 OS=Arabidopsis thaliana GN=COL13 PE=2 SV=1}	{sind:105163181; - - - - -}		{GO:0005515; protein binding; molecular_function GO:0005622; intracellular; cellular_component GO:0008270; zinc ion binding; molecular_function}		{PF06203:CCT motif PF00643:B-box zinc finger}	9.115	7.15667	23.7467	19.1533
i1_LQ_SeedM_c22697/f1p0/1912	i1_LQ_SeedM_c22697/f1p0/1912	C8	C2C2-CO-like	--		{XP_008801132.1; PREDICTED: zinc finger protein CONSTANS-LIKE 13-like [Phoenix dactylifera]}	{sp|O22800|COL14_ARATH; Zinc finger protein CONSTANS-LIKE 14 OS=Arabidopsis thaliana GN=COL14 PE=2 SV=2}	{pda:103707824; - - - - -}		{GO:0008270; zinc ion binding; molecular_function GO:0005622; intracellular; cellular_component GO:0005515; protein binding; molecular_function}	{XM_009384605.2; PREDICTED: Musa acuminata subsp. malaccensis zinc finger protein CONSTANS-LIKE 14-like (LOC103970710), mRNA}	{PF00643:B-box zinc finger PF06203:CCT motif}	3.06	12.2233	3.19667	5.42
i1_LQ_SeedM_c6617/f1p9/1569	i1_LQ_SeedM_c6617/f1p9/1569	C3	C2C2-CO-like	--		{XP_010913626.1; PREDICTED: zinc finger protein CONSTANS-LIKE 4 [Elaeis guineensis]}	{sp|Q940T9|COL4_ARATH; Zinc finger protein CONSTANS-LIKE 4 OS=Arabidopsis thaliana GN=COL4 PE=2 SV=2}	{egu:105039245; - - - - -}	{At5g24930; KOG1601 GATA-4/5/6 transcription factors K Transcription ;}	{GO:0005622; intracellular; cellular_component GO:0008270; zinc ion binding; molecular_function}	{XM_010915324.2; PREDICTED: Elaeis guineensis zinc finger protein CONSTANS-LIKE 4 (LOC105039245), mRNA}	{PF00643:B-box zinc finger}	15.24	10.67	33.3033	34.46
i2_HQ_SeedM_c43681/f2p7/2132	i2_HQ_SeedM_c43681/f2p7/2132	C5	C2C2-CO-like	--		{XP_008801132.1; PREDICTED: zinc finger protein CONSTANS-LIKE 13-like [Phoenix dactylifera]}	{sp|O22800|COL14_ARATH; Zinc finger protein CONSTANS-LIKE 14 OS=Arabidopsis thaliana GN=COL14 PE=2 SV=2}	{pda:103707824; - - - - -}		{GO:0005622; intracellular; cellular_component GO:0005515; protein binding; molecular_function GO:0008270; zinc ion binding; molecular_function}	{XM_009384605.2; PREDICTED: Musa acuminata subsp. malaccensis zinc finger protein CONSTANS-LIKE 14-like (LOC103970710), mRNA}	{PF06203:CCT motif PF00643:B-box zinc finger}	2.06	0.643333	3.60333	5.77667
i2_HQ_SeedM_c63303/f3p7/2010			C2C2-CO-like	--		{XP_008801132.1; PREDICTED: zinc finger protein CONSTANS-LIKE 13-like [Phoenix dactylifera]}	{sp|O22800|COL14_ARATH; Zinc finger protein CONSTANS-LIKE 14 OS=Arabidopsis thaliana GN=COL14 PE=2 SV=2}	{pda:103707824; - - - - -}		{GO:0005515; protein binding; molecular_function GO:0005622; intracellular; cellular_component GO:0008270; zinc ion binding; molecular_function}	{XM_009384605.2; PREDICTED: Musa acuminata subsp. malaccensis zinc finger protein CONSTANS-LIKE 14-like (LOC103970710), mRNA}	{PF06203:CCT motif PF00643:B-box zinc finger}	4.02	3.23667	5.58333	3.62333
i2_LQ_SeedM_c24639/f1p0/2928	i2_LQ_SeedM_c24639/f1p0/2928	C8	C2C2-CO-like	--		{ONK69342.1; uncharacterized protein A4U43_C05F21840 [Asparagus officinalis]}	{sp|Q9LUA9|COL10_ARATH; Zinc finger protein CONSTANS-LIKE 10 OS=Arabidopsis thaliana GN=COL10 PE=1 SV=1}	{vvi:100255380; - - - - -}		{GO:0005622; intracellular; cellular_component GO:0005515; protein binding; molecular_function GO:0008270; zinc ion binding; molecular_function}	{XM_010944592.2; PREDICTED: Elaeis guineensis zinc finger protein CONSTANS-LIKE 10 (LOC105060757), transcript variant X2, mRNA}	{PF06203:CCT motif PF00643:B-box zinc finger}	0.895	2.69333	0.286667	0.903333
i2_LQ_SeedM_c28097/f1p7/2102			C2C2-CO-like	--		{XP_008801132.1; PREDICTED: zinc finger protein CONSTANS-LIKE 13-like [Phoenix dactylifera]}	{sp|O22800|COL14_ARATH; Zinc finger protein CONSTANS-LIKE 14 OS=Arabidopsis thaliana GN=COL14 PE=2 SV=2}	{pda:103707824; - - - - -}		{GO:0008270; zinc ion binding; molecular_function GO:0005515; protein binding; molecular_function GO:0005622; intracellular; cellular_component}	{XM_009384605.2; PREDICTED: Musa acuminata subsp. malaccensis zinc finger protein CONSTANS-LIKE 14-like (LOC103970710), mRNA}	{PF06203:CCT motif PF00643:B-box zinc finger}	6.97	2.18667	5.83667	6.88333
i2_LQ_SeedM_c44554/f1p7/2094			C2C2-CO-like	--		{XP_008801132.1; PREDICTED: zinc finger protein CONSTANS-LIKE 13-like [Phoenix dactylifera]}	{sp|O22800|COL14_ARATH; Zinc finger protein CONSTANS-LIKE 14 OS=Arabidopsis thaliana GN=COL14 PE=2 SV=2}	{pda:103707824; - - - - -}		{GO:0005515; protein binding; molecular_function GO:0005622; intracellular; cellular_component GO:0008270; zinc ion binding; molecular_function}	{XM_009384605.2; PREDICTED: Musa acuminata subsp. malaccensis zinc finger protein CONSTANS-LIKE 14-like (LOC103970710), mRNA}	{PF00643:B-box zinc finger PF06203:CCT motif}	12.23	7.45333	8.94667	16.3167
i2_LQ_SeedM_c54801/f1p0/2788	i2_LQ_SeedM_c54801/f1p0/2788	C10	C2C2-CO-like	--		{ONK69342.1; uncharacterized protein A4U43_C05F21840 [Asparagus officinalis]}	{sp|Q9LUA9|COL10_ARATH; Zinc finger protein CONSTANS-LIKE 10 OS=Arabidopsis thaliana GN=COL10 PE=1 SV=1}	{vvi:100255380; - - - - -}		{GO:0008270; zinc ion binding; molecular_function GO:0005622; intracellular; cellular_component GO:0005515; protein binding; molecular_function}	{XM_010944592.2; PREDICTED: Elaeis guineensis zinc finger protein CONSTANS-LIKE 10 (LOC105060757), transcript variant X2, mRNA}	{PF06203:CCT motif PF00643:B-box zinc finger}	1.785	1.87	0.496667	1.83667
i2_LQ_SeedM_c72586/f1p0/2088			C2C2-CO-like	--		{ONK69342.1; uncharacterized protein A4U43_C05F21840 [Asparagus officinalis]}	{sp|Q9LUA9|COL10_ARATH; Zinc finger protein CONSTANS-LIKE 10 OS=Arabidopsis thaliana GN=COL10 PE=1 SV=1}	{osa:4330574; - - - - -}		{GO:0005622; intracellular; cellular_component GO:0005515; protein binding; molecular_function GO:0008270; zinc ion binding; molecular_function}	{XM_010944592.2; PREDICTED: Elaeis guineensis zinc finger protein CONSTANS-LIKE 10 (LOC105060757), transcript variant X2, mRNA}	{PF00643:B-box zinc finger PF06203:CCT motif}	0.795	1.81667	2.02	1.04667
i2_LQ_SeedM_c9546/f1p1/2211			C2C2-CO-like	--		{XP_008799883.2; PREDICTED: zinc finger protein CONSTANS-LIKE 13 isoform X2 [Phoenix dactylifera]}	{sp|O82256|COL13_ARATH; Zinc finger protein CONSTANS-LIKE 13 OS=Arabidopsis thaliana GN=COL13 PE=2 SV=1}	{sind:105163181; - - - - -}		{GO:0035556; intracellular signal transduction; biological_process GO:0005622; intracellular; cellular_component GO:0008270; zinc ion binding; molecular_function}		{PF00643:B-box zinc finger PF00130:Phorbol esters/diacylglycerol binding domain (C1 domain)}	8.335	4.46667	9.26	7.46
i1_HQ_SeedM_c2302/f3p3/1814	i1_HQ_SeedM_c2302/f3p3/1814	C10	C2C2-Dof	--		{XP_010939813.1; PREDICTED: cyclic dof factor 3-like [Elaeis guineensis]}	{sp|Q93ZL5|CDF2_ARATH; Cyclic dof factor 2 OS=Arabidopsis thaliana GN=CDF2 PE=1 SV=2}	{egu:105041741; - - - - -}		{GO:0003677; DNA binding; molecular_function GO:0006355; regulation of transcription, DNA-dependent; biological_process}	{XM_015759527.1; PREDICTED: Oryza sativa Japonica Group cyclic dof factor 1 (LOC4348585), mRNA}	{PF02701:Dof domain, zinc finger}	13.525	12.3967	2.55667	16.19
i1_LQ_SeedM_c11298/f1p6/1448	i1_LQ_SeedM_c11298/f1p6/1448	C10	C2C2-Dof	--		{XP_010920933.1; PREDICTED: dof zinc finger protein DOF3.2-like [Elaeis guineensis]}	{sp|Q84TE9|DOF53_ARATH; Dof zinc finger protein DOF5.3 OS=Arabidopsis thaliana GN=DOF5.3 PE=2 SV=1}	{egu:105044661; - - - - -}		{GO:0003677; DNA binding; molecular_function GO:0006355; regulation of transcription, DNA-dependent; biological_process}	{XM_003564638.3; PREDICTED: Brachypodium distachyon uncharacterized LOC100821289 (LOC100821289), mRNA}	{PF02701:Dof domain, zinc finger}	31.745	42.8067	2.89333	25.24
i1_LQ_SeedM_c13227/f1p0/1798	i1_LQ_SeedM_c13227/f1p0/1798	C9	C2C2-Dof	--		{XP_003551443.1; PREDICTED: dof zinc finger protein DOF2.4-like [Glycine max]}	{sp|Q9ZV33|DOF22_ARATH; Dof zinc finger protein DOF2.2 OS=Arabidopsis thaliana GN=DOF2.2 PE=2 SV=2}	{pda:103699907; - - - - -}		{GO:0006355; regulation of transcription, DNA-dependent; biological_process GO:0003677; DNA binding; molecular_function}	{XM_019598515.1; PREDICTED: Lupinus angustifolius dof zinc finger protein DOF2.2-like (LOC109355380), mRNA}	{PF02701:Dof domain, zinc finger}	2.89	14.9567	0	0.0233333
i1_LQ_SeedM_c14502/f1p12/1227	i1_LQ_SeedM_c14502/f1p12/1227	C9	C2C2-Dof	--		{JAT58581.1; Dof zinc finger protein DOF2.1 [Anthurium amnicola]}	{sp|Q84TE9|DOF53_ARATH; Dof zinc finger protein DOF5.3 OS=Arabidopsis thaliana GN=DOF5.3 PE=2 SV=1}	{pda:103706646; - - - - -}		{GO:0007275; multicellular organismal development; biological_process GO:0003677; DNA binding; molecular_function GO:0042600; chorion; cellular_component GO:0006355; regulation of transcription, DNA-dependent; biological_process}	{XM_003564638.3; PREDICTED: Brachypodium distachyon uncharacterized LOC100821289 (LOC100821289), mRNA}	{PF02701:Dof domain, zinc finger PF03964:Chorion family 2}	7.155	14.6533	2.78667	3.60333
i1_LQ_SeedM_c18792/f1p1/2003	i1_LQ_SeedM_c18792/f1p1/2003	C10	C2C2-Dof	--		{ONK61712.1; uncharacterized protein A4U43_C08F32780 [Asparagus officinalis]}	{sp|Q93ZL5|CDF2_ARATH; Cyclic dof factor 2 OS=Arabidopsis thaliana GN=CDF2 PE=1 SV=2}	{pda:103709094; - - - - -}		{GO:0003677; DNA binding; molecular_function GO:0006355; regulation of transcription, DNA-dependent; biological_process}	{BK009342.1; TPA_inf: Cajanus cajan dof protein (Dof35) gene, complete cds}	{PF02701:Dof domain, zinc finger}	19.575	15.3767	3.87	20.7267
i1_LQ_SeedM_c21942/f1p0/1830			C2C2-Dof	--		{XP_010252779.1; PREDICTED: dof zinc finger protein DOF4.6-like isoform X1 [Nelumbo nucifera]}	{sp|Q8LAP8|DOF46_ARATH; Dof zinc finger protein DOF4.6 OS=Arabidopsis thaliana GN=DOF4.6 PE=2 SV=2}	{nnu:104594256; - - - - -}		{GO:0003677; DNA binding; molecular_function GO:0016021; integral to membrane; cellular_component GO:0005515; protein binding; molecular_function GO:0006355; regulation of transcription, DNA-dependent; biological_process}	{XM_003580295.3; PREDICTED: Brachypodium distachyon dof zinc finger protein DOF4.6-like (LOC100828153), mRNA}	{PF00628:PHD-finger PF02701:Dof domain, zinc finger PF09726:Transmembrane protein}	14.855	12.81	17.2667	11.1733
[truncated: 2,056 more rows]

## Sheet: TR
Table S9 List of transcription factors and regulators in P. Sibiricum transcriptome
Unigene ID	DEG ID	cluster No. of DEG	TR Family	Hyperlink	TR-AT seed dormancy DEG	nr	SwissProt	KEGG	KOG	GO	nt	pfam	Seed(FPKM)	Corm(FPKM)	Str_S(FPKM)	Eme_S(FPKM)
[truncated: 1,552 more rows]
