# Supplementary material for: Transcriptome profiles revealed molecular mechanisms of alternating temperatures in breaking the epicotyl morphophysiological dormancy of Polygonatum sibiricum seeds
Source: BMC Plant Biol. 2021 Aug 12;21:370. doi: 10.1186/s12870-021-03147-7 (PMC8359049; doi:10.1186/s12870-021-03147-7)
Supplement: Supplementary file 10 — Additional file 10: Table S11. List of P. sibiricum genes homologous to Arabidopsis known seed dormancy and germination genes. [file 12870_2021_3147_MOESM10_ESM.xlsx]

## Sheet: blastx result
Tables S11 List of P. sibiricum genes hormonlogous to Arabidopsis known seed dormancy and germination genes
id	DEG	Cluster No. of DEG	TF/TR family	TF/TR type	At ID.	% identity	alignment length	mismatches	gap opens	q. start	q. end	s. start	s. end	evalue	bit score	Gene name	Enzyme	Function	Abbreviated gene name	Seed(FPKM)	Corm(FPKM)	Str_S(FPKM)	Eme_S(FPKM)
i2_LQ_SeedM_c50842/f1p9/2778					AT1G01040.1	75.122	820	178	7	7	2439	1096	1898	0	1234	AtDCL1	DICER LIKE 1	DCL1 and SE promote hook unfolding during skotomorphogenesis of the core components of microRNA biogenesis	DCL1	0.38	0.403333	1.27667	0.713333
i2_LQ_SeedM_c56958/f1p0/2338					AT1G01040.1	60.465	43	16	1	1100	1225	308	350	6.78e-08	57.4	AtDCL1	DICER LIKE 1	DCL1 and SE promote hook unfolding during skotomorphogenesis of the core components of microRNA biogenesis	DCL1	0.86	3.55	2.99333	6.43667
i2_LQ_SeedM_c6826/f1p0/2252					AT1G01040.1	58.14	43	17	1	1193	1318	308	350	2.83e-06	52	AtDCL1	DICER LIKE 1	DCL1 and SE promote hook unfolding during skotomorphogenesis of the core components of microRNA biogenesis	DCL1	2.185	1.01667	0.646667	1.47333
i3_LQ_SeedM_c2483/f1p1/3421	i3_LQ_SeedM_c2483/f1p1/3421	C3			AT1G01040.1	58.14	43	17	1	2296	2421	308	350	4.87e-06	52	AtDCL1	DICER LIKE 1	DCL1 and SE promote hook unfolding during skotomorphogenesis of the core components of microRNA biogenesis	DCL1	0.755	0.24	1.18667	1.96333
i4_LQ_SeedM_c12543/f1p1/4862	i4_LQ_SeedM_c12543/f1p1/4862	C8			AT1G01040.1	75.57	921	209	3	2066	4825	879	1784	0	1463	AtDCL1	DICER LIKE 1	DCL1 and SE promote hook unfolding during skotomorphogenesis of the core components of microRNA biogenesis	DCL1	0.355	1.28667	0.843333	0.463333
i4_LQ_SeedM_c15371/f1p0/4198	i4_LQ_SeedM_c15371/f1p0/4198	C4			AT1G01040.1	75.55	1317	284	6	5	3904	613	1908	0	2051	AtDCL1	DICER LIKE 1	DCL1 and SE promote hook unfolding during skotomorphogenesis of the core components of microRNA biogenesis	DCL1	0.85	0.0633333	1.52333	1.41667
i4_LQ_SeedM_c23626/f1p3/4149	i4_LQ_SeedM_c23626/f1p3/4149	C8			AT1G01040.1	75.791	1074	252	4	882	4082	190	1262	0	1677	AtDCL1	DICER LIKE 1	DCL1 and SE promote hook unfolding during skotomorphogenesis of the core components of microRNA biogenesis	DCL1	0.295	1.84667	1.12	0.666667
i4_LQ_SeedM_c2499/f1p1/4160					AT1G01040.1	75.791	1074	252	4	870	4070	190	1262	0	1679	AtDCL1	DICER LIKE 1	DCL1 and SE promote hook unfolding during skotomorphogenesis of the core components of microRNA biogenesis	DCL1	0.035	0.113333	0.276667	0.0733333
i4_LQ_SeedM_c3461/f1p0/4472					AT1G01040.1	77.362	508	114	1	2	1525	546	1052	0	801	AtDCL1	DICER LIKE 1	DCL1 and SE promote hook unfolding during skotomorphogenesis of the core components of microRNA biogenesis	DCL1	0.03	0.00333333	0.0166667	0.01
i5_LQ_SeedM_c1917/f1p1/5536	i5_LQ_SeedM_c1917/f1p1/5536	C4			AT1G01040.1	75.504	694	143	5	3241	5295	1223	1898	0	1035	AtDCL1	DICER LIKE 1	DCL1 and SE promote hook unfolding during skotomorphogenesis of the core components of microRNA biogenesis	DCL1	0.835	0.346667	3.12	0.736667
i5_LQ_SeedM_c4067/f1p24/6066					AT1G01040.1	74.072	1778	390	10	549	5825	183	1908	0	2649	AtDCL1	DICER LIKE 1	DCL1 and SE promote hook unfolding during skotomorphogenesis of the core components of microRNA biogenesis	DCL1	0.645	0.34	0.823333	0.88
i5_LQ_SeedM_c5760/f1p3/5783	i5_LQ_SeedM_c5760/f1p3/5783	C8			AT1G01040.1	76.933	1617	350	9	1195	6021	183	1784	0	2533	AtDCL1	DICER LIKE 1	DCL1 and SE promote hook unfolding during skotomorphogenesis of the core components of microRNA biogenesis	DCL1	0.395	1.46	0.603333	0.346667
i5_LQ_SeedM_c6049/f1p165/5748	i5_LQ_SeedM_c6049/f1p165/5748	C4			AT1G01040.1	70.11	1820	466	16	360	5738	16	1784	0	2522	AtDCL1	DICER LIKE 1	DCL1 and SE promote hook unfolding during skotomorphogenesis of the core components of microRNA biogenesis	DCL1	1.115	0.253333	4.02	1.34333
i5_LQ_SeedM_c7282/f1p29/5574					AT1G01040.1	75.343	1748	390	9	319	5505	183	1908	0	2672	AtDCL1	DICER LIKE 1	DCL1 and SE promote hook unfolding during skotomorphogenesis of the core components of microRNA biogenesis	DCL1	0.86	0.606667	1.34667	0.51
i6_LQ_SeedM_c1053/f1p0/6470					AT1G01040.1	75.343	1748	390	9	1040	6226	183	1908	0	2667	AtDCL1	DICER LIKE 1	DCL1 and SE promote hook unfolding during skotomorphogenesis of the core components of microRNA biogenesis	DCL1	0.83	0.896667	1.36667	0.8
i6_LQ_SeedM_c1081/f1p4/6064	i6_LQ_SeedM_c1081/f1p4/6064	C8			AT1G01040.1	70.877	958	217	8	3282	6119	1001	1908	0	1353	AtDCL1	DICER LIKE 1	DCL1 and SE promote hook unfolding during skotomorphogenesis of the core components of microRNA biogenesis	DCL1	0.175	1.25	0.446667	0.07
i6_LQ_SeedM_c162/f1p0/6136	i6_LQ_SeedM_c162/f1p0/6136	C8			AT1G01040.1	75.822	1125	260	5	895	4248	190	1309	0	1750	AtDCL1	DICER LIKE 1	DCL1 and SE promote hook unfolding during skotomorphogenesis of the core components of microRNA biogenesis	DCL1	0.1	0.583333	0.303333	0.2
i9_LQ_SeedM_c16/f1p0/9208	i9_LQ_SeedM_c16/f1p0/9208	C4			AT1G01040.1	76.152	868	191	6	5422	2852	190	1052	0	1365	AtDCL1	DICER LIKE 1	DCL1 and SE promote hook unfolding during skotomorphogenesis of the core components of microRNA biogenesis	DCL1	0.17	0.0133333	0.496667	0.213333
i4_LQ_SeedM_c17917/f1p0/4370					AT1G01040.2	30.245	367	196	8	2701	3669	1297	1647	5.15e-33	140	AtDCL1	DICER LIKE 1	DCL1 and SE promote hook unfolding during skotomorphogenesis of the core components of microRNA biogenesis	DCL1	0	0	0.00333333	0
i4_LQ_SeedM_c22328/f1p0/4764					AT1G01040.2	76.417	547	121	4	1060	2679	183	728	0	808	AtDCL1	DICER LIKE 1	DCL1 and SE promote hook unfolding during skotomorphogenesis of the core components of microRNA biogenesis	DCL1	0.085	0.03	0.0833333	0.0466667
i4_LQ_SeedM_c3608/f1p0/5038	i4_LQ_SeedM_c3608/f1p0/5038	C8			AT1G01040.2	73.897	793	175	7	2546	204	1137	1909	0	1174	AtDCL1	DICER LIKE 1	DCL1 and SE promote hook unfolding during skotomorphogenesis of the core components of microRNA biogenesis	DCL1	0.59	1.84	1.24667	0.32
i2_HQ_SeedM_c7880/f2p3/2571			MYB-related	TF	AT1G01060.4	81.395	86	15	1	163	420	7	91	1.29e-37	150	AtLHY	LATE ELONGATED HYPOCOTYL	important signal integrator regulating dormancy release in seeds	LHY	1.315	1.75	6.58	3.52
i1_LQ_SeedM_c18092/f1p0/1974					AT1G01060.6	43.005	193	79	5	1234	1719	450	642	2.04e-32	133	AtLHY	LATE ELONGATED HYPOCOTYL	important signal integrator regulating dormancy release in seeds	LHY	6.255	2.13	1.72667	2.71667
i2_LQ_SeedM_c65996/f1p3/2753	i2_LQ_SeedM_c65996/f1p3/2753	C4	MYB-related	TF	AT1G01060.6	43.204	206	92	6	1916	2497	450	642	3.11e-35	143	AtLHY	LATE ELONGATED HYPOCOTYL	important signal integrator regulating dormancy release in seeds	LHY	0.34	0.183333	2.10667	0.34
i2_LQ_SeedM_c52016/f1p3/2336	i2_LQ_SeedM_c52016/f1p3/2336	C7			AT1G01360.1	75.51	49	12	0	1615	1761	120	168	1.57e-18	79	AtPYL9	PYRABACTIN RESISTANCE-like	ABA receptors functioning at the apex of a negative regulatory pathway that controls ABA signaling by inhibiting PP10Cs	PYL	0.45	1.88667	2.37667	0.33
i1_LQ_SeedM_c17364/f1p3/1361					AT1G02090.1	68.462	260	78	2	213	986	1	258	6.98e-123	358	AtCSN7	COP9 SIGNALOSOME SUBUNIT 7			16.35	21.6533	47.1233	21.6667
i1_HQ_SeedM_c25403/f3p0/1187					AT1G02090.2	72.146	219	61	0	150	806	1	219	3.78e-111	325	AtCSN7	COP9 SIGNALOSOME SUBUNIT 7			10.95	15.4667	19.53	13.4767
i2_LQ_SeedM_c38825/f1p1/2322					AT1G02090.2	72.727	220	60	0	200	859	1	220	6.4e-107	326	AtCSN7	COP9 SIGNALOSOME SUBUNIT 7			12.29	8.17667	23.46	15.1033
i3_LQ_SeedM_c28087/f1p0/3342	i3_LQ_SeedM_c28087/f1p0/3342	C4			AT1G02090.2	48.077	156	37	1	200	667	1	112	3.57e-34	131	AtCSN7	COP9 SIGNALOSOME SUBUNIT 7			0.33	0.07	0.58	0.573333
i3_LQ_SeedM_c28251/f1p0/3115					AT1G02090.2	72.316	177	49	0	131	661	1	177	2.53e-81	264	AtCSN7	COP9 SIGNALOSOME SUBUNIT 7			0.045	0.0733333	0.333333	0.196667
i5_LQ_SeedM_c12736/f1p0/5028					AT1G02090.2	66.667	213	71	0	4085	4723	8	220	2.69e-88	287	AtCSN7	COP9 SIGNALOSOME SUBUNIT 7			1.03	0.75	1.31667	1.15667
i3_LQ_SeedM_c18313/f1p0/4014					AT1G02090.3	66.667	42	14	0	2371	2496	178	219	1.86e-08	57.4	AtCSN7	COP9 SIGNALOSOME SUBUNIT 7			0.23	0.13	0.4	0.21
i3_LQ_SeedM_c10633/f1p0/3650	i3_LQ_SeedM_c10633/f1p0/3650	C12			AT1G03770.6	84.884	86	13	0	413	670	1	86	1.69e-42	160	AtRING1B	ARABIDOPSIS THALIANA RING 1B	AtNDX directly interacts with AtRING1A and AtRING1B and coregulate the expression of some common ABA-responsive genes.	RING1B	0.89	1.82333	0.51	0.933333
i1_LQ_SeedM_c23144/f1p6/1696					AT1G04400.2	67.78	419	134	1	354	1607	1	419	0	617	AtCRY2	Cryptochrome photoreceptor	antagonistically regulate primary root elongation in Arabidopsis thaliana		0.98	2.14	4.61333	2.71667
i1_LQ_SeedM_c5008/f1p9/1688					AT1G04400.2	67.542	419	135	1	1550	297	1	419	0	622	AtCRY2	Cryptochrome photoreceptor	antagonistically regulate primary root elongation in Arabidopsis thaliana		0.03	0.0966667	0.0566667	0.1
i2_HQ_SeedM_c17237/f8p2/2454	i2_HQ_SeedM_c17237/f8p2/2454	C7			AT1G04400.2	59.898	591	212	5	160	1923	1	569	0	744	AtCRY2	Cryptochrome photoreceptor	antagonistically regulate primary root elongation in Arabidopsis thaliana		3.85	9.13	10.2033	5.22333
i2_HQ_SeedM_c35624/f2p2/2375	i2_HQ_SeedM_c35624/f2p2/2375	C1			AT1G04400.2	59.729	591	213	5	219	1982	1	569	0	743	AtCRY2	Cryptochrome photoreceptor	antagonistically regulate primary root elongation in Arabidopsis thaliana		3.775	0.736667	14.18	4.73667
i2_LQ_SeedM_c13614/f1p2/2590					AT1G04400.2	67.542	419	135	1	2463	1210	1	419	0	624	AtCRY2	Cryptochrome photoreceptor	antagonistically regulate primary root elongation in Arabidopsis thaliana		0.185	0.523333	0.56	0.226667
i2_LQ_SeedM_c27376/f1p2/2173					AT1G04400.2	63.235	544	187	4	2044	422	1	534	0	736	AtCRY2	Cryptochrome photoreceptor	antagonistically regulate primary root elongation in Arabidopsis thaliana		0	0.203333	0	0.193333
i2_LQ_SeedM_c61213/f1p2/2416					AT1G04400.2	61.565	575	198	6	242	1957	1	555	0	729	AtCRY2	Cryptochrome photoreceptor	antagonistically regulate primary root elongation in Arabidopsis thaliana		1.08	2.07333	2.76667	2.78333
i2_LQ_SeedM_c69091/f1p2/2437					AT1G04400.2	60	610	218	7	2274	454	1	587	0	736	AtCRY2	Cryptochrome photoreceptor	antagonistically regulate primary root elongation in Arabidopsis thaliana		2.4	3.11667	9.36	6.45333
i2_LQ_SeedM_c9534/f1p2/2570					AT1G04400.2	66.751	394	130	1	357	1535	1	394	0	568	AtCRY2	Cryptochrome photoreceptor	antagonistically regulate primary root elongation in Arabidopsis thaliana		0.93	0.716667	2.15667	1.74333
i2_LQ_SeedM_c3086/f1p3/2569					AT1G05560.1	58.586	99	38	1	303	7	321	416	1.85e-29	123	AtUGT75B1	UDP-GLUCOSYLTRANSFERASE, UDP-glucosyltransferase 75B1	overexpression promoted seed germination and postgermination growth under abiotic stress conditions	UGT75B1	1.64	0.7	2.26333	3.51667
i1_LQ_SeedM_c18102/f1p3/1262					AT1G07430.1	57.547	318	102	4	276	1133	107	423	5.82e-109	328	AtHON	seed-specific group A phosphatase 2C (PP2C)	regulate seed dormancy by inhibiting ABA signaling		43.92	16.5667	18.4267	40.3533
i1_LQ_SeedM_c3858/f2p106/1553	i1_LQ_SeedM_c3858/f2p106/1553	C1			AT1G07430.1	61.635	318	98	4	485	1369	119	435	3.36e-115	348	AtHON	seed-specific group A phosphatase 2C (PP2C)	regulate seed dormancy by inhibiting ABA signaling		31.845	5.26	68.4867	40.0967
i2_LQ_SeedM_c36870/f1p1/2128	i2_LQ_SeedM_c36870/f1p1/2128	C3			AT1G07430.1	63.077	195	69	2	249	830	119	311	1.04e-72	243	AtHON	seed-specific group A phosphatase 2C (PP2C)	regulate seed dormancy by inhibiting ABA signaling		0.73	0.14	0.913333	1.3
i1_LQ_SeedM_c17380/f1p4/1872			bHLH	TF	AT1G09530.6	60.927	151	53	3	565	1011	274	420	2.13e-44	166	AtPIF3		integrate light signal with hormone pathway to establish seedling photomorphogenesis (COI1 and signaling components such as repressor proteins JAZs and transcription activators MYC2/MYC3/MYC4. MYC2/MYC3/MYC4 activate the expression of photomorphogenesis regulator HY5 to repress cell elongation-related genes (such as SAUR62 and EXP2		4.255	4.05667	2.47667	3.05667
i1_LQ_SeedM_c20143/f1p0/1920			bHLH	TF	AT1G09530.6	60.156	128	45	3	1124	1501	274	397	4.55e-32	131	AtPIF3		integrate light signal with hormone pathway to establish seedling photomorphogenesis (COI1 and signaling components such as repressor proteins JAZs and transcription activators MYC2/MYC3/MYC4. MYC2/MYC3/MYC4 activate the expression of photomorphogenesis regulator HY5 to repress cell elongation-related genes (such as SAUR62 and EXP2		0.895	0.67	1.18	2.55667
i2_HQ_SeedM_c2062/f3p5/2690	i2_HQ_SeedM_c2062/f3p5/2690	C12	bHLH	TF	AT1G09530.6	34.545	495	220	15	327	1793	1	397	6.19e-48	179	AtPIF3		integrate light signal with hormone pathway to establish seedling photomorphogenesis (COI1 and signaling components such as repressor proteins JAZs and transcription activators MYC2/MYC3/MYC4. MYC2/MYC3/MYC4 activate the expression of photomorphogenesis regulator HY5 to repress cell elongation-related genes (such as SAUR62 and EXP2		1.895	4.92	1.28667	2.04667
i2_HQ_SeedM_c32495/f3p6/2529			bHLH	TF	AT1G09530.6	65	100	32	1	1801	2100	346	442	5.13e-20	95.1	AtPIF3		integrate light signal with hormone pathway to establish seedling photomorphogenesis (COI1 and signaling components such as repressor proteins JAZs and transcription activators MYC2/MYC3/MYC4. MYC2/MYC3/MYC4 activate the expression of photomorphogenesis regulator HY5 to repress cell elongation-related genes (such as SAUR62 and EXP2		0.89	1	1.65	2.45667
i2_HQ_SeedM_c34577/f2p5/2811			bHLH	TF	AT1G09530.6	33.333	516	242	15	341	1873	1	419	1.19e-51	190	AtPIF3		integrate light signal with hormone pathway to establish seedling photomorphogenesis (COI1 and signaling components such as repressor proteins JAZs and transcription activators MYC2/MYC3/MYC4. MYC2/MYC3/MYC4 activate the expression of photomorphogenesis regulator HY5 to repress cell elongation-related genes (such as SAUR62 and EXP2		1.24	1.11	1.07333	1.06667
i2_HQ_SeedM_c41382/f3p5/2982			bHLH	TF	AT1G09530.6	64.545	110	37	1	1885	2208	303	412	8.66e-26	113	AtPIF3		integrate light signal with hormone pathway to establish seedling photomorphogenesis (COI1 and signaling components such as repressor proteins JAZs and transcription activators MYC2/MYC3/MYC4. MYC2/MYC3/MYC4 activate the expression of photomorphogenesis regulator HY5 to repress cell elongation-related genes (such as SAUR62 and EXP2		2.35	2.21333	4.3	3.53333
i2_HQ_SeedM_c49402/f2p5/2586			bHLH	TF	AT1G09530.6	34.257	505	208	15	315	1781	1	397	4.45e-48	179	AtPIF3		integrate light signal with hormone pathway to establish seedling photomorphogenesis (COI1 and signaling components such as repressor proteins JAZs and transcription activators MYC2/MYC3/MYC4. MYC2/MYC3/MYC4 activate the expression of photomorphogenesis regulator HY5 to repress cell elongation-related genes (such as SAUR62 and EXP2		1.445	1.28667	0.69	1.06333
i2_LQ_SeedM_c11281/f1p3/2295	i2_LQ_SeedM_c11281/f1p3/2295	C2	bHLH	TF	AT1G09530.6	34.197	386	162	15	591	1697	89	399	3.57e-34	138	AtPIF3		integrate light signal with hormone pathway to establish seedling photomorphogenesis (COI1 and signaling components such as repressor proteins JAZs and transcription activators MYC2/MYC3/MYC4. MYC2/MYC3/MYC4 activate the expression of photomorphogenesis regulator HY5 to repress cell elongation-related genes (such as SAUR62 and EXP2		0.605	0.00333333	0.206667	0.526667
i2_LQ_SeedM_c18476/f1p5/2826	i2_LQ_SeedM_c18476/f1p5/2826	C12	bHLH	TF	AT1G09530.6	64.545	110	37	1	1659	1982	303	412	1.48e-25	112	AtPIF3		integrate light signal with hormone pathway to establish seedling photomorphogenesis (COI1 and signaling components such as repressor proteins JAZs and transcription activators MYC2/MYC3/MYC4. MYC2/MYC3/MYC4 activate the expression of photomorphogenesis regulator HY5 to repress cell elongation-related genes (such as SAUR62 and EXP2		0.35	2.17667	0.45	0.673333
i2_LQ_SeedM_c21496/f1p3/2439	i2_LQ_SeedM_c21496/f1p3/2439	C12	bHLH	TF	AT1G09530.6	61.333	150	55	3	1132	1575	271	419	3.64e-43	165	AtPIF3		integrate light signal with hormone pathway to establish seedling photomorphogenesis (COI1 and signaling components such as repressor proteins JAZs and transcription activators MYC2/MYC3/MYC4. MYC2/MYC3/MYC4 activate the expression of photomorphogenesis regulator HY5 to repress cell elongation-related genes (such as SAUR62 and EXP2		0.795	1.82	0.503333	0.71
i2_LQ_SeedM_c24944/f1p5/2682			bHLH	TF	AT1G09530.6	35.294	493	217	16	315	1775	1	397	2.44e-49	183	AtPIF3		integrate light signal with hormone pathway to establish seedling photomorphogenesis (COI1 and signaling components such as repressor proteins JAZs and transcription activators MYC2/MYC3/MYC4. MYC2/MYC3/MYC4 activate the expression of photomorphogenesis regulator HY5 to repress cell elongation-related genes (such as SAUR62 and EXP2		1.68	0.583333	0.783333	1.31333
i2_LQ_SeedM_c26194/f3p6/2459	i2_LQ_SeedM_c26194/f3p6/2459	C3	bHLH	TF	AT1G09530.6	31.354	539	259	20	510	2066	27	474	4.08e-31	129	AtPIF3		integrate light signal with hormone pathway to establish seedling photomorphogenesis (COI1 and signaling components such as repressor proteins JAZs and transcription activators MYC2/MYC3/MYC4. MYC2/MYC3/MYC4 activate the expression of photomorphogenesis regulator HY5 to repress cell elongation-related genes (such as SAUR62 and EXP2		3.795	0.706667	4.26667	7.01333
i2_LQ_SeedM_c3128/f1p5/2347	i2_LQ_SeedM_c3128/f1p5/2347	C5	bHLH	TF	AT1G09530.6	33.532	504	214	15	96	1565	1	397	2.45e-48	180	AtPIF3		integrate light signal with hormone pathway to establish seedling photomorphogenesis (COI1 and signaling components such as repressor proteins JAZs and transcription activators MYC2/MYC3/MYC4. MYC2/MYC3/MYC4 activate the expression of photomorphogenesis regulator HY5 to repress cell elongation-related genes (such as SAUR62 and EXP2		0.59	1.48667	0.253333	0.833333
i2_LQ_SeedM_c33820/f1p5/2447	i2_LQ_SeedM_c33820/f1p5/2447	C10	bHLH	TF	AT1G09530.6	33.74	492	224	15	83	1537	1	397	1.1e-49	184	AtPIF3		integrate light signal with hormone pathway to establish seedling photomorphogenesis (COI1 and signaling components such as repressor proteins JAZs and transcription activators MYC2/MYC3/MYC4. MYC2/MYC3/MYC4 activate the expression of photomorphogenesis regulator HY5 to repress cell elongation-related genes (such as SAUR62 and EXP2		0.895	1.12333	0.42	0.496667
i2_LQ_SeedM_c34978/f1p6/2430	i2_LQ_SeedM_c34978/f1p6/2430	C3	bHLH	TF	AT1G09530.6	33.405	467	212	18	575	1921	89	474	3.48e-30	126	AtPIF3		integrate light signal with hormone pathway to establish seedling photomorphogenesis (COI1 and signaling components such as repressor proteins JAZs and transcription activators MYC2/MYC3/MYC4. MYC2/MYC3/MYC4 activate the expression of photomorphogenesis regulator HY5 to repress cell elongation-related genes (such as SAUR62 and EXP2		0.58	0.123333	1.12333	7.82667
i2_LQ_SeedM_c36242/f1p4/2456	i2_LQ_SeedM_c36242/f1p4/2456	C3	bHLH	TF	AT1G09530.6	35.318	487	221	18	69	1517	1	397	9.41e-49	181	AtPIF3		integrate light signal with hormone pathway to establish seedling photomorphogenesis (COI1 and signaling components such as repressor proteins JAZs and transcription activators MYC2/MYC3/MYC4. MYC2/MYC3/MYC4 activate the expression of photomorphogenesis regulator HY5 to repress cell elongation-related genes (such as SAUR62 and EXP2		1.125	0.0266667	0.823333	1.37333
i2_LQ_SeedM_c4239/f1p3/2607			bHLH	TF	AT1G09530.6	62.992	127	43	2	886	1263	274	397	5.29e-35	141	AtPIF3		integrate light signal with hormone pathway to establish seedling photomorphogenesis (COI1 and signaling components such as repressor proteins JAZs and transcription activators MYC2/MYC3/MYC4. MYC2/MYC3/MYC4 activate the expression of photomorphogenesis regulator HY5 to repress cell elongation-related genes (such as SAUR62 and EXP2		0.46	0.783333	0.836667	0.5
i2_LQ_SeedM_c4963/f1p5/2819	i2_LQ_SeedM_c4963/f1p5/2819	C1	bHLH	TF	AT1G09530.6	64.545	110	37	1	482	805	303	412	8.42e-26	113	AtPIF3		integrate light signal with hormone pathway to establish seedling photomorphogenesis (COI1 and signaling components such as repressor proteins JAZs and transcription activators MYC2/MYC3/MYC4. MYC2/MYC3/MYC4 activate the expression of photomorphogenesis regulator HY5 to repress cell elongation-related genes (such as SAUR62 and EXP2		1.605	0.0266667	2.18667	2.05
i2_LQ_SeedM_c50674/f1p6/3005	i2_LQ_SeedM_c50674/f1p6/3005	C3	bHLH	TF	AT1G09530.6	58.025	81	31	1	2254	2496	365	442	2.58e-16	84	AtPIF3		integrate light signal with hormone pathway to establish seedling photomorphogenesis (COI1 and signaling components such as repressor proteins JAZs and transcription activators MYC2/MYC3/MYC4. MYC2/MYC3/MYC4 activate the expression of photomorphogenesis regulator HY5 to repress cell elongation-related genes (such as SAUR62 and EXP2		0.535	0.35	1.75333	2.50667
i2_LQ_SeedM_c62039/f1p6/2325	i2_LQ_SeedM_c62039/f1p6/2325	C4	bHLH	TF	AT1G09530.6	31.238	541	257	21	445	2001	27	474	3.3e-31	129	AtPIF3		integrate light signal with hormone pathway to establish seedling photomorphogenesis (COI1 and signaling components such as repressor proteins JAZs and transcription activators MYC2/MYC3/MYC4. MYC2/MYC3/MYC4 activate the expression of photomorphogenesis regulator HY5 to repress cell elongation-related genes (such as SAUR62 and EXP2		1.725	0.683333	8.43667	8.71333
i2_LQ_SeedM_c64894/f1p4/2477	i2_LQ_SeedM_c64894/f1p4/2477	C12	bHLH	TF	AT1G09530.6	33.915	516	239	17	283	1815	1	419	5.89e-53	193	AtPIF3		integrate light signal with hormone pathway to establish seedling photomorphogenesis (COI1 and signaling components such as repressor proteins JAZs and transcription activators MYC2/MYC3/MYC4. MYC2/MYC3/MYC4 activate the expression of photomorphogenesis regulator HY5 to repress cell elongation-related genes (such as SAUR62 and EXP2		0.59	4.28333	0.253333	0.546667
i2_LQ_SeedM_c68004/f1p6/2307	i2_LQ_SeedM_c68004/f1p6/2307	C3	bHLH	TF	AT1G09530.6	31.354	539	259	20	443	1999	27	474	3.04e-31	129	AtPIF3		integrate light signal with hormone pathway to establish seedling photomorphogenesis (COI1 and signaling components such as repressor proteins JAZs and transcription activators MYC2/MYC3/MYC4. MYC2/MYC3/MYC4 activate the expression of photomorphogenesis regulator HY5 to repress cell elongation-related genes (such as SAUR62 and EXP2		1.785	0.556667	0.993333	4.28667
i2_LQ_SeedM_c7596/f1p5/2512	i2_LQ_SeedM_c7596/f1p5/2512	C5	bHLH	TF	AT1G09530.6	34.625	387	181	11	505	1653	79	397	5.77e-43	164	AtPIF3		integrate light signal with hormone pathway to establish seedling photomorphogenesis (COI1 and signaling components such as repressor proteins JAZs and transcription activators MYC2/MYC3/MYC4. MYC2/MYC3/MYC4 activate the expression of photomorphogenesis regulator HY5 to repress cell elongation-related genes (such as SAUR62 and EXP2		0.305	0.39	0.0366667	0.273333
i2_LQ_SeedM_c36719/f1p5/2473	i2_LQ_SeedM_c36719/f1p5/2473	C2	bHLH	TF	AT1G09530.6	60.331	121	43	2	1407	1763	303	420	9.31e-26	113	AtPIF3		integrate light signal with hormone pathway to establish seedling photomorphogenesis (COI1 and signaling components such as repressor proteins JAZs and transcription activators MYC2/MYC3/MYC4. MYC2/MYC3/MYC4 activate the expression of photomorphogenesis regulator HY5 to repress cell elongation-related genes (such as SAUR62 and EXP2		2.085	0.486667	0.9	2.59
i3_LQ_SeedM_c11135/f1p2/3262	i3_LQ_SeedM_c11135/f1p2/3262	C8	bHLH	TF	AT1G09530.6	33.333	516	242	15	153	1685	1	419	1.32e-51	191	AtPIF3		integrate light signal with hormone pathway to establish seedling photomorphogenesis (COI1 and signaling components such as repressor proteins JAZs and transcription activators MYC2/MYC3/MYC4. MYC2/MYC3/MYC4 activate the expression of photomorphogenesis regulator HY5 to repress cell elongation-related genes (such as SAUR62 and EXP2		0.105	0.673333	0.34	0.333333
i3_LQ_SeedM_c19103/f1p42/3679			bHLH	TF	AT1G09530.6	31.284	553	241	16	383	2026	1	419	3.59e-46	175	AtPIF3		integrate light signal with hormone pathway to establish seedling photomorphogenesis (COI1 and signaling components such as repressor proteins JAZs and transcription activators MYC2/MYC3/MYC4. MYC2/MYC3/MYC4 activate the expression of photomorphogenesis regulator HY5 to repress cell elongation-related genes (such as SAUR62 and EXP2		0.865	0.533333	0.656667	0.846667
i3_LQ_SeedM_c23165/f1p1/3317			bHLH	TF	AT1G09530.6	32.554	513	221	15	305	1801	1	402	2.6e-44	169	AtPIF3		integrate light signal with hormone pathway to establish seedling photomorphogenesis (COI1 and signaling components such as repressor proteins JAZs and transcription activators MYC2/MYC3/MYC4. MYC2/MYC3/MYC4 activate the expression of photomorphogenesis regulator HY5 to repress cell elongation-related genes (such as SAUR62 and EXP2		0.095	0.04	0.03	0
i3_LQ_SeedM_c24121/f1p12/3367			bHLH	TF	AT1G09530.6	60	110	26	1	1443	1772	321	412	8.58e-19	92	AtPIF3		integrate light signal with hormone pathway to establish seedling photomorphogenesis (COI1 and signaling components such as repressor proteins JAZs and transcription activators MYC2/MYC3/MYC4. MYC2/MYC3/MYC4 activate the expression of photomorphogenesis regulator HY5 to repress cell elongation-related genes (such as SAUR62 and EXP2		0.58	0.896667	0.426667	0.97
i3_LQ_SeedM_c3404/f1p5/3543			bHLH	TF	AT1G09530.6	31.369	526	233	15	127	1692	1	402	3.72e-41	160	AtPIF3		integrate light signal with hormone pathway to establish seedling photomorphogenesis (COI1 and signaling components such as repressor proteins JAZs and transcription activators MYC2/MYC3/MYC4. MYC2/MYC3/MYC4 activate the expression of photomorphogenesis regulator HY5 to repress cell elongation-related genes (such as SAUR62 and EXP2		0.91	0.863333	0.693333	0.676667
i5_LQ_SeedM_c7482/f1p3/5261			bHLH	TF	AT1G09530.6	64.545	110	37	1	1832	2155	303	412	3.44e-25	112	AtPIF3		integrate light signal with hormone pathway to establish seedling photomorphogenesis (COI1 and signaling components such as repressor proteins JAZs and transcription activators MYC2/MYC3/MYC4. MYC2/MYC3/MYC4 activate the expression of photomorphogenesis regulator HY5 to repress cell elongation-related genes (such as SAUR62 and EXP2		0.125	0.23	0.0966667	0.32
i2_LQ_SeedM_c39262/f1p2/2624					AT1G09570.3	66.791	807	252	6	1	2406	331	1126	0	1052	AtPHYA	PHYTOCHROME A	dormancy-related gene	PHYA	10.665	9.24	8.48333	16.37
i3_LQ_SeedM_c17779/f1p3/3546	i3_LQ_SeedM_c17779/f1p3/3546	C6			AT1G09570.3	66.796	771	241	5	1090	3387	366	1126	0	1025	AtPHYA	PHYTOCHROME A	dormancy-related gene	PHYA	3.455	9.37333	2.98333	6.65
i3_LQ_SeedM_c33308/f1p0/3596	i3_LQ_SeedM_c33308/f1p0/3596	C12			AT1G09570.3	65.201	773	254	5	1094	3397	364	1126	0	1019	AtPHYA	PHYTOCHROME A	dormancy-related gene	PHYA	0.3	2.19333	0.186667	0.603333
i3_LQ_SeedM_c5037/f1p0/3501	i3_LQ_SeedM_c5037/f1p0/3501	C12			AT1G09570.3	69.659	791	231	6	69	2423	20	807	0	1103	AtPHYA	PHYTOCHROME A	dormancy-related gene	PHYA	0.375	1.92333	0.14	0.29
i3_LQ_SeedM_c23343/f1p13/3890	i3_LQ_SeedM_c23343/f1p13/3890	C5			AT1G09570.6	62.644	779	265	9	1119	3440	365	1122	0	911	AtPHYA	PHYTOCHROME A	dormancy-related gene	PHYA	0.5	1.34333	0.296667	1.1
i3_LQ_SeedM_c27820/f1p2/3852					AT1G09570.6	72.264	923	240	6	410	3157	20	933	0	1352	AtPHYA	PHYTOCHROME A	dormancy-related gene	PHYA	1.97	0.85	1.48667	2.54667
i3_LQ_SeedM_c32194/f1p0/3644					AT1G09570.6	69.901	1113	318	6	178	3495	20	1122	0	1561	AtPHYA	PHYTOCHROME A	dormancy-related gene	PHYA	9.975	4.30333	4.39333	10.4333
i4_LQ_SeedM_c18117/f1p0/4707	i4_LQ_SeedM_c18117/f1p0/4707	C5			AT1G09570.6	73.646	831	202	6	441	2906	20	842	0	1235	AtPHYA	PHYTOCHROME A	dormancy-related gene	PHYA	2.21	4.19667	1.26667	3.07
i5_LQ_SeedM_c5551/f1p6/5119			Others	TR	AT1G09570.6	33.516	182	97	4	1925	2410	196	373	2.6e-20	99	AtPHYA	PHYTOCHROME A	dormancy-related gene	PHYA	0	0	0	0.0266667
i5_LQ_SeedM_c2482/f1p2/5251					AT1G09700.1	38.053	113	65	3	318	647	67	177	8.32e-17	57.8	AtHYL1	HYPONASTIC LEAVES 1	HYL1 help maintain the hook closed during early skotomorphogenesis in a microprocessor-independent manner by repressing the activity of HY5, the transcriptional master regulator that triggers light responses	HYL1	2.03	1.57	1.09333	1.87
i1_LQ_SeedM_c13067/f1p1/1889					AT1G09700.2	39.181	171	99	3	141	644	9	177	4.16e-24	103	AtHYL1	HYPONASTIC LEAVES 1	HYL1 help maintain the hook closed during early skotomorphogenesis in a microprocessor-independent manner by repressing the activity of HY5, the transcriptional master regulator that triggers light responses	HYL1	22.695	24.94	16	28.1
i1_LQ_SeedM_c8039/f1p2/1878					AT1G09700.2	65.263	95	31	2	924	1202	97	191	1.57e-28	115	AtHYL1	HYPONASTIC LEAVES 1	HYL1 help maintain the hook closed during early skotomorphogenesis in a microprocessor-independent manner by repressing the activity of HY5, the transcriptional master regulator that triggers light responses	HYL1	2.07	3.00333	1.86667	1.63333
i1_LQ_SeedM_c9428/f1p2/1896	i1_LQ_SeedM_c9428/f1p2/1896	C2			AT1G09700.2	33.557	149	87	5	305	742	64	203	7.17e-18	61.2	AtHYL1	HYPONASTIC LEAVES 1	HYL1 help maintain the hook closed during early skotomorphogenesis in a microprocessor-independent manner by repressing the activity of HY5, the transcriptional master regulator that triggers light responses	HYL1	7.205	0.293333	2.09667	6.38333
i4_HQ_SeedM_c1483/f2p16/4826					AT1G09700.2	38.06	134	80	2	152	544	14	147	6.94e-18	86.7	AtHYL1	HYPONASTIC LEAVES 1	HYL1 help maintain the hook closed during early skotomorphogenesis in a microprocessor-independent manner by repressing the activity of HY5, the transcriptional master regulator that triggers light responses	HYL1	2.97	1.23667	4.94333	4.32667
i4_LQ_SeedM_c24098/f2p3/4703					AT1G09700.2	37.313	134	81	2	178	570	14	147	8.25e-17	83.2	AtHYL1	HYPONASTIC LEAVES 1	HYL1 help maintain the hook closed during early skotomorphogenesis in a microprocessor-independent manner by repressing the activity of HY5, the transcriptional master regulator that triggers light responses	HYL1	4.51	8.54333	6.26	12.77
i4_LQ_SeedM_c4719/f1p479/4808	i4_LQ_SeedM_c4719/f1p479/4808	C3			AT1G09700.2	38.06	134	80	2	143	535	14	147	1.73e-17	85.1	AtHYL1	HYPONASTIC LEAVES 1	HYL1 help maintain the hook closed during early skotomorphogenesis in a microprocessor-independent manner by repressing the activity of HY5, the transcriptional master regulator that triggers light responses	HYL1	4.87	2.00333	6.73	8.58
i4_LQ_SeedM_c9208/f1p1/4865	i4_LQ_SeedM_c9208/f1p1/4865	C3			AT1G09700.2	38.235	136	77	3	143	535	14	147	8.86e-18	86.3	AtHYL1	HYPONASTIC LEAVES 1	HYL1 help maintain the hook closed during early skotomorphogenesis in a microprocessor-independent manner by repressing the activity of HY5, the transcriptional master regulator that triggers light responses	HYL1	0.61	0.226667	0.77	1.08
i5_LQ_SeedM_c4289/f1p0/5222					AT1G09700.2	65.263	95	31	2	4320	4598	97	191	5.01e-29	119	AtHYL1	HYPONASTIC LEAVES 1	HYL1 help maintain the hook closed during early skotomorphogenesis in a microprocessor-independent manner by repressing the activity of HY5, the transcriptional master regulator that triggers light responses	HYL1	1.44	1.07	0.616667	1.49
i5_LQ_SeedM_c8331/f1p3/5192					AT1G09700.2	35.938	128	81	1	136	516	9	136	1.86e-15	79.3	AtHYL1	HYPONASTIC LEAVES 1	HYL1 help maintain the hook closed during early skotomorphogenesis in a microprocessor-independent manner by repressing the activity of HY5, the transcriptional master regulator that triggers light responses	HYL1	5.365	5.15	3.83333	5.65333
i1_HQ_SeedM_c2547/f4p0/2003	i1_HQ_SeedM_c2547/f4p0/2003	C8			AT1G12110.1	62.976	578	198	8	95	1798	11	582	0	642	AtNRT1.1	NITRATE TRANSPORTER 1.1	auxin transportion		0.425	16.2433	1.24667	1.46333
i1_HQ_SeedM_c4263/f2p0/1958					AT1G12110.1	62.803	578	199	8	95	1798	11	582	0	655	AtNRT1.1	NITRATE TRANSPORTER 1.1	auxin transportion		15.31	11.2867	36.4667	32.4167
i1_LQ_SeedM_c11654/f1p0/1991	i1_LQ_SeedM_c11654/f1p0/1991	C4			AT1G12110.1	60.659	577	204	9	118	1818	19	582	0	599	AtNRT1.1	NITRATE TRANSPORTER 1.1	auxin transportion		0.3	0	0.95	0.496667
i2_LQ_SeedM_c29739/f1p1/2075					AT1G12110.1	55.789	285	113	6	1592	765	302	582	3.97e-82	271	AtNRT1.1	NITRATE TRANSPORTER 1.1	auxin transportion		2.285	2.45	2.69333	2.54333
i3_LQ_SeedM_c23132/f1p0/3982					AT1G12110.1	69.463	298	88	2	88	978	8	303	1.87e-117	380	AtNRT1.1	NITRATE TRANSPORTER 1.1	auxin transportion		0.745	0.91	1.75333	1.35333
i3_LQ_SeedM_c3298/f1p0/3676	i3_LQ_SeedM_c3298/f1p0/3676	C8			AT1G12110.1	60.405	346	92	5	59	1093	2	303	2.42e-110	360	AtNRT1.1	NITRATE TRANSPORTER 1.1	auxin transportion		0.28	0.633333	0.413333	0.236667
i3_LQ_SeedM_c25341/f1p3/3605					AT1G13220.1	33.333	249	141	7	4	711	29	265	2.44e-25	110	AtCRWN2	CROWDED NUCLEI protein	regulate the degradation of ABI5 protein during seed germination	CRWN	0.84	0.836667	1.25	0.99
i4_LQ_SeedM_c20580/f1p0/4431					AT1G13220.1	40	175	89	3	237	731	11	179	1.56e-25	111	AtCRWN2	CROWDED NUCLEI protein	regulate the degradation of ABI5 protein during seed germination	CRWN	0.325	0.216667	0.76	0.49
i2_LQ_SeedM_c56146/f1p3/2849	i2_LQ_SeedM_c56146/f1p3/2849	C5			AT1G13220.2	30.94	585	343	16	250	1929	319	867	3.23e-32	136	AtCRWN2	CROWDED NUCLEI protein	regulate the degradation of ABI5 protein during seed germination	CRWN	4.215	1.31333	0.683333	6.92667
i2_LQ_SeedM_c68823/f1p2/2307	i2_LQ_SeedM_c68823/f1p2/2307	C3			AT1G13220.2	26.79	377	226	10	2047	974	522	867	1.75e-15	81.6	AtCRWN2	CROWDED NUCLEI protein	regulate the degradation of ABI5 protein during seed germination	CRWN	0.375	0.0266667	0.49	1.45
i3_LQ_SeedM_c25853/f1p1/3319	i3_LQ_SeedM_c25853/f1p1/3319	C4			AT1G13220.2	31.474	251	160	3	198	914	369	619	1.13e-16	86.3	AtCRWN2	CROWDED NUCLEI protein	regulate the degradation of ABI5 protein during seed germination	CRWN	0.845	0.533333	3.36	1.67667
i3_LQ_SeedM_c20101/f1p0/3779					AT1G13220.3	31.474	251	160	3	3399	2683	382	632	5.82e-18	90.9	AtCRWN2	CROWDED NUCLEI protein	regulate the degradation of ABI5 protein during seed germination	CRWN	1	0.986667	2.04333	1.27667
i3_LQ_SeedM_c21659/f1p9/3538	i3_LQ_SeedM_c21659/f1p9/3538	C5			AT1G13220.3	30.529	737	476	15	288	2459	167	880	3.92e-44	175	AtCRWN2	CROWDED NUCLEI protein	regulate the degradation of ABI5 protein during seed germination	CRWN	7.25	2.46	1.91333	9.66667
i0_LQ_SeedM_c2455/f1p3/694					AT1G14400.2	89.474	76	8	0	254	481	77	152	1.74e-67	143	AtUBC1	ubiquitin carrier	H2B ubiquitination	UBC	2.16	1.69	6.62333	5.44
i0_LQ_SeedM_c5397/f1p4/601	i0_LQ_SeedM_c5397/f1p4/601	C4			AT1G14400.2	95.385	130	6	0	1	390	23	152	1.05e-91	265	AtUBC1	ubiquitin carrier	H2B ubiquitination	UBC	194.465	96.38	299.103	325.373
i1_LQ_SeedM_c18853/f1p2/1951					AT1G14400.2	63.265	49	18	0	82	228	5	53	1.1e-13	69.7	AtUBC1	ubiquitin carrier	H2B ubiquitination	UBC	0.14	0.25	0.786667	0.163333
i3_LQ_SeedM_c3365/f1p101/3679					AT1G14400.2	83.333	42	7	0	172	297	1	42	2.42e-15	75.1	AtUBC1	ubiquitin carrier	H2B ubiquitination	UBC	8.45	2.86	6.89333	7.76
i4_LQ_SeedM_c13841/f1p4/5114	i4_LQ_SeedM_c13841/f1p4/5114	C4			AT1G14400.2	93.333	30	2	0	2055	2144	51	80	6.6e-12	65.9	AtUBC1	ubiquitin carrier	H2B ubiquitination	UBC	0.66	0.3	1.22	1.46333
i1_LQ_SeedM_c20086/f1p0/1734			GRAS	TF	AT1G14920.1	43.444	511	237	13	34	1434	27	529	7.04e-129	388	AtGAI	DELLA protein	integrators of environmental and endogenous cues to regulate seed germination	GAI	2.2	0.846667	3.23333	2.19
i2_HQ_SeedM_c14207/f11p9/2283	i2_HQ_SeedM_c14207/f11p9/2283	C5	GRAS	TF	AT1G14920.1	70	390	102	4	794	1963	157	531	0	570	AtGAI	DELLA protein	integrators of environmental and endogenous cues to regulate seed germination	GAI	35.155	71.7767	15.5733	35.73
i2_LQ_SeedM_c14798/f1p7/2197			GRAS	TF	AT1G14920.1	70.694	389	100	4	716	1882	157	531	0	569	AtGAI	DELLA protein	integrators of environmental and endogenous cues to regulate seed germination	GAI	0.015	0.01	0.01	0
i2_LQ_SeedM_c66554/f1p9/2380	i2_LQ_SeedM_c66554/f1p9/2380	C12	GRAS	TF	AT1G14920.1	71.026	390	98	4	810	1979	157	531	0	577	AtGAI	DELLA protein	integrators of environmental and endogenous cues to regulate seed germination	GAI	0.675	2.35	0.273333	0.656667
i3_LQ_SeedM_c19017/f1p0/3208			GRAS	TF	AT1G14920.1	66.753	388	115	4	639	1802	158	531	9.96e-173	519	AtGAI	DELLA protein	integrators of environmental and endogenous cues to regulate seed germination	GAI	1.645	0.576667	1.54667	1.38333
i4_LQ_SeedM_c15983/f1p0/4077			GRAS	TF	AT1G14920.1	53.497	572	201	13	2164	3858	18	531	1.62e-177	538	AtGAI	DELLA protein	integrators of environmental and endogenous cues to regulate seed germination	GAI	0.6	0.186667	0.18	0.686667
i0_HQ_SeedM_c1385/f2p0/934	i0_HQ_SeedM_c1385/f2p0/934	C5			AT1G15820.1	81.07	243	42	2	93	809	10	252	1.15e-140	398	AtLHCB6	Light-harvesting chlorophyll a/b-binding protein	positively involved in abscisic acid signalling	LHCB	2.01	2.71	1.77	6.89333
i0_HQ_SeedM_c1402/f2p3/563					AT1G15820.1	88.028	142	17	0	1	426	111	252	1.85e-88	260	AtLHCB6	Light-harvesting chlorophyll a/b-binding protein	positively involved in abscisic acid signalling	LHCB	0	0.0633333	0.00333333	0
i2_LQ_SeedM_c11133/f1p1/2249	i2_LQ_SeedM_c11133/f1p1/2249	C1			AT1G17550.2	67.857	112	35	1	1628	1963	401	511	2.26e-39	153	AtHAB2	hypersensitive to ABA 2			1.09	0.0633333	2.27	1.13667
i2_LQ_SeedM_c14875/f1p2/2031					AT1G17550.2	62.286	350	118	5	754	1788	171	511	1.85e-138	416	AtHAB2	hypersensitive to ABA 2			7.365	6.79	7	4.95
i2_LQ_SeedM_c32765/f1p2/2857					AT1G17550.2	58.025	243	88	4	722	1432	171	405	4.65e-78	264	AtHAB2	hypersensitive to ABA 2			5.655	3.54333	10.3667	3.27
i2_LQ_SeedM_c54948/f1p2/2123					AT1G17550.2	59.833	239	83	4	710	1411	171	401	4.35e-82	270	AtHAB2	hypersensitive to ABA 2			6.645	2.80667	10.92	5.17667
i2_LQ_SeedM_c6132/f1p2/2772	i2_LQ_SeedM_c6132/f1p2/2772	C4			AT1G17550.2	70.47	149	42	1	1846	2292	364	510	8.62e-102	214	AtHAB2	hypersensitive to ABA 2			1.025	0.693333	4.39333	1.60667
i4_LQ_SeedM_c7842/f1p0/4407	i4_LQ_SeedM_c7842/f1p0/4407	C7			AT1G17550.2	67.857	112	35	1	4182	4517	401	511	1.01e-38	153	AtHAB2	hypersensitive to ABA 2			0.52	1.26667	1.76667	0.656667
i5_LQ_SeedM_c6513/f1p3/5561					AT1G17550.2	56.579	228	91	3	1193	1858	179	404	2.38e-71	249	AtHAB2	hypersensitive to ABA 2			0.13	0.0966667	0.296667	0.156667
i1_LQ_SeedM_c18578/f1p1/1272					AT1G18080.1	62.987	154	54	2	348	800	109	262	7.83e-57	191	AtRACK1A	Receptor for Activated C Kinase 1	negative regulator of ABA responses in Arabidopsis	RACK1	0.045	0.05	0	0
i3_LQ_SeedM_c9706/f1p2/3261	i3_LQ_SeedM_c9706/f1p2/3261	C4			AT1G18100.1	55.556	216	47	4	2382	3011	1	173	3e-55	190	AtMFT	MOTHER OF FT AND TFL1 phosphatidyl ethanolamine binding protein	increase dormancy during seed developmentand to promote germination in after-ripened imbibed seeds with exogenous ABA	MFT	0.295	0.08	0.583333	0.703333
i3_LQ_SeedM_c27345/f1p48/3063					AT1G18150.3	81.763	329	59	1	302	1285	60	388	0	497	AtMPK8	mitogen-activated protein kinase 8	interaction with TCP14 was critical for regulating key processes required for germination completion		0.465	0.46	0.59	0.213333
i4_LQ_SeedM_c14829/f1p0/4525					AT1G18150.3	84.536	291	44	1	340	1209	60	350	1.65e-160	498	AtMPK8	mitogen-activated protein kinase 8	interaction with TCP14 was critical for regulating key processes required for germination completion		0.185	0.203333	0.51	0.23
i2_LQ_SeedM_c18117/f1p0/2262	i2_LQ_SeedM_c18117/f1p0/2262	C5			AT1G18390.1	56.3	373	149	5	944	2044	284	648	2.12e-127	394	AtLRK10L1.2	Leaf rust 10 disease-resistance locus receptor-like protein kinase 1	ABA signaling		2.01	0.816667	0.423333	2.16667
i2_HQ_SeedM_c8950/f2p0/2237					AT1G18390.2	41.566	664	337	16	105	2027	19	654	1.83e-146	443	AtLRK10L1.2	Leaf rust 10 disease-resistance locus receptor-like protein kinase 1	ABA signaling		1.68	2.17667	6.12333	4.64667
i2_LQ_SeedM_c19771/f1p1/2424	i2_LQ_SeedM_c19771/f1p1/2424	C4			AT1G18390.2	26.442	208	133	8	50	643	19	216	3.9e-12	70.5	AtLRK10L1.2	Leaf rust 10 disease-resistance locus receptor-like protein kinase 1	ABA signaling		0.115	0.173333	0.686667	0.906667
i2_LQ_SeedM_c26290/f1p3/2240	i2_LQ_SeedM_c26290/f1p3/2240	C4			AT1G18390.2	45.526	637	313	11	2129	273	34	654	5.57e-176	520	AtLRK10L1.2	Leaf rust 10 disease-resistance locus receptor-like protein kinase 1	ABA signaling		2.145	1.62333	15.4233	5.78333
i2_LQ_SeedM_c39707/f1p3/2139					AT1G18390.2	45.426	634	311	11	109	1944	34	654	5.66e-173	510	AtLRK10L1.2	Leaf rust 10 disease-resistance locus receptor-like protein kinase 1	ABA signaling		0.28	1.15	2.37	0.793333
i2_LQ_SeedM_c42546/f1p0/2206					AT1G18390.2	50.216	464	206	10	593	1945	203	654	2.34e-131	404	AtLRK10L1.2	Leaf rust 10 disease-resistance locus receptor-like protein kinase 1	ABA signaling		0.67	2.13667	2.05667	1.84
i2_LQ_SeedM_c46040/f3p2/2156	i2_LQ_SeedM_c46040/f3p2/2156	C4			AT1G18390.2	47.44	586	283	13	50	1762	34	609	2.71e-172	509	AtLRK10L1.2	Leaf rust 10 disease-resistance locus receptor-like protein kinase 1	ABA signaling		6.83	2.55333	10.38	12.7633
i2_LQ_SeedM_c56655/f1p1/2344	i2_LQ_SeedM_c56655/f1p1/2344	C4			AT1G18390.2	41.416	664	338	14	54	1976	19	654	6.03e-146	443	AtLRK10L1.2	Leaf rust 10 disease-resistance locus receptor-like protein kinase 1	ABA signaling		0.615	0.153333	1.41667	2.22333
i2_LQ_SeedM_c60748/f1p1/2154					AT1G18390.2	42.573	653	337	15	68	1972	22	654	1.23e-147	446	AtLRK10L1.2	Leaf rust 10 disease-resistance locus receptor-like protein kinase 1	ABA signaling		2.435	1.78	3.27333	4.87667
i2_LQ_SeedM_c66254/f1p1/2318					AT1G18390.2	45.484	609	298	13	75	1874	26	609	4.8e-158	474	AtLRK10L1.2	Leaf rust 10 disease-resistance locus receptor-like protein kinase 1	ABA signaling		2.415	2.57667	3.72667	3.57333
i3_LQ_SeedM_c7510/f1p0/3321					AT1G18390.2	30.213	235	150	8	91	792	30	251	1.24e-17	89	AtLRK10L1.2	Leaf rust 10 disease-resistance locus receptor-like protein kinase 1	ABA signaling		0.02	0.0566667	0.05	0.0466667
i4_LQ_SeedM_c22800/f1p3/5018	i4_LQ_SeedM_c22800/f1p3/5018	C3			AT1G18390.2	26.923	208	132	6	59	652	19	216	3.13e-12	72.4	AtLRK10L1.2	Leaf rust 10 disease-resistance locus receptor-like protein kinase 1	ABA signaling		0.065	0.03	0.356667	0.58
i5_LQ_SeedM_c3314/f1p0/5331					AT1G18390.2	29.183	257	149	13	4140	4880	26	259	4.83e-10	65.1	AtLRK10L1.2	Leaf rust 10 disease-resistance locus receptor-like protein kinase 1	ABA signaling		0.545	0.346667	0.35	0.44
i5_LQ_SeedM_c4438/f1p0/5517					AT1G18390.2	30.841	214	132	9	193	801	34	242	1.52e-22	105	AtLRK10L1.2	Leaf rust 10 disease-resistance locus receptor-like protein kinase 1	ABA signaling		0.34	0.116667	0.37	0.453333
i5_LQ_SeedM_c6904/f1p1/5452					AT1G18390.2	26.906	223	143	9	10	663	39	246	8.48e-14	77.4	AtLRK10L1.2	Leaf rust 10 disease-resistance locus receptor-like protein kinase 1	ABA signaling		0.05	0.07	0.186667	0.0966667
i2_LQ_SeedM_c19713/f1p0/2243			Tify;others	TF/TR	AT1G19180.2	83.333	24	2	1	1115	1186	132	153	6.07e-06	40	AtJAZ1		integrate light signal with hormone pathway to establish seedling photomorphogenesis (COI1 and signaling components such as repressor proteins JAZs and transcription activators MYC2/MYC3/MYC4. MYC2/MYC3/MYC4 activate the expression of photomorphogenesis regulator HY5 to repress cell elongation-related genes (such as SAUR62 and EXP2		0.19	0.223333	0.28	1.16667
i1_LQ_SeedM_c23885/f2p3/1057	i1_LQ_SeedM_c23885/f2p3/1057	C3	Tify	TF	AT1G19180.3	35.361	263	135	7	88	828	6	249	7.12e-33	123	AtJAZ1		integrate light signal with hormone pathway to establish seedling photomorphogenesis (COI1 and signaling components such as repressor proteins JAZs and transcription activators MYC2/MYC3/MYC4. MYC2/MYC3/MYC4 activate the expression of photomorphogenesis regulator HY5 to repress cell elongation-related genes (such as SAUR62 and EXP2		40.365	38.4467	60.08	144.783
i1_LQ_SeedM_c24825/f1p0/1195					AT1G20450.1	57.377	61	26	0	562	744	185	245	1.83e-10	61.6	AtERD10	Early Responsive to Dehydration 10;LOW TEMPERATURE INDUCED 29; LOW TEMPERATURE INDUCED 45; LTI29; LTI45	abiotic stresses and seed germination of Arabidopsis	ERD	565.74	546.477	1959.29	780.577
i1_LQ_SeedM_c10095/f1p0/2035					AT1G20630.1	57.143	168	71	1	727	1230	150	316	1.52e-102	195	AtCAT1	CATALASE 1	mediate ROS homeostasis	CAT	0.28	0.0966667	0.143333	0.17
i1_LQ_SeedM_c10633/f1p0/1707					AT1G20630.1	69.253	348	103	2	444	1484	148	492	0	520	AtCAT1	CATALASE 1	mediate ROS homeostasis	CAT	264.45	266.007	194.903	462.887
i1_LQ_SeedM_c11158/f1p0/1910					AT1G20630.1	79.058	191	40	0	672	1244	216	406	2.96e-168	337	AtCAT1	CATALASE 1	mediate ROS homeostasis	CAT	0.43	0.29	0.296667	0.526667
i1_LQ_SeedM_c11460/f1p2/1840	i1_LQ_SeedM_c11460/f1p2/1840	C8			AT1G20630.1	77.149	442	101	0	56	1381	1	442	0	724	AtCAT1	CATALASE 1	mediate ROS homeostasis	CAT	4.2	60.93	16.0067	3.00667
i1_LQ_SeedM_c12499/f1p0/1764					AT1G20630.1	53.333	195	77	3	127	687	26	214	5.55e-148	196	AtCAT1	CATALASE 1	mediate ROS homeostasis	CAT	0	0.06	0.0266667	0.04
i1_LQ_SeedM_c12672/f1p2/1899					AT1G20630.1	46.681	452	224	9	163	1488	40	484	1.29e-112	347	AtCAT1	CATALASE 1	mediate ROS homeostasis	CAT	0.1	0.09	0.06	0.0833333
i1_LQ_SeedM_c16931/f1p0/1610					AT1G20630.1	42.136	515	247	9	35	1495	1	492	1e-98	309	AtCAT1	CATALASE 1	mediate ROS homeostasis	CAT	0.035	0	0.0266667	0.03
i1_LQ_SeedM_c17670/f1p2/1838					AT1G20630.1	72.595	343	94	0	584	1612	150	492	0	549	AtCAT1	CATALASE 1	mediate ROS homeostasis	CAT	53.2	56.16	125.563	68.4167
i1_LQ_SeedM_c17752/f1p2/1811					AT1G20630.1	65.678	236	80	1	469	1173	111	346	7.61e-127	328	AtCAT1	CATALASE 1	mediate ROS homeostasis	CAT	0.04	0.0533333	0.07	0.126667
i1_LQ_SeedM_c18648/f1p1/1904					AT1G20630.1	48.243	313	136	6	81	977	16	316	1.23e-128	249	AtCAT1	CATALASE 1	mediate ROS homeostasis	CAT	0.13	0.09	0.126667	0.213333
i1_LQ_SeedM_c20762/f1p0/1734					AT1G20630.1	73.063	271	73	0	702	1514	215	485	1.45e-167	440	AtCAT1	CATALASE 1	mediate ROS homeostasis	CAT	21.48	0.406667	4.62	6.42333
i1_LQ_SeedM_c20785/f1p0/1967	i1_LQ_SeedM_c20785/f1p0/1967	C12			AT1G20630.1	75.362	483	119	0	36	1484	1	483	0	778	AtCAT1	CATALASE 1	mediate ROS homeostasis	CAT	0.06	40.3533	0.0466667	0.133333
i1_LQ_SeedM_c20974/f1p0/1998					AT1G20630.1	61.721	337	124	3	580	1584	151	484	8.59e-149	375	AtCAT1	CATALASE 1	mediate ROS homeostasis	CAT	0	0	0	0
i1_LQ_SeedM_c21031/f1p0/1778	i1_LQ_SeedM_c21031/f1p0/1778	C12			AT1G20630.1	74.278	381	98	0	384	1526	111	491	0	623	AtCAT1	CATALASE 1	mediate ROS homeostasis	CAT	3.735	114.737	0.716667	11.5233
i1_LQ_SeedM_c21078/f1p0/1774					AT1G20630.1	69.018	326	90	2	229	1173	66	391	5.67e-166	469	AtCAT1	CATALASE 1	mediate ROS homeostasis	CAT	0.195	0.133333	0.123333	0.326667
i1_LQ_SeedM_c21306/f1p0/1728					AT1G20630.1	43.249	511	236	16	32	1483	1	484	1.54e-104	324	AtCAT1	CATALASE 1	mediate ROS homeostasis	CAT	0.005	0.01	0.0466667	0.0133333
i1_LQ_SeedM_c22670/f1p44/1852					AT1G20630.1	68.794	141	44	0	669	1091	209	349	6.67e-91	204	AtCAT1	CATALASE 1	mediate ROS homeostasis	CAT	0.02	0	0	0
i1_LQ_SeedM_c22785/f1p2/1678					AT1G20630.1	53.947	152	52	4	694	1119	216	359	5.41e-80	156	AtCAT1	CATALASE 1	mediate ROS homeostasis	CAT	0	0.0133333	0.0133333	0.0266667
i1_LQ_SeedM_c22821/f1p0/1635					AT1G20630.1	62.082	269	69	1	703	1410	224	492	0	357	AtCAT1	CATALASE 1	mediate ROS homeostasis	CAT	28.385	0.28	0.286667	21.0133
i1_LQ_SeedM_c22883/f1p1/1847					AT1G20630.1	41.277	235	106	7	977	1633	263	481	1.76e-95	157	AtCAT1	CATALASE 1	mediate ROS homeostasis	CAT	0.03	0.05	0.0466667	0
i1_LQ_SeedM_c25906/f1p14/1840					AT1G20630.1	54.87	308	124	4	193	1095	39	338	7.4e-101	315	AtCAT1	CATALASE 1	mediate ROS homeostasis	CAT	0	0	0	0
i1_LQ_SeedM_c26341/f1p2/1787					AT1G20630.1	38.353	425	219	11	127	1329	25	430	8.18e-58	202	AtCAT1	CATALASE 1	mediate ROS homeostasis	CAT	0	0	0	0
i1_LQ_SeedM_c26447/f1p35/1661					AT1G20630.1	39.918	486	235	13	125	1486	32	492	3.45e-92	292	AtCAT1	CATALASE 1	mediate ROS homeostasis	CAT	0	0.01	0.0666667	0.05
i1_LQ_SeedM_c2652/f1p0/1916					AT1G20630.1	65.289	363	99	3	333	1376	92	442	1.17e-166	486	AtCAT1	CATALASE 1	mediate ROS homeostasis	CAT	0.54	0.34	1.52333	0.36
i1_LQ_SeedM_c2669/f1p26/1344					AT1G20630.1	54.915	295	113	2	259	1140	217	492	3.7e-98	303	AtCAT1	CATALASE 1	mediate ROS homeostasis	CAT	0.02	0	0.0333333	0.0166667
i1_LQ_SeedM_c4129/f1p2/1804					AT1G20630.1	81.058	359	68	0	129	1205	33	391	0	630	AtCAT1	CATALASE 1	mediate ROS homeostasis	CAT	1.6	0.893333	3.08	1.21667
i1_LQ_SeedM_c452/f1p0/1757					AT1G20630.1	52.421	475	188	5	127	1503	22	474	7.31e-161	469	AtCAT1	CATALASE 1	mediate ROS homeostasis	CAT	0.01	0.04	0.0266667	0.01
i1_LQ_SeedM_c5313/f1p0/1666					AT1G20630.1	51.549	355	141	10	120	1124	22	365	4.63e-101	315	AtCAT1	CATALASE 1	mediate ROS homeostasis	CAT	0.085	0.09	0.116667	0.01
i1_LQ_SeedM_c5732/f1p4/1734					AT1G20630.1	50.254	394	188	4	345	1511	94	484	3.87e-116	354	AtCAT1	CATALASE 1	mediate ROS homeostasis	CAT	0.03	0.01	0.0466667	0.02
i1_LQ_SeedM_c5762/f1p20/1676					AT1G20630.1	36.495	485	230	18	177	1499	42	492	3.18e-70	234	AtCAT1	CATALASE 1	mediate ROS homeostasis	CAT	0	0	0	0
i1_LQ_SeedM_c5993/f1p0/1809					AT1G20630.1	36.695	466	263	11	91	1434	20	471	6.24e-66	224	AtCAT1	CATALASE 1	mediate ROS homeostasis	CAT	0.24	0.45	0.296667	0.293333
i1_LQ_SeedM_c6078/f1p1/1673					AT1G20630.1	49.275	276	115	11	36	818	1	266	1.71e-101	195	AtCAT1	CATALASE 1	mediate ROS homeostasis	CAT	0.025	0.0166667	0.116667	0.0433333
i1_LQ_SeedM_c6115/f1p0/1818					AT1G20630.1	44.622	251	124	9	346	1080	91	332	4.89e-62	164	AtCAT1	CATALASE 1	mediate ROS homeostasis	CAT	0	0.01	0.01	0.0333333
i1_LQ_SeedM_c6359/f1p54/1818					AT1G20630.1	67.273	110	36	0	543	872	150	259	1.48e-78	156	AtCAT1	CATALASE 1	mediate ROS homeostasis	CAT	0.01	0.0266667	0	0.0233333
i1_LQ_SeedM_c7226/f1p3/1603					AT1G20630.1	84.444	90	14	0	215	484	60	149	4.37e-93	165	AtCAT1	CATALASE 1	mediate ROS homeostasis	CAT	0.02	0.07	0.07	0.0866667
i1_LQ_SeedM_c8331/f1p3/1811					AT1G20630.1	41.737	472	218	15	219	1592	56	484	6.25e-88	282	AtCAT1	CATALASE 1	mediate ROS homeostasis	CAT	0.025	0.04	0	0.0333333
i1_LQ_SeedM_c8663/f1p37/1716					AT1G20630.1	64.079	554	118	6	56	1717	1	473	0	702	AtCAT1	CATALASE 1	mediate ROS homeostasis	CAT	1.27	97.4433	40.39	11.7833
i1_LQ_SeedM_c8846/f1p1/1810					AT1G20630.1	80.412	194	38	0	448	1029	114	307	0	346	AtCAT1	CATALASE 1	mediate ROS homeostasis	CAT	0.5	0.476667	0.56	0.643333
i1_LQ_SeedM_c9124/f1p8/1717					AT1G20630.1	40.952	210	114	5	284	901	66	269	4.58e-50	113	AtCAT1	CATALASE 1	mediate ROS homeostasis	CAT	0.01	0.03	0.0366667	0.01
i1_LQ_SeedM_c9910/f1p6/1935					AT1G20630.1	45.775	284	119	3	640	1488	186	435	5.26e-124	240	AtCAT1	CATALASE 1	mediate ROS homeostasis	CAT	0.02	0.0166667	0.0233333	0.01
i2_HQ_SeedM_c64450/f3p41/2322					AT1G20630.1	72.554	368	101	0	1019	2122	124	491	0	591	AtCAT1	CATALASE 1	mediate ROS homeostasis	CAT	0.02	0.0133333	0.0633333	0.01
i2_HQ_SeedM_c73785/f21p9/2436					AT1G20630.1	73.278	363	97	0	1116	2204	130	492	0	587	AtCAT1	CATALASE 1	mediate ROS homeostasis	CAT	2.47	4.55	8.72667	5.86
i2_LQ_SeedM_c13819/f1p64/2101					AT1G20630.1	78.333	300	61	1	56	943	1	300	1.12e-167	490	AtCAT1	CATALASE 1	mediate ROS homeostasis	CAT	0	0	0	0
i2_LQ_SeedM_c14310/f1p305/2049					AT1G20630.1	72.432	370	102	0	1435	326	123	492	0	588	AtCAT1	CATALASE 1	mediate ROS homeostasis	CAT	0.63	0.906667	1.99333	2.35
i2_LQ_SeedM_c15078/f1p137/2193					AT1G20630.1	76.445	467	110	0	56	1456	1	467	0	763	AtCAT1	CATALASE 1	mediate ROS homeostasis	CAT	0	13.73	0	0.0266667
i2_LQ_SeedM_c17339/f3p125/2248					AT1G20630.1	72.886	343	93	0	1002	2030	150	492	0	550	AtCAT1	CATALASE 1	mediate ROS homeostasis	CAT	1.79	1.37667	2.31667	0.836667
i2_LQ_SeedM_c18517/f1p145/2450					AT1G20630.1	75	316	79	0	1074	2021	123	438	1.64e-176	517	AtCAT1	CATALASE 1	mediate ROS homeostasis	CAT	2.815	0.51	5.94	1.77667
i2_LQ_SeedM_c26182/f1p45/2316	i2_LQ_SeedM_c26182/f1p45/2316	C9			AT1G20630.1	76.289	291	69	0	1006	1878	129	419	2.1e-164	484	AtCAT1	CATALASE 1	mediate ROS homeostasis	CAT	7.575	4.53667	8.75333	2.74333
i2_LQ_SeedM_c27322/f1p101/2330					AT1G20630.1	72.193	374	104	0	987	2108	118	491	0	591	AtCAT1	CATALASE 1	mediate ROS homeostasis	CAT	0.04	0.05	0.0233333	0.12
i2_LQ_SeedM_c32990/f1p32/2510					AT1G20630.1	73.099	342	92	0	1127	2152	151	492	0	551	AtCAT1	CATALASE 1	mediate ROS homeostasis	CAT	0.02	0.0333333	0.03	0.0266667
i2_LQ_SeedM_c35960/f1p162/2570	i2_LQ_SeedM_c35960/f1p162/2570	C4			AT1G20630.1	72.432	370	102	0	1275	2384	123	492	0	588	AtCAT1	CATALASE 1	mediate ROS homeostasis	CAT	0.18	0.09	3.45	0.55
i2_LQ_SeedM_c41531/f1p131/2069					AT1G20630.1	73.171	287	77	0	723	1583	206	492	1.31e-158	467	AtCAT1	CATALASE 1	mediate ROS homeostasis	CAT	1.01	1.77	1.72667	2.48
i2_LQ_SeedM_c41921/f1p7/2202					AT1G20630.1	49.708	171	63	4	812	1291	137	295	1.54e-77	160	AtCAT1	CATALASE 1	mediate ROS homeostasis	CAT	0.025	0.00333333	0.02	0.04
i2_LQ_SeedM_c42555/f1p75/2344					AT1G20630.1	73.219	351	94	0	1294	2346	123	473	0	564	AtCAT1	CATALASE 1	mediate ROS homeostasis	CAT	0	0.0233333	0.223333	0.173333
i2_LQ_SeedM_c4914/f1p67/2258	i2_LQ_SeedM_c4914/f1p67/2258	C4			AT1G20630.1	73.481	362	96	0	948	2033	131	492	0	587	AtCAT1	CATALASE 1	mediate ROS homeostasis	CAT	3.675	0.37	38.63	4.31333
i2_LQ_SeedM_c49741/f1p9/2094					AT1G20630.1	49.612	516	177	13	223	1761	56	491	4.31e-152	449	AtCAT1	CATALASE 1	mediate ROS homeostasis	CAT	0	0	0.0266667	0.04
i2_LQ_SeedM_c5052/f1p135/2005					AT1G20630.1	74.854	342	86	0	978	2003	131	472	0	563	AtCAT1	CATALASE 1	mediate ROS homeostasis	CAT	1.905	1.11	1.56667	0.493333
i2_LQ_SeedM_c51574/f1p0/2327					AT1G20630.1	43.807	436	230	2	186	1460	30	461	5.02e-120	370	AtCAT1	CATALASE 1	mediate ROS homeostasis	CAT	0	0	0	0
i2_LQ_SeedM_c52703/f1p307/2270	i2_LQ_SeedM_c52703/f1p307/2270	C7			AT1G20630.1	72.432	370	102	0	1361	252	123	492	0	588	AtCAT1	CATALASE 1	mediate ROS homeostasis	CAT	2.42	3.65333	7.14667	1.88
i2_LQ_SeedM_c56366/f1p782/2430	i2_LQ_SeedM_c56366/f1p782/2430	C10			AT1G20630.1	75.803	467	113	0	800	2200	26	492	0	775	AtCAT1	CATALASE 1	mediate ROS homeostasis	CAT	16.875	22.4433	0.0366667	4.08
i2_LQ_SeedM_c58604/f1p303/2596					AT1G20630.1	73.239	355	95	0	1307	2371	137	491	0	571	AtCAT1	CATALASE 1	mediate ROS homeostasis	CAT	0.37	0.353333	0.316667	0.21
i2_LQ_SeedM_c66194/f2p143/2265	i2_LQ_SeedM_c66194/f2p143/2265	C8			AT1G20630.1	73.352	364	97	0	914	2005	129	492	0	588	AtCAT1	CATALASE 1	mediate ROS homeostasis	CAT	0.19	3.14333	0.726667	0.803333
i2_LQ_SeedM_c68363/f1p35/2091					AT1G20630.1	77.637	237	53	0	721	1431	128	364	4.22e-161	404	AtCAT1	CATALASE 1	mediate ROS homeostasis	CAT	10.44	0.34	1.71333	2.54
i2_LQ_SeedM_c8140/f1p163/2905	i2_LQ_SeedM_c8140/f1p163/2905	C4			AT1G20630.1	72.432	370	102	0	1075	2184	123	492	0	588	AtCAT1	CATALASE 1	mediate ROS homeostasis	CAT	2.225	1.51	6.28667	1.66
i3_HQ_SeedM_c10977/f4p0/3539	i3_HQ_SeedM_c10977/f4p0/3539	C1			AT1G20630.1	73.278	363	97	0	2227	3315	130	492	0	587	AtCAT1	CATALASE 1	mediate ROS homeostasis	CAT	3.345	0.09	16.64	6.25333
i2_LQ_SeedM_c69753/f1p26/2952					AT1G20630.1	78.571	98	21	0	576	869	107	204	1.93e-76	173	AtCAT1	CATALASE 1	mediate ROS homeostasis	CAT	0	0	0	0
i2_LQ_SeedM_c73025/f1p103/2021					AT1G20630.1	76.923	403	93	0	56	1264	1	403	0	657	AtCAT1	CATALASE 1	mediate ROS homeostasis	CAT	0	0	0.0233333	0
i3_LQ_SeedM_c17857/f1p1/3599	i3_LQ_SeedM_c17857/f1p1/3599	C4			AT1G20630.1	71.084	249	72	0	2637	3383	244	492	2.8e-162	391	AtCAT1	CATALASE 1	mediate ROS homeostasis	CAT	1.64	0.556667	9.64	3.69667
i3_LQ_SeedM_c22257/f1p0/3870					AT1G20630.1	68.293	82	26	0	2587	2832	235	316	3.92e-88	119	AtCAT1	CATALASE 1	mediate ROS homeostasis	CAT	0.015	0.0633333	0.17	0.06
i3_LQ_SeedM_c22440/f1p3/3916					AT1G20630.1	71.901	121	34	0	2360	2722	150	270	7.01e-109	189	AtCAT1	CATALASE 1	mediate ROS homeostasis	CAT	2.695	0.97	4.77667	3.02333
i3_LQ_SeedM_c23480/f1p5/3672	i3_LQ_SeedM_c23480/f1p5/3672	C4			AT1G20630.1	77.239	268	61	0	2273	3076	123	390	6.88e-160	450	AtCAT1	CATALASE 1	mediate ROS homeostasis	CAT	3.025	1.00333	14.0167	4.09333
i3_LQ_SeedM_c24814/f1p13/3464					AT1G20630.1	72.162	370	103	0	2252	3361	123	492	0	586	AtCAT1	CATALASE 1	mediate ROS homeostasis	CAT	0.965	0.433333	3.48	1.56
i3_LQ_SeedM_c26211/f1p1/3943	i3_LQ_SeedM_c26211/f1p1/3943	C4			AT1G20630.1	79.71	69	14	0	2688	2894	253	321	5.46e-126	124	AtCAT1	CATALASE 1	mediate ROS homeostasis	CAT	0.275	0.09	1.71667	0.52
i3_LQ_SeedM_c3060/f1p20/3789					AT1G20630.1	61.284	483	174	6	132	1559	16	492	0	570	AtCAT1	CATALASE 1	mediate ROS homeostasis	CAT	0.115	0.213333	0.0666667	0.06
i3_LQ_SeedM_c32922/f1p0/3954					AT1G20630.1	78.512	121	26	0	2545	2907	212	332	3.12e-113	206	AtCAT1	CATALASE 1	mediate ROS homeostasis	CAT	0.215	0.31	0.736667	0.596667
i3_LQ_SeedM_c9650/f1p0/3587	i3_LQ_SeedM_c9650/f1p0/3587	C12			AT1G20630.1	77.985	268	59	0	2191	2994	123	390	1.07e-161	456	AtCAT1	CATALASE 1	mediate ROS homeostasis	CAT	0.57	40.47	0.92	1.60333
i4_LQ_SeedM_c22980/f1p5/4744					AT1G20630.1	50.735	272	127	3	3609	4424	226	490	7.57e-128	278	AtCAT1	CATALASE 1	mediate ROS homeostasis	CAT	0.04	0.0233333	0.0133333	0.02
i5_LQ_SeedM_c11450/f1p2/5493					AT1G20630.1	63.661	366	80	5	4230	5327	130	442	1.76e-148	468	AtCAT1	CATALASE 1	mediate ROS homeostasis	CAT	2.185	9.06667	3.75	1.86667
i2_LQ_SeedM_c18126/f1p0/2630					AT1G22770.1	79.545	132	24	1	1717	2112	232	360	8.13e-42	166	AtGI	GIGANTEA	important signal integrator regulating dormancy release in seeds via regulation of GA and ABA responses	GID1	0.36	1.50333	2.40667	0.626667
i2_LQ_SeedM_c29823/f1p10/2145					AT1G22770.1	56.701	97	40	2	1558	1848	135	229	2.36e-23	101	AtGI	GIGANTEA	important signal integrator regulating dormancy release in seeds via regulation of GA and ABA responses	GID1	1.485	1.53333	1.72667	1.04
i2_LQ_SeedM_c65321/f1p14/2351					AT1G22770.1	62.842	549	196	5	11	1642	557	1102	0	599	AtGI	GIGANTEA	important signal integrator regulating dormancy release in seeds via regulation of GA and ABA responses	GID1	0.285	0.933333	1.67667	0.636667
i4_HQ_SeedM_c11759/f2p0/4222	i4_HQ_SeedM_c11759/f2p0/4222	C8			AT1G22770.1	76.198	626	145	4	410	2287	4	625	0	862	AtGI	GIGANTEA	important signal integrator regulating dormancy release in seeds via regulation of GA and ABA responses	GID1	0.675	2.80667	1.16	0.776667
i4_HQ_SeedM_c24431/f12p2/4193					AT1G22770.1	68.058	1174	361	9	354	3851	4	1171	0	1427	AtGI	GIGANTEA	important signal integrator regulating dormancy release in seeds via regulation of GA and ABA responses	GID1	17.305	12.5533	19.9933	18.0933
i4_HQ_SeedM_c2489/f2p0/4451					AT1G22770.1	69.336	1174	347	8	400	3900	4	1171	0	1419	AtGI	GIGANTEA	important signal integrator regulating dormancy release in seeds via regulation of GA and ABA responses	GID1	9.775	9.69333	22.4533	12.23
i3_LQ_SeedM_c12789/f1p5/3903					AT1G22770.1	87.009	331	41	2	1026	2018	216	544	0	466	AtGI	GIGANTEA	important signal integrator regulating dormancy release in seeds via regulation of GA and ABA responses	GID1	0.09	0.413333	0.26	0.22
i3_LQ_SeedM_c14819/f1p0/3112					AT1G22770.1	38.235	102	28	2	2293	2598	55	121	1.25e-09	63.2	AtGI	GIGANTEA	important signal integrator regulating dormancy release in seeds via regulation of GA and ABA responses	GID1	0.89	2.25667	3.08333	2.78667
i3_LQ_SeedM_c22217/f1p5/3894					AT1G22770.1	63.035	982	338	16	458	3361	37	1007	0	985	AtGI	GIGANTEA	important signal integrator regulating dormancy release in seeds via regulation of GA and ABA responses	GID1	0.01	0.00333333	0	0
i3_LQ_SeedM_c25281/f1p0/3828					AT1G22770.1	70.602	432	122	5	1057	2340	237	667	0	489	AtGI	GIGANTEA	important signal integrator regulating dormancy release in seeds via regulation of GA and ABA responses	GID1	0	0.00333333	0	0
i3_LQ_SeedM_c28291/f1p0/4005					AT1G22770.1	51.825	548	223	7	2220	3794	642	1171	0	467	AtGI	GIGANTEA	important signal integrator regulating dormancy release in seeds via regulation of GA and ABA responses	GID1	0	0.04	0	0.03
i3_LQ_SeedM_c35860/f1p16/4049					AT1G22770.1	69.065	556	161	7	592	2256	98	643	0	608	AtGI	GIGANTEA	important signal integrator regulating dormancy release in seeds via regulation of GA and ABA responses	GID1	0.16	0.29	0.56	0.246667
i3_LQ_SeedM_c7037/f1p0/3944					AT1G22770.1	81.877	309	54	2	935	1861	184	490	0	427	AtGI	GIGANTEA	important signal integrator regulating dormancy release in seeds via regulation of GA and ABA responses	GID1	0	0.01	0	0
i4_LQ_SeedM_c14454/f1p0/4326					AT1G22770.1	67.854	1151	356	9	493	3921	27	1171	0	1350	AtGI	GIGANTEA	important signal integrator regulating dormancy release in seeds via regulation of GA and ABA responses	GID1	0.095	0.0133333	0.07	0.01
i4_LQ_SeedM_c1459/f2p1/4314	i4_LQ_SeedM_c1459/f2p1/4314	C8			AT1G22770.1	61.278	532	199	3	2401	3981	642	1171	0	579	AtGI	GIGANTEA	important signal integrator regulating dormancy release in seeds via regulation of GA and ABA responses	GID1	5.63	17.3333	13.4933	9.72667
i4_LQ_SeedM_c15415/f1p3/4091					AT1G22770.1	57.047	298	100	3	3000	3881	898	1171	0	280	AtGI	GIGANTEA	important signal integrator regulating dormancy release in seeds via regulation of GA and ABA responses	GID1	0.04	0.0266667	0.13	0.01
i4_LQ_SeedM_c15516/f1p0/4036	i4_LQ_SeedM_c15516/f1p0/4036	C1			AT1G22770.1	67.918	1172	332	9	300	3695	4	1171	0	1412	AtGI	GIGANTEA	important signal integrator regulating dormancy release in seeds via regulation of GA and ABA responses	GID1	3.63	0.206667	2.93667	1.76667
i4_LQ_SeedM_c17860/f1p39/4385					AT1G22770.1	74.063	640	162	4	563	2482	8	643	0	830	AtGI	GIGANTEA	important signal integrator regulating dormancy release in seeds via regulation of GA and ABA responses	GID1	1.18	2.05	4.35667	2.39
i4_LQ_SeedM_c1927/f1p1/4340	i4_LQ_SeedM_c1927/f1p1/4340	C1			AT1G22770.1	75.261	671	160	5	3981	1975	4	670	0	877	AtGI	GIGANTEA	important signal integrator regulating dormancy release in seeds via regulation of GA and ABA responses	GID1	10.665	1.19333	35.2067	9.56667
i4_LQ_SeedM_c20796/f1p0/4526					AT1G22770.1	65.007	703	228	7	1298	3379	288	981	0	759	AtGI	GIGANTEA	important signal integrator regulating dormancy release in seeds via regulation of GA and ABA responses	GID1	0	0	0	0
i4_LQ_SeedM_c22136/f1p1/4506					AT1G22770.1	66.417	1069	345	10	668	3850	109	1171	0	1231	AtGI	GIGANTEA	important signal integrator regulating dormancy release in seeds via regulation of GA and ABA responses	GID1	0.035	0.03	0.116667	0.01
i4_LQ_SeedM_c22256/f1p0/4497					AT1G22770.1	56.571	525	221	3	2654	4213	649	1171	7.37e-155	502	AtGI	GIGANTEA	important signal integrator regulating dormancy release in seeds via regulation of GA and ABA responses	GID1	0	0	0.00666667	0
i4_LQ_SeedM_c25189/f1p13/4008					AT1G22770.1	58.638	1013	373	14	762	3728	181	1171	0	918	AtGI	GIGANTEA	important signal integrator regulating dormancy release in seeds via regulation of GA and ABA responses	GID1	0	0.01	0.0133333	0.0133333
i4_LQ_SeedM_c2802/f1p0/4458	i4_LQ_SeedM_c2802/f1p0/4458	C4			AT1G22770.1	68.919	962	286	8	1281	4142	215	1171	0	1142	AtGI	GIGANTEA	important signal integrator regulating dormancy release in seeds via regulation of GA and ABA responses	GID1	1.15	0.723333	4.77	2.43
i4_LQ_SeedM_c4607/f1p6/4135					AT1G22770.1	71.219	681	190	5	461	2497	4	680	0	872	AtGI	GIGANTEA	important signal integrator regulating dormancy release in seeds via regulation of GA and ABA responses	GID1	0.65	1.09667	1.83667	0.616667
i5_LQ_SeedM_c11283/f1p0/5174					AT1G22770.1	72	50	13	1	4304	4155	181	229	3.95e-18	79.3	AtGI	GIGANTEA	important signal integrator regulating dormancy release in seeds via regulation of GA and ABA responses	GID1	0.1	0.0666667	0.113333	0.0866667
i5_LQ_SeedM_c3137/f1p0/5475	i5_LQ_SeedM_c3137/f1p0/5475	C4			AT1G22770.1	67.732	657	202	6	1192	3141	298	951	0	787	AtGI	GIGANTEA	important signal integrator regulating dormancy release in seeds via regulation of GA and ABA responses	GID1	0.315	0.08	0.686667	0.143333
i1_LQ_SeedM_c12821/f1p2/1636					AT1G22920.1	78.237	363	64	4	89	1171	6	355	0	541	AtCSN5A	COP9 signalosome 5A	COP9 Signalosome regulates seed germination by facilitating protein degradation of RGL2 and ABI5		49.705	56.9367	63.9	63.3167
i2_LQ_SeedM_c36443/f1p1/2750					AT1G22920.1	60.127	158	51	2	6	479	6	151	6.51e-53	189	AtCSN5A	COP9 signalosome 5A	COP9 Signalosome regulates seed germination by facilitating protein degradation of RGL2 and ABI5		0.145	0.0933333	0.126667	0.12
i2_LQ_SeedM_c26217/f1p4/2928					AT1G22920.2	85.263	95	11	2	1	279	209	302	1.62e-36	142	AtCSN5A	COP9 signalosome 5A	COP9 Signalosome regulates seed germination by facilitating protein degradation of RGL2 and ABI5		0.195	0.0433333	0.0633333	0.07
i1_HQ_SeedM_c1242/f7p0/1887			TUB	TF	AT1G25280.1	69.488	449	126	3	373	1698	1	445	0	528	AtTLP10	Tubby and Tubby-like protein		TLP	27.965	29.2233	45.7133	45.58
i1_LQ_SeedM_c11777/f1p0/1710	i1_LQ_SeedM_c11777/f1p0/1710	C12	TUB	TF	AT1G25280.1	65.275	455	139	5	289	1626	1	445	0	518	AtTLP10	Tubby and Tubby-like protein		TLP	1.915	10.57	1.08667	1.27667
i1_LQ_SeedM_c12038/f2p0/1917			TUB	TF	AT1G25280.1	63.488	367	121	4	617	1708	89	445	9.4e-140	404	AtTLP10	Tubby and Tubby-like protein		TLP	3.435	1.59333	5.20333	4.44
i1_LQ_SeedM_c7430/f1p0/1732	i1_LQ_SeedM_c7430/f1p0/1732	C12	TUB	TF	AT1G25280.1	65.055	455	140	5	179	1516	1	445	1.36e-180	517	AtTLP10	Tubby and Tubby-like protein		TLP	6.82	24.18	1.89	5.12
i2_HQ_SeedM_c32647/f3p4/2822			TUB	TF	AT1G25280.1	71.613	155	38	1	1860	2306	1	155	6.21e-61	214	AtTLP10	Tubby and Tubby-like protein		TLP	1.565	1.24667	2.58667	2.66333
i2_LQ_SeedM_c10471/f1p2/2463			TUB	TF	AT1G25280.1	72.139	201	50	1	350	934	1	201	6.53e-80	265	AtTLP10	Tubby and Tubby-like protein		TLP	0	0	0	0
i2_LQ_SeedM_c19453/f1p2/3007			TUB	TF	AT1G25280.1	68.852	122	32	1	1834	2181	1	122	1.52e-39	153	AtTLP10	Tubby and Tubby-like protein		TLP	0.065	0.106667	0.146667	0.4
i2_LQ_SeedM_c33684/f1p5/2764	i2_LQ_SeedM_c33684/f1p5/2764	C12	TUB	TF	AT1G25280.1	61.709	316	103	5	1800	2723	140	445	3.7e-100	320	AtTLP10	Tubby and Tubby-like protein		TLP	4.51	7.08	3.17333	3.17
i2_LQ_SeedM_c58181/f1p4/3028	i2_LQ_SeedM_c58181/f1p4/3028	C1	TUB	TF	AT1G25280.1	65.275	455	139	5	1573	2910	1	445	3.68e-175	519	AtTLP10	Tubby and Tubby-like protein		TLP	14.205	4.98667	16.23	15.0967
i2_LQ_SeedM_c68401/f1p3/2940			TUB	TF	AT1G25280.1	56.705	261	102	3	2037	2810	193	445	1.4e-123	235	AtTLP10	Tubby and Tubby-like protein		TLP	1.19	0.463333	1.68333	1.14
i3_LQ_SeedM_c15918/f1p9/3071			TUB	TF	AT1G25280.1	64.77	457	138	7	1558	2895	1	445	3.52e-169	503	AtTLP10	Tubby and Tubby-like protein		TLP	1.41	1.04	2.03333	1.11333
i3_LQ_SeedM_c25363/f1p23/3154					AT1G25280.1	62.832	113	36	1	2241	2561	10	122	1.78e-34	138	AtTLP10	Tubby and Tubby-like protein		TLP	0	0.0166667	0.223333	0.0433333
i3_LQ_SeedM_c27010/f1p0/3296			TUB	TF	AT1G25280.1	68.736	451	128	4	1823	3154	1	445	1.34e-173	517	AtTLP10	Tubby and Tubby-like protein		TLP	1.3	0.703333	2.72667	1.21
i3_LQ_SeedM_c34890/f1p0/3021			TUB	TF	AT1G25280.1	63.895	457	142	7	1599	2936	1	445	4.49e-165	493	AtTLP10	Tubby and Tubby-like protein		TLP	0.055	0.203333	0.153333	0.0266667
i3_LQ_SeedM_c5168/f1p0/3201			TUB	TF	AT1G25280.1	69.488	449	126	3	1598	2923	1	445	1.93e-178	528	AtTLP10	Tubby and Tubby-like protein		TLP	0.545	0.996667	1.85	1.14333
i5_LQ_SeedM_c10368/f1p7/5201			TUB	TF	AT1G25280.1	60.938	320	67	6	4227	5156	174	445	1.26e-100	332	AtTLP10	Tubby and Tubby-like protein		TLP	0.37	0.24	0.96	0.943333
i2_LQ_SeedM_c21445/f1p3/2810			TUB	TF	AT1G25280.3	54.647	269	85	6	1879	2631	18	267	1.6e-80	262	AtTLP10	Tubby and Tubby-like protein		TLP	0.315	0.206667	0.56	0.443333
i2_LQ_SeedM_c21994/f1p3/2872	i2_LQ_SeedM_c21994/f1p3/2872	C5	TUB	TF	AT1G25280.3	55.839	274	74	8	1751	2503	18	267	1.42e-83	271	AtTLP10	Tubby and Tubby-like protein		TLP	1.46	2.51667	1.07333	2.20333
i2_LQ_SeedM_c49642/f1p2/2221	i2_LQ_SeedM_c49642/f1p2/2221	C12	TUB	TF	AT1G25280.3	50.617	243	83	4	1320	1997	45	267	5.38e-65	217	AtTLP10	Tubby and Tubby-like protein		TLP	0.14	0.61	0.05	0.05
i2_LQ_SeedM_c66207/f1p3/2655	i2_LQ_SeedM_c66207/f1p3/2655	C5	TUB	TF	AT1G25280.3	55.839	274	74	8	1650	2402	18	267	4.15e-84	271	AtTLP10	Tubby and Tubby-like protein		TLP	3.255	2.44333	1.21	3.48333
i3_LQ_SeedM_c19827/f1p1/3240			TUB	TF	AT1G25280.3	53.704	270	86	4	2258	3010	18	267	8.14e-81	265	AtTLP10	Tubby and Tubby-like protein		TLP	4.215	3.56333	6.58667	5.18667
i1_LQ_SeedM_c7630/f1p1/1938	i1_LQ_SeedM_c7630/f1p1/1938	C5			AT1G25540.1	56.623	302	111	6	25	882	6	303	3.52e-97	317	AtMED25	Mediator subunit	negatively regulate ABA response during seed germination and early seedling growth	MED	4.885	11.1833	3.10667	8.69667
i2_HQ_SeedM_c9584/f13p5/2636					AT1G25540.1	54.532	695	265	11	84	2081	6	678	0	635	AtMED25	Mediator subunit	negatively regulate ABA response during seed germination and early seedling growth	MED	19.76	15.01	19.9	22.1233
i2_LQ_SeedM_c18844/f1p0/2316					AT1G25540.1	83.333	30	5	0	8	97	6	35	4.62e-08	57.4	AtMED25	Mediator subunit	negatively regulate ABA response during seed germination and early seedling growth	MED	0.015	0.00333333	0	0.03
i2_LQ_SeedM_c26465/f1p0/2511					AT1G25540.1	71.053	38	6	1	63	176	6	38	3.35e-08	58.2	AtMED25	Mediator subunit	negatively regulate ABA response during seed germination and early seedling growth	MED	0.015	0	0.0266667	0
i2_LQ_SeedM_c42065/f1p5/2365	i2_LQ_SeedM_c42065/f1p5/2365	C2			AT1G25540.1	52.282	241	95	6	584	1258	67	303	1e-60	221	AtMED25	Mediator subunit	negatively regulate ABA response during seed germination and early seedling growth	MED	4.855	0.563333	1.98667	3.39
i2_LQ_SeedM_c42462/f1p5/2710					AT1G25540.1	52.839	634	248	11	269	2083	67	678	1.55e-178	538	AtMED25	Mediator subunit	negatively regulate ABA response during seed germination and early seedling growth	MED	0.175	0.246667	0.596667	0.24
i2_LQ_SeedM_c48681/f1p5/2590	i2_LQ_SeedM_c48681/f1p5/2590	C8			AT1G25540.1	54.082	686	264	11	63	2033	6	669	0	616	AtMED25	Mediator subunit	negatively regulate ABA response during seed germination and early seedling growth	MED	1.38	5.47333	2.02667	2.73333
i2_LQ_SeedM_c6252/f1p5/2571					AT1G25540.1	52.95	695	264	12	45	2006	6	678	0	605	AtMED25	Mediator subunit	negatively regulate ABA response during seed germination and early seedling growth	MED	0.055	0.353333	0.813333	0.136667
i2_LQ_SeedM_c66409/f1p5/2623					AT1G25540.1	53.061	686	270	12	118	2085	15	678	0	586	AtMED25	Mediator subunit	negatively regulate ABA response during seed germination and early seedling growth	MED	0	0	0	0
i2_LQ_SeedM_c73804/f1p5/2254					AT1G25540.1	55.96	302	113	6	139	996	6	303	5.72e-95	313	AtMED25	Mediator subunit	negatively regulate ABA response during seed germination and early seedling growth	MED	3.81	1.24667	1.51	3.16333
i1_LQ_SeedM_c22452/f1p5/1253					AT1G26230.4	67.935	368	115	2	1	1101	180	545	2.91e-172	494	AtCpn60β4	subunit of chloroplasts chaperonins	important role(s) in chloroplast development and is a key factor in plant growth, development and flowering in Arabidopsis	Cpn60β	0.31	0.333333	0.68	1.01
i2_LQ_SeedM_c14642/f1p0/2096	i2_LQ_SeedM_c14642/f1p0/2096	C10			AT1G26770.2	85.714	224	32	0	166	837	36	259	4.62e-117	351	AtEXPA10	expansin A10	cell wall loosening		13.095	22.09	2.95	4.57
i2_LQ_SeedM_c6094/f1p1/2949					AT1G27320.1	70.526	95	27	1	1874	2155	169	263	6.4e-33	138	AtAHK3	Arabidopsis thaliana sensor histidine kinase	cytokinin receptor	AHK	0.8	0.703333	2.77	1.27
i3_LQ_SeedM_c23999/f1p27/3736					AT1G27320.1	62.252	755	253	9	626	2836	66	806	0	883	AtAHK3	Arabidopsis thaliana sensor histidine kinase	cytokinin receptor	AHK	0.215	0.176667	0.596667	0.376667
i3_LQ_SeedM_c27276/f1p0/3248	i3_LQ_SeedM_c27276/f1p0/3248	C4	Others	TR	AT1G27320.1	62.643	787	265	7	305	2623	208	979	0	954	AtAHK3	Arabidopsis thaliana sensor histidine kinase	cytokinin receptor	AHK	0.125	0.00666667	0.623333	0.363333
i3_LQ_SeedM_c27552/f1p10/3354			Others	TR	AT1G27320.1	66.591	877	264	7	266	2854	169	1030	0	1157	AtAHK3	Arabidopsis thaliana sensor histidine kinase	cytokinin receptor	AHK	9.82	12.03	24.09	13.39
i3_LQ_SeedM_c4314/f1p0/3874			Others	TR	AT1G27320.1	32.37	173	90	4	2056	2574	559	704	9.49e-24	78.2	AtAHK3	Arabidopsis thaliana sensor histidine kinase	cytokinin receptor	AHK	0	0	0	0
i4_LQ_SeedM_c15745/f1p0/4045	i4_LQ_SeedM_c15745/f1p0/4045	C7	Others	TR	AT1G27320.1	74.788	472	118	1	746	2158	111	582	0	737	AtAHK3	Arabidopsis thaliana sensor histidine kinase	cytokinin receptor	AHK	2.75	4.49667	5.49333	2.71333
i4_LQ_SeedM_c16306/f1p0/4109			Others	TR	AT1G27320.1	75.088	285	66	3	1786	2640	418	697	0	431	AtAHK3	Arabidopsis thaliana sensor histidine kinase	cytokinin receptor	AHK	1.255	2.17667	2.98333	1.64
i4_LQ_SeedM_c19999/f1p0/4540			Others	TR	AT1G27320.1	73.333	405	108	0	973	2187	107	511	0	622	AtAHK3	Arabidopsis thaliana sensor histidine kinase	cytokinin receptor	AHK	0.325	0.386667	1.06	0.573333
i4_LQ_SeedM_c22564/f1p20/4166			Others	TR	AT1G27320.1	63.76	1032	333	11	601	3630	18	1030	0	1241	AtAHK3	Arabidopsis thaliana sensor histidine kinase	cytokinin receptor	AHK	0.025	0.133333	0.22	0.09
i4_LQ_SeedM_c8049/f1p6/4214					AT1G27320.1	65.916	977	304	7	3442	554	66	1027	0	1269	AtAHK3	Arabidopsis thaliana sensor histidine kinase	cytokinin receptor	AHK	5.605	4.77	16.6667	7.81
i5_LQ_SeedM_c12807/f1p0/5059					AT1G27320.1	44.068	59	33	0	1510	1334	693	751	8.25e-12	50.1	AtAHK3	Arabidopsis thaliana sensor histidine kinase	cytokinin receptor	AHK	0	0	0	0
i5_LQ_SeedM_c9373/f1p0/5106					AT1G27320.1	37.5	64	38	2	3480	3671	524	585	1.2e-09	48.5	AtAHK3	Arabidopsis thaliana sensor histidine kinase	cytokinin receptor	AHK	0.005	0	0	0
i2_LQ_SeedM_c4992/f1p6/3057					AT1G28300.1	50.704	71	35	0	1961	2173	172	242	1.65e-16	83.2	AtLEC2	B3 domain-containing transcription factor LEAFY COTYLEDON2	activate the seed maturation program	LEC	0.48	0.493333	0.323333	0.706667
i2_HQ_SeedM_c73888/f6p2/2153			VOZ	TF	AT1G28520.5	53.598	528	171	10	151	1686	15	484	1.91e-158	467	AtVOZ1	Vascular plant One-Zinc finger protein	negative role in PhyB-mediated seed germination, possibly by directly regulating GA3ox1 expression	VOZ	17.43	16.6967	28.29	19.09
i2_LQ_SeedM_c22446/f2p3/2871					AT1G29430.1	55.172	58	26	0	1893	2066	59	116	8.12e-16	75.9	AtSAUR62		integrate light signal with hormone pathway to establish seedling photomorphogenesis (COI1 and signaling components such as repressor proteins JAZs and transcription activators MYC2/MYC3/MYC4. MYC2/MYC3/MYC4 activate the expression of photomorphogenesis regulator HY5 to repress cell elongation-related genes (such as SAUR62 and EXP2	MYC	1.92	1.02333	2.63	2.11667
i2_LQ_SeedM_c66356/f1p3/2916	i2_LQ_SeedM_c66356/f1p3/2916	C1			AT1G29430.1	55.172	58	26	0	1938	2111	59	116	9.74e-16	75.9	AtSAUR62		integrate light signal with hormone pathway to establish seedling photomorphogenesis (COI1 and signaling components such as repressor proteins JAZs and transcription activators MYC2/MYC3/MYC4. MYC2/MYC3/MYC4 activate the expression of photomorphogenesis regulator HY5 to repress cell elongation-related genes (such as SAUR62 and EXP2	MYC	2.975	0.74	4.32	3.32667
i1_LQ_SeedM_c12096/f1p0/1725					AT1G30270.1	60.843	332	122	4	346	1320	28	358	8.81e-136	376	AtCIPK23	CBL-INTERACTING PROTEIN KINASE 23	dormancy-related gene	CIPK	0.46	1.05667	0.416667	0.14
i1_LQ_SeedM_c20056/f1p4/1937					AT1G30270.1	80.93	430	79	1	342	1622	28	457	0	733	AtCIPK23	CBL-INTERACTING PROTEIN KINASE 23	dormancy-related gene	CIPK	29.49	12.9467	46.9967	17.92
i1_LQ_SeedM_c20074/f1p7/1827					AT1G30270.1	77.907	430	82	2	349	1599	28	457	0	694	AtCIPK23	CBL-INTERACTING PROTEIN KINASE 23	dormancy-related gene	CIPK	0.98	0.373333	0.846667	0.356667
i1_LQ_SeedM_c22960/f1p0/1889					AT1G30270.1	85.498	331	45	1	350	1333	28	358	0	597	AtCIPK23	CBL-INTERACTING PROTEIN KINASE 23	dormancy-related gene	CIPK	15.6	10.39	29.9167	10.6067
i1_LQ_SeedM_c8536/f1p10/1970					AT1G30270.1	75.216	464	78	2	350	1732	28	457	0	716	AtCIPK23	CBL-INTERACTING PROTEIN KINASE 23	dormancy-related gene	CIPK	16.825	10.4367	33.2567	10.44
i2_LQ_SeedM_c51215/f1p4/2186					AT1G30270.1	78.934	394	76	2	900	2060	75	468	0	653	AtCIPK23	CBL-INTERACTING PROTEIN KINASE 23	dormancy-related gene	CIPK	7.93	3.97333	11.35	4.76
i2_LQ_SeedM_c52596/f1p4/2263	i2_LQ_SeedM_c52596/f1p4/2263	C1			AT1G30270.1	84.451	328	48	1	350	1324	28	355	0	584	AtCIPK23	CBL-INTERACTING PROTEIN KINASE 23	dormancy-related gene	CIPK	2.15	0.343333	4.53667	1.52333
i3_LQ_SeedM_c14996/f1p3/3060					AT1G30270.1	86.636	217	29	0	303	953	28	244	6.65e-142	404	AtCIPK23	CBL-INTERACTING PROTEIN KINASE 23	dormancy-related gene	CIPK	0.02	0.03	0.0866667	0.0866667
i3_LQ_SeedM_c19189/f1p7/3794					AT1G30270.1	87.597	129	16	0	351	737	28	156	1.51e-72	244	AtCIPK23	CBL-INTERACTING PROTEIN KINASE 23	dormancy-related gene	CIPK	1.36	3.51333	3.93333	1.30667
i4_LQ_SeedM_c19033/f1p83/4758					AT1G30270.1	49	100	15	1	3660	3959	184	247	4.13e-28	95.1	AtCIPK23	CBL-INTERACTING PROTEIN KINASE 23	dormancy-related gene	CIPK	0	0.01	0.00666667	0
i5_LQ_SeedM_c12200/f1p0/5042	i5_LQ_SeedM_c12200/f1p0/5042	C1			AT1G30270.1	90.698	43	4	0	3072	3200	202	244	1.27e-42	85.1	AtCIPK23	CBL-INTERACTING PROTEIN KINASE 23	dormancy-related gene	CIPK	0.53	0.153333	0.97	0.51
i3_LQ_SeedM_c26539/f1p9/3213					AT1G30270.2	87.179	156	20	0	349	816	28	183	2.19e-87	290	AtCIPK23	CBL-INTERACTING PROTEIN KINASE 23	dormancy-related gene	CIPK	0.245	0.226667	0.91	0.323333
i2_LQ_SeedM_c34076/f1p4/2648					AT1G30270.3	82.184	174	28	1	1137	1649	85	258	1.69e-93	300	AtCIPK23	CBL-INTERACTING PROTEIN KINASE 23	dormancy-related gene	CIPK	2.78	0.733333	5.40333	1.72
i2_LQ_SeedM_c7291/f1p3/2149					AT1G30270.3	84.921	126	19	0	878	1255	74	199	6.61e-68	228	AtCIPK23	CBL-INTERACTING PROTEIN KINASE 23	dormancy-related gene	CIPK	0	0	0.01	0
i1_LQ_SeedM_c12837/f1p0/1803					AT1G30480.1	67.588	398	110	7	299	1468	1	387	2.55e-110	336	AtDRT111	DNA-DAMAGE-REPAIR/TOLERATION PROTEIN 111		DRT111/ RSN2/SFPS	26.77	26.0967	35.1433	44.5233
i1_HQ_SeedM_c16154/f8p0/1790	i1_HQ_SeedM_c16154/f8p0/1790	C3			AT1G30620.6	76.642	411	94	2	284	1516	1	409	0	665	AtMUR4	URIDINE 5'-DIPHOSPHATE-d-XYLOSE 4-EPIMERASE 1	ABI4 increases the expression of MUR4 to inhibit seed germination by accumulating l‐Ara in seed cell wall.	MUR	76.365	42.3333	88.31	131.287
i1_LQ_SeedM_c10003/f1p34/1668	i1_LQ_SeedM_c10003/f1p34/1668	C5	bHLH	TF	AT1G32640.1	49.143	175	82	1	1015	1518	448	622	1.04e-40	156	AtMYC2		integrate light signal with hormone pathway to establish seedling photomorphogenesis (COI1 and signaling components such as repressor proteins JAZs and transcription activators MYC2/MYC3/MYC4. MYC2/MYC3/MYC4 activate the expression of photomorphogenesis regulator HY5 to repress cell elongation-related genes (such as SAUR62 and EXP2	MYC	3.11	4.94667	1.9	5.05667
i2_LQ_SeedM_c37542/f1p4/2344	i2_LQ_SeedM_c37542/f1p4/2344	C3			AT1G32640.1	45.732	328	126	7	1033	53	347	623	1.05e-66	233	AtMYC2		integrate light signal with hormone pathway to establish seedling photomorphogenesis (COI1 and signaling components such as repressor proteins JAZs and transcription activators MYC2/MYC3/MYC4. MYC2/MYC3/MYC4 activate the expression of photomorphogenesis regulator HY5 to repress cell elongation-related genes (such as SAUR62 and EXP2	MYC	26.7	12.02	28.62	41.9267
i2_HQ_SeedM_c1201/f6p1/2779	i2_HQ_SeedM_c1201/f6p1/2779	C12			AT1G42550.1	46.75	877	394	21	62	2602	9	842	0	548	AtPMI1	PLASTID MOVEMENT IMPAIRED1	mediate ABA sensitivity during germination	PMI	1	3.47	0.53	0.62
i2_LQ_SeedM_c38756/f1p1/2497	i2_LQ_SeedM_c38756/f1p1/2497	C1			AT1G42550.1	43.88	866	354	29	47	2344	9	842	5.32e-178	534	AtPMI1	PLASTID MOVEMENT IMPAIRED1	mediate ABA sensitivity during germination	PMI	3.7	0.606667	2.48333	1.42
i0_LQ_SeedM_c12404/f1p4/441					AT1G45249.1	74.324	74	17	2	1	219	344	416	9.04e-10	56.2	AtABF2	bZIP protein	NF-Y and bZIP transcription factors coordinately regulate ABA-related phenotypes	ABF	0	0	0	0
i2_LQ_SeedM_c24384/f1p5/2385			bZIP	TF	AT1G45249.1	56.738	141	53	3	1244	1648	252	390	5.13e-19	88.2	AtABF2	bZIP protein	NF-Y and bZIP transcription factors coordinately regulate ABA-related phenotypes	ABF	0.145	0.213333	0.406667	0.183333
i1_LQ_SeedM_c18823/f1p3/1789	i1_LQ_SeedM_c18823/f1p3/1789	C1	TUB	TF	AT1G47270.3	62.155	362	115	4	334	1410	46	388	3.96e-155	451	AtTLP6	Tubby and Tubby-like protein		TLP	4.165	1.62667	6.66	5.43667
i1_LQ_SeedM_c3866/f1p2/1391	i1_LQ_SeedM_c3866/f1p2/1391	C5	TUB	TF	AT1G47270.3	61.326	362	118	4	155	1231	46	388	7.42e-155	445	AtTLP6	Tubby and Tubby-like protein		TLP	12.85	22.6267	5.8	12.6867
i1_LQ_SeedM_c3941/f1p0/1931	i1_LQ_SeedM_c3941/f1p0/1931	C12	TUB	TF	AT1G47270.3	62.259	363	115	4	486	1565	45	388	2.1e-155	453	AtTLP6	Tubby and Tubby-like protein		TLP	1.375	4.04	1.1	1.67
i2_HQ_SeedM_c22412/f2p3/2184			TUB	TF	AT1G47270.3	58.5	400	113	7	762	1946	37	388	2.8e-154	453	AtTLP6	Tubby and Tubby-like protein		TLP	1.105	1.37	2.80333	2.05667
i2_HQ_SeedM_c43479/f4p3/2118			TUB	TF	AT1G47270.3	58.5	400	113	7	696	1880	37	388	1.42e-154	453	AtTLP6	Tubby and Tubby-like protein		TLP	9.455	5.69	21.1533	16.45
i2_LQ_SeedM_c25304/f1p3/2204	i2_LQ_SeedM_c25304/f1p3/2204	C8	TUB	TF	AT1G47270.3	58.75	400	112	6	662	1846	37	388	1.18e-153	452	AtTLP6	Tubby and Tubby-like protein		TLP	2.955	10.6067	6.44333	5.61667
i2_LQ_SeedM_c44371/f1p3/2117	i2_LQ_SeedM_c44371/f1p3/2117	C4	TUB	TF	AT1G47270.3	58	400	115	5	790	1974	37	388	1.06e-152	448	AtTLP6	Tubby and Tubby-like protein		TLP	0.235	0.04	1.71	0.843333
i2_LQ_SeedM_c8855/f1p3/2286			TUB	TF	AT1G47270.3	58.75	400	112	6	814	1998	37	388	1.11e-153	453	AtTLP6	Tubby and Tubby-like protein		TLP	0.64	0.193333	0.723333	1.00667
i4_LQ_SeedM_c7776/f1p5/4439	i4_LQ_SeedM_c7776/f1p5/4439	C7	TUB	TF	AT1G47270.3	62.222	360	114	4	483	1553	46	386	4.04e-144	446	AtTLP6	Tubby and Tubby-like protein		TLP	0.6	1.08	1.84667	0.586667
i4_LQ_SeedM_c7994/f1p12/4726			TUB	TF	AT1G47270.3	61.944	360	115	4	440	1510	46	386	6.28e-143	445	AtTLP6	Tubby and Tubby-like protein		TLP	0.725	0.63	0.636667	0.503333
i0_LQ_SeedM_c10144/f1p0/974					AT1G48130.1	35.526	76	40	2	326	553	91	157	1.6e-15	47.4	AtPER1	Thioredoxin peroxidase	seed-specific and related to dormancy	PER1	0	0	0	0
i2_LQ_SeedM_c5558/f1p1/2594					AT1G48270.2	70.492	61	18	0	123	305	15	75	3.41e-18	87.4	AtGCR1	G protein-coupled receptor	act independently of heterotrimeric G-protein in response to brassinosteroids and gibberellins in Arabidopsis seed germination	GCR	0	0	0	0.0233333
i2_LQ_SeedM_c57963/f1p2/2899					AT1G48270.2	68.966	58	18	0	119	292	15	72	5.47e-07	53.5	AtGCR1	G protein-coupled receptor	act independently of heterotrimeric G-protein in response to brassinosteroids and gibberellins in Arabidopsis seed germination	GCR	0.13	0.19	0.26	0.296667
i3_LQ_SeedM_c18384/f1p6/3981					AT1G48270.2	73.684	247	65	0	123	863	15	261	7.41e-123	385	AtGCR1	G protein-coupled receptor	act independently of heterotrimeric G-protein in response to brassinosteroids and gibberellins in Arabidopsis seed germination	GCR	0.845	1.30333	1.76333	1.33333
i5_LQ_SeedM_c6409/f1p5/5501					AT1G48270.2	71.782	202	57	0	117	722	15	216	2.06e-94	309	AtGCR1	G protein-coupled receptor	act independently of heterotrimeric G-protein in response to brassinosteroids and gibberellins in Arabidopsis seed germination	GCR	0.02	0.00666667	0.0533333	0.00666667
i6_LQ_SeedM_c668/f1p20/6447					AT1G48270.2	70.388	206	61	0	120	737	14	219	2.73e-94	309	AtGCR1	G protein-coupled receptor	act independently of heterotrimeric G-protein in response to brassinosteroids and gibberellins in Arabidopsis seed germination	GCR	3.09	1.35667	4.66333	3.57333
i1_LQ_SeedM_c12936/f1p9/1460					AT1G48630.1	75.368	272	62	2	277	1080	56	326	3.94e-147	424	AtRACK1B	Receptor for Activated C Kinase 1	negative regulator of ABA responses in Arabidopsis	RACK1	0.87	0.63	1.51667	1.33
i2_LQ_SeedM_c23994/f2p1/2992					AT1G48630.1	76.125	289	60	1	57	923	1	280	1.71e-154	460	AtRACK1B	Receptor for Activated C Kinase 1	negative regulator of ABA responses in Arabidopsis	RACK1	14.61	14.9667	21.5333	23.3567
i2_LQ_SeedM_c41347/f1p1/2855					AT1G48630.1	76.838	272	54	1	1	816	19	281	4.61e-147	439	AtRACK1B	Receptor for Activated C Kinase 1	negative regulator of ABA responses in Arabidopsis	RACK1	11.16	15.6967	10.5167	11.6333
i2_LQ_SeedM_c65297/f1p1/2839					AT1G48630.1	73.034	267	63	1	172	972	24	281	4.12e-133	404	AtRACK1B	Receptor for Activated C Kinase 1	negative regulator of ABA responses in Arabidopsis	RACK1	0.075	0	0.03	0.03
i4_LQ_SeedM_c15756/f1p3/4093					AT1G48630.1	78.09	178	39	0	393	926	97	274	3.44e-108	293	AtRACK1B	Receptor for Activated C Kinase 1	negative regulator of ABA responses in Arabidopsis	RACK1	0.05	0.06	0.173333	0.07
i4_LQ_SeedM_c16525/f1p0/4192					AT1G48630.1	75.168	149	37	0	1940	2386	133	281	3.6e-72	244	AtRACK1B	Receptor for Activated C Kinase 1	negative regulator of ABA responses in Arabidopsis	RACK1	0	0	0.00666667	0
i4_LQ_SeedM_c8042/f1p19/4876	i4_LQ_SeedM_c8042/f1p19/4876	C12	bZIP	TF	AT1G49720.2	46.452	155	60	2	200	664	22	153	1.55e-23	105	AtABF1	abscisic acid response element binding factor 1	required for establishment of Arabidopsis seedlings during winter	ABF	0.265	0.8	0.226667	0.253333
i2_LQ_SeedM_c10535/f1p1/2698					AT1G50370.1	80.645	31	6	0	137	229	1	31	5.77e-08	56.2	AtFyPP1	for Phytochrome-associated serine/threonine protein phosphatase	regulate ABA signaling through dephosphorylation and destabilization of ABI5	FyPP	0.2	0.11	0.173333	0.0666667
i2_LQ_SeedM_c38059/f1p2/2165					AT1G50370.1	96.37	303	11	0	230	1138	1	303	0	617	AtFyPP1	for Phytochrome-associated serine/threonine protein phosphatase	regulate ABA signaling through dephosphorylation and destabilization of ABI5	FyPP	15.92	9.85667	18.44	20.6633
i2_LQ_SeedM_c49155/f1p2/2117					AT1G50370.1	96.37	303	11	0	221	1129	1	303	0	617	AtFyPP1	for Phytochrome-associated serine/threonine protein phosphatase	regulate ABA signaling through dephosphorylation and destabilization of ABI5	FyPP	7	13.56	10.3367	8.95
i1_LQ_SeedM_c13036/f2p0/1529			TUB	TF	AT1G53320.1	70.871	333	88	3	188	1159	47	379	7.74e-159	457	AtTLP7	Tubby and Tubby-like protein		TLP	13.475	11.84	22.0233	21.0967
i1_LQ_SeedM_c6579/f1p2/1297			TUB	TF	AT1G53320.1	66.202	287	85	2	207	1031	44	330	8.24e-133	387	AtTLP7	Tubby and Tubby-like protein		TLP	36.51	30.45	24.9967	39.5
i3_LQ_SeedM_c5424/f1p21/3702					AT1G53320.1	68.437	339	89	4	1124	153	44	379	3.01e-154	468	AtTLP7	Tubby and Tubby-like protein		TLP	26.78	27.1	19.0333	44.9633
i4_LQ_SeedM_c5597/f1p8/4670			TUB	TF	AT1G53320.1	79.348	92	19	0	4470	4745	288	379	3.3e-62	157	AtTLP7	Tubby and Tubby-like protein		TLP	0.295	0.276667	0.196667	0.366667
i5_LQ_SeedM_c6437/f1p1/5146			TUB	TF	AT1G53320.1	70	200	48	2	4401	4964	180	379	6.11e-85	284	AtTLP7	Tubby and Tubby-like protein		TLP	2.6	2.34	2.58667	2.52667
i3_LQ_SeedM_c14950/f1p0/3044	i3_LQ_SeedM_c14950/f1p0/3044	C4			AT1G54490.1	75	496	122	2	15	1499	37	531	0	731	AtXRN4	exoribonuclease4	5' to 3' mrna decay contributes to the regulation of arabidopsis seed germination by dormancy		0.36	0.0233333	0.743333	0.233333
i3_LQ_SeedM_c17886/f1p13/3271					AT1G54490.1	75.717	523	122	4	3252	1693	1	521	0	788	AtXRN4	exoribonuclease4	5' to 3' mrna decay contributes to the regulation of arabidopsis seed germination by dormancy		0.235	0.106667	0.486667	0.393333
i3_LQ_SeedM_c22031/f1p1/3304					AT1G54490.1	72.158	431	98	3	43	1329	1	411	0	589	AtXRN4	exoribonuclease4	5' to 3' mrna decay contributes to the regulation of arabidopsis seed germination by dormancy		1.615	1.14667	3.87667	1.93
i3_LQ_SeedM_c23544/f1p6/3336	i3_LQ_SeedM_c23544/f1p6/3336	C1			AT1G54490.1	75.794	504	117	4	3334	1832	1	502	0	750	AtXRN4	exoribonuclease4	5' to 3' mrna decay contributes to the regulation of arabidopsis seed germination by dormancy		3.185	0.57	7.39667	4.93
i4_LQ_SeedM_c10681/f1p9/4663					AT1G54490.1	54.717	53	24	0	1994	2152	513	565	1.33e-09	63.9	AtXRN4	exoribonuclease4	5' to 3' mrna decay contributes to the regulation of arabidopsis seed germination by dormancy		0	0	0	0
i5_LQ_SeedM_c10494/f1p0/5159					AT1G54490.1	79.058	382	77	2	101	1240	1	381	0	588	AtXRN4	exoribonuclease4	5' to 3' mrna decay contributes to the regulation of arabidopsis seed germination by dormancy		0.935	1.36667	1.67667	1.90667
i5_LQ_SeedM_c4155/f1p1/5195	i5_LQ_SeedM_c4155/f1p1/5195	C4			AT1G54490.1	62.5	248	90	2	95	832	1	247	9.76e-70	255	AtXRN4	exoribonuclease4	5' to 3' mrna decay contributes to the regulation of arabidopsis seed germination by dormancy		0.015	0.0166667	0.956667	0.0166667
i5_LQ_SeedM_c5783/f1p3/5059	i5_LQ_SeedM_c5783/f1p3/5059	C4			AT1G54490.1	59.877	324	100	5	132	1094	1	297	4.88e-96	334	AtXRN4	exoribonuclease4	5' to 3' mrna decay contributes to the regulation of arabidopsis seed germination by dormancy		0.02	0	0.696667	0.0466667
i2_LQ_SeedM_c25573/f1p1/2801	i2_LQ_SeedM_c25573/f1p1/2801	C4			AT1G54490.2	54.653	505	191	12	605	2044	323	814	4.98e-155	479	AtXRN4	exoribonuclease4	5' to 3' mrna decay contributes to the regulation of arabidopsis seed germination by dormancy		0.39	0.163333	5.63	0.343333
i2_LQ_SeedM_c34171/f1p1/2881					AT1G54490.2	60.87	184	67	3	357	902	428	608	1.1e-87	198	AtXRN4	exoribonuclease4	5' to 3' mrna decay contributes to the regulation of arabidopsis seed germination by dormancy		0.22	0.0233333	0.216667	0.146667
i2_LQ_SeedM_c60136/f1p2/2047	i2_LQ_SeedM_c60136/f1p2/2047	C4			AT1G54490.2	43.45	458	203	13	3	1307	407	831	3.36e-90	300	AtXRN4	exoribonuclease4	5' to 3' mrna decay contributes to the regulation of arabidopsis seed germination by dormancy		0.26	0.123333	1.81667	1.81
i3_LQ_SeedM_c21202/f1p1/3517	i3_LQ_SeedM_c21202/f1p1/3517	C4			AT1G54490.2	62.446	695	223	12	795	2804	133	814	0	849	AtXRN4	exoribonuclease4	5' to 3' mrna decay contributes to the regulation of arabidopsis seed germination by dormancy		1.235	0.11	4.52667	2.09333
i3_LQ_SeedM_c23902/f1p0/3388					AT1G54490.2	73.494	332	86	2	649	1641	128	458	0	527	AtXRN4	exoribonuclease4	5' to 3' mrna decay contributes to the regulation of arabidopsis seed germination by dormancy		2.34	1.26	4.62667	3.56
i3_LQ_SeedM_c33044/f1p41/3254	i3_LQ_SeedM_c33044/f1p41/3254	C12			AT1G54490.2	53.982	113	49	1	1547	1885	378	487	1.86e-46	123	AtXRN4	exoribonuclease4	5' to 3' mrna decay contributes to the regulation of arabidopsis seed germination by dormancy		0.08	1.55667	0.00666667	0.00666667
i3_LQ_SeedM_c8037/f1p0/3481	i3_LQ_SeedM_c8037/f1p0/3481	C1			AT1G54490.2	60.092	654	223	12	2656	770	176	816	0	737	AtXRN4	exoribonuclease4	5' to 3' mrna decay contributes to the regulation of arabidopsis seed germination by dormancy		11.55	4.84	26.9567	18.5333
i3_LQ_SeedM_c9561/f1p61/3436	i3_LQ_SeedM_c9561/f1p61/3436	C12			AT1G54490.2	53.982	113	49	1	1664	2002	378	487	5.92e-46	123	AtXRN4	exoribonuclease4	5' to 3' mrna decay contributes to the regulation of arabidopsis seed germination by dormancy		0.15	3.26667	0.0566667	0.0566667
i3_LQ_SeedM_c9896/f1p37/3499	i3_LQ_SeedM_c9896/f1p37/3499	C8			AT1G54490.2	64.696	626	185	8	669	2534	128	721	0	821	AtXRN4	exoribonuclease4	5' to 3' mrna decay contributes to the regulation of arabidopsis seed germination by dormancy		2.91	11.4867	4.67667	4.41333
i4_LQ_SeedM_c19893/f1p1/4429					AT1G54490.2	60.687	262	98	3	1968	1189	382	640	1.3e-92	291	AtXRN4	exoribonuclease4	5' to 3' mrna decay contributes to the regulation of arabidopsis seed germination by dormancy		0.175	0.113333	0.296667	0.203333
i2_LQ_SeedM_c50099/f1p2/2947					AT1G55325.1	68.807	109	34	0	178	504	1	109	1.39e-52	164	AtMED13	RNA polymerase II transcription mediato	HSI2 recruited MED13 by HSI2 to suppress directly a subset of seed maturation genes post-germination	MED	0.09	0.01	0.103333	0.126667
i3_LQ_SeedM_c26921/f1p0/3123					AT1G55325.1	52.083	144	34	2	274	705	1	109	7.08e-46	145	AtMED13	RNA polymerase II transcription mediato	HSI2 recruited MED13 by HSI2 to suppress directly a subset of seed maturation genes post-germination	MED	0.035	0.0166667	0.0366667	0.0566667
i4_LQ_SeedM_c2122/f1p0/4232					AT1G55325.1	46.111	180	36	2	1698	2237	36	154	4.49e-39	160	AtMED13	RNA polymerase II transcription mediato	HSI2 recruited MED13 by HSI2 to suppress directly a subset of seed maturation genes post-germination	MED	0	0	0	0
i5_LQ_SeedM_c11150/f1p5/5161	i5_LQ_SeedM_c11150/f1p5/5161	C3			AT1G55325.2	33.577	137	83	5	1886	2290	246	376	1.2e-08	61.2	AtMED13	RNA polymerase II transcription mediato	HSI2 recruited MED13 by HSI2 to suppress directly a subset of seed maturation genes post-germination	MED	0.04	0.00333333	0.0766667	0.173333
i2_LQ_SeedM_c42506/f1p1/2358					AT1G55325.4	35.294	102	47	2	11	286	282	374	2.91e-07	55.1	AtMED13	RNA polymerase II transcription mediato	HSI2 recruited MED13 by HSI2 to suppress directly a subset of seed maturation genes post-germination	MED	0.08	0	0.183333	0.0333333
i6_HQ_SeedM_c33/f4p0/6460					AT1G55325.4	50.671	2011	866	42	287	6265	1	1903	0	1741	AtMED13	RNA polymerase II transcription mediato	HSI2 recruited MED13 by HSI2 to suppress directly a subset of seed maturation genes post-germination	MED	1.9	0.876667	2.13333	2.39333
i4_LQ_SeedM_c15474/f1p10/4167					AT1G55325.4	49.153	1357	601	28	50	4075	419	1701	0	1124	AtMED13	RNA polymerase II transcription mediato	HSI2 recruited MED13 by HSI2 to suppress directly a subset of seed maturation genes post-germination	MED	0.295	0.54	0.766667	0.57
i6_LQ_SeedM_c1130/f1p0/6350					AT1G55325.4	49.726	2009	862	43	269	6169	1	1903	0	1684	AtMED13	RNA polymerase II transcription mediato	HSI2 recruited MED13 by HSI2 to suppress directly a subset of seed maturation genes post-germination	MED	4.02	3.08333	5.43333	6.47667
i6_LQ_SeedM_c356/f1p0/6502					AT1G55325.4	51.939	1367	587	25	2282	6343	594	1903	0	1270	AtMED13	RNA polymerase II transcription mediato	HSI2 recruited MED13 by HSI2 to suppress directly a subset of seed maturation genes post-germination	MED	1.315	1.66333	1.85667	2.07667
i6_LQ_SeedM_c546/f1p0/6758					AT1G55325.4	46.752	1170	524	29	243	3713	1	1084	0	843	AtMED13	RNA polymerase II transcription mediato	HSI2 recruited MED13 by HSI2 to suppress directly a subset of seed maturation genes post-germination	MED	0.075	0.11	0.0833333	0.15
i4_LQ_SeedM_c2412/f1p0/4939	i4_LQ_SeedM_c2412/f1p0/4939	C5			AT1G55490.5	86.667	45	6	0	4667	4801	556	600	7.68e-17	87	AtCpn60β1	subunit of chloroplasts chaperonins	CPNA21 can form a functional chaperonin with CPNB2 (AtCpn60β2) and CPNB1 (AtCpn60β1),	Cpn60β	0.16	0.166667	0.02	0.18
i0_LQ_SeedM_c3775/f1p5/905	i0_LQ_SeedM_c3775/f1p5/905	C4	NF-YC	TF	AT1G56170.2	61.765	102	39	0	185	490	55	156	6.55e-41	141	AtNF-YC2	nuclear factor Y, subunit C2	regulator of embryo maturation that may participate in DOG1 induction		20.375	26.04	75.1	85.07
i1_HQ_SeedM_c24056/f2p0/1143	i1_HQ_SeedM_c24056/f2p0/1143	C4	NF-YC	TF	AT1G56170.2	78.295	129	25	1	341	727	59	184	2.33e-69	217	AtNF-YC2	nuclear factor Y, subunit C2	regulator of embryo maturation that may participate in DOG1 induction		58.56	35.02	113.167	122.09
i1_LQ_SeedM_c15122/f1p9/1166	i1_LQ_SeedM_c15122/f1p9/1166	C4	NF-YC	TF	AT1G56170.2	78.295	129	25	1	402	788	59	184	2.68e-69	217	AtNF-YC2	nuclear factor Y, subunit C2	regulator of embryo maturation that may participate in DOG1 induction		6.62	5.07	24.5767	4.64667
i1_LQ_SeedM_c15628/f1p0/1213	i1_LQ_SeedM_c15628/f1p0/1213	C4	NF-YC	TF	AT1G56170.2	76.154	130	26	2	362	748	59	184	2.83e-67	213	AtNF-YC2	nuclear factor Y, subunit C2	regulator of embryo maturation that may participate in DOG1 induction		2.325	1.57667	5.2	6.75667
i3_LQ_SeedM_c9167/f1p0/3581			NF-YC	TF	AT1G56170.2	75.385	130	28	1	2917	3306	58	183	4.85e-60	204	AtNF-YC2	nuclear factor Y, subunit C2	regulator of embryo maturation that may participate in DOG1 induction		18.67	16.1633	14.4833	18.9767
i4_LQ_SeedM_c15470/f1p0/4130	i4_LQ_SeedM_c15470/f1p0/4130	C4	NF-YC	TF	AT1G56170.2	46.429	112	51	2	3508	3822	78	187	3.77e-30	104	AtNF-YC2	nuclear factor Y, subunit C2	regulator of embryo maturation that may participate in DOG1 induction		10.045	10.4533	35.77	37.9833
i4_LQ_SeedM_c6421/f1p3/4718			NF-YC	TF	AT1G56170.2	69.925	133	36	1	4256	4654	55	183	1.56e-54	189	AtNF-YC2	nuclear factor Y, subunit C2	regulator of embryo maturation that may participate in DOG1 induction		0.235	0.1	0.0566667	0.0666667
i1_LQ_SeedM_c11635/f1p1/1762					AT1G56590.1	79.412	272	55	1	63	878	1	271	2.37e-158	459	AtAP-3μ	Adaptor protein subunit	positively regulate the ABA responses independently of AGB1 in seed germination, while require AGB1 to regulate ABA responses during post-germination growth		8.72	8.17667	15.67	7.43667
i3_LQ_SeedM_c24418/f1p0/3325					AT1G56590.1	58.824	51	19	1	2467	2613	146	196	1.76e-16	64.3	AtAP-3μ	Adaptor protein subunit	positively regulate the ABA responses independently of AGB1 in seed germination, while require AGB1 to regulate ABA responses during post-germination growth		0.235	0.0833333	0.126667	0.413333
i3_HQ_SeedM_c17499/f2p12/4014	i3_HQ_SeedM_c17499/f2p12/4014	C12			AT1G59870.1	71.124	1032	271	4	217	3306	319	1325	0	1541	AtABCG36	ATP-BINDING CASSETTE G36	auxin transportion		1.03	2.43	0.696667	1.06
i4_HQ_SeedM_c24370/f50p0/4920	i4_HQ_SeedM_c24370/f50p0/4920	C4			AT1G59870.1	70.888	1453	391	7	285	4634	46	1469	0	2060	AtABCG36	ATP-BINDING CASSETTE G36	auxin transportion		1.925	0.663333	12.62	4.21333
i5_HQ_SeedM_c13217/f2p18/5075					AT1G59870.1	34.899	447	261	10	2759	4051	869	1301	1.15e-109	261	AtABCG36	ATP-BINDING CASSETTE G36	auxin transportion		0	0	0	0
i3_LQ_SeedM_c13361/f1p0/3688	i3_LQ_SeedM_c13361/f1p0/3688	C1			AT1G59870.1	71.86	1027	262	4	3	3077	294	1295	0	1549	AtABCG36	ATP-BINDING CASSETTE G36	auxin transportion		1.915	0	5.79	3.10667
i3_LQ_SeedM_c9081/f1p44/3843	i3_LQ_SeedM_c9081/f1p44/3843	C4			AT1G59870.1	71.221	1171	309	5	85	3588	324	1469	0	1702	AtABCG36	ATP-BINDING CASSETTE G36	auxin transportion		2.715	0.66	14.38	2.93667
i4_LQ_SeedM_c11586/f1p12/4804					AT1G59870.1	71.914	1118	297	6	288	3620	46	1153	0	1653	AtABCG36	ATP-BINDING CASSETTE G36	auxin transportion		0.005	0.24	0.116667	0.0266667
i4_LQ_SeedM_c12906/f1p0/4838					AT1G59870.1	68.643	995	285	4	1137	4115	325	1294	0	1419	AtABCG36	ATP-BINDING CASSETTE G36	auxin transportion		0	0.00666667	0.0833333	0.02
i4_LQ_SeedM_c18157/f1p5/4494	i4_LQ_SeedM_c18157/f1p5/4494	C4			AT1G59870.1	71.956	1002	254	4	220	3219	319	1295	0	1511	AtABCG36	ATP-BINDING CASSETTE G36	auxin transportion		0.365	0.04	3.60333	0.353333
i4_LQ_SeedM_c19718/f1p0/4827					AT1G59870.1	71.376	1366	363	5	453	4541	129	1469	0	1932	AtABCG36	ATP-BINDING CASSETTE G36	auxin transportion		0	0.0166667	0.113333	0
i4_LQ_SeedM_c21054/f1p2/4654					AT1G59870.1	68.527	645	176	4	2279	4207	706	1325	0	920	AtABCG36	ATP-BINDING CASSETTE G36	auxin transportion		0	0	0.0166667	0.0133333
i4_LQ_SeedM_c2283/f1p0/4670	i4_LQ_SeedM_c2283/f1p0/4670	C4			AT1G59870.1	71.12	1437	383	6	264	4565	62	1469	0	2045	AtABCG36	ATP-BINDING CASSETTE G36	auxin transportion		0	0	3.13667	0.143333
i4_LQ_SeedM_c3024/f1p0/4440	i4_LQ_SeedM_c3024/f1p0/4440	C4			AT1G59870.1	71.376	1366	357	6	93	4163	129	1469	0	1971	AtABCG36	ATP-BINDING CASSETTE G36	auxin transportion		0.98	0.143333	1.64667	1.71333
i4_LQ_SeedM_c3857/f1p0/4741					AT1G59870.1	28.982	904	558	23	1793	4375	550	1412	1.41e-91	328	AtABCG36	ATP-BINDING CASSETTE G36	auxin transportion		0	0	0.683333	0
i4_LQ_SeedM_c6126/f1p3/4971	i4_LQ_SeedM_c6126/f1p3/4971	C4			AT1G59870.1	67.826	805	237	4	284	2692	46	830	0	1082	AtABCG36	ATP-BINDING CASSETTE G36	auxin transportion		0.12	0.993333	2.54667	0.786667
i4_LQ_SeedM_c6708/f1p0/4700					AT1G59870.1	69.282	752	203	6	2315	4561	706	1432	0	1041	AtABCG36	ATP-BINDING CASSETTE G36	auxin transportion		0.095	0.0633333	1.19	0.413333
i5_LQ_SeedM_c10177/f1p10/5227	i5_LQ_SeedM_c10177/f1p10/5227	C4			AT1G59870.1	71.37	1453	384	6	288	4637	46	1469	0	2083	AtABCG36	ATP-BINDING CASSETTE G36	auxin transportion		1.04	1.06333	5.24667	0.996667
i5_LQ_SeedM_c11448/f1p11/5223					AT1G59870.1	68.275	974	278	5	287	3202	46	990	0	1325	AtABCG36	ATP-BINDING CASSETTE G36	auxin transportion		0.02	0.106667	0.166667	0.0566667
i5_LQ_SeedM_c12789/f1p5/5102	i5_LQ_SeedM_c12789/f1p5/5102	C4			AT1G59870.1	67.477	864	250	5	289	2874	46	880	0	1164	AtABCG36	ATP-BINDING CASSETTE G36	auxin transportion		0.63	0.596667	6.65667	1.79333
i5_LQ_SeedM_c4115/f1p46/5209					AT1G59870.1	67.047	789	232	5	2382	4739	706	1469	0	998	AtABCG36	ATP-BINDING CASSETTE G36	auxin transportion		0.03	0.00333333	0	0.00333333
i5_LQ_SeedM_c6191/f1p0/5411					AT1G59870.1	32.847	548	334	12	3195	4796	864	1391	1.08e-74	276	AtABCG36	ATP-BINDING CASSETTE G36	auxin transportion		0	0	0.01	0
i8_LQ_SeedM_c146/f1p0/8586					AT1G59870.1	69.871	1165	319	6	4989	8474	190	1325	0	1652	AtABCG36	ATP-BINDING CASSETTE G36	auxin transportion		0	0.02	0.00333333	0.01
i9_LQ_SeedM_c104/f1p0/9850	i9_LQ_SeedM_c104/f1p0/9850	C4			AT1G59870.1	71.55	1413	370	6	4681	452	46	1429	0	2051	AtABCG36	ATP-BINDING CASSETTE G36	auxin transportion		1.51	0.376667	7.83667	1.96
i1_HQ_SeedM_c2219/f2p0/1734			NAC	TF	AT1G61110.1	35.542	166	85	6	841	1284	13	174	9.68e-19	88.2	AtNAC25	NAC domain containing protein 25	GA/DELLA-NAC25/NAC1L-EXPA2 network in regulating endosperm cell expansion to control the seed-to-seedling transition		26.84	15.0067	33.38	44.67
i3_LQ_SeedM_c34746/f1p0/3014			NAC	TF	AT1G61110.1	34.337	166	87	6	763	1206	13	174	3.79e-18	87.4	AtNAC25	NAC domain containing protein 25	GA/DELLA-NAC25/NAC1L-EXPA2 network in regulating endosperm cell expansion to control the seed-to-seedling transition		0.525	0.406667	0.653333	0.543333
i4_LQ_SeedM_c15343/f1p2/4083			NAC	TF	AT1G61110.1	35.354	99	58	3	2737	3021	13	109	2.98e-08	57.8	AtNAC25	NAC domain containing protein 25	GA/DELLA-NAC25/NAC1L-EXPA2 network in regulating endosperm cell expansion to control the seed-to-seedling transition		0.145	0.34	0.393333	0.693333
i3_LQ_SeedM_c15448/f1p3/3019	i3_LQ_SeedM_c15448/f1p3/3019	C1			AT1G61210.1	76.106	226	54	0	405	1082	94	319	3.1e-146	389	AtDWA	DWD-HYPERSENSITIVE-TO-ABA3	5' to 3' mrna decay contributes to the regulation of arabidopsis seed germination by dormancy		3.995	0.886667	5.05667	4.7
i5_LQ_SeedM_c7431/f1p3/5912					AT1G61210.1	59.286	140	54	2	2175	2594	1026	1162	1.01e-33	143	AtDWA	DWD-HYPERSENSITIVE-TO-ABA3	5' to 3' mrna decay contributes to the regulation of arabidopsis seed germination by dormancy		0.04	0.0133333	0.05	0.0533333
i2_LQ_SeedM_c10791/f1p1/2369					AT1G61210.3	78.607	201	43	0	128	730	2	202	1.22e-103	343	AtDWA	DWD-HYPERSENSITIVE-TO-ABA3	5' to 3' mrna decay contributes to the regulation of arabidopsis seed germination by dormancy		0.285	0.04	0.36	0.27
i2_LQ_SeedM_c21932/f1p1/3084					AT1G61210.3	76.73	318	74	0	124	1077	2	319	5.29e-174	538	AtDWA	DWD-HYPERSENSITIVE-TO-ABA3	5' to 3' mrna decay contributes to the regulation of arabidopsis seed germination by dormancy		2.995	1.11333	2.75	3.10333
i3_LQ_SeedM_c7309/f1p28/3331					AT1G61210.3	76.73	318	74	0	134	1087	2	319	7.27e-172	535	AtDWA	DWD-HYPERSENSITIVE-TO-ABA3	5' to 3' mrna decay contributes to the regulation of arabidopsis seed germination by dormancy		4.91	5.17667	6.19667	5.93
i6_LQ_SeedM_c705/f1p0/6273					AT1G61210.3	79.264	299	62	0	174	1070	2	300	2.14e-158	518	AtDWA	DWD-HYPERSENSITIVE-TO-ABA3	5' to 3' mrna decay contributes to the regulation of arabidopsis seed germination by dormancy		0.17	0.06	0.313333	0.413333
i1_HQ_SeedM_c11066/f2p64/1957	i1_HQ_SeedM_c11066/f2p64/1957	C3	WRKY	TF	AT1G62300.1	52.314	497	153	20	212	1600	89	535	3.06e-121	372	AtWRKY6	WRKY transcription factor	positive regulator of abscisic acid signaling during seed germination and early seedling development	WRKY	13.2	9.53333	42.33	77.6767
i1_LQ_SeedM_c1239/f3p0/1878	i1_LQ_SeedM_c1239/f3p0/1878	C3	WRKY	TF	AT1G62300.1	51.029	486	157	16	159	1517	89	526	3.02e-112	348	AtWRKY6	WRKY transcription factor	positive regulator of abscisic acid signaling during seed germination and early seedling development	WRKY	2.97	3.38333	6.24667	12.0233
i1_LQ_SeedM_c12627/f1p0/2000			WRKY	TF	AT1G62300.1	47.674	516	158	18	161	1606	89	526	1.58e-103	326	AtWRKY6	WRKY transcription factor	positive regulator of abscisic acid signaling during seed germination and early seedling development	WRKY	4.925	8.86667	17.0267	29.3433
i1_LQ_SeedM_c18607/f1p0/1444			WRKY	TF	AT1G62300.1	55.466	247	54	8	555	1223	326	540	6.87e-51	182	AtWRKY6	WRKY transcription factor	positive regulator of abscisic acid signaling during seed germination and early seedling development	WRKY	0	0.0966667	0	0
i1_LQ_SeedM_c20080/f1p0/2015	i1_LQ_SeedM_c20080/f1p0/2015	C3	WRKY	TF	AT1G62300.1	54.245	424	150	13	475	1710	147	538	3.21e-108	338	AtWRKY6	WRKY transcription factor	positive regulator of abscisic acid signaling during seed germination and early seedling development	WRKY	0.345	0.403333	1.17667	2.54
i1_LQ_SeedM_c3150/f1p4/1888	i1_LQ_SeedM_c3150/f1p4/1888	C4	WRKY	TF	AT1G62300.1	47.312	279	107	13	11	799	89	343	4.22e-55	197	AtWRKY6	WRKY transcription factor	positive regulator of abscisic acid signaling during seed germination and early seedling development	WRKY	0.83	1.52333	3.18667	5.36333
i1_LQ_SeedM_c6086/f2p61/1973			WRKY	TF	AT1G62300.1	46.615	384	164	12	134	1243	80	436	7.68e-70	237	AtWRKY6	WRKY transcription factor	positive regulator of abscisic acid signaling during seed germination and early seedling development	WRKY	5.44	5.05667	9.36	4.85333
i2_LQ_SeedM_c11116/f1p0/2611	i2_LQ_SeedM_c11116/f1p0/2611	C3	WRKY	TF	AT1G62300.1	48.826	426	92	16	1037	2236	210	535	3.69e-81	272	AtWRKY6	WRKY transcription factor	positive regulator of abscisic acid signaling during seed germination and early seedling development	WRKY	2.47	0.75	2.35	4.16
i2_LQ_SeedM_c18087/f1p0/2359			WRKY	TF	AT1G62300.1	41.156	571	148	18	535	2169	130	538	3.85e-88	290	AtWRKY6	WRKY transcription factor	positive regulator of abscisic acid signaling during seed germination and early seedling development	WRKY	0.025	0.0266667	0.05	0.0733333
i2_LQ_SeedM_c21314/f1p0/2316			WRKY	TF	AT1G62300.1	62.821	156	24	3	1259	1723	311	433	5.94e-48	151	AtWRKY6	WRKY transcription factor	positive regulator of abscisic acid signaling during seed germination and early seedling development	WRKY	0.245	0.23	0.516667	0.686667
i2_LQ_SeedM_c42961/f1p0/2127					AT1G62300.1	50	494	168	17	1925	546	89	537	8.02e-109	342	AtWRKY6	WRKY transcription factor	positive regulator of abscisic acid signaling during seed germination and early seedling development	WRKY	0.07	0.21	0.09	0.17
i2_LQ_SeedM_c59966/f1p0/2048	i2_LQ_SeedM_c59966/f1p0/2048	C4	WRKY	TF	AT1G62300.1	51.117	358	112	12	568	1566	207	526	2.05e-81	241	AtWRKY6	WRKY transcription factor	positive regulator of abscisic acid signaling during seed germination and early seedling development	WRKY	0.065	0.01	0.433333	0.46
i2_LQ_SeedM_c27773/f1p0/2851	i2_LQ_SeedM_c27773/f1p0/2851	C4			AT1G62720.1	27.419	124	62	1	2473	2844	250	345	5.12e-10	63.5	AtNG1	pentatricopeptide repeat (PPR) protein	role in the early process of seed germination		0.52	0.206667	2.03667	0.986667
i2_LQ_SeedM_c53847/f1p0/2375			SWI/SNF-SWI3	TR	AT1G62830.1	60.526	722	271	7	255	2381	117	837	0	767	AtLDL1	LYSINESPECIFIC DEMETHYLASE LIKE	control primary seed dormancy by regulating DELAY OF GERMINATION 1 and ABA signaling-related genes	LDL	2.805	3.41	4.02333	5.95
i3_LQ_SeedM_c5802/f1p0/3290	i3_LQ_SeedM_c5802/f1p0/3290	C3			AT1G65480.1	56.364	110	19	1	3217	2888	89	169	8.72e-33	125	AtFT	FLOWERING LOCUS T	regulates seed dormancy through FLC gene expression and regulates chromatin state by activating antisense FLC transcription		1.03	0.376667	1	1.73
i3_LQ_SeedM_c12803/f1p4/3611					AT1G65480.2	48.684	76	37	1	2621	2394	39	112	4.77e-13	70.5	AtFT	FLOWERING LOCUS T	regulates seed dormancy through FLC gene expression and regulates chromatin state by activating antisense FLC transcription		0.255	0.2	0.35	0.163333
i0_LQ_SeedM_c11773/f1p1/994	i0_LQ_SeedM_c11773/f1p1/994	C1			AT1G66200.1	88.816	152	17	0	3	458	196	347	1.47e-92	280	AtGln1;2	Cytosolic glutamine synthetase1	N remobilization from reserves in germinating seeds of Arabidopsis	Gln1	28.445	0	48.2	15.4167
i1_LQ_SeedM_c18725/f1p20/1561					AT1G66200.1	72.372	333	87	3	166	1149	7	339	1.19e-169	483	AtGln1;2	Cytosolic glutamine synthetase1	N remobilization from reserves in germinating seeds of Arabidopsis	Gln1	0	0	0	0.0133333
i2_HQ_SeedM_c40057/f2p1/2924	i2_HQ_SeedM_c40057/f2p1/2924	C4			AT1G66200.1	90	30	3	0	2507	2596	327	356	3.37e-09	60.5	AtGln1;2	Cytosolic glutamine synthetase1	N remobilization from reserves in germinating seeds of Arabidopsis	Gln1	0.895	0.0366667	3.38333	3.35
i2_LQ_SeedM_c18559/f1p9/2958					AT1G66200.1	84.828	290	42	1	247	1110	65	354	1.28e-174	512	AtGln1;2	Cytosolic glutamine synthetase1	N remobilization from reserves in germinating seeds of Arabidopsis	Gln1	0.09	0.133333	0.163333	0.08
i2_LQ_SeedM_c3255/f1p1/3056	i2_LQ_SeedM_c3255/f1p1/3056	C4			AT1G66200.1	90	30	3	0	2620	2709	327	356	3.53e-09	60.5	AtGln1;2	Cytosolic glutamine synthetase1	N remobilization from reserves in germinating seeds of Arabidopsis	Gln1	0.22	0	2.87667	2.43667
i4_HQ_SeedM_c1236/f2p7/4823					AT1G66200.1	77.778	36	8	0	422	529	119	154	1.23e-16	63.9	AtGln1;2	Cytosolic glutamine synthetase1	N remobilization from reserves in germinating seeds of Arabidopsis	Gln1	1.17	0.76	2.25	1.95
i2_LQ_SeedM_c10193/f1p9/2490					AT1G66340.1	82.533	458	80	0	286	1659	1	458	0	730	AtETR1	ETHYLENE RESPONSE1	inhibit seed germination	ETR	6.86	5.57667	21.3067	12.1667
i2_LQ_SeedM_c3039/f1p9/2498	i2_LQ_SeedM_c3039/f1p9/2498	C8			AT1G66340.1	74.92	622	152	1	242	2107	1	618	0	892	AtETR1	ETHYLENE RESPONSE1	inhibit seed germination	ETR	1.905	3.68333	2.50333	1.90333
i2_LQ_SeedM_c35093/f1p9/2604					AT1G66340.1	69.042	407	122	1	862	2082	216	618	5.4e-171	513	AtETR1	ETHYLENE RESPONSE1	inhibit seed germination	ETR	4.055	3.81	11.3233	6.39333
i2_LQ_SeedM_c65137/f1p9/2560					AT1G66340.1	74.171	573	144	1	487	2205	50	618	0	803	AtETR1	ETHYLENE RESPONSE1	inhibit seed germination	ETR	1.3	1.09333	3.34667	1.49667
i3_LQ_SeedM_c36546/f1p1/3033					AT1G66340.1	79.497	517	102	1	407	1957	1	513	0	776	AtETR1	ETHYLENE RESPONSE1	inhibit seed germination	ETR	8.305	7.65	10.9767	8.88333
i4_LQ_SeedM_c11996/f1p0/4881					AT1G66340.1	79.479	307	63	0	210	1130	1	307	2.08e-163	515	AtETR1	ETHYLENE RESPONSE1	inhibit seed germination	ETR	0.39	0.433333	1.61333	0.846667
i4_LQ_SeedM_c21251/f1p0/5056	i4_LQ_SeedM_c21251/f1p0/5056	C8			AT1G66340.1	78.827	307	65	0	200	1120	1	307	5.63e-161	509	AtETR1	ETHYLENE RESPONSE1	inhibit seed germination	ETR	0.005	0.21	0.156667	0.0866667
i5_LQ_SeedM_c5683/f1p0/5197			Others	TR	AT1G66340.1	25.74	439	256	14	3729	5036	350	721	3.86e-21	101	AtETR1	ETHYLENE RESPONSE1	inhibit seed germination	ETR	0	0	0	0
i5_LQ_SeedM_c8191/f1p2/5149	i5_LQ_SeedM_c8191/f1p2/5149	C4			AT1G66340.1	79.153	307	64	0	387	1307	1	307	1.63e-162	514	AtETR1	ETHYLENE RESPONSE1	inhibit seed germination	ETR	0.53	0.483333	2.21	1.3
i3_LQ_SeedM_c27435/f1p6/3238					AT1G66350.1	31.351	370	234	5	1123	17	161	511	5.05e-56	203	AtRGL1	DELLA protein	integrators of environmental and endogenous cues to regulate seed germination	RGL	0.35	0.103333	0.3	0.593333
i4_LQ_SeedM_c12704/f1p5/4876					AT1G66350.1	31.622	370	233	5	3221	2115	161	511	4.02e-56	204	AtRGL1	DELLA protein	integrators of environmental and endogenous cues to regulate seed germination	RGL	0.18	0.49	0.22	0.406667
i2_LQ_SeedM_c33277/f1p8/2588					AT1G67120.1	47.909	263	103	4	1305	2087	5153	5383	2.04e-65	241	AtMDN1	MIDASIN 1	MDN1 is essential for establishing a normal seed proteome, and its mutation triggers ABI5-mediated repression of seed germination		0.445	0.786667	0.16	0.26
i2_LQ_SeedM_c49442/f1p8/2203	i2_LQ_SeedM_c49442/f1p8/2203	C1			AT1G67120.1	48.98	147	73	1	1035	1469	5237	5383	3.94e-35	145	AtMDN1	MIDASIN 1	MDN1 is essential for establishing a normal seed proteome, and its mutation triggers ABI5-mediated repression of seed germination		7.025	1.15	6.03667	3.05
i2_LQ_SeedM_c24253/f1p5/2583	i2_LQ_SeedM_c24253/f1p5/2583	C11			AT1G67120.1	45.57	79	41	1	1663	1893	5305	5383	1.96e-27	74.7	AtMDN1	MIDASIN 1	MDN1 is essential for establishing a normal seed proteome, and its mutation triggers ABI5-mediated repression of seed germination		2.67	3.12333	2.02333	1.08333
i2_LQ_SeedM_c77621/f1p1/2030	i2_LQ_SeedM_c77621/f1p1/2030	C12			AT1G67120.1	41.88	117	67	1	1305	1652	3725	3841	2.14e-16	84.7	AtMDN1	MIDASIN 1	MDN1 is essential for establishing a normal seed proteome, and its mutation triggers ABI5-mediated repression of seed germination		0.045	2.21	0	0
i5_LQ_SeedM_c6170/f1p10/5218					AT1G67120.1	32.636	1195	693	32	3	3416	3830	4969	0	439	AtMDN1	MIDASIN 1	MDN1 is essential for establishing a normal seed proteome, and its mutation triggers ABI5-mediated repression of seed germination		0.985	1.80333	2.20667	1.72
i6_LQ_SeedM_c168/f1p0/6359	i6_LQ_SeedM_c168/f1p0/6359	C3			AT1G67120.1	46.926	2163	1078	26	3	6374	1373	3504	0	1767	AtMDN1	MIDASIN 1	MDN1 is essential for establishing a normal seed proteome, and its mutation triggers ABI5-mediated repression of seed germination		3.69	1.21667	3.46	5.10667
i9_LQ_SeedM_c14/f1p0/9459					AT1G67120.1	42.968	1678	892	24	4954	23	1859	3505	0	1196	AtMDN1	MIDASIN 1	MDN1 is essential for establishing a normal seed proteome, and its mutation triggers ABI5-mediated repression of seed germination		0.63	0.746667	0.826667	0.716667
i1_LQ_SeedM_c20205/f1p1/2000					AT1G67120.2	45.865	133	68	2	984	1376	5242	5372	3.42e-31	120	AtMDN1	MIDASIN 1	MDN1 is essential for establishing a normal seed proteome, and its mutation triggers ABI5-mediated repression of seed germination		4.235	6.79667	2.73	2.23667
i1_LQ_SeedM_c20903/f1p2/1600	i1_LQ_SeedM_c20903/f1p2/1600	C1			AT1G67120.2	49.007	151	75	1	751	1197	5244	5394	6.98e-37	147	AtMDN1	MIDASIN 1	MDN1 is essential for establishing a normal seed proteome, and its mutation triggers ABI5-mediated repression of seed germination		7.065	0.666667	6.33	5.11333
i2_LQ_SeedM_c22744/f1p8/2912					AT1G67120.2	53.465	101	45	1	1738	2034	5290	5390	5.24e-30	115	AtMDN1	MIDASIN 1	MDN1 is essential for establishing a normal seed proteome, and its mutation triggers ABI5-mediated repression of seed germination		0.595	0.143333	1.75333	0.486667
i2_LQ_SeedM_c25350/f1p3/2921					AT1G67120.2	55.975	979	385	15	3	2909	508	1450	0	988	AtMDN1	MIDASIN 1	MDN1 is essential for establishing a normal seed proteome, and its mutation triggers ABI5-mediated repression of seed germination		1.09	1.16	1.17667	1.03667
i2_LQ_SeedM_c69860/f1p7/2536					AT1G67120.2	48.921	139	69	1	1515	1925	5252	5390	6.18e-33	139	AtMDN1	MIDASIN 1	MDN1 is essential for establishing a normal seed proteome, and its mutation triggers ABI5-mediated repression of seed germination		4.05	1.09667	1.70667	1.71667
i4_LQ_SeedM_c14982/f1p1/4679					AT1G67120.2	52.918	1268	557	16	84	3848	109	1349	0	1192	AtMDN1	MIDASIN 1	MDN1 is essential for establishing a normal seed proteome, and its mutation triggers ABI5-mediated repression of seed germination		1.86	0.743333	1.91	2.39667
i4_LQ_SeedM_c2517/f1p3/4371	i4_LQ_SeedM_c2517/f1p3/4371	C3			AT1G67120.2	42.156	835	413	21	1735	4116	4595	5400	1.65e-154	522	AtMDN1	MIDASIN 1	MDN1 is essential for establishing a normal seed proteome, and its mutation triggers ABI5-mediated repression of seed germination		6.48	0.976667	5.60333	8.75667
i5_LQ_SeedM_c1513/f1p8/6081					AT1G67120.2	60.563	710	223	8	5	2113	946	1605	0	819	AtMDN1	MIDASIN 1	MDN1 is essential for establishing a normal seed proteome, and its mutation triggers ABI5-mediated repression of seed germination		0.22	0.13	0.33	0.446667
i5_LQ_SeedM_c7142/f1p1/5852					AT1G67120.2	35.165	1638	932	41	3	4718	3588	5161	0	718	AtMDN1	MIDASIN 1	MDN1 is essential for establishing a normal seed proteome, and its mutation triggers ABI5-mediated repression of seed germination		5.58	1.83	4.42333	5.16667
i6_LQ_SeedM_c1287/f1p10/6487					AT1G67120.2	37.88	2170	1193	48	1	6258	3302	5400	0	1194	AtMDN1	MIDASIN 1	MDN1 is essential for establishing a normal seed proteome, and its mutation triggers ABI5-mediated repression of seed germination		2.48	3.46667	3.65	2.96333
i8_LQ_SeedM_c106/f1p0/8885					AT1G67120.2	65.343	277	94	1	3485	4309	5124	5400	0	385	AtMDN1	MIDASIN 1	MDN1 is essential for establishing a normal seed proteome, and its mutation triggers ABI5-mediated repression of seed germination		0.03	0.0233333	0.03	0.0366667
i1_LQ_SeedM_c18908/f1p0/1494	i1_LQ_SeedM_c18908/f1p0/1494	C1			AT1G67230.1	50.813	246	121	0	702	1439	135	380	2.81e-46	174	AtCRWN1	CROWDED NUCLEI protein	regulate the degradation of ABI5 protein during seed germination	CRWN	2.98	0.183333	6.02667	3.56
i4_HQ_SeedM_c16997/f2p0/4096					AT1G67230.1	39.003	1023	564	15	206	3241	42	1015	3.18e-154	496	AtCRWN1	CROWDED NUCLEI protein	regulate the degradation of ABI5 protein during seed germination	CRWN	22.765	22.3267	28.0167	37.04
i3_LQ_SeedM_c11603/f1p47/3343					AT1G67230.1	33.615	473	302	8	304	1695	126	595	2.34e-38	156	AtCRWN1	CROWDED NUCLEI protein	regulate the degradation of ABI5 protein during seed germination	CRWN	0.22	0	0.08	0.2
i3_LQ_SeedM_c13705/f1p9/3516					AT1G67230.1	29.527	613	348	16	63	1832	463	1014	4.77e-41	165	AtCRWN1	CROWDED NUCLEI protein	regulate the degradation of ABI5 protein during seed germination	CRWN	0.16	0.11	0.163333	0.173333
i4_LQ_SeedM_c12408/f1p0/4613					AT1G67230.1	33.588	262	164	6	2468	3235	338	595	1.21e-17	90.5	AtCRWN1	CROWDED NUCLEI protein	regulate the degradation of ABI5 protein during seed germination	CRWN	0.615	0.263333	0.176667	0.416667
i4_LQ_SeedM_c15572/f1p0/4161					AT1G67230.1	37.196	1027	528	16	426	3314	42	1015	1.58e-148	481	AtCRWN1	CROWDED NUCLEI protein	regulate the degradation of ABI5 protein during seed germination	CRWN	22.1	19.03	26.4667	33.68
i4_LQ_SeedM_c2145/f1p3/5085	i4_LQ_SeedM_c2145/f1p3/5085	C5			AT1G67230.1	29.754	447	263	11	2646	3941	338	748	2.4e-29	128	AtCRWN1	CROWDED NUCLEI protein	regulate the degradation of ABI5 protein during seed germination	CRWN	1.755	2.82	0.263333	2.06667
i2_HQ_SeedM_c26561/f5p0/2928					AT1G68560.1	67.627	902	272	6	109	2802	29	914	0	1251	AtTRG1/XYL1	α-Xylosidase	xyloglucan remodelling, maintenance of cell wall integrity, and seed germination in Arabidopsis thaliana		21.94	20.9233	23.2533	57.8033
i2_LQ_SeedM_c10445/f1p0/2519					AT1G68560.1	65.741	864	232	6	3	2432	61	914	0	1165	AtTRG1/XYL1	α-Xylosidase	xyloglucan remodelling, maintenance of cell wall integrity, and seed germination in Arabidopsis thaliana		6.56	15.04	9.71667	17.9533
i2_LQ_SeedM_c56904/f1p0/3038					AT1G68560.1	69.068	236	65	2	1232	1936	66	294	5.09e-102	342	AtTRG1/XYL1	α-Xylosidase	xyloglucan remodelling, maintenance of cell wall integrity, and seed germination in Arabidopsis thaliana		0.18	0.5	0.61	0.19
i3_LQ_SeedM_c29604/f1p0/3024					AT1G68560.1	57.237	608	226	12	109	1887	29	617	0	665	AtTRG1/XYL1	α-Xylosidase	xyloglucan remodelling, maintenance of cell wall integrity, and seed germination in Arabidopsis thaliana		0.215	0.0466667	0.03	0.203333
i3_LQ_SeedM_c30768/f2p0/3168	i3_LQ_SeedM_c30768/f2p0/3168	C4			AT1G68560.1	67.817	898	275	5	148	2835	29	914	0	1252	AtTRG1/XYL1	α-Xylosidase	xyloglucan remodelling, maintenance of cell wall integrity, and seed germination in Arabidopsis thaliana		5.6	4.95	23.35	15.4367
i1_HQ_SeedM_c1802/f5p2/1957	i1_HQ_SeedM_c1802/f5p2/1957	C9			AT1G68570.1	57.29	583	229	6	112	1845	18	585	0	643	AtNPF3.1	nitrate/nitrite/gibberellin transporte	involved in GAs transport in planta under low-nitrate conditions	NPF	8.905	2.49	22.67	1.58333
i1_HQ_SeedM_c2256/f5p3/1989	i1_HQ_SeedM_c2256/f5p3/1989	C7			AT1G68570.1	67.912	589	169	5	39	1778	1	578	0	803	AtNPF3.1	nitrate/nitrite/gibberellin transporte	involved in GAs transport in planta under low-nitrate conditions	NPF	47.105	69.0533	84.0367	37.5133
i1_LQ_SeedM_c2829/f1p18/1970	i1_LQ_SeedM_c2829/f1p18/1970	C9			AT1G68570.1	56.081	592	231	7	112	1872	18	585	0	634	AtNPF3.1	nitrate/nitrite/gibberellin transporte	involved in GAs transport in planta under low-nitrate conditions	NPF	2.6	1.40333	4.67667	0.636667
i4_LQ_SeedM_c10938/f1p0/4719					AT1G68570.1	62.286	175	53	2	39	539	1	170	8.54e-97	203	AtNPF3.1	nitrate/nitrite/gibberellin transporte	involved in GAs transport in planta under low-nitrate conditions	NPF	0.69	0.25	0.646667	0.283333
i2_LQ_SeedM_c53364/f1p5/2346					AT1G68570.2	68.966	290	83	3	1357	2223	265	548	7.02e-139	422	AtNPF3.1	nitrate/nitrite/gibberellin transporte	involved in GAs transport in planta under low-nitrate conditions	NPF	2.725	3.82667	8.11333	3.20667
i4_LQ_SeedM_c21223/f1p0/4139	i4_LQ_SeedM_c21223/f1p0/4139	C4			AT1G68570.2	69.231	260	80	0	201	980	4	263	2.49e-108	356	AtNPF3.1	nitrate/nitrite/gibberellin transporte	involved in GAs transport in planta under low-nitrate conditions	NPF	0.54	0.453333	1.67333	0.266667
i1_LQ_SeedM_c4751/f1p18/1345	i1_LQ_SeedM_c4751/f1p18/1345	C10			AT1G69530.2	81.858	226	41	0	181	858	24	249	6.05e-115	337	AtEXPA1	Arabidopsis expansin A1	integrator of gibberellin, abscisic acid, and glucose signaling during seed germination in arabidopsis		34.02	138.93	3.89333	2.75333
i1_LQ_SeedM_c13592/f1p0/1461	i1_LQ_SeedM_c13592/f1p0/1461	C5	HB-HD-ZIP	TF	AT1G69780.1	52.698	315	108	12	191	1075	1	294	1.74e-91	281	AtHB13	homeodomain leucine zipper I transcription factor	negative regulator of early root growth, possibly repressing cell division and/or cell elongation or the length of time that cells elongate	HB	33.695	68.1033	19.72	40.64
i1_LQ_SeedM_c17390/f1p5/1993	i1_LQ_SeedM_c17390/f1p5/1993	C7	HB-HD-ZIP	TF	AT1G69780.1	59.016	183	61	6	245	778	1	174	6.53e-59	200	AtHB13	homeodomain leucine zipper I transcription factor	negative regulator of early root growth, possibly repressing cell division and/or cell elongation or the length of time that cells elongate	HB	0.14	0.34	0.463333	0.0433333
i1_LQ_SeedM_c10304/f1p0/1883	i1_LQ_SeedM_c10304/f1p0/1883	C5			AT1G70210.1	57.627	177	73	2	628	1152	92	268	1.7e-56	195	AtCYCD1;1	D-type cyclin	rate limiting controllers of germination rate		9.135	10.0333	2.51	7.85333
i1_LQ_SeedM_c19192/f1p1/1958	i1_LQ_SeedM_c19192/f1p1/1958	C5			AT1G70210.1	53.226	248	110	4	429	1166	91	334	3.01e-71	227	AtCYCD1;1	D-type cyclin	rate limiting controllers of germination rate		1.92	2.93	0.826667	3.64333
i1_LQ_SeedM_c6405/f1p2/1351	i1_LQ_SeedM_c6405/f1p2/1351	C5			AT1G70210.1	46.629	178	81	3	284	808	82	248	5.51e-39	144	AtCYCD1;1	D-type cyclin	rate limiting controllers of germination rate		4.615	5.85667	0.95	5.26
i1_LQ_SeedM_c8457/f1p0/1910	i1_LQ_SeedM_c8457/f1p0/1910	C5			AT1G70210.1	51.852	324	144	7	140	1105	21	334	9.14e-92	288	AtCYCD1;1	D-type cyclin	rate limiting controllers of germination rate		2.885	5.12333	1.05	6.74667
i2_LQ_SeedM_c52489/f1p0/2777	i2_LQ_SeedM_c52489/f1p0/2777	C5			AT1G70210.1	48.837	129	36	1	1231	1617	121	219	2.49e-30	123	AtCYCD1;1	D-type cyclin	rate limiting controllers of germination rate		0.35	0.333333	0.0433333	0.59
i3_LQ_SeedM_c33611/f1p0/3156	i3_LQ_SeedM_c33611/f1p0/3156	C5			AT1G70210.1	40.411	146	52	3	1895	2326	156	268	1.53e-19	92	AtCYCD1;1	D-type cyclin	rate limiting controllers of germination rate		0.56	0.603333	0.376667	1.55333
i2_LQ_SeedM_c13626/f1p3/2440					AT1G70940.1	69.142	606	151	13	112	1860	1	593	0	741	AtPIN3	PIN-FORMED 3	auxin transportion,embryogenesi		0.79	0.796667	3.68333	1.94667
i2_LQ_SeedM_c21779/f4p3/2220					AT1G70940.1	69.289	661	151	14	78	1967	1	640	0	797	AtPIN3	PIN-FORMED 3	auxin transportion,embryogenesi		3.06	5.39667	4.62333	9.82
i2_LQ_SeedM_c41943/f1p3/2852					AT1G70940.1	70.681	631	149	14	243	2066	1	618	0	787	AtPIN3	PIN-FORMED 3	auxin transportion,embryogenesi		1.04	1.50667	2.17667	2.37
i2_LQ_SeedM_c56557/f1p2/2726	i2_LQ_SeedM_c56557/f1p2/2726	C4			AT1G70940.1	71.21	653	152	14	112	2001	1	640	0	823	AtPIN3	PIN-FORMED 3	auxin transportion,embryogenesi		0.52	0.413333	2.30333	0.953333
i2_LQ_SeedM_c9398/f1p3/2839					AT1G70940.1	67.238	525	136	14	112	1617	1	512	0	612	AtPIN3	PIN-FORMED 3	auxin transportion,embryogenesi		0.105	0.14	0.34	0.49
i3_LQ_SeedM_c21264/f1p1/3173					AT1G70940.1	66.535	508	134	14	1	1455	18	512	0	581	AtPIN3	PIN-FORMED 3	auxin transportion,embryogenesi		0.96	1.59667	2.57	1.52
i3_LQ_SeedM_c4401/f1p0/3255					AT1G70940.1	67.238	525	136	14	112	1617	1	512	0	612	AtPIN3	PIN-FORMED 3	auxin transportion,embryogenesi		0.335	0.41	1.41667	1.36667
i2_LQ_SeedM_c68941/f1p1/2830	i2_LQ_SeedM_c68941/f1p1/2830	C1			AT1G71230.1	80.734	109	21	0	1374	1700	120	228	8.71e-65	187	AtCSN5B	COP9 signalosome 5B	COP9 Signalosome regulates seed germination by facilitating protein degradation of RGL2 and ABI5		0.88	0.00333333	0.7	0.516667
i2_HQ_SeedM_c6476/f2p1/2301					AT1G71960.1	57.663	659	243	10	79	1992	18	661	0	691	AtABCG25	ATP-BINDING CASETTE FAMILY G 25	ABA importer	ABCG	12.67	5.88667	8.05333	5.5
i2_HQ_SeedM_c30463/f6p4/2661	i2_HQ_SeedM_c30463/f6p4/2661	C4			AT1G72770.4	63.526	329	111	4	1256	2227	187	511	7.33e-136	416	AtHAB1	hypersensitive to ABA 1			47.56	23.3267	80.09	74.5367
i2_LQ_SeedM_c46616/f3p4/2678	i2_LQ_SeedM_c46616/f3p4/2678	C1			AT1G72770.4	63.526	329	111	4	1211	2182	187	511	8.49e-136	416	AtHAB1	hypersensitive to ABA 1			21.11	6.14667	24.81	26.5233
i2_LQ_SeedM_c54340/f1p3/2189	i2_LQ_SeedM_c54340/f1p3/2189	C12			AT1G72770.4	61.905	336	119	4	1024	2016	180	511	2.1e-128	392	AtHAB1	hypersensitive to ABA 1			0	1.01333	0.03	0.0266667
i2_LQ_SeedM_c58660/f1p4/2750					AT1G72770.4	62.5	336	117	4	1192	2184	180	511	1.3e-130	402	AtHAB1	hypersensitive to ABA 1			40.07	24.4967	43.5933	46.9667
i2_LQ_SeedM_c66992/f1p1/3034	i2_LQ_SeedM_c66992/f1p1/3034	C3			AT1G72770.4	58.333	144	54	3	2471	2884	365	508	2.07e-44	169	AtHAB1	hypersensitive to ABA 1			8.335	2.53	6.18333	10.8667
i4_LQ_SeedM_c11185/f1p5/4574	i4_LQ_SeedM_c11185/f1p5/4574	C4			AT1G72770.4	70.175	57	17	0	4168	4338	401	457	5.5e-31	97.8	AtHAB1	hypersensitive to ABA 1			1.145	0.6	3.38667	1.26667
i5_LQ_SeedM_c1119/f2p0/5682	i5_LQ_SeedM_c1119/f2p0/5682	C4			AT1G72770.4	68.293	123	33	2	4912	5268	390	510	5.17e-42	163	AtHAB1	hypersensitive to ABA 1			0.51	0.16	1.78	0.656667
i0_HQ_SeedM_c1998/f2p6/1003			NF-YA	TF	AT1G72830.1	56.061	132	48	4	123	512	120	243	5.83e-38	138	AtNF-YA3	NUCLEAR FACTOR-Y (NF-Y) transcription facto	opposing abscisic acid responses during seed germination	NF-YA	34.05	14.1933	28.1767	22.58
i1_LQ_SeedM_c7696/f1p1/1846			NF-YA	TF	AT1G72830.1	60.8	125	46	3	555	923	122	245	1.56e-43	159	AtNF-YA3	NUCLEAR FACTOR-Y (NF-Y) transcription facto	opposing abscisic acid responses during seed germination	NF-YA	21.095	8.17667	10.8767	24.4033
i2_LQ_SeedM_c36689/f1p0/2819			NF-YA	TF	AT1G72830.2	69.643	56	16	1	877	1044	159	213	3.13e-15	79	AtNF-YA3	NUCLEAR FACTOR-Y (NF-Y) transcription facto	opposing abscisic acid responses during seed germination	NF-YA	0.01	0.00333333	0.0266667	0.0233333
i1_LQ_SeedM_c20340/f1p0/1883	i1_LQ_SeedM_c20340/f1p0/1883	C4			AT1G73590.1	60.108	371	118	10	1	1086	145	494	4.5e-154	369	AtPIN1	PIN-FORMED 1	auxin transportion,embryogenesi		4.1	2.05	6.73667	7.21333
i2_HQ_SeedM_c17187/f5p6/2691	i2_HQ_SeedM_c17187/f5p6/2691	C4			AT1G73590.1	69.984	643	163	10	562	2463	1	622	0	829	AtPIN1	PIN-FORMED 1	auxin transportion,embryogenesi		5.775	1.75333	11.3933	11.28
i2_HQ_SeedM_c62213/f3p5/2768					AT1G73590.1	70.625	640	160	10	540	2429	1	622	0	811	AtPIN1	PIN-FORMED 1	auxin transportion,embryogenesi		8.97	8.1	11.7367	8.85
i2_LQ_SeedM_c11796/f1p4/2422	i2_LQ_SeedM_c11796/f1p4/2422	C12			AT1G73590.1	67.857	588	161	10	491	2224	53	622	0	699	AtPIN1	PIN-FORMED 1	auxin transportion,embryogenesi		0.055	1.52667	0.0233333	0.07
i2_LQ_SeedM_c19288/f1p5/2529	i2_LQ_SeedM_c19288/f1p5/2529	C8			AT1G73590.1	68.482	606	161	10	336	2126	1	585	0	757	AtPIN1	PIN-FORMED 1	auxin transportion,embryogenesi		0.07	0.31	0.126667	0.0333333
i2_LQ_SeedM_c25444/f1p5/2797					AT1G73590.1	65.169	623	160	11	348	2189	1	575	0	728	AtPIN1	PIN-FORMED 1	auxin transportion,embryogenesi		0.01	0.04	0.13	0.0566667
i2_LQ_SeedM_c37994/f1p3/2426	i2_LQ_SeedM_c37994/f1p3/2426	C10			AT1G73590.1	57.72	693	149	13	295	2154	1	622	0	643	AtPIN1	PIN-FORMED 1	auxin transportion,embryogenesi		2.39	0.916667	0.16	1.05667
i2_LQ_SeedM_c41097/f1p7/2585	i2_LQ_SeedM_c41097/f1p7/2585	C3			AT1G73590.1	69.829	643	164	10	347	2248	1	622	0	828	AtPIN1	PIN-FORMED 1	auxin transportion,embryogenesi		0.83	0.136667	1.31333	1.88667
i2_LQ_SeedM_c67998/f1p5/2451	i2_LQ_SeedM_c67998/f1p5/2451	C8			AT1G73590.1	69.518	643	166	10	241	2142	1	622	0	803	AtPIN1	PIN-FORMED 1	auxin transportion,embryogenesi		0.445	1.19667	0.516667	0.696667
i3_LQ_SeedM_c21931/f1p0/3165					AT1G73590.1	59.907	429	143	9	1640	2899	214	622	2.38e-133	417	AtPIN1	PIN-FORMED 1	auxin transportion,embryogenesi		0.02	0.113333	0.07	0.0566667
i3_LQ_SeedM_c22852/f1p12/3154					AT1G73590.1	73.618	398	87	7	346	1527	1	384	0	545	AtPIN1	PIN-FORMED 1	auxin transportion,embryogenesi		0.725	2.42	2.11667	1.78667
i3_LQ_SeedM_c28507/f1p0/3182	i3_LQ_SeedM_c28507/f1p0/3182	C8			AT1G73590.1	69.984	643	163	10	1002	2903	1	622	0	831	AtPIN1	PIN-FORMED 1	auxin transportion,embryogenesi		2.675	6.68667	5.07333	3.52
i0_HQ_SeedM_c827/f4p0/667	i0_HQ_SeedM_c827/f4p0/667	C5			AT1G74670.1	81.69	71	13	0	173	385	31	101	5.36e-38	128	AtGASA6	Gibberellic Acid-Stimulated Arabidopsis6	integrator of gibberellin, abscisic acid, and glucose signaling during seed germination in arabidopsis		165.96	329.38	91.3433	212.733
i0_LQ_SeedM_c11835/f1p0/482	i0_LQ_SeedM_c11835/f1p0/482	C12			AT1G74670.1	83.099	71	12	0	32	244	31	101	8.14e-38	125	AtGASA6	Gibberellic Acid-Stimulated Arabidopsis6	integrator of gibberellin, abscisic acid, and glucose signaling during seed germination in arabidopsis		75.105	124.173	69.19	54.08
i0_LQ_SeedM_c8549/f1p3/650	i0_LQ_SeedM_c8549/f1p3/650	C10			AT1G74670.1	65.06	83	29	0	164	412	19	101	4.96e-31	110	AtGASA6	Gibberellic Acid-Stimulated Arabidopsis6	integrator of gibberellin, abscisic acid, and glucose signaling during seed germination in arabidopsis		185.96	136.463	1.26	20.6033
i1_HQ_SeedM_c2379/f2p0/1411			bZIP	TF	AT1G75390.1	66.304	92	31	0	707	982	38	129	1.3e-33	125	AtbZIP44	basic-leucine zipper transcription factor	precede radicle protrusion,regulate AtMAN7,	ZIP	16	13.3	30.6667	15.3267
i1_LQ_SeedM_c10437/f1p4/1403			bZIP	TF	AT1G75390.1	65.217	92	32	0	775	1050	38	129	2.47e-33	124	AtbZIP44	basic-leucine zipper transcription factor	precede radicle protrusion,regulate AtMAN7,	ZIP	13.7	16.77	16.7033	13.48
i0_HQ_SeedM_c1346/f3p0/596					AT1G75950.1	75.735	136	29	1	1	396	25	160	3.58e-65	198	AtASK1	Arabidopsis Suppressor of Kinetochore Protein		ASK	120.815	203.09	403.917	208.37
i0_HQ_SeedM_c1687/f2p0/828	i0_HQ_SeedM_c1687/f2p0/828	C3			AT1G75950.1	74.214	159	37	1	62	526	2	160	1.68e-65	202	AtASK1	Arabidopsis Suppressor of Kinetochore Protein		ASK	1485.34	864.727	1888.73	3189.08
i0_LQ_SeedM_c10608/f1p0/525					AT1G75950.1	67.593	108	25	2	47	358	57	158	6.81e-37	125	AtASK1	Arabidopsis Suppressor of Kinetochore Protein		ASK	16.2	12.0467	33.81	18.8733
i2_LQ_SeedM_c41070/f1p0/3036					AT1G75950.1	56.627	83	34	1	140	382	16	98	6.54e-26	105	AtASK1	Arabidopsis Suppressor of Kinetochore Protein		ASK	0.115	0.07	0.163333	0.143333
i3_LQ_SeedM_c13382/f1p4/3231					AT1G75950.1	61.538	104	38	1	94	399	2	105	2.39e-36	135	AtASK1	Arabidopsis Suppressor of Kinetochore Protein		ASK	4.49	5.5	9.69	9.01
i3_LQ_SeedM_c6555/f1p4/3478	i3_LQ_SeedM_c6555/f1p4/3478	C2			AT1G75950.1	51.613	62	21	1	455	297	44	105	1e-11	65.1	AtASK1	Arabidopsis Suppressor of Kinetochore Protein		ASK	1.285	0.0733333	0.316667	1.16333
i0_LQ_SeedM_c15286/f1p6/258					AT1G76640.1	53.731	67	31	0	3	203	92	158	6.89e-22	84	AtCML39	calmodulin-like protein 39	CML39 serves as an important Ca2+ sensor during ovule and seed development, as well as during germination and seedling establishment	CML	17.44	4.63	14.08	11.65
i1_LQ_SeedM_c15573/f1p3/1075	i1_LQ_SeedM_c15573/f1p3/1075	C5			AT1G76640.1	40.845	142	73	2	310	717	22	158	1.47e-26	103	AtCML39	calmodulin-like protein 39	CML39 serves as an important Ca2+ sensor during ovule and seed development, as well as during germination and seedling establishment	CML	0.64	0.626667	0.05	4.11333
i2_HQ_SeedM_c11331/f3p5/2307			TUB	TF	AT1G76900.3	63.618	503	109	11	628	2058	1	455	0	579	AtTLP1	Tubby and Tubby-like protein		TLP	8.865	7.56667	15.4033	12.1167
i2_LQ_SeedM_c21993/f2p4/2295			TUB	TF	AT1G76900.3	61.4	500	125	9	605	2035	1	455	0	541	AtTLP1	Tubby and Tubby-like protein		TLP	0.3	0.0633333	1.41	0.62
i2_LQ_SeedM_c22413/f1p4/2275			TUB	TF	AT1G76900.3	61	500	127	9	591	2021	1	455	0	537	AtTLP1	Tubby and Tubby-like protein		TLP	0.03	0	0.00666667	0
i2_LQ_SeedM_c26715/f1p6/2213			TUB	TF	AT1G76900.3	61.6	500	124	9	533	1963	1	455	0	545	AtTLP1	Tubby and Tubby-like protein		TLP	8.99	16.1967	23.6567	13.7133
i2_LQ_SeedM_c34987/f1p4/2302			TUB	TF	AT1G76900.3	63.022	503	112	11	573	2003	1	455	0	554	AtTLP1	Tubby and Tubby-like protein		TLP	2.895	5.90333	4.07	5.40333
i2_LQ_SeedM_c37656/f1p6/2212	i2_LQ_SeedM_c37656/f1p6/2212	C1	TUB	TF	AT1G76900.3	61.6	500	124	9	637	2067	1	455	0	545	AtTLP1	Tubby and Tubby-like protein		TLP	12.13	2.41667	16.2867	18.8567
i2_LQ_SeedM_c4825/f1p2/2560					AT1G76900.3	65	120	38	2	562	909	1	120	3.86e-40	155	AtTLP1	Tubby and Tubby-like protein		TLP	0.235	0.186667	0.343333	0.593333
i2_LQ_SeedM_c50078/f1p4/2816					AT1G76900.3	65.833	120	37	2	2199	2546	1	120	6.43e-36	142	AtTLP1	Tubby and Tubby-like protein		TLP	0.29	0.163333	0.913333	0.473333
i2_LQ_SeedM_c52643/f1p5/2206			TUB	TF	AT1G76900.3	60.956	502	124	10	394	1824	1	455	0	543	AtTLP1	Tubby and Tubby-like protein		TLP	1.085	1.24	5.95	1.99667
i2_LQ_SeedM_c60444/f1p5/2082					AT1G76900.3	61.4	500	125	9	1633	203	1	455	0	541	AtTLP1	Tubby and Tubby-like protein		TLP	0.125	0.266667	0.726667	0.0833333
i2_LQ_SeedM_c65582/f1p4/2147			TUB	TF	AT1G76900.3	55.755	278	69	6	842	1648	150	382	5.02e-93	278	AtTLP1	Tubby and Tubby-like protein		TLP	0.43	0.376667	0.623333	0.553333
i2_LQ_SeedM_c67237/f1p6/2695					AT1G76900.3	53.374	163	65	4	2000	2464	1	160	2.6e-37	147	AtTLP1	Tubby and Tubby-like protein		TLP	0.03	0.1	0.29	0.106667
i2_LQ_SeedM_c8102/f1p5/2427	i2_LQ_SeedM_c8102/f1p5/2427	C8	TUB	TF	AT1G76900.3	63.419	503	110	11	712	2142	1	455	0	577	AtTLP1	Tubby and Tubby-like protein		TLP	0.33	3.55667	0.71	0.373333
i3_LQ_SeedM_c13609/f1p10/3587			TUB	TF	AT1G76900.3	58.073	384	88	10	2352	3428	120	455	1.04e-113	363	AtTLP1	Tubby and Tubby-like protein		TLP	0.79	0.573333	1.75	1.52667
i3_LQ_SeedM_c20882/f1p31/3332			TUB	TF	AT1G76900.3	65.461	304	98	5	1911	2810	85	385	9.45e-109	347	AtTLP1	Tubby and Tubby-like protein		TLP	0.005	0.0166667	0.0433333	0.03
i4_LQ_SeedM_c11840/f1p6/4687			TUB	TF	AT1G76900.3	59.843	381	89	7	3383	4468	120	455	1.37e-127	406	AtTLP1	Tubby and Tubby-like protein		TLP	0.315	0.156667	0.563333	0.673333
i4_LQ_SeedM_c21209/f1p83/4659	i4_LQ_SeedM_c21209/f1p83/4659	C3	TUB	TF	AT1G76900.3	55.162	339	88	7	3527	4486	162	455	6.13e-104	315	AtTLP1	Tubby and Tubby-like protein		TLP	0.155	0.01	0.13	0.16
i4_LQ_SeedM_c2579/f1p7/4464			TUB	TF	AT1G76900.3	55.263	342	83	6	3430	4389	162	455	9.77e-108	320	AtTLP1	Tubby and Tubby-like protein		TLP	0.94	1.59333	2.96333	2.37333
i6_LQ_SeedM_c1818/f1p37/6600					AT1G76900.3	67.5	120	35	2	4380	4727	1	120	5.9e-43	165	AtTLP1	Tubby and Tubby-like protein		TLP	0.13	0.183333	0.376667	0.19
i2_LQ_SeedM_c69163/f1p15/2996			SET	TR	AT1G77300.1	48.077	260	110	7	871	1617	1372	1617	1.3e-53	205	AtEFS	early flowering in short days (EFS) gene encoding H3K4 and H3K36 methyltransferase	inhibit seed germination by increasing PIF1 mRNA expression in imbibed seeds	EFS	1.15	3.62667	3.78	3.51667
i4_LQ_SeedM_c12438/f1p10/4692			SET	TR	AT1G77300.1	50.515	679	284	12	1307	3286	854	1499	0	617	AtEFS	early flowering in short days (EFS) gene encoding H3K4 and H3K36 methyltransferase	inhibit seed germination by increasing PIF1 mRNA expression in imbibed seeds	EFS	1.58	1.35	2.36667	1.46333
i5_LQ_SeedM_c2842/f1p0/5934			SET	TR	AT1G77300.1	50.505	693	291	12	3451	5472	854	1513	0	633	AtEFS	early flowering in short days (EFS) gene encoding H3K4 and H3K36 methyltransferase	inhibit seed germination by increasing PIF1 mRNA expression in imbibed seeds	EFS	2.01	1.39333	2.16	2.27667
i5_LQ_SeedM_c6701/f1p0/5384					AT1G77300.1	41.039	597	272	16	2848	1136	1073	1615	2.14e-100	359	AtEFS	early flowering in short days (EFS) gene encoding H3K4 and H3K36 methyltransferase	inhibit seed germination by increasing PIF1 mRNA expression in imbibed seeds	EFS	1.74	1.56	2.08333	2.56
i6_LQ_SeedM_c990/f1p0/6104	i6_LQ_SeedM_c990/f1p0/6104	C12	SET	TR	AT1G77300.1	47.073	820	345	20	3023	5383	854	1617	0	653	AtEFS	early flowering in short days (EFS) gene encoding H3K4 and H3K36 methyltransferase	inhibit seed germination by increasing PIF1 mRNA expression in imbibed seeds	EFS	0.325	1.03	0.17	0.226667
i2_LQ_SeedM_c25030/f1p17/3032	i2_LQ_SeedM_c25030/f1p17/3032	C8			AT1G77300.2	53.846	273	113	4	2056	2868	832	1093	2.42e-83	296	AtEFS	early flowering in short days (EFS) gene encoding H3K4 and H3K36 methyltransferase	inhibit seed germination by increasing PIF1 mRNA expression in imbibed seeds	EFS	0.73	2.27667	0.966667	0.85
i5_LQ_SeedM_c10279/f1p1/5408					AT1G77300.2	49.825	285	97	4	3497	4345	853	1093	2.15e-76	281	AtEFS	early flowering in short days (EFS) gene encoding H3K4 and H3K36 methyltransferase	inhibit seed germination by increasing PIF1 mRNA expression in imbibed seeds	EFS	1.215	0.736667	1.22333	1.59333
i5_LQ_SeedM_c10718/f1p0/5649					AT1G77300.2	50	54	26	1	4936	5094	893	946	7.9e-09	45.4	AtEFS	early flowering in short days (EFS) gene encoding H3K4 and H3K36 methyltransferase	inhibit seed germination by increasing PIF1 mRNA expression in imbibed seeds	EFS	0.26	0.54	0.756667	1.01333
i6_LQ_SeedM_c155/f1p0/6934			SET	TR	AT1G77300.2	62.717	346	126	3	3529	4560	854	1198	1.24e-137	472	AtEFS	early flowering in short days (EFS) gene encoding H3K4 and H3K36 methyltransferase	inhibit seed germination by increasing PIF1 mRNA expression in imbibed seeds	EFS	4.545	2.54	4.13	4.15
i2_LQ_SeedM_c21274/f1p0/2367	i2_LQ_SeedM_c21274/f1p0/2367	C12			AT1G77760.1	72.879	660	171	5	2	1972	263	917	0	1035	AtNIA1	nitrate reductase	Nitric oxide biosynthesis	NIA	0.185	14.53	0.17	0.283333
i2_LQ_SeedM_c35002/f1p0/2958					AT1G77760.1	71.669	833	228	5	326	2815	90	917	0	1297	AtNIA1	nitrate reductase	Nitric oxide biosynthesis	NIA	0.81	1.52	0.35	0.863333
i3_LQ_SeedM_c36526/f1p0/3040					AT1G77760.1	72.269	833	223	5	293	2782	90	917	0	1307	AtNIA1	nitrate reductase	Nitric oxide biosynthesis	NIA	5.15	7.52	3.45667	4.51333
i2_LQ_SeedM_c52075/f1p1/2665	i2_LQ_SeedM_c52075/f1p1/2665	C11			AT1G78580.4	87.844	617	74	1	3	1853	193	808	0	1082	AtTPS1	TREHALOSE 6-PHOSPHATE SYNTHASE	embryo development ending in seed dormancy，essential for embryogenic and vegetative growth and responsiveness to ABA in germinating seeds and stomatal guard cells	TPS	15.805	16.6	9.96	7.88667
i1_LQ_SeedM_c8637/f1p5/1708			TAZ	TR	AT1G79000.1	42.762	449	223	12	41	1321	1252	1688	6.47e-107	353	AtHAC1	HISTONE ACYLTRANSFERASE1	histone acetylation	HAC	0.205	0.0333333	0.07	0.526667
i2_LQ_SeedM_c37177/f1p37/2180			TAZ	TR	AT1G79000.1	53.553	577	248	9	74	1768	1120	1688	0	593	AtHAC1	HISTONE ACYLTRANSFERASE1	histone acetylation	HAC	1.15	1.43	3.35667	1.52
i5_HQ_SeedM_c442/f6p0/5895	i5_HQ_SeedM_c442/f6p0/5895	C5	TAZ	TR	AT1G79000.1	64.929	1266	421	12	2014	5781	444	1696	0	1556	AtHAC1	HISTONE ACYLTRANSFERASE1	histone acetylation	HAC	3.075	6.40333	2.41667	4.58
i5_HQ_SeedM_c466/f6p0/6094	i5_HQ_SeedM_c466/f6p0/6094	C3	TAZ	TR	AT1G79000.1	64.929	1266	421	12	1977	5744	444	1696	0	1556	AtHAC1	HISTONE ACYLTRANSFERASE1	histone acetylation	HAC	4.51	0.923333	4.92	6.75
i4_LQ_SeedM_c12019/f1p21/4927			TAZ	TR	AT1G79000.1	50.192	783	361	12	2431	4743	923	1688	0	753	AtHAC1	HISTONE ACYLTRANSFERASE1	histone acetylation	HAC	0.015	0.04	0.0433333	0
i4_LQ_SeedM_c17969/f1p0/4962			TAZ	TR	AT1G79000.1	47.001	717	345	10	550	2655	444	1140	0	595	AtHAC1	HISTONE ACYLTRANSFERASE1	histone acetylation	HAC	0.095	0.06	0.06	0.113333
i4_LQ_SeedM_c20411/f1p5/4954			TAZ	TR	AT1G79000.1	71.264	609	149	6	3039	4826	1101	1696	0	830	AtHAC1	HISTONE ACYLTRANSFERASE1	histone acetylation	HAC	0.025	0.0833333	0.0233333	0.03
i4_LQ_SeedM_c21516/f1p0/4991	i4_LQ_SeedM_c21516/f1p0/4991	C12	TAZ	TR	AT1G79000.1	41.709	1170	595	26	1201	4545	551	1688	0	874	AtHAC1	HISTONE ACYLTRANSFERASE1	histone acetylation	HAC	0.035	0.453333	0	0
i4_LQ_SeedM_c2497/f1p9/5103	i4_LQ_SeedM_c2497/f1p9/5103	C5	TAZ	TR	AT1G79000.1	43.663	1081	527	20	1606	4716	646	1688	0	858	AtHAC1	HISTONE ACYLTRANSFERASE1	histone acetylation	HAC	1.425	0.246667	0.0433333	1.70667
i4_LQ_SeedM_c6843/f1p4/5013	i4_LQ_SeedM_c6843/f1p4/5013	C3	TAZ	TR	AT1G79000.1	41.172	1195	592	28	1143	4565	551	1688	0	822	AtHAC1	HISTONE ACYLTRANSFERASE1	histone acetylation	HAC	0.72	0.0233333	0.24	1.35667
i4_LQ_SeedM_c7781/f1p0/5063			TAZ	TR	AT1G79000.1	50.068	735	344	12	2014	4188	444	1165	0	610	AtHAC1	HISTONE ACYLTRANSFERASE1	histone acetylation	HAC	0.035	0.02	0.06	0.01
i5_LQ_SeedM_c10357/f1p2/5500	i5_LQ_SeedM_c10357/f1p2/5500	C1	TAZ	TR	AT1G79000.1	64.929	1266	421	12	1639	5406	444	1696	0	1557	AtHAC1	HISTONE ACYLTRANSFERASE1	histone acetylation	HAC	2.31	0.876667	2.96	3.17333
i5_LQ_SeedM_c10726/f1p1/5830			TAZ	TR	AT1G79000.1	68.726	777	217	8	3594	5858	895	1667	0	1047	AtHAC1	HISTONE ACYLTRANSFERASE1	histone acetylation	HAC	0	0.00333333	0.00333333	0.00666667
i5_LQ_SeedM_c12713/f1p0/5023	i5_LQ_SeedM_c12713/f1p0/5023	C8	TAZ	TR	AT1G79000.1	42.002	919	449	17	1538	4156	619	1499	0	685	AtHAC1	HISTONE ACYLTRANSFERASE1	histone acetylation	HAC	0.005	0.13	0.0333333	0.00333333
i5_LQ_SeedM_c4779/f1p0/5504			TAZ	TR	AT1G79000.1	68.379	1129	333	9	2168	5524	582	1696	0	1496	AtHAC1	HISTONE ACYLTRANSFERASE1	histone acetylation	HAC	0.04	0.00666667	0.0366667	0.0433333
i5_LQ_SeedM_c6347/f1p20/5104			TAZ	TR	AT1G79000.1	49.351	385	179	6	2171	3322	862	1231	0	369	AtHAC1	HISTONE ACYLTRANSFERASE1	histone acetylation	HAC	0.125	0.02	0.0666667	0.0566667
i5_LQ_SeedM_c6976/f1p3/5973			TAZ	TR	AT1G79000.1	60.896	1161	412	12	1905	5327	444	1582	0	1383	AtHAC1	HISTONE ACYLTRANSFERASE1	histone acetylation	HAC	2.205	1.67667	3.02667	3.95667
i5_LQ_SeedM_c7965/f1p3/5651			TAZ	TR	AT1G79000.1	54.556	900	376	12	1792	4443	444	1326	0	938	AtHAC1	HISTONE ACYLTRANSFERASE1	histone acetylation	HAC	0.415	0.806667	0.536667	0.473333
i6_LQ_SeedM_c1407/f1p5/6177			TAZ	TR	AT1G79000.1	85.149	303	45	0	5307	6215	1394	1696	0	575	AtHAC1	HISTONE ACYLTRANSFERASE1	histone acetylation	HAC	0.16	0.236667	0.3	0.283333
i4_LQ_SeedM_c18400/f1p0/5043			TAZ	TR	AT1G79000.2	42.087	1169	592	27	1301	4645	551	1688	0	836	AtHAC1	HISTONE ACYLTRANSFERASE1	histone acetylation	HAC	0.215	0.0433333	0.286667	0.106667
i4_LQ_SeedM_c1879/f1p8/5031	i4_LQ_SeedM_c1879/f1p8/5031	C8	TAZ	TR	AT1G79000.2	41.589	1183	592	28	1201	4587	551	1688	0	826	AtHAC1	HISTONE ACYLTRANSFERASE1	histone acetylation	HAC	0.195	1.5	0.39	0.29
i4_LQ_SeedM_c5912/f1p0/4934	i4_LQ_SeedM_c5912/f1p0/4934	C3	TAZ	TR	AT1G79000.2	41.172	1195	592	28	1064	4486	551	1688	0	820	AtHAC1	HISTONE ACYLTRANSFERASE1	histone acetylation	HAC	0.325	0.01	0.463333	0.633333
i4_LQ_SeedM_c7353/f1p3/4767	i4_LQ_SeedM_c7353/f1p3/4767	C5	TAZ	TR	AT1G79000.2	41.916	1169	594	27	1016	4360	551	1688	0	827	AtHAC1	HISTONE ACYLTRANSFERASE1	histone acetylation	HAC	0.02	0	0	0.116667
i5_LQ_SeedM_c1335/f1p38/5286			TAZ	TR	AT1G79000.2	63.608	1275	422	12	1107	4871	444	1696	0	1602	AtHAC1	HISTONE ACYLTRANSFERASE1	histone acetylation	HAC	4.055	3.38667	6.72333	5.16333
i5_LQ_SeedM_c7496/f1p7/5349			TAZ	TR	AT1G79000.2	81.429	560	104	0	3345	5024	1108	1667	0	979	AtHAC1	HISTONE ACYLTRANSFERASE1	histone acetylation	HAC	0	0	0	0
i5_LQ_SeedM_c7915/f1p8/5260			TAZ	TR	AT1G79000.2	31.111	675	393	19	1199	3091	551	1197	9.79e-77	283	AtHAC1	HISTONE ACYLTRANSFERASE1	histone acetylation	HAC	0	0.0133333	0	0
i6_LQ_SeedM_c220/f1p0/6061			TAZ	TR	AT1G79000.2	48.045	358	176	6	3724	4776	1145	1499	1.13e-126	315	AtHAC1	HISTONE ACYLTRANSFERASE1	histone acetylation	HAC	0.08	0.11	0.123333	0.08
i4_HQ_SeedM_c24509/f39p2/5005			TAZ	TR	AT1G79000.3	42.087	1169	592	27	1199	4543	527	1664	0	836	AtHAC1	HISTONE ACYLTRANSFERASE1	histone acetylation	HAC	2.075	2.17333	4.56333	3.76
i3_LQ_SeedM_c24266/f1p0/3418	i3_LQ_SeedM_c24266/f1p0/3418	C3			AT1G79000.3	33.121	314	172	12	621	1523	50	338	1.23e-15	83.2	AtHAC1	HISTONE ACYLTRANSFERASE1	histone acetylation	HAC	0.01	0	0.143333	0.306667
i4_LQ_SeedM_c10248/f1p57/4812			TAZ	TR	AT1G79000.3	42.087	1169	592	27	1028	4372	527	1664	0	836	AtHAC1	HISTONE ACYLTRANSFERASE1	histone acetylation	HAC	0.65	0	0.403333	0.42
i4_LQ_SeedM_c11907/f1p0/4716	i4_LQ_SeedM_c11907/f1p0/4716	C7	TAZ	TR	AT1G79000.3	41.966	1170	592	26	1166	4510	527	1664	0	834	AtHAC1	HISTONE ACYLTRANSFERASE1	histone acetylation	HAC	0.025	0.143333	0.266667	0.0166667
i4_LQ_SeedM_c13007/f1p92/4845	i4_LQ_SeedM_c13007/f1p92/4845	C1	TAZ	TR	AT1G79000.3	44.371	1066	525	23	1353	4439	630	1664	0	823	AtHAC1	HISTONE ACYLTRANSFERASE1	histone acetylation	HAC	1.505	0.00333333	1.91667	1.32
i4_LQ_SeedM_c23049/f1p1/4993			TAZ	TR	AT1G79000.3	43.321	1078	529	24	1499	4621	632	1664	0	797	AtHAC1	HISTONE ACYLTRANSFERASE1	histone acetylation	HAC	0.065	0.04	0.0133333	0
i5_LQ_SeedM_c10347/f1p0/5243	i5_LQ_SeedM_c10347/f1p0/5243	C12	TAZ	TR	AT1G79000.3	50.616	812	369	12	2294	4687	871	1664	0	839	AtHAC1	HISTONE ACYLTRANSFERASE1	histone acetylation	HAC	0.025	3.10333	0.0133333	0.0133333
i5_LQ_SeedM_c2513/f1p0/5711			TAZ	TR	AT1G79000.3	62.658	1189	419	10	1587	5120	420	1594	0	1414	AtHAC1	HISTONE ACYLTRANSFERASE1	histone acetylation	HAC	0.205	0.4	0.36	0.71
i5_LQ_SeedM_c3434/f1p0/5261			TAZ	TR	AT1G79000.3	52.919	531	230	9	3590	5146	1142	1664	2.54e-167	555	AtHAC1	HISTONE ACYLTRANSFERASE1	histone acetylation	HAC	0.035	0.00333333	0.05	0.0233333
i5_LQ_SeedM_c6468/f1p0/5963	i5_LQ_SeedM_c6468/f1p0/5963	C3	TAZ	TR	AT1G79000.3	65.107	1261	425	10	1870	5634	420	1671	0	1553	AtHAC1	HISTONE ACYLTRANSFERASE1	histone acetylation	HAC	1.06	0.246667	1.02333	1.53333
i6_LQ_SeedM_c588/f1p0/6209			TAZ	TR	AT1G79000.3	50.575	783	358	12	3323	1011	899	1664	0	768	AtHAC1	HISTONE ACYLTRANSFERASE1	histone acetylation	HAC	0.01	0.0566667	0.0566667	0.06
i6_LQ_SeedM_c998/f1p0/6369			TAZ	TR	AT1G79000.3	44.197	853	433	17	3818	6325	838	1664	0	654	AtHAC1	HISTONE ACYLTRANSFERASE1	histone acetylation	HAC	0.06	0.0133333	0.00666667	0.0166667
i1_LQ_SeedM_c17902/f1p16/1257					AT1G80840.1	37.273	110	46	3	652	359	198	296	1.93e-11	65.1	AtWRKY40	ABA-responsive WRKY transcription factor	transcription repressor to balance LHCB function	WRKY	0	0.01	0	0
i1_LQ_SeedM_c21290/f1p3/1447	i1_LQ_SeedM_c21290/f1p3/1447	C3	WRKY	TF	AT1G80840.1	42.529	261	123	9	420	1154	31	280	1.54e-52	180	AtWRKY40	ABA-responsive WRKY transcription factor	transcription repressor to balance LHCB function	WRKY	2.28	1.78	5.21	32.3367
i2_LQ_SeedM_c50026/f1p2/2377	i2_LQ_SeedM_c50026/f1p2/2377	C5	WRKY	TF	AT1G80840.1	54.487	156	60	2	591	1040	144	294	7.42e-48	164	AtWRKY40	ABA-responsive WRKY transcription factor	transcription repressor to balance LHCB function	WRKY	10.845	6.69333	1.79333	30.37
i0_LQ_SeedM_c3002/f1p6/571	i0_LQ_SeedM_c3002/f1p6/571	C11			AT2G01150.3	39.259	135	71	2	16	420	23	146	2.85e-23	91.7	AtRHA2b	RING-H2 E3 ligase	act redundantly in regulating ABA responses	RHA2	19.025	38.06	10.0767	5.28667
i2_LQ_SeedM_c60075/f1p3/2081	i2_LQ_SeedM_c60075/f1p3/2081	C12			AT2G01420.2	58.923	650	174	10	56	1828	1	616	0	657	AtPIN4	PIN-FORMED 4	auxin transportion,embryogenesi		1.15	2.79333	0.0766667	0.966667
i2_LQ_SeedM_c65689/f1p3/2278	i2_LQ_SeedM_c65689/f1p3/2278	C5			AT2G01420.2	54.694	671	178	11	60	1922	1	595	0	606	AtPIN4	PIN-FORMED 4	auxin transportion,embryogenesi		0.225	0.43	0.0533333	0.29
i2_LQ_SeedM_c54088/f1p0/2699					AT2G01570.1	31.07	383	239	5	1969	839	219	582	1.65e-51	191	AtRGA	DELLA protein	integrators of environmental and endogenous cues to regulate seed germination	RGA	0.015	0.03	0.00666667	0
i2_LQ_SeedM_c53061/f1p6/2417	i2_LQ_SeedM_c53061/f1p6/2417	C5	Others	TR	AT2G01830.2	60.948	443	155	6	5	1318	425	854	0	484	AtAHK4/CRE1	Arabidopsis thaliana sensor histidine kinase	cytokinin receptor	AHK	2.94	1.20667	0.42	2.06
i5_LQ_SeedM_c10159/f1p5/5109			Others	TR	AT2G01830.2	60.847	756	255	12	2486	4711	341	1069	0	845	AtAHK4/CRE1	Arabidopsis thaliana sensor histidine kinase	cytokinin receptor	AHK	0.83	0.236667	0.55	0.523333
i5_LQ_SeedM_c8941/f1p45/5111			Others	TR	AT2G01830.2	29.231	130	87	3	3933	4316	946	1072	3.39e-11	69.3	AtAHK4/CRE1	Arabidopsis thaliana sensor histidine kinase	cytokinin receptor	AHK	0	0	0	0.01
i3_HQ_SeedM_c1171/f4p0/4005	i3_HQ_SeedM_c1171/f4p0/4005	C5	Others	TR	AT2G01830.5	62.448	956	317	13	789	3611	130	1058	0	1126	AtAHK4/CRE1	Arabidopsis thaliana sensor histidine kinase	cytokinin receptor	AHK	4.17	3.16667	1.37	3.12667
i3_LQ_SeedM_c24813/f1p3/3719			Others	TR	AT2G01830.6	65.064	707	224	6	344	2440	109	800	0	887	AtAHK4/CRE1	Arabidopsis thaliana sensor histidine kinase	cytokinin receptor	AHK	3.925	5.26	5.86333	5.18333
i3_LQ_SeedM_c8690/f1p0/3092			Others	TR	AT2G01830.6	66.919	529	172	3	165	1748	124	650	0	685	AtAHK4/CRE1	Arabidopsis thaliana sensor histidine kinase	cytokinin receptor	AHK	1.495	1.42	2.01333	1.44
i4_LQ_SeedM_c14917/f1p2/4638			Others	TR	AT2G01830.6	32.386	176	60	5	2754	3107	559	733	1.63e-20	68.9	AtAHK4/CRE1	Arabidopsis thaliana sensor histidine kinase	cytokinin receptor	AHK	0	0	0	0
i4_LQ_SeedM_c3289/f1p0/4845	i4_LQ_SeedM_c3289/f1p0/4845	C1	Others	TR	AT2G01830.6	70.037	267	80	0	3072	3872	318	584	9.58e-100	347	AtAHK4/CRE1	Arabidopsis thaliana sensor histidine kinase	cytokinin receptor	AHK	0.15	0.00666667	0.19	0.143333
i5_LQ_SeedM_c12729/f1p6/5015			Others	TR	AT2G01830.6	64.503	493	163	4	2427	3899	318	800	0	594	AtAHK4/CRE1	Arabidopsis thaliana sensor histidine kinase	cytokinin receptor	AHK	0.17	0.266667	0.126667	0.293333
i5_LQ_SeedM_c9484/f1p0/5621			Others	TR	AT2G01830.6	58.01	412	142	10	3799	4992	652	1046	3.95e-135	449	AtAHK4/CRE1	Arabidopsis thaliana sensor histidine kinase	cytokinin receptor	AHK	0.05	0.0366667	0.0166667	0.00666667
i0_HQ_SeedM_c16882/f2p0/340	i0_HQ_SeedM_c16882/f2p0/340	C12			AT2G02040.1	69.767	43	13	0	27	155	542	584	1.55e-14	68.6	AtPTR2	a di- and tri-peptide transporter	ABI4-dependent temporal regulation of PTR2 expression may influence water status during seed germination to promote the post-germinative growth of imbibed seeds	PTR	14.87	62.9367	6.38	11.6067
i1_LQ_SeedM_c19028/f1p0/2007					AT2G02040.1	46.507	544	267	5	189	1748	39	582	2.21e-148	443	AtPTR2	a di- and tri-peptide transporter	ABI4-dependent temporal regulation of PTR2 expression may influence water status during seed germination to promote the post-germinative growth of imbibed seeds	PTR	0.905	1.03667	0.636667	1.85667
i2_HQ_SeedM_c43733/f2p5/2044					AT2G02040.1	72.137	585	161	2	137	1888	1	584	0	868	AtPTR2	a di- and tri-peptide transporter	ABI4-dependent temporal regulation of PTR2 expression may influence water status during seed germination to promote the post-germinative growth of imbibed seeds	PTR	13.29	9.9	12.69	10.9267
i2_HQ_SeedM_c74227/f3p5/2154	i2_HQ_SeedM_c74227/f3p5/2154	C8			AT2G02040.1	72.308	585	160	2	181	1932	1	584	0	864	AtPTR2	a di- and tri-peptide transporter	ABI4-dependent temporal regulation of PTR2 expression may influence water status during seed germination to promote the post-germinative growth of imbibed seeds	PTR	18.96	43.1133	23.79	20.8333
i2_LQ_SeedM_c20449/f1p0/2258					AT2G02040.1	64.497	338	113	2	935	1927	246	583	0	445	AtPTR2	a di- and tri-peptide transporter	ABI4-dependent temporal regulation of PTR2 expression may influence water status during seed germination to promote the post-germinative growth of imbibed seeds	PTR	2.35	0.863333	2.25333	2.85667
i2_LQ_SeedM_c24938/f1p4/2732					AT2G02040.1	69.118	272	84	0	1713	2528	313	584	1.76e-122	384	AtPTR2	a di- and tri-peptide transporter	ABI4-dependent temporal regulation of PTR2 expression may influence water status during seed germination to promote the post-germinative growth of imbibed seeds	PTR	0.595	1.16	1.23667	1.55
i2_LQ_SeedM_c36608/f1p3/2325	i2_LQ_SeedM_c36608/f1p3/2325	C12			AT2G02040.1	67.38	561	183	0	567	2249	24	584	0	796	AtPTR2	a di- and tri-peptide transporter	ABI4-dependent temporal regulation of PTR2 expression may influence water status during seed germination to promote the post-germinative growth of imbibed seeds	PTR	2.2	4.08333	2.39	2.05667
i2_LQ_SeedM_c37901/f1p4/2957					AT2G02040.1	69.13	460	142	0	1154	2533	125	584	0	652	AtPTR2	a di- and tri-peptide transporter	ABI4-dependent temporal regulation of PTR2 expression may influence water status during seed germination to promote the post-germinative growth of imbibed seeds	PTR	0.01	0.05	0.0233333	0.0233333
i2_LQ_SeedM_c40542/f1p0/2219					AT2G02040.1	58.403	476	195	1	444	1862	106	581	0	573	AtPTR2	a di- and tri-peptide transporter	ABI4-dependent temporal regulation of PTR2 expression may influence water status during seed germination to promote the post-germinative growth of imbibed seeds	PTR	0	0	0	0
i2_LQ_SeedM_c6534/f1p0/2698					AT2G02040.1	72.881	295	80	0	142	1026	19	313	5.45e-151	457	AtPTR2	a di- and tri-peptide transporter	ABI4-dependent temporal regulation of PTR2 expression may influence water status during seed germination to promote the post-germinative growth of imbibed seeds	PTR	2.25	0.923333	1.18	1.41667
i2_LQ_SeedM_c8825/f1p0/2957					AT2G02040.1	46.099	282	124	4	2101	1286	44	307	7.4e-116	244	AtPTR2	a di- and tri-peptide transporter	ABI4-dependent temporal regulation of PTR2 expression may influence water status during seed germination to promote the post-germinative growth of imbibed seeds	PTR	0.405	0.11	0.346667	0.543333
i3_LQ_SeedM_c22227/f1p0/3257	i3_LQ_SeedM_c22227/f1p0/3257	C12			AT2G02040.1	71.104	308	88	1	80	1003	5	311	2.2e-145	450	AtPTR2	a di- and tri-peptide transporter	ABI4-dependent temporal regulation of PTR2 expression may influence water status during seed germination to promote the post-germinative growth of imbibed seeds	PTR	0.345	1	0.15	0.276667
i4_LQ_SeedM_c1432/f2p5/4999					AT2G02040.1	65.359	459	159	0	3562	4938	126	584	0	629	AtPTR2	a di- and tri-peptide transporter	ABI4-dependent temporal regulation of PTR2 expression may influence water status during seed germination to promote the post-germinative growth of imbibed seeds	PTR	0.85	0.993333	0.896667	0.743333
i0_HQ_SeedM_c1129/f3p0/890	i0_HQ_SeedM_c1129/f3p0/890	C5			AT2G02760.4	96.053	152	6	0	214	669	1	152	6.09e-108	310	AtUBC2	ubiquitin carrier	H2B ubiquitination	UBC	325.79	381.95	199.903	336.323
i0_HQ_SeedM_c936/f3p0/779					AT2G02760.4	95.395	152	7	0	53	508	1	152	2.36e-108	310	AtUBC2	ubiquitin carrier	H2B ubiquitination	UBC	301.44	87.1067	395.82	375.05
i0_LQ_SeedM_c3303/f1p0/782					AT2G02760.4	95.395	152	7	0	72	527	1	152	3.76e-108	309	AtUBC2	ubiquitin carrier	H2B ubiquitination	UBC	791.055	673.803	1372.89	1821.12
i0_LQ_SeedM_c6649/f1p0/598	i0_LQ_SeedM_c6649/f1p0/598	C12			AT2G02760.4	96.61	59	2	0	2	178	94	152	1.81e-34	120	AtUBC2	ubiquitin carrier	H2B ubiquitination	UBC	36.415	47.45	25.47	28.2567
i1_LQ_SeedM_c27434/f1p14/1002					AT2G02760.4	92.308	104	8	0	296	607	49	152	2.12e-76	206	AtUBC2	ubiquitin carrier	H2B ubiquitination	UBC	64.615	64.1533	121.687	51.0167
i4_LQ_SeedM_c11480/f1p4/4769					AT2G02760.4	60.317	63	25	0	2935	3123	1	63	2.24e-15	75.9	AtUBC2	ubiquitin carrier	H2B ubiquitination	UBC	0.19	0.113333	0.473333	0.446667
i4_LQ_SeedM_c12326/f1p12/4926					AT2G02760.4	89.32	103	11	0	4347	4655	50	152	8.37e-57	194	AtUBC2	ubiquitin carrier	H2B ubiquitination	UBC	4.175	3.51667	9.85333	3.86667
i4_LQ_SeedM_c19384/f1p5/4703					AT2G02760.4	61.176	85	30	1	4346	4591	51	135	1.54e-24	102	AtUBC2	ubiquitin carrier	H2B ubiquitination	UBC	0.385	0.386667	0.966667	0.44
i5_LQ_SeedM_c5318/f1p9/5208					AT2G02760.4	61.905	63	24	0	3215	3403	1	63	2.57e-16	78.6	AtUBC2	ubiquitin carrier	H2B ubiquitination	UBC	0.66	0.423333	1.76	1.34
i5_LQ_SeedM_c7522/f1p22/5417					AT2G02760.4	77.465	71	16	0	5186	5398	81	151	3.37e-32	124	AtUBC2	ubiquitin carrier	H2B ubiquitination	UBC	1.14	0.873333	0.833333	0.94
i0_HQ_SeedM_c1233/f3p0/336					AT2G05070.1	88.889	54	6	0	2	163	212	265	9.05e-29	105	AtLHCB2	Light-harvesting chlorophyll a/b-binding protein	positively involved in abscisic acid signalling	LHCB	0	2.53667	1.78333	3.89667
i0_LQ_SeedM_c2290/f1p14/816	i0_LQ_SeedM_c2290/f1p14/816	C12			AT2G05070.1	78.283	198	38	2	46	639	73	265	1.92e-109	317	AtLHCB2	Light-harvesting chlorophyll a/b-binding protein	positively involved in abscisic acid signalling	LHCB	0.05	1.51667	0	0
i1_LQ_SeedM_c27291/f1p23/1000					AT2G05070.1	74.621	264	60	1	56	826	1	264	5.82e-146	412	AtLHCB2	Light-harvesting chlorophyll a/b-binding protein	positively involved in abscisic acid signalling	LHCB	0	0.09	0	0
i0_LQ_SeedM_c13057/f1p2/879					AT2G13360.3	83.916	143	23	0	3	431	259	401	1.04e-83	257	AtAGT1	alanine:glyoxylate aminotransferase	Promoted Root Growth and Development During Seedling Establishment	AGT	0.095	0.696667	1	0.953333
i0_LQ_SeedM_c8294/f1p1/897					AT2G13360.3	60	75	26	2	444	656	327	401	4.36e-18	84	AtAGT1	alanine:glyoxylate aminotransferase	Promoted Root Growth and Development During Seedling Establishment	AGT	0.025	0.04	0.0866667	0.0533333
i1_HQ_SeedM_c2005/f3p0/1413					AT2G13360.3	87.531	401	50	0	62	1264	1	401	0	728	AtAGT1	alanine:glyoxylate aminotransferase	Promoted Root Growth and Development During Seedling Establishment	AGT	0.26	0.686667	1.88	1.61
i1_HQ_SeedM_c7489/f2p0/1918					AT2G13360.3	88.235	357	42	0	62	1132	1	357	0	652	AtAGT1	alanine:glyoxylate aminotransferase	Promoted Root Growth and Development During Seedling Establishment	AGT	0.13	0.516667	1.10333	0.37
i2_LQ_SeedM_c26230/f1p0/2824					AT2G13360.3	83.333	132	22	0	1178	1573	157	288	4.97e-62	216	AtAGT1	alanine:glyoxylate aminotransferase	Promoted Root Growth and Development During Seedling Establishment	AGT	0	0.00333333	0.00666667	0
i2_LQ_SeedM_c62390/f2p0/2108					AT2G13360.3	88.85	287	32	0	62	922	1	287	0	524	AtAGT1	alanine:glyoxylate aminotransferase	Promoted Root Growth and Development During Seedling Establishment	AGT	0	0.01	0.04	0
i3_LQ_SeedM_c6570/f1p0/3153					AT2G13360.3	89.571	163	17	0	49	537	1	163	1.08e-96	312	AtAGT1	alanine:glyoxylate aminotransferase	Promoted Root Growth and Development During Seedling Establishment	AGT	0.435	0.176667	0.873333	0.43
i2_HQ_SeedM_c3213/f3p5/2849	i2_HQ_SeedM_c3213/f3p5/2849	C2			AT2G13540.1	63.572	851	294	4	58	2604	2	838	0	1108	AtCBC80	large subunit of CBC (CAP BINDING COMPLEX),ABA hypersensitive 1	response to ABA and abiotic stresses during seed germination	CBC, ABH1	7.28	0.846667	3.22333	9.10333
i2_HQ_SeedM_c46937/f7p5/2852					AT2G13540.1	63.572	851	294	4	137	2683	2	838	0	1107	AtCBC80	large subunit of CBC (CAP BINDING COMPLEX),ABA hypersensitive 1	response to ABA and abiotic stresses during seed germination	CBC, ABH1	10.2	11.09	10.5667	13.6567
i2_LQ_SeedM_c69335/f1p5/2674					AT2G13540.1	62.897	787	277	4	76	2433	28	800	0	1022	AtCBC80	large subunit of CBC (CAP BINDING COMPLEX),ABA hypersensitive 1	response to ABA and abiotic stresses during seed germination	CBC, ABH1	5.565	2.63	5.81667	7.16
i3_LQ_SeedM_c10890/f1p0/3175					AT2G13540.1	55.766	581	235	9	273	1991	59	625	0	632	AtCBC80	large subunit of CBC (CAP BINDING COMPLEX),ABA hypersensitive 1	response to ABA and abiotic stresses during seed germination	CBC, ABH1	0.13	0.07	0.09	0.196667
i3_LQ_SeedM_c14726/f1p0/3057					AT2G13540.1	62.324	852	305	4	133	2682	1	838	0	1087	AtCBC80	large subunit of CBC (CAP BINDING COMPLEX),ABA hypersensitive 1	response to ABA and abiotic stresses during seed germination	CBC, ABH1	9.415	7.22667	14.2867	14.2333
i6_LQ_SeedM_c2246/f1p16/6231					AT2G13540.1	82.5	40	7	0	5719	5838	379	418	2.59e-13	76.3	AtCBC80	large subunit of CBC (CAP BINDING COMPLEX),ABA hypersensitive 1	response to ABA and abiotic stresses during seed germination	CBC, ABH1	0.155	0.06	0.323333	0.356667
i1_HQ_SeedM_c6489/f2p0/2002	i1_HQ_SeedM_c6489/f2p0/2002	C8			AT2G17290.2	79.67	546	107	3	166	1800	1	543	0	888	AtCPK6	Calcium-dependent protein kinase	positively regulates ABA sensitivity during both seed germination and post-germination growth	CPK	0.625	3.63333	1.59333	0.616667
i1_LQ_SeedM_c19795/f1p25/1976					AT2G17290.2	79.703	404	82	0	620	1831	141	544	0	655	AtCPK6	Calcium-dependent protein kinase	positively regulates ABA sensitivity during both seed germination and post-germination growth	CPK	0.115	0.496667	0.49	0.146667
i1_LQ_SeedM_c6576/f1p6/1924	i1_LQ_SeedM_c6576/f1p6/1924	C12			AT2G17290.2	64.794	534	167	6	195	1760	1	525	0	654	AtCPK6	Calcium-dependent protein kinase	positively regulates ABA sensitivity during both seed germination and post-germination growth	CPK	0	0.193333	0	0.05
i2_HQ_SeedM_c59652/f2p1/2037					AT2G17290.2	79.67	546	107	3	244	1878	1	543	0	888	AtCPK6	Calcium-dependent protein kinase	positively regulates ABA sensitivity during both seed germination and post-germination growth	CPK	4.29	3.57333	5.08333	3.90667
i2_LQ_SeedM_c27835/f1p1/2634	i2_LQ_SeedM_c27835/f1p1/2634	C3			AT2G17290.2	80.769	546	103	2	841	2478	1	544	0	899	AtCPK6	Calcium-dependent protein kinase	positively regulates ABA sensitivity during both seed germination and post-germination growth	CPK	4.595	1.07667	5.04	6.80667
i2_LQ_SeedM_c59734/f2p3/2262	i2_LQ_SeedM_c59734/f2p3/2262	C8			AT2G17290.2	80.734	545	103	2	444	2078	1	543	0	897	AtCPK6	Calcium-dependent protein kinase	positively regulates ABA sensitivity during both seed germination and post-germination growth	CPK	0.325	5.19667	0.883333	0.41
i10_LQ_SeedM_c59/f1p0/10714					AT2G17290.2	85	180	21	1	4739	4218	61	240	2.78e-93	315	AtCPK6	Calcium-dependent protein kinase	positively regulates ABA sensitivity during both seed germination and post-germination growth	CPK	0.02	0.01	0.01	0.0233333
i4_LQ_SeedM_c10774/f1p15/4725	i4_LQ_SeedM_c10774/f1p15/4725	C3			AT2G17290.2	77.353	340	75	2	395	1414	1	338	1.17e-169	522	AtCPK6	Calcium-dependent protein kinase	positively regulates ABA sensitivity during both seed germination and post-germination growth	CPK	1.335	0.513333	1.44667	1.93667
i4_LQ_SeedM_c12395/f1p22/4813	i4_LQ_SeedM_c12395/f1p22/4813	C12			AT2G17290.2	77.353	340	75	2	778	1797	1	338	3.46e-169	521	AtCPK6	Calcium-dependent protein kinase	positively regulates ABA sensitivity during both seed germination and post-germination growth	CPK	0.19	0.466667	0.106667	0.246667
i4_LQ_SeedM_c18447/f1p0/4899					AT2G17290.2	89.503	181	19	0	589	1131	60	240	1.06e-103	343	AtCPK6	Calcium-dependent protein kinase	positively regulates ABA sensitivity during both seed germination and post-germination growth	CPK	0.045	0.113333	0.126667	0.196667
i4_LQ_SeedM_c4423/f1p2/4979	i4_LQ_SeedM_c4423/f1p2/4979	C12			AT2G17290.2	87.879	264	31	1	1069	1860	60	322	1.27e-156	488	AtCPK6	Calcium-dependent protein kinase	positively regulates ABA sensitivity during both seed germination and post-germination growth	CPK	0.015	0.2	0.00333333	0.01
i5_LQ_SeedM_c10083/f1p0/5294					AT2G17290.2	90	180	18	0	610	1149	61	240	2.17e-102	340	AtCPK6	Calcium-dependent protein kinase	positively regulates ABA sensitivity during both seed germination and post-germination growth	CPK	0.495	0.126667	0.336667	0.28
i5_LQ_SeedM_c1495/f1p5/5722					AT2G17290.2	89.474	323	34	0	601	1569	61	383	0	613	AtCPK6	Calcium-dependent protein kinase	positively regulates ABA sensitivity during both seed germination and post-germination growth	CPK	0.82	1.46	1.42	1.65
i5_LQ_SeedM_c5769/f1p0/5280					AT2G17290.2	90.265	113	11	0	550	888	129	241	3.64e-83	214	AtCPK6	Calcium-dependent protein kinase	positively regulates ABA sensitivity during both seed germination and post-germination growth	CPK	0.015	0	0.03	0.03
i1_LQ_SeedM_c6327/f1p0/1973	i1_LQ_SeedM_c6327/f1p0/1973	C12			AT2G18790.1	70.962	520	151	0	8	1567	642	1161	0	780	AtPHYB	Phytochrome B	BL received by phyB alleviates dormancy of Arabidopsis seeds via HY5-dependent modulation of expression of downstream genes related to light, GA, and ABA, while biological functions of HYH and HFR1 are associated with regulation of germination potential	PHYB	0.035	1.41667	0	0
i3_HQ_SeedM_c4869/f3p10/3865	i3_HQ_SeedM_c4869/f3p10/3865	C5			AT2G18790.1	74.487	1121	269	7	195	3524	47	1161	0	1748	AtPHYB	Phytochrome B	BL received by phyB alleviates dormancy of Arabidopsis seeds via HY5-dependent modulation of expression of downstream genes related to light, GA, and ABA, while biological functions of HYH and HFR1 are associated with regulation of germination potential	PHYB	6.595	10.6067	4.53667	9.76333
i4_LQ_SeedM_c13334/f1p0/4891	i4_LQ_SeedM_c13334/f1p0/4891	C3			AT2G18790.1	73.417	1121	281	7	1444	4773	47	1161	0	1717	AtPHYB	Phytochrome B	BL received by phyB alleviates dormancy of Arabidopsis seeds via HY5-dependent modulation of expression of downstream genes related to light, GA, and ABA, while biological functions of HYH and HFR1 are associated with regulation of germination potential	PHYB	0.49	0.14	0.443333	0.613333
i3_LQ_SeedM_c18961/f1p4/3893					AT2G18790.2	73.302	1075	251	9	235	3411	47	1101	0	1631	AtPHYB	Phytochrome B	BL received by phyB alleviates dormancy of Arabidopsis seeds via HY5-dependent modulation of expression of downstream genes related to light, GA, and ABA, while biological functions of HYH and HFR1 are associated with regulation of germination potential	PHYB	2.525	2.20333	1.39667	2.62
i4_LQ_SeedM_c9559/f1p0/4955					AT2G18790.2	63.636	66	24	0	360	163	987	1052	4.16e-21	87.8	AtPHYB	Phytochrome B	BL received by phyB alleviates dormancy of Arabidopsis seeds via HY5-dependent modulation of expression of downstream genes related to light, GA, and ABA, while biological functions of HYH and HFR1 are associated with regulation of germination potential	PHYB	0.01	0.00333333	0.0366667	0.0366667
i1_LQ_SeedM_c16050/f1p0/1745	i1_LQ_SeedM_c16050/f1p0/1745	C5			AT2G19520.1	75.803	467	100	4	50	1444	49	504	0	736	AtFVE	FLOWERING LOCUS VE	autonomous flowering-time pathway pleiotropically regulates seed germination in Arabidopsis thaliana		32.92	38.2167	14.7267	36.9667
i1_LQ_SeedM_c19405/f1p0/1877	i1_LQ_SeedM_c19405/f1p0/1877	C4			AT2G19520.1	76.652	454	95	3	111	1472	62	504	0	730	AtFVE	FLOWERING LOCUS VE	autonomous flowering-time pathway pleiotropically regulates seed germination in Arabidopsis thaliana		35.335	17.9567	70.48	58.56
i1_LQ_SeedM_c23002/f1p13/1728	i1_LQ_SeedM_c23002/f1p13/1728	C5			AT2G19520.1	73.927	303	72	2	286	1194	123	418	0	462	AtFVE	FLOWERING LOCUS VE	autonomous flowering-time pathway pleiotropically regulates seed germination in Arabidopsis thaliana		1.825	3.35667	0.503333	2.58
i1_LQ_SeedM_c7700/f1p0/1693					AT2G19520.1	84.431	167	26	0	83	583	62	228	0	307	AtFVE	FLOWERING LOCUS VE	autonomous flowering-time pathway pleiotropically regulates seed germination in Arabidopsis thaliana		0	0.01	0.01	0.0133333
i2_LQ_SeedM_c19589/f1p1/2893					AT2G19520.1	62.346	324	111	6	1084	2043	167	483	7.92e-130	402	AtFVE	FLOWERING LOCUS VE	autonomous flowering-time pathway pleiotropically regulates seed germination in Arabidopsis thaliana		0.175	0.133333	0.0666667	0.113333
i4_LQ_SeedM_c1942/f1p7/4651	i4_LQ_SeedM_c1942/f1p7/4651	C4			AT2G19520.1	69.681	188	53	1	3145	3708	321	504	1.9e-90	277	AtFVE	FLOWERING LOCUS VE	autonomous flowering-time pathway pleiotropically regulates seed germination in Arabidopsis thaliana		0.055	0.0633333	0.993333	0.06
i4_LQ_SeedM_c20391/f1p0/4230					AT2G19520.1	73.896	249	58	2	115	861	62	303	1.13e-107	351	AtFVE	FLOWERING LOCUS VE	autonomous flowering-time pathway pleiotropically regulates seed germination in Arabidopsis thaliana		0.2	0.05	0.246667	0.24
i1_LQ_SeedM_c3335/f1p23/1865			bHLH	TF	AT2G20180.8	76.119	67	16	0	1118	1318	272	338	5.16e-26	110	AtPIF1	Phytochrome-interacting factor 1	inhibit light-dependent seed germination	PIF	1.165	2.91	1.35333	2.8
i1_LQ_SeedM_c20413/f1p15/1592	i1_LQ_SeedM_c20413/f1p15/1592	C4	GARP-G2-like	TF	AT2G20570.1	44.077	363	164	11	345	1373	74	417	2.71e-55	192	AtGLK1	GOLDEN2-LIKE1	GLK1/2-WRKY40 transcription module plays a negative regulatory role in the ABA response during seed germination	GLK	4.18	8.79	29.0167	44.0067
i1_LQ_SeedM_c7547/f1p0/1614	i1_LQ_SeedM_c7547/f1p0/1614	C3	GARP-G2-like	TF	AT2G20570.1	49.065	214	86	6	371	958	75	283	2.76e-43	159	AtGLK1	GOLDEN2-LIKE1	GLK1/2-WRKY40 transcription module plays a negative regulatory role in the ABA response during seed germination	GLK	0.85	0.73	5.63	9.91333
i2_LQ_SeedM_c34922/f1p0/2555	i2_LQ_SeedM_c34922/f1p0/2555	C10	GARP-G2-like	TF	AT2G20570.1	48.148	135	57	5	566	946	73	202	7.1e-28	117	AtGLK1	GOLDEN2-LIKE1	GLK1/2-WRKY40 transcription module plays a negative regulatory role in the ABA response during seed germination	GLK	1.785	2.2	0.556667	1.12667
i2_LQ_SeedM_c4529/f1p0/3029	i2_LQ_SeedM_c4529/f1p0/3029	C4			AT2G20570.2	48.315	89	36	2	2169	1933	212	300	1.12e-12	72	AtGLK1	GOLDEN2-LIKE1	GLK1/2-WRKY40 transcription module plays a negative regulatory role in the ABA response during seed germination	GLK	0.035	0.00666667	0.3	0.303333
i1_LQ_SeedM_c20327/f1p9/1915	i1_LQ_SeedM_c20327/f1p9/1915	C10			AT2G20680.1	59.95	397	143	3	347	1513	36	424	9.82e-146	430	AtMAN2	endo-β-mannanase	hydrolysis of the mannan-rich endosperm cell walls,facilitating the emergence of the radicle	MAN	40.4	44.05	0.19	7.27
i1_LQ_SeedM_c7215/f1p42/1538					AT2G20680.1	37.745	204	118	5	333	920	99	301	6.17e-38	113	AtMAN2	endo-β-mannanase	hydrolysis of the mannan-rich endosperm cell walls,facilitating the emergence of the radicle	MAN	0.02	0.00666667	0	0
i1_LQ_SeedM_c8253/f1p2/1289	i1_LQ_SeedM_c8253/f1p2/1289	C10			AT2G20680.1	47.273	165	73	2	80	553	84	241	2.67e-47	145	AtMAN2	endo-β-mannanase	hydrolysis of the mannan-rich endosperm cell walls,facilitating the emergence of the radicle	MAN	8.23	12.4633	0	0
i0_HQ_SeedM_c1509/f2p3/978			CSD	TF	AT2G21060.1	65.333	75	26	0	93	317	13	87	4.91e-26	103	ATCSP4	cold shock domain protein	involved in the transition to flowering and silique development	CSP	275.645	336.503	392.5	425.46
i1_LQ_SeedM_c24990/f1p16/1113			CSD	TF	AT2G21060.1	59.211	76	31	0	248	475	13	88	6.84e-23	95.9	ATCSP4	cold shock domain protein	involved in the transition to flowering and silique development	CSP	0	0.196667	0.0233333	0.0833333
i3_LQ_SeedM_c27083/f1p0/3109	i3_LQ_SeedM_c27083/f1p0/3109	C12	CSD	TF	AT2G21060.1	64.286	70	25	0	19	228	13	82	4.25e-22	95.9	ATCSP4	cold shock domain protein	involved in the transition to flowering and silique development	CSP	0.095	0.406667	0.02	0.06
i0_LQ_SeedM_c10201/f1p11/725					AT2G21660.1	82.609	23	4	0	81	149	1	23	9.59e-13	43.9	AtGRP7	glycine-rich RNA-binding protein	regulation of ABA and stress responses	GRP	0.695	1.87667	3.89333	1.35333
i0_LQ_SeedM_c10410/f1p90/715					AT2G21660.1	53.659	41	19	0	172	294	28	68	3.98e-12	44.7	AtGRP7	glycine-rich RNA-binding protein	regulation of ABA and stress responses	GRP	0.19	0.0166667	0.0366667	0
i0_LQ_SeedM_c13198/f1p0/757					AT2G21660.1	63.636	66	21	1	153	350	23	85	5.49e-20	80.9	AtGRP7	glycine-rich RNA-binding protein	regulation of ABA and stress responses	GRP	0	0	0	0
i0_LQ_SeedM_c14207/f1p9/688	i0_LQ_SeedM_c14207/f1p9/688	C5			AT2G21660.1	59.649	57	23	0	134	304	17	73	8.44e-16	72	AtGRP7	glycine-rich RNA-binding protein	regulation of ABA and stress responses	GRP	12.425	15.8367	4.68333	11.2433
i0_LQ_SeedM_c16970/f1p0/811					AT2G21660.1	53.846	39	17	1	128	241	17	55	6.01e-08	38.1	AtGRP7	glycine-rich RNA-binding protein	regulation of ABA and stress responses	GRP	0	0	0	0
i0_LQ_SeedM_c2368/f1p9/737	i0_LQ_SeedM_c2368/f1p9/737	C3			AT2G21660.1	85.417	48	7	0	195	338	38	85	2.88e-30	90.5	AtGRP7	glycine-rich RNA-binding protein	regulation of ABA and stress responses	GRP	50.045	2.93333	57.4967	98.48
i0_LQ_SeedM_c2457/f1p2/773					AT2G21660.1	41.837	98	22	2	74	367	1	63	6.03e-20	71.6	AtGRP7	glycine-rich RNA-binding protein	regulation of ABA and stress responses	GRP	3.79	4.03	5.13	1.73
i0_LQ_SeedM_c3520/f1p0/794					AT2G21660.1	76.471	51	11	1	106	258	1	50	1.69e-21	82	AtGRP7	glycine-rich RNA-binding protein	regulation of ABA and stress responses	GRP	1.96	0.853333	0.64	1.31
i0_LQ_SeedM_c6038/f1p0/721					AT2G21660.1	72.222	54	14	1	93	254	2	54	1.01e-20	81.3	AtGRP7	glycine-rich RNA-binding protein	regulation of ABA and stress responses	GRP	0	0	0	0
i0_LQ_SeedM_c7687/f1p1/557					AT2G21660.1	73.333	30	8	0	255	344	56	85	6.63e-18	51.6	AtGRP7	glycine-rich RNA-binding protein	regulation of ABA and stress responses	GRP	0	0	0	0
i0_LQ_SeedM_c9404/f1p0/683					AT2G21660.1	74.576	59	15	0	167	343	27	85	1.44e-26	93.6	AtGRP7	glycine-rich RNA-binding protein	regulation of ABA and stress responses	GRP	0.28	1.44	0.403333	0.356667
i1_LQ_SeedM_c15767/f1p0/1142					AT2G21660.1	79.487	39	8	0	227	343	47	85	2.28e-16	67.8	AtGRP7	glycine-rich RNA-binding protein	regulation of ABA and stress responses	GRP	0	0.01	0	0.0433333
i1_LQ_SeedM_c22222/f1p0/1415	i1_LQ_SeedM_c22222/f1p0/1415	C4			AT2G21660.1	68.293	41	13	0	81	203	1	41	3.67e-26	68.2	AtGRP7	glycine-rich RNA-binding protein	regulation of ABA and stress responses	GRP	10.265	6	71.2267	76.9033
i0_LQ_SeedM_c11750/f1p0/660	i0_LQ_SeedM_c11750/f1p0/660	C12			AT2G21660.2	77.632	76	17	0	88	315	1	76	4.52e-37	127	AtGRP7	glycine-rich RNA-binding protein	regulation of ABA and stress responses	GRP	78.17	154.083	38.5733	54.5067
i0_LQ_SeedM_c11861/f1p33/771	i0_LQ_SeedM_c11861/f1p33/771	C5			AT2G21660.2	80	85	17	0	88	342	1	85	1.32e-43	145	AtGRP7	glycine-rich RNA-binding protein	regulation of ABA and stress responses	GRP	2316.7	3439.99	1269.9	2129.39
i0_LQ_SeedM_c13637/f1p2/842	i0_LQ_SeedM_c13637/f1p2/842	C5			AT2G21660.2	76.623	77	18	0	169	399	9	85	2.63e-37	130	AtGRP7	glycine-rich RNA-binding protein	regulation of ABA and stress responses	GRP	171.99	89.1467	55.7567	308.213
i0_LQ_SeedM_c17684/f1p3/871	i0_LQ_SeedM_c17684/f1p3/871	C2			AT2G21660.2	78.947	76	16	0	86	313	1	76	9.15e-37	129	AtGRP7	glycine-rich RNA-binding protein	regulation of ABA and stress responses	GRP	364.425	30.51	116.687	126.49
i0_LQ_SeedM_c2360/f1p4/742					AT2G21660.2	68.657	67	20	1	134	331	18	84	3.48e-22	90.1	AtGRP7	glycine-rich RNA-binding protein	regulation of ABA and stress responses	GRP	0.03	0	0	0.0366667
i0_LQ_SeedM_c5391/f1p0/762	i0_LQ_SeedM_c5391/f1p0/762	C3			AT2G21660.2	82.353	85	15	0	84	338	1	85	3.31e-46	152	AtGRP7	glycine-rich RNA-binding protein	regulation of ABA and stress responses	GRP	5437.2	2825.07	6098.17	14045.2
i0_LQ_SeedM_c5638/f1p4/657	i0_LQ_SeedM_c5638/f1p4/657	C2			AT2G21660.2	80.263	76	15	0	113	340	10	85	1.98e-38	131	AtGRP7	glycine-rich RNA-binding protein	regulation of ABA and stress responses	GRP	285.375	91.8567	153.727	368.837
i0_LQ_SeedM_c6306/f1p4/758	i0_LQ_SeedM_c6306/f1p4/758	C1			AT2G21660.2	85	80	12	0	99	338	6	85	1.96e-44	147	AtGRP7	glycine-rich RNA-binding protein	regulation of ABA and stress responses	GRP	1981.42	372.767	3596.12	3794.06
i0_LQ_SeedM_c6316/f1p2/689					AT2G21660.2	80	85	17	0	83	337	1	85	7.22e-44	145	AtGRP7	glycine-rich RNA-binding protein	regulation of ABA and stress responses	GRP	1.755	26.3767	1.79333	1.32
i0_LQ_SeedM_c8645/f1p1/608					AT2G21660.2	53.968	63	27	1	143	325	23	85	2.47e-13	65.5	AtGRP7	glycine-rich RNA-binding protein	regulation of ABA and stress responses	GRP	0	0	0	0
i0_LQ_SeedM_c9465/f1p2/734					AT2G21660.2	54.762	84	37	1	88	339	1	83	2.43e-18	79.7	AtGRP7	glycine-rich RNA-binding protein	regulation of ABA and stress responses	GRP	0	0.0166667	0	0.08
i0_LQ_SeedM_c9494/f1p0/876					AT2G21660.2	44.444	90	39	2	86	337	1	85	1.43e-13	67.8	AtGRP7	glycine-rich RNA-binding protein	regulation of ABA and stress responses	GRP	0	0	0	0
i1_LQ_SeedM_c14549/f1p0/1070					AT2G21660.2	76.923	52	12	0	211	366	29	80	1.17e-20	87.8	AtGRP7	glycine-rich RNA-binding protein	regulation of ABA and stress responses	GRP	0	0	0	0
i1_LQ_SeedM_c21995/f1p2/1276	i1_LQ_SeedM_c21995/f1p2/1276	C3			AT2G21660.2	79.71	69	14	0	712	918	17	85	3.75e-31	117	AtGRP7	glycine-rich RNA-binding protein	regulation of ABA and stress responses	GRP	49.655	17.39	49.7567	52.5267
i1_LQ_SeedM_c8308/f1p0/1955	i1_LQ_SeedM_c8308/f1p0/1955	C2			AT2G21660.2	47.674	86	41	3	1244	1495	1	84	1.79e-08	54.7	AtGRP7	glycine-rich RNA-binding protein	regulation of ABA and stress responses	GRP	8.875	0.723333	3.37667	10.61
i2_LQ_SeedM_c21410/f1p4/2720	i2_LQ_SeedM_c21410/f1p4/2720	C5			AT2G21660.2	75	68	17	0	191	394	17	84	2.11e-28	112	AtGRP7	glycine-rich RNA-binding protein	regulation of ABA and stress responses	GRP	31.415	21.5033	13.6333	61.45
i2_LQ_SeedM_c37950/f1p105/2055	i2_LQ_SeedM_c37950/f1p105/2055	C2			AT2G21660.2	80	85	17	0	88	342	1	85	2.46e-40	145	AtGRP7	glycine-rich RNA-binding protein	regulation of ABA and stress responses	GRP	419.96	120.25	198.67	378.14
i2_LQ_SeedM_c39774/f1p28/2123					AT2G21660.2	85.185	81	12	0	96	338	5	85	2.31e-41	148	AtGRP7	glycine-rich RNA-binding protein	regulation of ABA and stress responses	GRP	123.555	243.88	258.16	302.943
i0_HQ_SeedM_c12179/f2p3/788	i0_HQ_SeedM_c12179/f2p3/788	C5	AUX/IAA	TR	AT2G22670.3	71.605	162	44	1	37	522	159	318	8.79e-81	246	AtIAA8	indoleacetic acid-induced protein 8	Promotes Seed Germination Through Down-Regulation of ABI3 Transcription in Arabidopsis	IAA	48.7	50.2767	21.19	56.9633
i3_LQ_SeedM_c10855/f1p3/3855					AT2G22670.3	64.242	165	57	1	974	480	156	318	1.21e-65	226	AtIAA8	indoleacetic acid-induced protein 8	Promotes Seed Germination Through Down-Regulation of ABI3 Transcription in Arabidopsis	IAA	0.045	0.0233333	0.09	0.123333
i3_LQ_SeedM_c10711/f1p0/3228	i3_LQ_SeedM_c10711/f1p0/3228	C1			AT2G23380.1	47.072	444	204	11	1092	2369	243	673	9.23e-121	286	AtCLF	histone methyltransferase CURLY LEAF	PRC2 member	CLF	1.04	0.13	1.79667	1.19667
i3_LQ_SeedM_c12071/f1p0/3392			SET	TR	AT2G23380.1	61.664	673	228	9	1067	3034	243	902	0	717	AtCLF	histone methyltransferase CURLY LEAF	PRC2 member	CLF	4.725	7.13667	11.8533	6.59667
i3_LQ_SeedM_c32689/f1p5/3422			SET	TR	AT2G23380.1	52.322	732	305	13	392	2545	52	753	0	592	AtCLF	histone methyltransferase CURLY LEAF	PRC2 member	CLF	2.16	3.27	4.72667	3.67333
i3_LQ_SeedM_c6562/f1p0/3365	i3_LQ_SeedM_c6562/f1p0/3365	C1	SET	TR	AT2G23380.1	58.232	905	341	13	358	3051	28	902	0	895	AtCLF	histone methyltransferase CURLY LEAF	PRC2 member	CLF	8.495	2	19.2767	10.97
i5_LQ_SeedM_c10389/f1p0/5664					AT2G23380.1	75.41	61	15	0	817	999	150	210	2.51e-11	69.7	AtCLF	histone methyltransferase CURLY LEAF	PRC2 member	CLF	0.005	0	0.00333333	0
i0_LQ_SeedM_c4573/f1p0/630			SET	TR	AT2G23380.2	91.589	107	9	0	3	323	558	664	3.35e-64	210	AtCLF	histone methyltransferase CURLY LEAF	PRC2 member	CLF	0.04	0	0	0.0533333
i3_LQ_SeedM_c18863/f1p0/3495					AT2G23380.2	43.462	543	222	16	1536	3122	184	655	2.47e-82	284	AtCLF	histone methyltransferase CURLY LEAF	PRC2 member	CLF	0.01	0.01	0.00666667	0.05
i5_LQ_SeedM_c11361/f1p35/6189			SET	TR	AT2G23380.2	70.899	189	15	1	5368	5934	527	675	6.12e-76	268	AtCLF	histone methyltransferase CURLY LEAF	PRC2 member	CLF	0.175	0.07	0.173333	0.29
i5_LQ_SeedM_c6184/f1p0/5417			SET	TR	AT2G23380.2	84.058	138	22	0	4948	5361	538	675	2.02e-69	248	AtCLF	histone methyltransferase CURLY LEAF	PRC2 member	CLF	0.01	0.00666667	0.0166667	0.01
i2_LQ_SeedM_c26923/f1p4/2184					AT2G24100.1	47.249	527	185	11	248	1807	25	465	1.85e-143	428	AtASG1	ATP-dependent DNA helicase			10.675	9.3	11.2733	13.7767
i2_LQ_SeedM_c29982/f1p4/2011	i2_LQ_SeedM_c29982/f1p4/2011	C10			AT2G24100.1	45.936	529	191	11	250	1815	25	465	1.44e-138	414	AtASG1	ATP-dependent DNA helicase			8.7	10.86	4.28667	5.62
i2_LQ_SeedM_c39185/f1p5/2751					AT2G24100.1	35.39	308	136	7	1662	2579	219	465	1.43e-42	162	AtASG1	ATP-dependent DNA helicase			0.025	0.00666667	0.03	0.106667
i2_LQ_SeedM_c4618/f1p3/2576	i2_LQ_SeedM_c4618/f1p3/2576	C4			AT2G24100.1	38.402	388	184	8	1100	2218	63	410	3.15e-65	226	AtASG1	ATP-dependent DNA helicase			0.295	0.31	2.46667	0.676667
i2_LQ_SeedM_c77654/f1p5/2030					AT2G24100.1	47.619	525	188	11	277	1842	25	465	3.84e-145	431	AtASG1	ATP-dependent DNA helicase			17.21	22.1833	16.7167	28.8
i3_LQ_SeedM_c13277/f1p126/3801					AT2G24100.1	49.118	397	141	7	2518	3702	128	465	1.56e-105	342	AtASG1	ATP-dependent DNA helicase			3.375	1.71	2.40333	2.51
i1_HQ_SeedM_c10475/f4p3/1592	i1_HQ_SeedM_c10475/f4p3/1592	C3			AT2G24360.1	75.952	420	90	5	310	1563	1	411	0	626	AtRaf22	Raf-type protein kinase 22	maintain growth capacity during postgerminative growth arrest under stress		60.6	39.7233	76.67	167.967
i1_LQ_SeedM_c18460/f1p1/1679					AT2G24360.1	74.092	413	98	4	308	1546	8	411	0	606	AtRaf22	Raf-type protein kinase 22	maintain growth capacity during postgerminative growth arrest under stress		4.33	4.42	7.86333	13.3367
i1_LQ_SeedM_c22216/f1p0/1995					AT2G24360.1	75.714	420	91	5	476	1729	1	411	0	580	AtRaf22	Raf-type protein kinase 22	maintain growth capacity during postgerminative growth arrest under stress		7.175	11.0833	11.46	10.51
i5_LQ_SeedM_c8031/f1p0/5852					AT2G24360.1	72.727	308	72	6	448	1362	1	299	1.78e-127	407	AtRaf22	Raf-type protein kinase 22	maintain growth capacity during postgerminative growth arrest under stress		0.38	0.446667	0.603333	0.413333
i6_LQ_SeedM_c126/f1p0/6258					AT2G24360.1	88.571	105	12	0	1076	1390	195	299	7.72e-96	195	AtRaf22	Raf-type protein kinase 22	maintain growth capacity during postgerminative growth arrest under stress		0.135	0.216667	0.2	0.13
i6_LQ_SeedM_c1375/f1p0/6151					AT2G24360.1	75.325	308	65	5	452	1369	1	299	3.16e-120	387	AtRaf22	Raf-type protein kinase 22	maintain growth capacity during postgerminative growth arrest under stress		1.02	1.12	1.34667	1.30667
i2_LQ_SeedM_c53828/f1p30/2701	i2_LQ_SeedM_c53828/f1p30/2701	C3			AT2G25170.2	43.627	557	271	11	4	1587	786	1328	5.55e-122	402	AtPKL	chromatin-remodeling factor PICKLE	balancing osmotic stress responses during Arabidopsis seed germination	PKL	16.46	5.43	11.22	17.8567
i2_LQ_SeedM_c56233/f1p6/2769			PHD	TR	AT2G25170.2	33.019	530	273	17	1269	2741	69	555	6.52e-75	269	AtPKL	chromatin-remodeling factor PICKLE	balancing osmotic stress responses during Arabidopsis seed germination	PKL	0.335	0.136667	0.106667	0.31
i3_HQ_SeedM_c1009/f4p0/4035	i3_HQ_SeedM_c1009/f4p0/4035	C5	PHD	TR	AT2G25170.2	35.308	878	456	23	1253	3685	69	901	8.58e-143	471	AtPKL	chromatin-remodeling factor PICKLE	balancing osmotic stress responses during Arabidopsis seed germination	PKL	8.59	6.9	1.53333	8.92667
i3_LQ_SeedM_c10037/f1p3/3854			SNF2	TR	AT2G25170.2	43.798	258	138	3	2691	3449	558	813	2.83e-116	196	AtPKL	chromatin-remodeling factor PICKLE	balancing osmotic stress responses during Arabidopsis seed germination	PKL	0.825	0.516667	0.243333	1.33333
i3_LQ_SeedM_c5158/f1p8/3805	i3_LQ_SeedM_c5158/f1p8/3805	C2	SNF2	TR	AT2G25170.2	33.022	536	278	18	1373	2851	61	558	1.42e-122	263	AtPKL	chromatin-remodeling factor PICKLE	balancing osmotic stress responses during Arabidopsis seed germination	PKL	1.83	0.34	1.01333	2.17667
i3_LQ_SeedM_c7747/f1p0/3813			PHD	TR	AT2G25170.2	69.659	791	203	8	132	2501	17	771	0	1105	AtPKL	chromatin-remodeling factor PICKLE	balancing osmotic stress responses during Arabidopsis seed germination	PKL	15.41	5.78333	6.95667	17.38
i3_LQ_SeedM_c8238/f1p7/3525			SNF2	TR	AT2G25170.2	37.708	541	281	8	1967	3448	368	899	2.76e-114	327	AtPKL	chromatin-remodeling factor PICKLE	balancing osmotic stress responses during Arabidopsis seed germination	PKL	0.125	0.06	0.07	0.113333
i4_LQ_SeedM_c11080/f1p2/4592	i4_LQ_SeedM_c11080/f1p2/4592	C5	PHD	TR	AT2G25170.2	58.443	1362	476	20	175	4140	17	1328	0	1505	AtPKL	chromatin-remodeling factor PICKLE	balancing osmotic stress responses during Arabidopsis seed germination	PKL	8.07	8.70667	3.83333	9.35
i4_LQ_SeedM_c12820/f1p1/4774			PHD	TR	AT2G25170.2	78.28	465	97	3	1211	2605	327	787	0	739	AtPKL	chromatin-remodeling factor PICKLE	balancing osmotic stress responses during Arabidopsis seed germination	PKL	0.225	0.0233333	0.303333	0.55
i4_LQ_SeedM_c12959/f1p0/4927			SNF2	TR	AT2G25170.2	30.094	319	173	14	1267	2172	69	354	4.42e-26	118	AtPKL	chromatin-remodeling factor PICKLE	balancing osmotic stress responses during Arabidopsis seed germination	PKL	0.05	0.0133333	0.04	0.04
i4_LQ_SeedM_c14050/f1p3/4596	i4_LQ_SeedM_c14050/f1p3/4596	C2	PHD	TR	AT2G25170.2	62.215	1228	390	16	168	3773	17	1196	0	1481	AtPKL	chromatin-remodeling factor PICKLE	balancing osmotic stress responses during Arabidopsis seed germination	PKL	1.28	0	0.0566667	0.146667
i4_LQ_SeedM_c14655/f1p0/4601	i4_LQ_SeedM_c14655/f1p0/4601	C5	PHD	TR	AT2G25170.2	61.474	1194	406	16	826	4305	20	1193	0	1397	AtPKL	chromatin-remodeling factor PICKLE	balancing osmotic stress responses during Arabidopsis seed germination	PKL	0.48	0.923333	0.14	0.843333
i4_LQ_SeedM_c23005/f1p1/4963	i4_LQ_SeedM_c23005/f1p1/4963	C10	PHD	TR	AT2G25170.2	69.48	865	226	9	146	2734	15	843	0	1192	AtPKL	chromatin-remodeling factor PICKLE	balancing osmotic stress responses during Arabidopsis seed germination	PKL	1.06	1.28333	0.626667	0.866667
i4_LQ_SeedM_c3664/f1p0/4877	i4_LQ_SeedM_c3664/f1p0/4877	C3	SNF2	TR	AT2G25170.2	29.969	327	163	15	1323	2228	69	354	4.27e-28	124	AtPKL	chromatin-remodeling factor PICKLE	balancing osmotic stress responses during Arabidopsis seed germination	PKL	1.35	0.233333	1.10333	1.59667
i4_LQ_SeedM_c4363/f1p1/4817					AT2G25170.2	52.601	173	75	2	175	690	24	190	2.69e-71	172	AtPKL	chromatin-remodeling factor PICKLE	balancing osmotic stress responses during Arabidopsis seed germination	PKL	0	0	0	0
i4_LQ_SeedM_c6983/f1p30/4968			SNF2	TR	AT2G25170.2	64.211	475	152	6	2037	3446	611	1072	0	590	AtPKL	chromatin-remodeling factor PICKLE	balancing osmotic stress responses during Arabidopsis seed germination	PKL	0.055	0.0633333	0.01	0.04
i5_LQ_SeedM_c4144/f1p0/5125	i5_LQ_SeedM_c4144/f1p0/5125	C5	PHD	TR	AT2G25170.2	69.26	784	223	8	1082	3427	20	787	0	1068	AtPKL	chromatin-remodeling factor PICKLE	balancing osmotic stress responses during Arabidopsis seed germination	PKL	0.35	0.433333	0.18	0.776667
i5_LQ_SeedM_c8676/f1p0/5895	i5_LQ_SeedM_c8676/f1p0/5895	C3	PHD	TR	AT2G25170.2	72.302	556	124	6	837	2504	246	771	0	801	AtPKL	chromatin-remodeling factor PICKLE	balancing osmotic stress responses during Arabidopsis seed germination	PKL	0.57	0	0.356667	1.50667
i8_LQ_SeedM_c98/f1p0/8931			SNF2	TR	AT2G25170.2	67.757	856	244	10	4549	1997	15	843	0	1137	AtPKL	chromatin-remodeling factor PICKLE	balancing osmotic stress responses during Arabidopsis seed germination	PKL	0.035	0.01	0.0166667	0.01
i4_LQ_SeedM_c13881/f1p0/4335	i4_LQ_SeedM_c13881/f1p0/4335	C6	SNF2	TR	AT2G25170.3	79.727	439	85	3	1118	2431	417	852	0	718	AtPKL	chromatin-remodeling factor PICKLE	balancing osmotic stress responses during Arabidopsis seed germination	PKL	0.78	3.00667	1.09667	4.13667
i4_LQ_SeedM_c18191/f1p0/4638	i4_LQ_SeedM_c18191/f1p0/4638	C3	PHD	TR	AT2G25170.3	65.446	628	181	7	180	2060	26	618	0	807	AtPKL	chromatin-remodeling factor PICKLE	balancing osmotic stress responses during Arabidopsis seed germination	PKL	0.015	0.0733333	0.12	0.433333
i4_LQ_SeedM_c21964/f1p62/4993			PHD	TR	AT2G25170.3	65.361	1123	334	14	178	3525	26	1100	0	1423	AtPKL	chromatin-remodeling factor PICKLE	balancing osmotic stress responses during Arabidopsis seed germination	PKL	0.475	0.0166667	0.296667	0.63
i4_LQ_SeedM_c7606/f1p0/4586			PHD	TR	AT2G25170.3	64.776	670	200	7	134	2140	26	660	0	850	AtPKL	chromatin-remodeling factor PICKLE	balancing osmotic stress responses during Arabidopsis seed germination	PKL	0.1	0.08	0.00333333	0.0533333
i2_LQ_SeedM_c23127/f1p4/2497	i2_LQ_SeedM_c23127/f1p4/2497	C5	PHD	TR	AT2G25170.4	30.37	405	207	15	1303	2400	52	420	4.22e-44	173	AtPKL	chromatin-remodeling factor PICKLE	balancing osmotic stress responses during Arabidopsis seed germination	PKL	2.425	2.63	0.846667	2.27667
i2_LQ_SeedM_c54354/f1p5/2584	i2_LQ_SeedM_c54354/f1p5/2584	C10	PHD	TR	AT2G25170.4	33.087	541	280	17	955	2460	52	549	1.36e-77	276	AtPKL	chromatin-remodeling factor PICKLE	balancing osmotic stress responses during Arabidopsis seed germination	PKL	0.335	0.183333	0	0.11
i10_LQ_SeedM_c21/f1p0/10378			PHD	TR	AT2G25170.4	63.83	1081	333	15	4753	1538	43	1074	0	1332	AtPKL	chromatin-remodeling factor PICKLE	balancing osmotic stress responses during Arabidopsis seed germination	PKL	0.01	0	0.0266667	0.07
i3_LQ_SeedM_c10274/f1p40/3771			SNF2	TR	AT2G25170.4	34.937	873	462	22	1142	3568	52	882	9.58e-140	461	AtPKL	chromatin-remodeling factor PICKLE	balancing osmotic stress responses during Arabidopsis seed germination	PKL	0.01	0.0966667	0.08	0.12
i3_LQ_SeedM_c22465/f1p0/3514	i3_LQ_SeedM_c22465/f1p0/3514	C6	SNF2	TR	AT2G25170.4	59.81	1050	388	13	229	3303	271	1311	0	1154	AtPKL	chromatin-remodeling factor PICKLE	balancing osmotic stress responses during Arabidopsis seed germination	PKL	0.105	0.486667	0.09	0.34
i3_LQ_SeedM_c26021/f1p1/4021	i3_LQ_SeedM_c26021/f1p1/4021	C5	SNF2	TR	AT2G25170.4	34.937	873	462	22	1319	3745	52	882	1.21e-139	462	AtPKL	chromatin-remodeling factor PICKLE	balancing osmotic stress responses during Arabidopsis seed germination	PKL	2.695	4.22	1.55333	3.31
i3_LQ_SeedM_c7075/f1p0/3559					AT2G25170.4	66.384	354	111	6	843	1898	479	826	0	459	AtPKL	chromatin-remodeling factor PICKLE	balancing osmotic stress responses during Arabidopsis seed germination	PKL	0.005	0	0	0.00666667
i4_LQ_SeedM_c11530/f1p2/4764			SNF2	TR	AT2G25170.4	29.231	325	175	15	1234	2136	44	337	2.72e-24	112	AtPKL	chromatin-remodeling factor PICKLE	balancing osmotic stress responses during Arabidopsis seed germination	PKL	0.235	0.103333	0.0533333	0.28
i4_LQ_SeedM_c1210/f2p0/5018	i4_LQ_SeedM_c1210/f2p0/5018	C5	PHD	TR	AT2G25170.4	58.047	1137	432	16	1465	4800	195	1311	0	1206	AtPKL	chromatin-remodeling factor PICKLE	balancing osmotic stress responses during Arabidopsis seed germination	PKL	0.53	0.366667	0.13	0.386667
i4_LQ_SeedM_c12758/f1p0/5037			PHD	TR	AT2G25170.4	68.097	536	162	6	2109	3713	456	983	0	689	AtPKL	chromatin-remodeling factor PICKLE	balancing osmotic stress responses during Arabidopsis seed germination	PKL	0.495	0.613333	0.31	0.976667
i4_LQ_SeedM_c17801/f1p7/4994			PHD	TR	AT2G25170.4	66.077	1017	320	13	992	4030	48	1043	0	1301	AtPKL	chromatin-remodeling factor PICKLE	balancing osmotic stress responses during Arabidopsis seed germination	PKL	0.035	0.08	0.0133333	0.05
i4_LQ_SeedM_c20955/f1p2/4874			PHD	TR	AT2G25170.4	68.817	279	80	3	2160	2993	626	898	0	379	AtPKL	chromatin-remodeling factor PICKLE	balancing osmotic stress responses during Arabidopsis seed germination	PKL	0.27	0.0366667	0.0466667	0.196667
i4_LQ_SeedM_c22826/f1p2/4881			PHD	TR	AT2G25170.4	63.428	1091	345	16	478	3735	2	1043	0	1305	AtPKL	chromatin-remodeling factor PICKLE	balancing osmotic stress responses during Arabidopsis seed germination	PKL	0	0.0566667	0.0133333	0
i4_LQ_SeedM_c3359/f1p0/4793					AT2G25170.4	48.684	228	101	4	2671	3342	764	979	4.81e-111	173	AtPKL	chromatin-remodeling factor PICKLE	balancing osmotic stress responses during Arabidopsis seed germination	PKL	0.09	0.106667	0.0333333	0.126667
i4_LQ_SeedM_c7391/f1p0/4625	i4_LQ_SeedM_c7391/f1p0/4625	C3	SNF2	TR	AT2G25170.4	52.437	595	226	15	288	1979	62	630	0	525	AtPKL	chromatin-remodeling factor PICKLE	balancing osmotic stress responses during Arabidopsis seed germination	PKL	0.365	0.0433333	0.403333	1.21
i4_LQ_SeedM_c9340/f1p11/4936			PHD	TR	AT2G25170.4	56.832	1332	498	21	946	4779	3	1311	0	1373	AtPKL	chromatin-remodeling factor PICKLE	balancing osmotic stress responses during Arabidopsis seed germination	PKL	0.505	0.26	0.423333	0.566667
i5_LQ_SeedM_c4263/f1p0/5312	i5_LQ_SeedM_c4263/f1p0/5312	C3	SNF2	TR	AT2G25170.4	58.318	559	195	9	2887	4488	634	1179	0	625	AtPKL	chromatin-remodeling factor PICKLE	balancing osmotic stress responses during Arabidopsis seed germination	PKL	4.74	1.54333	2.97667	8.14667
i8_LQ_SeedM_c173/f1p0/8823	i8_LQ_SeedM_c173/f1p0/8823	C12	SNF2	TR	AT2G25170.4	65.345	1059	310	12	4317	1186	39	1055	0	1359	AtPKL	chromatin-remodeling factor PICKLE	balancing osmotic stress responses during Arabidopsis seed germination	PKL	0.21	1.14	0.166667	0.44
i0_LQ_SeedM_c2200/f1p27/683	i0_LQ_SeedM_c2200/f1p27/683	C10	C3H	TF	AT2G25900.2	70	50	15	0	10	159	140	189	9.7e-18	80.9	AtTZF1	Tandem zinc finger	regulator connecting sugar, ABA, GA and peptide hormone responses	TZF	12.32	13.8867	1.84333	2.58
i2_LQ_SeedM_c12802/f1p0/2542					AT2G26000.1	31.818	176	104	5	1214	1726	128	292	7.76e-09	59.7	AtBRIZ2	RING (Really Interesting New Gene) domain-containing protein	form a heteromeric E3 ligase complex required for seed germination and post-germination growth in Arabidopsis thaliana.	BRIZ	0	0	0	0
i2_LQ_SeedM_c68835/f1p0/2646					AT2G26000.3	33.84	263	115	7	1114	1863	76	292	2.13e-39	140	AtBRIZ2	RING (Really Interesting New Gene) domain-containing protein	form a heteromeric E3 ligase complex required for seed germination and post-germination growth in Arabidopsis thaliana.	BRIZ	0	0	0	0.00666667
i4_LQ_SeedM_c14750/f1p0/4461					AT2G26000.3	66.667	195	56	2	117	674	11	205	2.66e-80	274	AtBRIZ2	RING (Really Interesting New Gene) domain-containing protein	form a heteromeric E3 ligase complex required for seed germination and post-germination growth in Arabidopsis thaliana.	BRIZ	0.895	0.91	1.76667	1.20667
i0_LQ_SeedM_c12585/f1p16/726	i0_LQ_SeedM_c12585/f1p16/726	C9			AT2G26040.1	36.709	79	50	0	196	432	73	151	1.71e-06	47.8	AtPYL2	PYRABACTIN RESISTANCE-like	ABA receptors functioning at the apex of a negative regulatory pathway that controls ABA signaling by inhibiting PP4Cs	PYL	42.165	18.5867	51.5767	15.4633
i0_LQ_SeedM_c4912/f1p8/658					AT2G26040.1	36.709	79	50	0	212	448	73	151	1.29e-06	47.8	AtPYL2	PYRABACTIN RESISTANCE-like	ABA receptors functioning at the apex of a negative regulatory pathway that controls ABA signaling by inhibiting PP4Cs	PYL	372.195	294.45	2466.08	379.923
i0_LQ_SeedM_c7070/f1p0/724					AT2G26040.1	35.443	79	51	0	186	422	73	151	8.41e-07	48.5	AtPYL2	PYRABACTIN RESISTANCE-like	ABA receptors functioning at the apex of a negative regulatory pathway that controls ABA signaling by inhibiting PP4Cs	PYL	2.435	1.39667	3.65667	1.73333
i2_LQ_SeedM_c49527/f1p0/2300					AT2G26190.3	54.348	552	200	8	290	1879	1	522	2.08e-173	509	AtIQM4	novel IQ-motif-containing CaMBP family	Ca2+-independent CaM-binding protein, which is positively involved with seed dormancy and germination in Arabidopsis	IMQ	0.765	0.656667	1.53	1.51667
i2_LQ_SeedM_c52294/f1p1/2157	i2_LQ_SeedM_c52294/f1p1/2157	C3			AT2G26190.3	65.35	329	100	4	819	1787	206	526	1.69e-131	400	AtIQM4	novel IQ-motif-containing CaMBP family	Ca2+-independent CaM-binding protein, which is positively involved with seed dormancy and germination in Arabidopsis	IMQ	1.29	1.09667	5.26667	13.33
i2_LQ_SeedM_c76084/f1p1/2056	i2_LQ_SeedM_c76084/f1p1/2056	C3			AT2G26190.3	58.113	530	188	9	160	1689	11	526	0	545	AtIQM4	novel IQ-motif-containing CaMBP family	Ca2+-independent CaM-binding protein, which is positively involved with seed dormancy and germination in Arabidopsis	IMQ	3.325	1.67333	14.6567	48.3833
i3_LQ_SeedM_c29930/f1p0/3058	i3_LQ_SeedM_c29930/f1p0/3058	C4			AT2G26190.3	53.846	104	16	1	1826	2137	327	398	2.46e-36	108	AtIQM4	novel IQ-motif-containing CaMBP family	Ca2+-independent CaM-binding protein, which is positively involved with seed dormancy and germination in Arabidopsis	IMQ	0.645	0.133333	1.42333	1.17667
i1_LQ_SeedM_c17812/f1p0/1812					AT2G26300.2	70.659	167	49	0	816	1316	87	253	1.54e-122	253	AtGPA1	heterotrimeric G-protein alpha subunit	abscisic acid regulation of germination and postgermination development.	GPA	0.79	0.886667	0.61	0.603333
i1_LQ_SeedM_c21330/f1p0/1886	i1_LQ_SeedM_c21330/f1p0/1886	C7			AT2G26300.2	80.208	384	73	2	397	1542	1	383	0	639	AtGPA1	heterotrimeric G-protein alpha subunit	abscisic acid regulation of germination and postgermination development.	GPA	6.345	8.88333	8.96	5.13
i2_LQ_SeedM_c51487/f1p0/2120	i2_LQ_SeedM_c51487/f1p0/2120	C12			AT2G26300.2	76.364	385	86	4	698	1843	1	383	0	568	AtGPA1	heterotrimeric G-protein alpha subunit	abscisic acid regulation of germination and postgermination development.	GPA	0.715	2.97	0.753333	0.693333
i2_LQ_SeedM_c5214/f1p0/2657	i2_LQ_SeedM_c5214/f1p0/2657	C1			AT2G26300.2	84.387	269	42	0	1490	2296	115	383	5.18e-165	486	AtGPA1	heterotrimeric G-protein alpha subunit	abscisic acid regulation of germination and postgermination development.	GPA	1.575	0.21	2.05667	1.38
i2_LQ_SeedM_c24022/f1p23/2541					AT2G26330.1	75.465	538	132	0	2	1615	273	810	0	713	AtER	leucine-rich-repeat receptor-like kinase ERECTA	Key Role in the Appropriate Timing of Seed Germination Under Changing Salinity		0	0	0	0
i2_LQ_SeedM_c2627/f1p28/3286	i2_LQ_SeedM_c2627/f1p28/3286	C5			AT2G26330.1	75.786	954	223	2	175	3024	27	976	0	1312	AtER	leucine-rich-repeat receptor-like kinase ERECTA	Key Role in the Appropriate Timing of Seed Germination Under Changing Salinity		0.33	1.96667	0.186667	3.6
i2_LQ_SeedM_c35298/f1p29/2513					AT2G26330.1	73.421	681	173	2	6	2036	299	975	0	896	AtER	leucine-rich-repeat receptor-like kinase ERECTA	Key Role in the Appropriate Timing of Seed Germination Under Changing Salinity		0.135	0	0.02	0.18
i2_LQ_SeedM_c51139/f1p27/2647	i2_LQ_SeedM_c51139/f1p27/2647	C3			AT2G26330.1	75.174	431	100	2	1103	2383	549	976	0	616	AtER	leucine-rich-repeat receptor-like kinase ERECTA	Key Role in the Appropriate Timing of Seed Germination Under Changing Salinity		0.205	0.08	0.856667	2.50333
i2_LQ_SeedM_c9771/f1p24/2554	i2_LQ_SeedM_c9771/f1p24/2554	C5			AT2G26330.1	73.713	719	181	2	3	2147	262	976	0	951	AtER	leucine-rich-repeat receptor-like kinase ERECTA	Key Role in the Appropriate Timing of Seed Germination Under Changing Salinity		0.355	5.2	0.156667	5.00333
i3_HQ_SeedM_c1056/f3p0/3381	i3_HQ_SeedM_c1056/f3p0/3381	C3			AT2G26330.1	75.805	963	222	7	342	3224	23	976	0	1356	AtER	leucine-rich-repeat receptor-like kinase ERECTA	Key Role in the Appropriate Timing of Seed Germination Under Changing Salinity		5.735	3.34	7.73333	24.0733
i3_HQ_SeedM_c975/f6p0/3410	i3_HQ_SeedM_c975/f6p0/3410	C5			AT2G26330.1	74.818	961	235	2	275	3145	19	976	0	1307	AtER	leucine-rich-repeat receptor-like kinase ERECTA	Key Role in the Appropriate Timing of Seed Germination Under Changing Salinity		3.46	2.71333	2.98333	22.9033
i3_LQ_SeedM_c13761/f1p0/3550					AT2G26330.1	75.161	930	221	4	510	3284	52	976	0	1249	AtER	leucine-rich-repeat receptor-like kinase ERECTA	Key Role in the Appropriate Timing of Seed Germination Under Changing Salinity		0.545	0.786667	0.326667	5.27333
i3_LQ_SeedM_c15031/f1p1/3071	i3_LQ_SeedM_c15031/f1p1/3071	C3			AT2G26330.1	73.796	851	191	3	461	2929	130	976	0	1099	AtER	leucine-rich-repeat receptor-like kinase ERECTA	Key Role in the Appropriate Timing of Seed Germination Under Changing Salinity		4.675	1.01667	1.77667	14.69
i3_LQ_SeedM_c19912/f1p0/3502	i3_LQ_SeedM_c19912/f1p0/3502	C5			AT2G26330.1	68.742	803	215	4	169	2565	32	802	0	962	AtER	leucine-rich-repeat receptor-like kinase ERECTA	Key Role in the Appropriate Timing of Seed Germination Under Changing Salinity		0.21	0.0633333	0.14	1.40667
i3_LQ_SeedM_c19947/f1p0/3303	i3_LQ_SeedM_c19947/f1p0/3303	C5			AT2G26330.1	66.438	438	135	3	1755	3056	547	976	0	524	AtER	leucine-rich-repeat receptor-like kinase ERECTA	Key Role in the Appropriate Timing of Seed Germination Under Changing Salinity		0.105	0.113333	0.04	0.536667
i3_LQ_SeedM_c19970/f1p0/3218	i3_LQ_SeedM_c19970/f1p0/3218	C3			AT2G26330.1	72.945	961	229	3	176	2974	19	976	0	1253	AtER	leucine-rich-repeat receptor-like kinase ERECTA	Key Role in the Appropriate Timing of Seed Germination Under Changing Salinity		10.61	4.6	7.64333	53.7
i3_LQ_SeedM_c20001/f1p11/3327	i3_LQ_SeedM_c20001/f1p11/3327	C5			AT2G26330.1	73.438	768	196	2	713	3004	213	976	0	1013	AtER	leucine-rich-repeat receptor-like kinase ERECTA	Key Role in the Appropriate Timing of Seed Germination Under Changing Salinity		0.14	0.39	0.0733333	0.64
i3_LQ_SeedM_c20338/f1p7/3335					AT2G26330.1	73.214	728	184	7	1069	3246	258	976	0	952	AtER	leucine-rich-repeat receptor-like kinase ERECTA	Key Role in the Appropriate Timing of Seed Germination Under Changing Salinity		0.28	0.123333	0.233333	0.503333
i3_LQ_SeedM_c21930/f1p0/3714					AT2G26330.1	76.944	360	75	5	2595	3668	623	976	3.45e-172	536	AtER	leucine-rich-repeat receptor-like kinase ERECTA	Key Role in the Appropriate Timing of Seed Germination Under Changing Salinity		0.015	0.113333	0.236667	0.29
i3_LQ_SeedM_c22494/f1p1/3251					AT2G26330.1	70.712	379	111	0	568	1704	172	550	0	472	AtER	leucine-rich-repeat receptor-like kinase ERECTA	Key Role in the Appropriate Timing of Seed Germination Under Changing Salinity		0.05	0.00666667	0.02	0.0666667
i3_LQ_SeedM_c22729/f1p0/3251					AT2G26330.1	75.448	949	218	4	171	2984	32	976	0	1280	AtER	leucine-rich-repeat receptor-like kinase ERECTA	Key Role in the Appropriate Timing of Seed Germination Under Changing Salinity		0.295	0.696667	0.123333	2.43
i3_LQ_SeedM_c23111/f1p3/3145					AT2G26330.1	83.544	79	13	0	2570	2806	115	193	3.24e-21	100	AtER	leucine-rich-repeat receptor-like kinase ERECTA	Key Role in the Appropriate Timing of Seed Germination Under Changing Salinity		0.07	0.0766667	0.14	0.3
i3_LQ_SeedM_c23834/f1p6/3977	i3_LQ_SeedM_c23834/f1p6/3977	C5			AT2G26330.1	75.184	407	97	1	2489	3697	547	953	0	598	AtER	leucine-rich-repeat receptor-like kinase ERECTA	Key Role in the Appropriate Timing of Seed Germination Under Changing Salinity		0.235	0.21	0.133333	1.61333
i3_LQ_SeedM_c24141/f1p12/3329	i3_LQ_SeedM_c24141/f1p12/3329	C3			AT2G26330.1	73.288	730	187	2	890	3067	251	976	0	961	AtER	leucine-rich-repeat receptor-like kinase ERECTA	Key Role in the Appropriate Timing of Seed Germination Under Changing Salinity		1.145	0.146667	0.956667	4.92667
i3_LQ_SeedM_c24163/f1p3/4002	i3_LQ_SeedM_c24163/f1p3/4002	C3			AT2G26330.1	75.763	524	127	0	161	1732	29	552	0	706	AtER	leucine-rich-repeat receptor-like kinase ERECTA	Key Role in the Appropriate Timing of Seed Germination Under Changing Salinity		0.07	0.0733333	0.146667	0.52
i3_LQ_SeedM_c26231/f1p0/3380	i3_LQ_SeedM_c26231/f1p0/3380	C5			AT2G26330.1	76.805	457	106	0	290	1660	24	480	0	664	AtER	leucine-rich-repeat receptor-like kinase ERECTA	Key Role in the Appropriate Timing of Seed Germination Under Changing Salinity		1.61	3.51	0.836667	8.05
i3_LQ_SeedM_c27147/f1p0/3705	i3_LQ_SeedM_c27147/f1p0/3705	C5			AT2G26330.1	72.329	730	194	2	1370	3547	251	976	0	958	AtER	leucine-rich-repeat receptor-like kinase ERECTA	Key Role in the Appropriate Timing of Seed Germination Under Changing Salinity		0.245	0.253333	0.08	0.636667
i3_LQ_SeedM_c32102/f1p0/3327	i3_LQ_SeedM_c32102/f1p0/3327	C3			AT2G26330.1	72.606	449	123	0	1107	2453	354	802	0	595	AtER	leucine-rich-repeat receptor-like kinase ERECTA	Key Role in the Appropriate Timing of Seed Germination Under Changing Salinity		0.245	0.0166667	0.0866667	0.673333
i3_LQ_SeedM_c35349/f52p0/3302	i3_LQ_SeedM_c35349/f52p0/3302	C5			AT2G26330.1	76.08	949	219	2	208	3042	32	976	0	1314	AtER	leucine-rich-repeat receptor-like kinase ERECTA	Key Role in the Appropriate Timing of Seed Germination Under Changing Salinity		7.865	4.30667	2.49333	41.4433
i3_LQ_SeedM_c4669/f1p8/3233					AT2G26330.1	72.064	562	156	1	165	1847	19	580	0	741	AtER	leucine-rich-repeat receptor-like kinase ERECTA	Key Role in the Appropriate Timing of Seed Germination Under Changing Salinity		0.055	0.0133333	0.0166667	0.223333
i3_LQ_SeedM_c6160/f1p0/3386					AT2G26330.1	72.052	458	116	3	1635	2984	523	976	0	627	AtER	leucine-rich-repeat receptor-like kinase ERECTA	Key Role in the Appropriate Timing of Seed Germination Under Changing Salinity		0.13	0	0.0366667	1.20667
i3_LQ_SeedM_c9312/f1p4/3431	i3_LQ_SeedM_c9312/f1p4/3431	C5			AT2G26330.1	72.636	793	213	1	284	2650	10	802	0	1036	AtER	leucine-rich-repeat receptor-like kinase ERECTA	Key Role in the Appropriate Timing of Seed Germination Under Changing Salinity		0.065	0.0833333	0.0733333	0.913333
i4_LQ_SeedM_c3600/f1p0/4525	i4_LQ_SeedM_c3600/f1p0/4525	C3			AT2G26330.1	72.803	239	65	0	1194	1910	242	480	5.37e-156	328	AtER	leucine-rich-repeat receptor-like kinase ERECTA	Key Role in the Appropriate Timing of Seed Germination Under Changing Salinity		0.165	0.0266667	0.233333	0.76
i4_LQ_SeedM_c8819/f1p2/4951	i4_LQ_SeedM_c8819/f1p2/4951	C12			AT2G26330.1	69.164	574	141	7	3189	4814	407	976	0	689	AtER	leucine-rich-repeat receptor-like kinase ERECTA	Key Role in the Appropriate Timing of Seed Germination Under Changing Salinity		0.635	2.47	0.516667	1.29667
i5_LQ_SeedM_c5010/f1p9/5491					AT2G26330.1	57.377	122	44	2	4143	4496	859	976	4.74e-27	120	AtER	leucine-rich-repeat receptor-like kinase ERECTA	Key Role in the Appropriate Timing of Seed Germination Under Changing Salinity		0.205	0.253333	0.313333	0.55
i1_LQ_SeedM_c4694/f1p3/1975					AT2G26980.1	73.333	45	12	0	654	788	329	373	7.01e-12	68.2	AtCIPK3	calcium sensor-associated protein kinase	regulate abscisic acid and cold signal transduction in Arabidopsis	CIPK	0.235	0.606667	0.773333	0.413333
i2_LQ_SeedM_c39735/f1p5/2616	i2_LQ_SeedM_c39735/f1p5/2616	C4			AT2G26980.2	82.143	224	40	0	121	792	5	228	8.93e-131	392	AtCIPK3	calcium sensor-associated protein kinase	regulate abscisic acid and cold signal transduction in Arabidopsis	CIPK	0.235	0	0.836667	0.76
i3_HQ_SeedM_c1820/f2p1/3341	i3_HQ_SeedM_c1820/f2p1/3341	C3			AT2G26980.2	80	85	14	1	311	556	6	90	1.4e-35	137	AtCIPK3	calcium sensor-associated protein kinase	regulate abscisic acid and cold signal transduction in Arabidopsis	CIPK	0.46	0	0.44	0.786667
i3_LQ_SeedM_c7245/f1p7/3164	i3_LQ_SeedM_c7245/f1p7/3164	C4			AT2G26980.2	86.335	161	22	0	174	656	6	166	8.86e-92	294	AtCIPK3	calcium sensor-associated protein kinase	regulate abscisic acid and cold signal transduction in Arabidopsis	CIPK	0.59	0.57	5.97667	1.04667
i4_LQ_SeedM_c19184/f1p0/4730	i4_LQ_SeedM_c19184/f1p0/4730	C12			AT2G26980.2	85.185	54	8	0	1384	1545	6	59	1.4e-21	97.1	AtCIPK3	calcium sensor-associated protein kinase	regulate abscisic acid and cold signal transduction in Arabidopsis	CIPK	0.04	0.21	0.01	0.03
i4_LQ_SeedM_c22956/f1p0/4772					AT2G26980.2	38	100	46	5	1614	1895	118	207	4.16e-07	53.9	AtCIPK3	calcium sensor-associated protein kinase	regulate abscisic acid and cold signal transduction in Arabidopsis	CIPK	0	0	0	0
i1_LQ_SeedM_c13042/f1p1/1586	i1_LQ_SeedM_c13042/f1p1/1586	C12			AT2G26980.3	82.609	23	4	0	1069	1137	58	80	2.22e-07	43.9	AtCIPK3	calcium sensor-associated protein kinase	regulate abscisic acid and cold signal transduction in Arabidopsis	CIPK	0.045	1.04333	0.08	0.0533333
i2_LQ_SeedM_c10366/f1p4/2497					AT2G26980.3	74.909	275	69	0	1424	2248	166	440	5.34e-147	440	AtCIPK3	calcium sensor-associated protein kinase	regulate abscisic acid and cold signal transduction in Arabidopsis	CIPK	0.495	0.776667	1.23333	0.426667
i2_LQ_SeedM_c9235/f2p8/2810					AT2G26980.3	74.627	268	68	0	1691	2494	167	434	1.5e-143	434	AtCIPK3	calcium sensor-associated protein kinase	regulate abscisic acid and cold signal transduction in Arabidopsis	CIPK	0.845	0.52	1.4	0.403333
i2_LQ_SeedM_c77572/f1p1/1938					AT2G26980.3	61.538	78	18	1	805	1038	329	394	4.59e-19	90.9	AtCIPK3	calcium sensor-associated protein kinase	regulate abscisic acid and cold signal transduction in Arabidopsis	CIPK	0.29	0.293333	1.37333	0.356667
i4_LQ_SeedM_c23644/f1p0/4080	i4_LQ_SeedM_c23644/f1p0/4080	C4			AT2G26980.3	68.444	225	50	1	2994	3668	166	369	1.12e-111	317	AtCIPK3	calcium sensor-associated protein kinase	regulate abscisic acid and cold signal transduction in Arabidopsis	CIPK	0.08	0.06	1.06667	0.263333
i1_HQ_SeedM_c2012/f2p0/1903					AT2G26980.4	77.81	347	77	0	598	1638	104	450	0	577	AtCIPK3	calcium sensor-associated protein kinase	regulate abscisic acid and cold signal transduction in Arabidopsis	CIPK	17.22	15.6433	29.9933	23.74
i1_LQ_SeedM_c17359/f1p1/1778	i1_LQ_SeedM_c17359/f1p1/1778	C1			AT2G26980.4	75.084	297	74	0	617	1507	148	444	0	481	AtCIPK3	calcium sensor-associated protein kinase	regulate abscisic acid and cold signal transduction in Arabidopsis	CIPK	3.475	0.49	5.52667	1.08
i1_LQ_SeedM_c19547/f1p22/1870	i1_LQ_SeedM_c19547/f1p22/1870	C9			AT2G26980.4	71.674	466	96	1	156	1553	15	444	0	696	AtCIPK3	calcium sensor-associated protein kinase	regulate abscisic acid and cold signal transduction in Arabidopsis	CIPK	7.675	7.16	10.8867	2.44333
i1_LQ_SeedM_c25280/f7p6/1708					AT2G26980.4	77.442	430	97	0	121	1410	15	444	0	713	AtCIPK3	calcium sensor-associated protein kinase	regulate abscisic acid and cold signal transduction in Arabidopsis	CIPK	8.975	12.0667	17.5467	19.17
i2_LQ_SeedM_c19073/f1p8/3041					AT2G26980.4	76.97	330	76	0	116	1105	15	344	0	550	AtCIPK3	calcium sensor-associated protein kinase	regulate abscisic acid and cold signal transduction in Arabidopsis	CIPK	0.545	0.836667	2.13667	1.15667
i2_LQ_SeedM_c26781/f1p4/2149	i2_LQ_SeedM_c26781/f1p4/2149	C8			AT2G26980.4	78.641	412	88	0	121	1356	15	426	0	693	AtCIPK3	calcium sensor-associated protein kinase	regulate abscisic acid and cold signal transduction in Arabidopsis	CIPK	8.64	20.72	13.02	11.1867
i2_LQ_SeedM_c4986/f1p5/2363	i2_LQ_SeedM_c4986/f1p5/2363	C8			AT2G26980.4	77.674	430	96	0	776	2065	15	444	0	715	AtCIPK3	calcium sensor-associated protein kinase	regulate abscisic acid and cold signal transduction in Arabidopsis	CIPK	1.855	9.19	3.41667	2.40667
i3_LQ_SeedM_c15450/f1p2/3065	i3_LQ_SeedM_c15450/f1p2/3065	C4			AT2G26980.4	77.907	430	95	0	1475	2764	15	444	0	716	AtCIPK3	calcium sensor-associated protein kinase	regulate abscisic acid and cold signal transduction in Arabidopsis	CIPK	2	2.23	7.42	8.34667
i3_LQ_SeedM_c24390/f1p7/3383	i3_LQ_SeedM_c24390/f1p7/3383	C4			AT2G26980.4	80.625	320	62	0	605	1564	107	426	0	552	AtCIPK3	calcium sensor-associated protein kinase	regulate abscisic acid and cold signal transduction in Arabidopsis	CIPK	0.37	0.206667	1.18	0.63
i4_LQ_SeedM_c3713/f1p0/4488	i4_LQ_SeedM_c3713/f1p0/4488	C3			AT2G26980.4	79.365	441	90	1	2963	4282	10	450	0	738	AtCIPK3	calcium sensor-associated protein kinase	regulate abscisic acid and cold signal transduction in Arabidopsis	CIPK	6.21	3.46667	4.64	20.0267
i5_LQ_SeedM_c5161/f1p15/5246					AT2G26980.4	69.388	49	15	0	3089	3235	195	243	6.45e-48	82	AtCIPK3	calcium sensor-associated protein kinase	regulate abscisic acid and cold signal transduction in Arabidopsis	CIPK	0.82	0.513333	1.73	0.886667
i4_LQ_SeedM_c1535/f2p0/4948	i4_LQ_SeedM_c1535/f2p0/4948	C4			AT2G26980.5	53.608	97	9	1	3680	3970	167	227	1.39e-32	102	AtCIPK3	calcium sensor-associated protein kinase	regulate abscisic acid and cold signal transduction in Arabidopsis	CIPK	0.145	0	0.373333	0.133333
i6_LQ_SeedM_c1275/f1p0/6372					AT2G26980.5	53.608	97	9	1	5095	5385	167	227	1.4e-32	102	AtCIPK3	calcium sensor-associated protein kinase	regulate abscisic acid and cold signal transduction in Arabidopsis	CIPK	0.055	0.02	0.253333	0.04
i1_LQ_SeedM_c13959/f1p6/1578	i1_LQ_SeedM_c13959/f1p6/1578	C6			AT2G26990.1	82.648	438	76	0	45	1358	1	438	0	652	AtCSN2	COP9 SIGNALOSOME SUBUNIT 2			0.475	1.48333	0.4	1.01
i1_LQ_SeedM_c21334/f1p2/1439					AT2G26990.1	89.785	372	38	0	107	1222	1	372	0	635	AtCSN2	COP9 SIGNALOSOME SUBUNIT 2			0.125	0.0433333	0.35	0.0566667
i1_LQ_SeedM_c4665/f1p4/1645					AT2G26990.1	86.301	438	60	0	88	1401	1	438	0	726	AtCSN2	COP9 SIGNALOSOME SUBUNIT 2			43.875	30.3767	33.5633	46.65
i1_LQ_SeedM_c6666/f1p9/1524					AT2G26990.1	89.524	315	33	0	111	1055	1	315	0	525	AtCSN2	COP9 SIGNALOSOME SUBUNIT 2			0.785	0.593333	0.503333	1.35333
i0_LQ_SeedM_c5590/f1p5/780					AT2G27030.3	95.973	149	6	0	82	528	1	149	1.77e-99	288	AtCaM5	calmodulin	inhibition of ABA during seed germination and seedling growth. In this study	CaM	139.395	195.003	174.52	161.86
i5_LQ_SeedM_c10666/f1p13/5989					AT2G27030.3	91.667	60	5	0	5664	5843	63	122	1.91e-49	112	AtCaM5	calmodulin	inhibition of ABA during seed germination and seedling growth. In this study	CaM	0.26	0.12	0.166667	0.23
i2_HQ_SeedM_c10752/f5p14/2706					AT2G27100.1	64.36	578	179	11	581	2308	168	720	0	604	AtSE	C2H2 zinc-finger protein SERRATE (SE)	DCL1 and SE promote hook unfolding during skotomorphogenesis of the core components of microRNA biogenesis	SE	8.565	14.9	21.5533	25.4233
i2_LQ_SeedM_c23333/f1p14/2786	i2_LQ_SeedM_c23333/f1p14/2786	C1			AT2G27100.1	63.495	578	184	10	532	2259	168	720	0	598	AtSE	C2H2 zinc-finger protein SERRATE (SE)	DCL1 and SE promote hook unfolding during skotomorphogenesis of the core components of microRNA biogenesis	SE	16.99	3.04333	26.9133	29.1267
i2_LQ_SeedM_c27832/f1p7/2676					AT2G27100.1	62.843	401	125	8	1124	2320	342	720	3.56e-164	398	AtSE	C2H2 zinc-finger protein SERRATE (SE)	DCL1 and SE promote hook unfolding during skotomorphogenesis of the core components of microRNA biogenesis	SE	3.075	1.33	2.87333	4.23333
i2_LQ_SeedM_c39571/f1p11/2523	i2_LQ_SeedM_c39571/f1p11/2523	C3			AT2G27100.1	53.077	130	46	4	1816	2202	605	720	1.12e-16	85.5	AtSE	C2H2 zinc-finger protein SERRATE (SE)	DCL1 and SE promote hook unfolding during skotomorphogenesis of the core components of microRNA biogenesis	SE	1.985	0.14	2.06667	2.25667
i2_LQ_SeedM_c66148/f1p14/2715	i2_LQ_SeedM_c66148/f1p14/2715	C1			AT2G27100.1	63.495	578	184	10	577	2304	168	720	0	598	AtSE	C2H2 zinc-finger protein SERRATE (SE)	DCL1 and SE promote hook unfolding during skotomorphogenesis of the core components of microRNA biogenesis	SE	8.57	0.546667	16.27	17.7667
i11_LQ_SeedM_c15/f1p0/11160	i11_LQ_SeedM_c15/f1p0/11160	C3			AT2G27100.1	60.398	553	193	9	9376	11028	192	720	5.1e-171	547	AtSE	C2H2 zinc-finger protein SERRATE (SE)	DCL1 and SE promote hook unfolding during skotomorphogenesis of the core components of microRNA biogenesis	SE	0.495	0.25	0.86	1.53333
i3_LQ_SeedM_c12031/f1p23/3576					AT2G27100.1	61.658	579	185	11	1452	3170	173	720	0	559	AtSE	C2H2 zinc-finger protein SERRATE (SE)	DCL1 and SE promote hook unfolding during skotomorphogenesis of the core components of microRNA biogenesis	SE	10.45	6.30667	8.87	19.11
i3_LQ_SeedM_c8398/f1p0/3084	i3_LQ_SeedM_c8398/f1p0/3084	C4			AT2G27100.1	50.403	248	107	5	1264	2004	392	624	8.36e-116	217	AtSE	C2H2 zinc-finger protein SERRATE (SE)	DCL1 and SE promote hook unfolding during skotomorphogenesis of the core components of microRNA biogenesis	SE	0.15	0.0466667	0.673333	0.43
i4_LQ_SeedM_c17714/f1p1/4876	i4_LQ_SeedM_c17714/f1p1/4876	C4			AT2G27100.1	62.611	337	119	4	486	1493	168	498	7.86e-141	391	AtSE	C2H2 zinc-finger protein SERRATE (SE)	DCL1 and SE promote hook unfolding during skotomorphogenesis of the core components of microRNA biogenesis	SE	0.23	0.08	1.06333	0.343333
i4_LQ_SeedM_c18730/f1p4/4637					AT2G27100.1	67.246	345	108	2	162	1196	222	561	6.44e-141	452	AtSE	C2H2 zinc-finger protein SERRATE (SE)	DCL1 and SE promote hook unfolding during skotomorphogenesis of the core components of microRNA biogenesis	SE	0.01	0.01	0.06	0.0333333
i2_LQ_SeedM_c1822/f5p2/2286					AT2G27350.2	68.824	340	93	5	1110	2123	177	505	5.33e-137	414	AtOTLD1	Otubain-like deubiquitinase	H2B de-ubiquitination	OTLD	16.125	18.8167	23.6133	18.2767
i3_LQ_SeedM_c18351/f1p0/3129					AT2G27350.2	68.9	209	55	4	2348	2974	307	505	2.18e-62	205	AtOTLD1	Otubain-like deubiquitinase	H2B de-ubiquitination	OTLD	3.01	1.93333	3.74333	3.65
i4_LQ_SeedM_c9160/f1p13/4876					AT2G27350.2	71.613	155	41	1	4061	4525	260	411	9.11e-55	201	AtOTLD1	Otubain-like deubiquitinase	H2B de-ubiquitination	OTLD	0.2	0.14	0.5	0.423333
i2_HQ_SeedM_c22019/f2p3/2240					AT2G27350.6	67.7	387	113	5	968	2119	129	506	1.83e-147	441	AtOTLD1	Otubain-like deubiquitinase	H2B de-ubiquitination	OTLD	20.975	18.7933	13.4167	14.16
i2_LQ_SeedM_c6067/f1p2/2293					AT2G27350.6	67.959	387	112	5	986	2137	129	506	1.39e-141	426	AtOTLD1	Otubain-like deubiquitinase	H2B de-ubiquitination	OTLD	12.55	11.6967	16.31	14.31
i2_LQ_SeedM_c6307/f1p4/2892					AT2G27350.6	63.922	255	61	3	970	1725	129	355	3.74e-84	281	AtOTLD1	Otubain-like deubiquitinase	H2B de-ubiquitination	OTLD	1.64	0.733333	1.21667	1.06667
i0_LQ_SeedM_c8655/f1p0/472					AT2G28000.1	83.721	43	7	0	9	137	524	566	3.93e-17	78.2	AtCPN60α1	subunit of chloroplasts chaperonins	mainly affected embryonic cotyledon development at the torpedo stage and thereafter	CPN60α	6.17	9.85	14.1633	8.56
i1_LQ_SeedM_c12539/f1p9/1452					AT2G28000.1	85.274	292	43	0	3	878	214	505	2.05e-176	508	AtCPN60α1	subunit of chloroplasts chaperonins	mainly affected embryonic cotyledon development at the torpedo stage and thereafter	CPN60α	0.31	0.0166667	0.0766667	0.0666667
i2_HQ_SeedM_c73891/f24p13/2179					AT2G28000.1	83.871	527	85	0	213	1793	38	564	0	868	AtCPN60α1	subunit of chloroplasts chaperonins	mainly affected embryonic cotyledon development at the torpedo stage and thereafter	CPN60α	26.37	49.4167	68.7067	46.9267
i2_LQ_SeedM_c26828/f1p13/2310					AT2G28000.1	83.681	527	86	0	161	1741	38	564	0	866	AtCPN60α1	subunit of chloroplasts chaperonins	mainly affected embryonic cotyledon development at the torpedo stage and thereafter	CPN60α	15.22	19.22	46.6833	27.6433
i2_LQ_SeedM_c6840/f1p10/2631					AT2G28000.1	83.681	288	47	0	252	1115	39	326	8.33e-167	497	AtCPN60α1	subunit of chloroplasts chaperonins	mainly affected embryonic cotyledon development at the torpedo stage and thereafter	CPN60α	0.9	1.55667	1.22	1.18
i3_LQ_SeedM_c26603/f1p19/3314	i3_LQ_SeedM_c26603/f1p19/3314	C12			AT2G28000.1	67.901	81	26	0	2775	3017	489	569	1.17e-15	82.4	AtCPN60α1	subunit of chloroplasts chaperonins	mainly affected embryonic cotyledon development at the torpedo stage and thereafter	CPN60α	0	0.426667	0.01	0
i3_LQ_SeedM_c5084/f1p0/3386	i3_LQ_SeedM_c5084/f1p0/3386	C12			AT2G28000.1	81.366	161	27	1	2289	2771	190	347	3.49e-77	266	AtCPN60α1	subunit of chloroplasts chaperonins	mainly affected embryonic cotyledon development at the torpedo stage and thereafter	CPN60α	0.665	1.34333	0.463333	0.813333
i4_LQ_SeedM_c15837/f1p0/4035					AT2G28000.1	65.957	47	16	0	3688	3828	523	569	2.91e-10	65.5	AtCPN60α1	subunit of chloroplasts chaperonins	mainly affected embryonic cotyledon development at the torpedo stage and thereafter	CPN60α	0.035	0.136667	0.05	0.0533333
i4_LQ_SeedM_c25283/f1p2/4031					AT2G28000.1	59.677	186	48	1	2519	3076	81	239	2.03e-58	213	AtCPN60α1	subunit of chloroplasts chaperonins	mainly affected embryonic cotyledon development at the torpedo stage and thereafter	CPN60α	0.345	0.17	0.24	0.566667
i0_LQ_SeedM_c14375/f1p0/938					AT2G28350.1	42.391	184	84	3	136	672	499	665	1.5e-34	134	AtARF10	AUXIN RESPONSE FACTOR	critical for seed germination and post-germination stages	ARF	1.035	0.423333	1.58333	1.06333
i3_LQ_SeedM_c5805/f1p0/3951					AT2G28350.2	47.267	311	113	11	3189	2335	359	644	3.6e-58	214	AtARF10	AUXIN RESPONSE FACTOR	critical for seed germination and post-germination stages	ARF	0.06	0	0.02	0.0333333
i4_LQ_SeedM_c10987/f1p5/4589					AT2G29090.3	55.769	52	22	1	1621	1466	312	362	2.36e-34	69.7	AtCYP707A2	CYP707A protein	WRKY33 and CYP707As not only mediate stimulant‐induced seed germination but also act at different developmental stages known to be regulated by the KAI2 and/or the D14 signalling pathway(s).	CYP707A	0.005	0.03	0.0166667	0.0266667
i4_LQ_SeedM_c21800/f1p4/5126					AT2G29090.3	57.692	52	21	1	1799	1644	312	362	4.1e-38	70.5	AtCYP707A2	CYP707A protein	WRKY33 and CYP707As not only mediate stimulant‐induced seed germination but also act at different developmental stages known to be regulated by the KAI2 and/or the D14 signalling pathway(s).	CYP707A	0.62	0.32	0.653333	0.666667
i4_LQ_SeedM_c14856/f1p0/4285					AT2G29350.1	43.056	216	67	2	3265	3912	13	172	1.55e-47	125	AtSAG13	SENESCENCE-ASSOCIATED GENE 13 encoding a short-chain alcohol dehydrogenase	egulating multiple plant processes including senescence, defense, seed germination, and abiotic stress responses.	SAG	0.03	0.0766667	0.07	0.02
i7_LQ_SeedM_c375/f1p0/7219	i7_LQ_SeedM_c375/f1p0/7219	C11			AT2G29350.1	52.041	98	45	2	2699	2986	12	109	8.18e-57	92.8	AtSAG13	SENESCENCE-ASSOCIATED GENE 13 encoding a short-chain alcohol dehydrogenase	egulating multiple plant processes including senescence, defense, seed germination, and abiotic stress responses.	SAG	0.11	0.2	0.113333	0.05
i1_LQ_SeedM_c14594/f1p0/1203					AT2G29350.2	57.746	213	89	1	244	879	1	213	2.79e-83	254	AtSAG13	SENESCENCE-ASSOCIATED GENE 13 encoding a short-chain alcohol dehydrogenase	egulating multiple plant processes including senescence, defense, seed germination, and abiotic stress responses.	SAG	0	0	0	0
i1_LQ_SeedM_c14859/f1p0/1107	i1_LQ_SeedM_c14859/f1p0/1107	C1			AT2G29350.2	62.745	204	75	1	164	772	1	204	1.24e-66	210	AtSAG13	SENESCENCE-ASSOCIATED GENE 13 encoding a short-chain alcohol dehydrogenase	egulating multiple plant processes including senescence, defense, seed germination, and abiotic stress responses.	SAG	16.57	4.51	24.7867	10.27
i2_HQ_SeedM_c17355/f3p2/2906					AT2G29350.2	72.857	70	19	0	2121	2330	103	172	5.25e-28	85.9	AtSAG13	SENESCENCE-ASSOCIATED GENE 13 encoding a short-chain alcohol dehydrogenase	egulating multiple plant processes including senescence, defense, seed germination, and abiotic stress responses.	SAG	1.97	0.436667	0.41	1.18667
i3_LQ_SeedM_c4667/f1p2/3415	i3_LQ_SeedM_c4667/f1p2/3415	C2			AT2G29350.2	62.255	204	76	1	2461	3069	1	204	4.26e-60	206	AtSAG13	SENESCENCE-ASSOCIATED GENE 13 encoding a short-chain alcohol dehydrogenase	egulating multiple plant processes including senescence, defense, seed germination, and abiotic stress responses.	SAG	0.33	0.03	0.206667	0.413333
i1_LQ_SeedM_c22967/f1p0/1748					AT2G29380.1	65.343	277	88	5	344	1162	76	348	3.95e-110	334	AtHAI3				41.61	25.9467	20.54	27.42
i1_LQ_SeedM_c23505/f1p4/1624	i1_LQ_SeedM_c23505/f1p4/1624	C4			AT2G29380.1	59.105	313	86	5	413	1345	76	348	4.68e-112	338	AtHAI3				4.48	2.29333	10.5533	11.4933
i1_LQ_SeedM_c6124/f1p7/1511	i1_LQ_SeedM_c6124/f1p7/1511	C1			AT2G29380.1	66.308	279	86	4	412	1242	76	348	7.27e-120	356	AtHAI3				33.59	9.40667	55.7767	52.5033
i1_LQ_SeedM_c7091/f1p0/1795	i1_LQ_SeedM_c7091/f1p0/1795	C4			AT2G29380.1	54.286	175	46	1	653	1177	128	268	4.14e-83	163	AtHAI3				2.285	0.976667	5.77333	3.96333
i1_HQ_SeedM_c1672/f4p0/1612	i1_HQ_SeedM_c1672/f4p0/1612	C5			AT2G30020.1	58.553	304	113	4	368	1243	94	396	9.57e-117	351	AtAP2C1	KIM-containing clade B phosphatase	positively regulates seed germination, stomatal closure, and ABA-inducible gene expression	AP2C	14.36	5.4	6.02667	69.5933
i1_LQ_SeedM_c17463/f1p6/1592					AT2G30020.1	58.553	304	113	4	364	1239	94	396	5.61e-117	351	AtAP2C1	KIM-containing clade B phosphatase	positively regulates seed germination, stomatal closure, and ABA-inducible gene expression	AP2C	0.51	0.93	0.146667	6.59667
i1_LQ_SeedM_c20411/f1p5/1810					AT2G30020.1	51.977	177	72	4	363	857	94	269	1.63e-84	167	AtAP2C1	KIM-containing clade B phosphatase	positively regulates seed germination, stomatal closure, and ABA-inducible gene expression	AP2C	0.325	0.396667	0.263333	1.02667
i1_LQ_SeedM_c21965/f1p0/1786					AT2G30020.1	48.598	107	52	3	843	1160	238	342	1.43e-19	91.7	AtAP2C1	KIM-containing clade B phosphatase	positively regulates seed germination, stomatal closure, and ABA-inducible gene expression	AP2C	2.27	1.63333	1.76	3.41
i2_LQ_SeedM_c72163/f1p3/2179	i2_LQ_SeedM_c72163/f1p3/2179	C5			AT2G30020.1	58.224	304	114	4	364	1239	94	396	8.84e-113	347	AtAP2C1	KIM-containing clade B phosphatase	positively regulates seed germination, stomatal closure, and ABA-inducible gene expression	AP2C	0.43	0.823333	0.313333	3.25333
i1_HQ_SeedM_c17237/f2p2/1589					AT2G30360.1	58.435	409	154	7	127	1329	16	416	2.76e-147	430	AtPKS5	SNF1-related protein kinase3-type protein kinase;SOS2-like protein kinase5	PKS5-mediated phosphorylation of ABI5 at Ser-42 is critical for the ABA regulation of seed germination and gene expression in Arabidopsis	PKS	17.085	12.66	17.71	20.02
i1_LQ_SeedM_c13999/f1p0/1506					AT2G30360.1	56.448	411	162	7	128	1336	16	417	2.16e-143	419	AtPKS5	SNF1-related protein kinase3-type protein kinase;SOS2-like protein kinase5	PKS5-mediated phosphorylation of ABI5 at Ser-42 is critical for the ABA regulation of seed germination and gene expression in Arabidopsis	PKS	12.095	17.7867	11.28	15.29
i2_LQ_SeedM_c3023/f1p0/2749					AT2G30360.1	28.302	212	92	8	1573	2199	123	277	1.22e-18	60.8	AtPKS5	SNF1-related protein kinase3-type protein kinase;SOS2-like protein kinase5	PKS5-mediated phosphorylation of ABI5 at Ser-42 is critical for the ABA regulation of seed germination and gene expression in Arabidopsis	PKS	0	0	0.213333	0
i2_LQ_SeedM_c38988/f1p1/2637					AT2G30360.1	61.29	372	129	6	122	1219	17	379	4.17e-127	390	AtPKS5	SNF1-related protein kinase3-type protein kinase;SOS2-like protein kinase5	PKS5-mediated phosphorylation of ABI5 at Ser-42 is critical for the ABA regulation of seed germination and gene expression in Arabidopsis	PKS	4.18	4.08667	3.78	4.03333
i2_LQ_SeedM_c58392/f1p0/2802					AT2G30360.1	36.333	300	144	10	834	1709	20	280	1.38e-46	173	AtPKS5	SNF1-related protein kinase3-type protein kinase;SOS2-like protein kinase5	PKS5-mediated phosphorylation of ABI5 at Ser-42 is critical for the ABA regulation of seed germination and gene expression in Arabidopsis	PKS	0	0	0.0266667	0.0833333
i3_LQ_SeedM_c2411/f1p4/3137					AT2G30360.1	33.457	269	160	7	625	1416	17	271	8.07e-36	142	AtPKS5	SNF1-related protein kinase3-type protein kinase;SOS2-like protein kinase5	PKS5-mediated phosphorylation of ABI5 at Ser-42 is critical for the ABA regulation of seed germination and gene expression in Arabidopsis	PKS	0.01	0	0.0133333	0.0533333
i3_LQ_SeedM_c3307/f1p8/3369					AT2G30360.1	30.882	136	76	4	2027	2434	20	137	3.02e-20	60.5	AtPKS5	SNF1-related protein kinase3-type protein kinase;SOS2-like protein kinase5	PKS5-mediated phosphorylation of ABI5 at Ser-42 is critical for the ABA regulation of seed germination and gene expression in Arabidopsis	PKS	0	0.0166667	0	0
i3_HQ_SeedM_c980/f11p3/3444			B3	TF	AT2G30470.1	53.895	475	201	8	1327	2739	249	709	3.75e-149	467	AtVAL1	B3 domain-containing transcription repressor VP1/ABI3-LIKE	mediated H2Aub initiate the switch from embryonic to postgerminative growth in Arabidopsis; Silences AGL15 to Regulate the Developmental Transition from Seed Maturation to Vegetative Growth in Arabidopsis;Function Redundantly to Repress DOG1 Expression in Arabidopsis Seeds and Seedlings	VAL	5.435	7.51667	11.32	8.02667
i3_LQ_SeedM_c14228/f1p0/3658			B3	TF	AT2G30470.1	53.162	427	182	8	1194	2462	297	709	1.27e-126	409	AtVAL1	B3 domain-containing transcription repressor VP1/ABI3-LIKE	mediated H2Aub initiate the switch from embryonic to postgerminative growth in Arabidopsis; Silences AGL15 to Regulate the Developmental Transition from Seed Maturation to Vegetative Growth in Arabidopsis;Function Redundantly to Repress DOG1 Expression in Arabidopsis Seeds and Seedlings	VAL	0.74	0.446667	1.34	1.12667
i3_LQ_SeedM_c4290/f1p14/3280	i3_LQ_SeedM_c4290/f1p14/3280	C2	B3	TF	AT2G30470.1	49.518	311	126	5	1223	2128	314	602	5.22e-92	268	AtVAL1	B3 domain-containing transcription repressor VP1/ABI3-LIKE	mediated H2Aub initiate the switch from embryonic to postgerminative growth in Arabidopsis; Silences AGL15 to Regulate the Developmental Transition from Seed Maturation to Vegetative Growth in Arabidopsis;Function Redundantly to Repress DOG1 Expression in Arabidopsis Seeds and Seedlings	VAL	0.36	0.0433333	0.14	0.503333
i1_LQ_SeedM_c10665/f1p0/1923					AT2G30580.2	45.626	423	197	9	493	1695	5	416	6.44e-110	338	AtBMI1A	RING-type E3 ubiquitin transferase DRIP2	mediated H2Aub initiate the switch from embryonic to postgerminative growth in Arabidopsis	BMI	4.405	3.45667	3.57667	4.38333
i1_LQ_SeedM_c12900/f1p20/1951					AT2G30580.2	49.389	409	189	8	341	1540	17	416	1.95e-118	360	AtBMI1A	RING-type E3 ubiquitin transferase DRIP2	mediated H2Aub initiate the switch from embryonic to postgerminative growth in Arabidopsis	BMI	6.965	8.51	14.16	8.95667
i4_LQ_SeedM_c10683/f1p3/4726			PHD	TR	AT2G31650.1	53.499	643	244	11	976	2793	280	904	0	677	AtATX1	ARABIDOPSIS HOMOLOG OF TRITHORAX1	Trithorax Group Proteins Act Together with a Polycomb Group Protein to Maintain Chromatin Integrity for Epigenetic Silencing during Seed Germination in Arabidopsis		0.11	0.0433333	0.146667	0.12
i5_LQ_SeedM_c5121/f1p10/5713					AT2G31650.1	77.236	123	28	0	2160	2528	616	738	5.42e-96	217	AtATX1	ARABIDOPSIS HOMOLOG OF TRITHORAX1	Trithorax Group Proteins Act Together with a Polycomb Group Protein to Maintain Chromatin Integrity for Epigenetic Silencing during Seed Germination in Arabidopsis		0.39	0.0833333	0.44	0.306667
i5_LQ_SeedM_c9156/f1p11/5077			PHD	TR	AT2G31650.1	47.172	725	341	13	120	2192	22	738	0	641	AtATX1	ARABIDOPSIS HOMOLOG OF TRITHORAX1	Trithorax Group Proteins Act Together with a Polycomb Group Protein to Maintain Chromatin Integrity for Epigenetic Silencing during Seed Germination in Arabidopsis		0.51	0.09	0.21	0.143333
i3_LQ_SeedM_c18100/f1p6/3246	i3_LQ_SeedM_c18100/f1p6/3246	C3			AT2G32390.5	63.811	572	205	1	2900	1191	48	619	0	782	AtGLR3.5	glutamate receptor homolog3.5	AtGLR3.5-mediated Ca2+ signal and ABA signaling via ABI4 to fine-tune the crucial developmental process, germination, in Arabidopsis	GLR	2.315	0.586667	1.96	2.35
i3_LQ_SeedM_c25841/f1p0/3369					AT2G32390.5	57.337	368	155	1	753	1850	247	614	0	461	AtGLR3.5	glutamate receptor homolog3.5	AtGLR3.5-mediated Ca2+ signal and ABA signaling via ABI4 to fine-tune the crucial developmental process, germination, in Arabidopsis	GLR	0.435	0.643333	0.343333	0.266667
i3_LQ_SeedM_c25887/f1p9/3149	i3_LQ_SeedM_c25887/f1p9/3149	C4			AT2G32390.5	63.845	567	203	1	359	2053	48	614	0	775	AtGLR3.5	glutamate receptor homolog3.5	AtGLR3.5-mediated Ca2+ signal and ABA signaling via ABI4 to fine-tune the crucial developmental process, germination, in Arabidopsis	GLR	0.89	0.753333	2.28	2.42333
i1_LQ_SeedM_c22684/f1p7/1593					AT2G32700.5	52.893	121	56	1	834	1193	606	726	5.74e-121	142	AtLUH	Groucho family transcriptional corepressor LEUNIG_HOMOLOG (LUH)	function with PIF1 as a transcriptional coregulator to inhibit seed germination	LUH	1.5	1.77667	0.8	1.17
i2_LQ_SeedM_c21302/f1p5/2810			LUG	TR	AT2G32700.5	61.911	806	234	11	167	2422	1	787	0	870	AtLUH	Groucho family transcriptional corepressor LEUNIG_HOMOLOG (LUH)	function with PIF1 as a transcriptional coregulator to inhibit seed germination	LUH	36.83	15.51	31.0267	42.5467
i2_LQ_SeedM_c25908/f1p27/2989	i2_LQ_SeedM_c25908/f1p27/2989	C12	LUG	TR	AT2G32700.5	63.772	737	244	10	390	2588	70	787	0	821	AtLUH	Groucho family transcriptional corepressor LEUNIG_HOMOLOG (LUH)	function with PIF1 as a transcriptional coregulator to inhibit seed germination	LUH	0.055	1.54333	0	0.22
i2_LQ_SeedM_c38300/f1p23/2599					AT2G32700.5	64.654	563	182	7	509	2188	239	787	0	641	AtLUH	Groucho family transcriptional corepressor LEUNIG_HOMOLOG (LUH)	function with PIF1 as a transcriptional coregulator to inhibit seed germination	LUH	11.665	11.96	21.3667	16.7767
i3_LQ_SeedM_c34037/f1p7/3201	i3_LQ_SeedM_c34037/f1p7/3201	C5			AT2G32700.5	51.163	86	21	1	2232	2426	372	457	3.18e-21	77.8	AtLUH	Groucho family transcriptional corepressor LEUNIG_HOMOLOG (LUH)	function with PIF1 as a transcriptional coregulator to inhibit seed germination	LUH	0.945	1.19333	0.216667	0.78
i3_LQ_SeedM_c36576/f1p0/3003			LUG	TR	AT2G32700.5	49.412	340	139	5	571	1554	125	443	3.96e-117	193	AtLUH	Groucho family transcriptional corepressor LEUNIG_HOMOLOG (LUH)	function with PIF1 as a transcriptional coregulator to inhibit seed germination	LUH	0.44	0.26	0.17	0.34
i4_LQ_SeedM_c13902/f1p1/4901			LUG	TR	AT2G32700.5	71.119	277	73	4	171	995	1	272	4.6e-120	386	AtLUH	Groucho family transcriptional corepressor LEUNIG_HOMOLOG (LUH)	function with PIF1 as a transcriptional coregulator to inhibit seed germination	LUH	0.08	0.0366667	0.13	0.06
i4_LQ_SeedM_c18147/f1p2/4867			LUG	TR	AT2G32700.5	70.136	221	60	3	171	830	1	216	4.08e-110	301	AtLUH	Groucho family transcriptional corepressor LEUNIG_HOMOLOG (LUH)	function with PIF1 as a transcriptional coregulator to inhibit seed germination	LUH	2.33	2.81	2.95	2.83667
i2_HQ_SeedM_c1004/f23p8/2829			LUG	TR	AT2G32700.6	53.951	810	317	18	171	2507	1	785	0	675	AtLUH	Groucho family transcriptional corepressor LEUNIG_HOMOLOG (LUH)	function with PIF1 as a transcriptional coregulator to inhibit seed germination	LUH	7.555	7.25667	15.4933	9.05
i2_HQ_SeedM_c2860/f6p8/2867	i2_HQ_SeedM_c2860/f6p8/2867	C9	LUG	TR	AT2G32700.6	53.391	811	315	21	286	2607	1	785	0	682	AtLUH	Groucho family transcriptional corepressor LEUNIG_HOMOLOG (LUH)	function with PIF1 as a transcriptional coregulator to inhibit seed germination	LUH	2.71	3.20667	2.96333	1.37333
i2_LQ_SeedM_c11950/f1p7/2771	i2_LQ_SeedM_c11950/f1p7/2771	C7	LUG	TR	AT2G32700.6	53.144	811	317	21	169	2490	1	785	0	682	AtLUH	Groucho family transcriptional corepressor LEUNIG_HOMOLOG (LUH)	function with PIF1 as a transcriptional coregulator to inhibit seed germination	LUH	5.33	9.02333	7.79333	3.82667
i2_LQ_SeedM_c27502/f2p8/2896			LUG	TR	AT2G32700.6	51.733	750	307	18	380	2533	59	785	0	573	AtLUH	Groucho family transcriptional corepressor LEUNIG_HOMOLOG (LUH)	function with PIF1 as a transcriptional coregulator to inhibit seed germination	LUH	0.685	0.666667	0.76	0.42
i2_LQ_SeedM_c51233/f1p21/2920			LUG	TR	AT2G32700.6	64.664	699	228	9	440	2524	102	785	0	813	AtLUH	Groucho family transcriptional corepressor LEUNIG_HOMOLOG (LUH)	function with PIF1 as a transcriptional coregulator to inhibit seed germination	LUH	49.85	26.18	49.8367	58.1633
i2_LQ_SeedM_c54408/f1p8/2728			LUG	TR	AT2G32700.6	50.292	686	287	16	508	2472	123	785	0	513	AtLUH	Groucho family transcriptional corepressor LEUNIG_HOMOLOG (LUH)	function with PIF1 as a transcriptional coregulator to inhibit seed germination	LUH	0.19	0.323333	0.34	0.0833333
i2_LQ_SeedM_c56799/f1p25/3024	i2_LQ_SeedM_c56799/f1p25/3024	C12	LUG	TR	AT2G32700.6	65.796	804	252	10	168	2567	1	785	0	966	AtLUH	Groucho family transcriptional corepressor LEUNIG_HOMOLOG (LUH)	function with PIF1 as a transcriptional coregulator to inhibit seed germination	LUH	0	1.14667	0	0
i2_LQ_SeedM_c5854/f1p8/2980			LUG	TR	AT2G32700.6	53.21	810	323	17	284	2620	1	785	0	666	AtLUH	Groucho family transcriptional corepressor LEUNIG_HOMOLOG (LUH)	function with PIF1 as a transcriptional coregulator to inhibit seed germination	LUH	0.235	0.15	0.236667	0.04
i3_LQ_SeedM_c15812/f1p0/3077			LUG	TR	AT2G32700.6	61.953	297	69	5	171	1058	1	254	0	352	AtLUH	Groucho family transcriptional corepressor LEUNIG_HOMOLOG (LUH)	function with PIF1 as a transcriptional coregulator to inhibit seed germination	LUH	1.31	0.826667	1.98	1.75333
i3_LQ_SeedM_c27648/f1p1/3573					AT2G32700.6	31.677	161	92	5	171	635	1	149	7.7e-11	64.3	AtLUH	Groucho family transcriptional corepressor LEUNIG_HOMOLOG (LUH)	function with PIF1 as a transcriptional coregulator to inhibit seed germination	LUH	0	0	0	0
i3_LQ_SeedM_c32367/f1p0/3097			LUG	TR	AT2G32700.6	60.323	310	83	5	171	1094	1	272	0	324	AtLUH	Groucho family transcriptional corepressor LEUNIG_HOMOLOG (LUH)	function with PIF1 as a transcriptional coregulator to inhibit seed germination	LUH	0.06	0.05	0.0933333	0.0533333
i3_LQ_SeedM_c8252/f1p0/3112			LUG	TR	AT2G32700.6	62.585	147	51	4	563	997	128	272	3.59e-102	167	AtLUH	Groucho family transcriptional corepressor LEUNIG_HOMOLOG (LUH)	function with PIF1 as a transcriptional coregulator to inhibit seed germination	LUH	0.155	0.103333	0.34	0.266667
i4_LQ_SeedM_c12872/f1p1/4906			LUG	TR	AT2G32700.6	69.675	277	77	4	174	998	1	272	5.85e-115	378	AtLUH	Groucho family transcriptional corepressor LEUNIG_HOMOLOG (LUH)	function with PIF1 as a transcriptional coregulator to inhibit seed germination	LUH	0	0.0133333	0	0
i4_LQ_SeedM_c17897/f1p27/4311					AT2G32700.6	56.211	322	134	6	2942	3895	467	785	3.42e-124	359	AtLUH	Groucho family transcriptional corepressor LEUNIG_HOMOLOG (LUH)	function with PIF1 as a transcriptional coregulator to inhibit seed germination	LUH	0.445	0.26	1.09667	0.353333
i4_LQ_SeedM_c3037/f1p3/4825			LUG	TR	AT2G32700.6	57.576	165	68	2	3984	4475	604	767	4.91e-85	206	AtLUH	Groucho family transcriptional corepressor LEUNIG_HOMOLOG (LUH)	function with PIF1 as a transcriptional coregulator to inhibit seed germination	LUH	0.045	0.01	0.07	0.0366667
i4_LQ_SeedM_c8315/f1p53/4788	i4_LQ_SeedM_c8315/f1p53/4788	C12			AT2G32700.6	54.43	553	225	13	2906	4528	248	785	3.81e-166	479	AtLUH	Groucho family transcriptional corepressor LEUNIG_HOMOLOG (LUH)	function with PIF1 as a transcriptional coregulator to inhibit seed germination	LUH	0.155	0.433333	0.0266667	0.113333
i5_LQ_SeedM_c11506/f1p1/5364			LUG	TR	AT2G32700.6	62.632	380	97	6	167	1297	1	338	1.78e-121	403	AtLUH	Groucho family transcriptional corepressor LEUNIG_HOMOLOG (LUH)	function with PIF1 as a transcriptional coregulator to inhibit seed germination	LUH	0.04	0.126667	0.256667	0.406667
i5_LQ_SeedM_c11981/f1p1/5108	i5_LQ_SeedM_c11981/f1p1/5108	C8	LUG	TR	AT2G32700.6	70.739	352	95	5	370	1416	1	347	6.68e-136	442	AtLUH	Groucho family transcriptional corepressor LEUNIG_HOMOLOG (LUH)	function with PIF1 as a transcriptional coregulator to inhibit seed germination	LUH	0.03	0.86	0.556667	0.25
i7_LQ_SeedM_c197/f1p0/7687					AT2G32700.6	47.36	625	296	16	4241	2382	189	785	4.74e-137	450	AtLUH	Groucho family transcriptional corepressor LEUNIG_HOMOLOG (LUH)	function with PIF1 as a transcriptional coregulator to inhibit seed germination	LUH	0.03	0	0.00666667	0.0233333
i4_LQ_SeedM_c5446/f1p88/4623	i4_LQ_SeedM_c5446/f1p88/4623	C5			AT2G32700.7	51.163	86	21	1	3326	3520	391	476	1.82e-21	76.6	AtLUH	Groucho family transcriptional corepressor LEUNIG_HOMOLOG (LUH)	function with PIF1 as a transcriptional coregulator to inhibit seed germination	LUH	1.205	0.883333	0.41	1.20333
i2_HQ_SeedM_c4367/f10p3/2560					AT2G32950.1	76.899	632	143	2	305	2200	47	675	0	954	AtCOP1	CONSTITUTIVE PHOTOMORPHOGENIC 1	BL action in regulation of dormancy alleviation and germination potential of dormant Arabidopsis seeds	COP1	13.47	13.78	25.6233	18.94
i2_LQ_SeedM_c33578/f1p3/2821					AT2G32950.1	62.069	87	32	1	253	513	47	132	1.8e-27	119	AtCOP1	CONSTITUTIVE PHOTOMORPHOGENIC 1	BL action in regulation of dormancy alleviation and germination potential of dormant Arabidopsis seeds	COP1	0	0	0	0
i2_LQ_SeedM_c65813/f1p2/2912					AT2G32950.1	77.75	400	85	2	1006	2205	280	675	0	645	AtCOP1	CONSTITUTIVE PHOTOMORPHOGENIC 1	BL action in regulation of dormancy alleviation and germination potential of dormant Arabidopsis seeds	COP1	0	0.09	0.156667	0.0433333
i1_LQ_SeedM_c13417/f1p0/1401					AT2G32950.2	88.83	188	21	0	3	566	226	413	9.02e-118	357	AtCOP1	CONSTITUTIVE PHOTOMORPHOGENIC 1	BL action in regulation of dormancy alleviation and germination potential of dormant Arabidopsis seeds	COP1	0	0	0	0
i2_LQ_SeedM_c34532/f1p3/2590					AT2G32950.2	82.065	184	33	0	1429	1980	319	502	1.79e-137	322	AtCOP1	CONSTITUTIVE PHOTOMORPHOGENIC 1	BL action in regulation of dormancy alleviation and germination potential of dormant Arabidopsis seeds	COP1	0.23	0.176667	0.353333	0.393333
i2_LQ_SeedM_c65681/f1p0/2231					AT2G33380.2	64.912	57	20	0	560	390	36	92	1.43e-18	85.1	AtRD20	Responsive to Dehydration	mobilization of seed storage lipids during germination	RD	0.13	0.0366667	0.296667	0.08
i0_LQ_SeedM_c7297/f1p0/1034			NF-YA	TF	AT2G34720.1	61.905	84	22	3	299	529	48	128	1.4e-32	94.7	AtNF-YA4	NUCLEAR FACTOR-Y (NF-Y) transcription facto	opposing abscisic acid responses during seed germination	NF-YA	15.945	11.87	9.45	10.6833
i0_LQ_SeedM_c11306/f1p0/996			NF-YA	TF	AT2G34720.3	52.288	153	56	4	308	745	14	156	7.32e-46	154	AtNF-YA4	NUCLEAR FACTOR-Y (NF-Y) transcription facto	opposing abscisic acid responses during seed germination	NF-YA	36.575	19.94	23.37	27.0533
i1_LQ_SeedM_c3307/f1p8/1783					AT2G34900.1	48.214	224	92	3	240	848	36	256	3.9e-62	210	AtIMB1	bromodomain protein,Imbibition-inducible 1	promotion of seed germination by both negatively and positively regulating the ABA and phyA transduction pathways	IMB1	15.36	9.56667	19.78	19.6433
i3_LQ_SeedM_c13602/f1p2/3398	i3_LQ_SeedM_c13602/f1p2/3398	C12	SET	TR	AT2G35160.5	49.617	522	211	9	1438	2955	273	758	3.23e-155	481	AtSUVH5	histone methyltransferase	redundantly involved in the regulation of seed dormancy and germination, partly by influencing the equilibrium between ABA and GA	SUVH	1.91	4.56667	0.283333	1.26333
i3_LQ_SeedM_c14311/f1p0/3164	i3_LQ_SeedM_c14311/f1p0/3164	C10	SET	TR	AT2G35160.5	47.49	478	199	9	1513	2898	273	714	3.48e-132	411	AtSUVH5	histone methyltransferase	redundantly involved in the regulation of seed dormancy and germination, partly by influencing the equilibrium between ABA and GA	SUVH	1.33	1.00333	0.0833333	0.53
i5_LQ_SeedM_c2593/f1p0/5347			SET	TR	AT2G35160.5	49.617	522	211	9	3510	5027	273	758	7.13e-150	481	AtSUVH5	histone methyltransferase	redundantly involved in the regulation of seed dormancy and germination, partly by influencing the equilibrium between ABA and GA	SUVH	0.095	0.136667	0.04	0.123333
i1_HQ_SeedM_c2157/f2p10/1934			bZIP	TF	AT2G35530.1	57.02	349	127	11	418	1449	42	372	8.58e-95	298	AtbZIP16	basic region/Leu zipper motif transcription factor	integrate light and hormone signaling pathways to promote seed germination and hypocotyl elongation during the early stages of Arabidopsis seedling development	ZIP	15.49	11.2467	7.16333	17.4933
i1_LQ_SeedM_c14047/f1p3/1906			bZIP	TF	AT2G35530.1	59.714	350	112	11	311	1330	42	372	3.55e-103	320	AtbZIP16	basic region/Leu zipper motif transcription factor	integrate light and hormone signaling pathways to promote seed germination and hypocotyl elongation during the early stages of Arabidopsis seedling development	ZIP	10.29	18.1067	13.15	13.0633
i1_LQ_SeedM_c18442/f1p14/1894			bZIP	TF	AT2G35530.1	56.145	358	125	13	281	1309	32	372	7.87e-80	259	AtbZIP16	basic region/Leu zipper motif transcription factor	integrate light and hormone signaling pathways to promote seed germination and hypocotyl elongation during the early stages of Arabidopsis seedling development	ZIP	23.645	9.88333	24.32	29.0667
i1_LQ_SeedM_c1940/f3p0/1952			bZIP	TF	AT2G35530.1	55.764	373	127	14	426	1505	43	390	1.29e-66	224	AtbZIP16	basic region/Leu zipper motif transcription factor	integrate light and hormone signaling pathways to promote seed germination and hypocotyl elongation during the early stages of Arabidopsis seedling development	ZIP	19.61	16.13	44.2533	21.94
i1_LQ_SeedM_c3246/f1p3/1843	i1_LQ_SeedM_c3246/f1p3/1843	C1	bZIP	TF	AT2G35530.1	49.153	354	156	10	237	1265	32	372	6.74e-69	229	AtbZIP16	basic region/Leu zipper motif transcription factor	integrate light and hormone signaling pathways to promote seed germination and hypocotyl elongation during the early stages of Arabidopsis seedling development	ZIP	0.76	0.17	1.62333	1.16
i3_LQ_SeedM_c12920/f1p0/3699			bZIP	TF	AT2G35530.1	46.341	123	46	5	824	1150	212	328	1.41e-17	87.4	AtbZIP16	basic region/Leu zipper motif transcription factor	integrate light and hormone signaling pathways to promote seed germination and hypocotyl elongation during the early stages of Arabidopsis seedling development	ZIP	0.25	0.206667	1.02333	0.483333
i3_LQ_SeedM_c32311/f1p0/3765	i3_LQ_SeedM_c32311/f1p0/3765	C3	bZIP	TF	AT2G35530.1	58.974	351	119	10	310	1338	42	375	6.4e-97	317	AtbZIP16	basic region/Leu zipper motif transcription factor	integrate light and hormone signaling pathways to promote seed germination and hypocotyl elongation during the early stages of Arabidopsis seedling development	ZIP	4.655	0.286667	3.3	6.34
i5_LQ_SeedM_c12362/f1p1/5069	i5_LQ_SeedM_c12362/f1p1/5069	C4	bZIP	TF	AT2G35530.1	51.765	255	84	9	285	959	32	277	6.8e-29	122	AtbZIP16	basic region/Leu zipper motif transcription factor	integrate light and hormone signaling pathways to promote seed germination and hypocotyl elongation during the early stages of Arabidopsis seedling development	ZIP	0.45	0.153333	0.946667	0.433333
i6_LQ_SeedM_c568/f1p0/6141	i6_LQ_SeedM_c568/f1p0/6141	C3	bZIP	TF	AT2G35530.1	57.576	99	30	4	5668	5946	252	344	2.07e-21	98.6	AtbZIP16	basic region/Leu zipper motif transcription factor	integrate light and hormone signaling pathways to promote seed germination and hypocotyl elongation during the early stages of Arabidopsis seedling development	ZIP	0.145	0.04	0.113333	0.303333
i1_LQ_SeedM_c10803/f1p3/1961	i1_LQ_SeedM_c10803/f1p3/1961	C7	HB-BELL	TF	AT2G35940.3	48.035	458	137	14	398	1582	190	609	3.43e-101	324	AtBLH1	BEL1-LIKE HOMEODOMAIN 1 transcription factor	modulate seed germination and early seedling development by directly regulating ABI3 expression	BLH	0.485	1.58333	2.93667	0.47
i1_LQ_SeedM_c21424/f1p3/1562			HB-other	TF	AT2G35940.3	70.492	122	32	2	483	839	366	486	1.1e-59	154	AtBLH1	BEL1-LIKE HOMEODOMAIN 1 transcription factor	modulate seed germination and early seedling development by directly regulating ABI3 expression	BLH	0	0	0	0
i1_LQ_SeedM_c2391/f2p2/1847			HB-BELL	TF	AT2G35940.3	44.886	528	205	12	211	1590	115	624	9.16e-92	298	AtBLH1	BEL1-LIKE HOMEODOMAIN 1 transcription factor	modulate seed germination and early seedling development by directly regulating ABI3 expression	BLH	4	2.30333	8.06	6.02
i1_LQ_SeedM_c5050/f1p1/1989	i1_LQ_SeedM_c5050/f1p1/1989	C11			AT2G35940.3	62.963	243	64	5	348	998	190	432	7.83e-87	281	AtBLH1	BEL1-LIKE HOMEODOMAIN 1 transcription factor	modulate seed germination and early seedling development by directly regulating ABI3 expression	BLH	5.97	7.63	4.41667	2.31333
i1_LQ_SeedM_c9532/f1p0/1916	i1_LQ_SeedM_c9532/f1p0/1916	C4	HB-BELL	TF	AT2G35940.3	51.294	425	129	13	489	1571	190	600	1.3e-99	319	AtBLH1	BEL1-LIKE HOMEODOMAIN 1 transcription factor	modulate seed germination and early seedling development by directly regulating ABI3 expression	BLH	0.725	0.826667	2.55333	0.446667
i2_HQ_SeedM_c15833/f10p11/2534			HB-BELL	TF	AT2G35940.3	43.933	717	277	24	508	2394	1	680	1.85e-128	400	AtBLH1	BEL1-LIKE HOMEODOMAIN 1 transcription factor	modulate seed germination and early seedling development by directly regulating ABI3 expression	BLH	26.555	11.5467	35.0967	19.85
i2_HQ_SeedM_c28612/f2p8/2036	i2_HQ_SeedM_c28612/f2p8/2036	C9	HB-BELL	TF	AT2G35940.3	53.589	418	130	14	576	1658	190	600	2.83e-105	335	AtBLH1	BEL1-LIKE HOMEODOMAIN 1 transcription factor	modulate seed germination and early seedling development by directly regulating ABI3 expression	BLH	26.93	31.6633	48.01	11.31
i2_LQ_SeedM_c17997/f1p18/2476	i2_LQ_SeedM_c17997/f1p18/2476	C4			AT2G35940.3	49.156	533	201	13	1628	162	174	680	8.11e-119	375	AtBLH1	BEL1-LIKE HOMEODOMAIN 1 transcription factor	modulate seed germination and early seedling development by directly regulating ABI3 expression	BLH	1.4	0.49	4.26	1.33333
i2_LQ_SeedM_c19638/f1p8/2137	i2_LQ_SeedM_c19638/f1p8/2137	C4	HB-BELL	TF	AT2G35940.3	53.589	418	130	14	500	1582	190	600	7.18e-105	335	AtBLH1	BEL1-LIKE HOMEODOMAIN 1 transcription factor	modulate seed germination and early seedling development by directly regulating ABI3 expression	BLH	21.48	9.49667	72.02	19.2033
i2_LQ_SeedM_c26785/f1p13/2256	i2_LQ_SeedM_c26785/f1p13/2256	C1	HB-BELL	TF	AT2G35940.3	48.776	531	207	12	623	2092	174	680	2.13e-117	369	AtBLH1	BEL1-LIKE HOMEODOMAIN 1 transcription factor	modulate seed germination and early seedling development by directly regulating ABI3 expression	BLH	16.65	7.00667	44.9933	18.7633
i2_LQ_SeedM_c33333/f1p80/2473			HB-BELL	TF	AT2G35940.3	52.743	237	56	5	1132	1746	278	490	1.91e-40	159	AtBLH1	BEL1-LIKE HOMEODOMAIN 1 transcription factor	modulate seed germination and early seedling development by directly regulating ABI3 expression	BLH	10.44	4.31667	4.02667	7.69
i2_LQ_SeedM_c37337/f1p14/2971			HB-BELL	TF	AT2G35940.3	48.588	531	208	12	992	2461	174	680	3.13e-114	367	AtBLH1	BEL1-LIKE HOMEODOMAIN 1 transcription factor	modulate seed germination and early seedling development by directly regulating ABI3 expression	BLH	0.155	0.113333	0.45	0.0733333
i2_LQ_SeedM_c3846/f1p4/2666	i2_LQ_SeedM_c3846/f1p4/2666	C1	HB-BELL	TF	AT2G35940.3	44.212	717	275	24	662	2548	1	680	4.05e-131	409	AtBLH1	BEL1-LIKE HOMEODOMAIN 1 transcription factor	modulate seed germination and early seedling development by directly regulating ABI3 expression	BLH	1.525	0.373333	2.47333	1.01333
i2_LQ_SeedM_c44477/f1p8/1985	i2_LQ_SeedM_c44477/f1p8/1985	C12	HB-BELL	TF	AT2G35940.3	53.589	418	130	14	502	1584	190	600	1.59e-105	335	AtBLH1	BEL1-LIKE HOMEODOMAIN 1 transcription factor	modulate seed germination and early seedling development by directly regulating ABI3 expression	BLH	0.03	9.18333	0.0666667	1.39333
i2_LQ_SeedM_c4892/f1p4/2547	i2_LQ_SeedM_c4892/f1p4/2547	C7	HB-BELL	TF	AT2G35940.3	44.212	717	275	24	495	2381	1	680	9.19e-132	409	AtBLH1	BEL1-LIKE HOMEODOMAIN 1 transcription factor	modulate seed germination and early seedling development by directly regulating ABI3 expression	BLH	0.9	1.51667	3.46333	0.426667
i2_LQ_SeedM_c50868/f1p5/2245	i2_LQ_SeedM_c50868/f1p5/2245	C12			AT2G35940.3	81.481	54	7	1	1318	1470	377	430	2.12e-19	93.6	AtBLH1	BEL1-LIKE HOMEODOMAIN 1 transcription factor	modulate seed germination and early seedling development by directly regulating ABI3 expression	BLH	0.37	1.09667	0.383333	0.233333
i2_LQ_SeedM_c55433/f1p5/2198	i2_LQ_SeedM_c55433/f1p5/2198	C12			AT2G35940.3	55.118	127	38	4	1298	1621	377	503	1.39e-19	94.4	AtBLH1	BEL1-LIKE HOMEODOMAIN 1 transcription factor	modulate seed germination and early seedling development by directly regulating ABI3 expression	BLH	0.015	3.45	0.01	0
i2_LQ_SeedM_c55585/f2p15/2704	i2_LQ_SeedM_c55585/f2p15/2704	C4	HB-BELL	TF	AT2G35940.3	48.776	531	207	12	921	2390	174	680	8.26e-116	369	AtBLH1	BEL1-LIKE HOMEODOMAIN 1 transcription factor	modulate seed germination and early seedling development by directly regulating ABI3 expression	BLH	2.135	4.46	15.3233	3.88333
i2_LQ_SeedM_c57240/f1p14/2764	i2_LQ_SeedM_c57240/f1p14/2764	C7	HB-BELL	TF	AT2G35940.3	49.529	531	203	11	661	2130	174	680	3.14e-115	369	AtBLH1	BEL1-LIKE HOMEODOMAIN 1 transcription factor	modulate seed germination and early seedling development by directly regulating ABI3 expression	BLH	0.35	2.21667	2.42	0.796667
i2_LQ_SeedM_c64941/f1p8/2543	i2_LQ_SeedM_c64941/f1p8/2543	C4	HB-BELL	TF	AT2G35940.3	44.212	717	275	24	536	2422	1	680	1.11e-131	409	AtBLH1	BEL1-LIKE HOMEODOMAIN 1 transcription factor	modulate seed germination and early seedling development by directly regulating ABI3 expression	BLH	14.595	6.16667	33.18	11.7933
i2_LQ_SeedM_c67947/f1p6/2723	i2_LQ_SeedM_c67947/f1p6/2723	C12			AT2G35940.3	62.264	106	25	3	1767	2039	377	482	2.42e-19	94	AtBLH1	BEL1-LIKE HOMEODOMAIN 1 transcription factor	modulate seed germination and early seedling development by directly regulating ABI3 expression	BLH	0.07	2.13333	0	0
i3_LQ_SeedM_c28607/f1p0/3573			HB-other	TF	AT2G35940.3	75	132	29	2	1745	2131	281	411	1.59e-47	182	AtBLH1	BEL1-LIKE HOMEODOMAIN 1 transcription factor	modulate seed germination and early seedling development by directly regulating ABI3 expression	BLH	0.445	0.596667	1.06	0.273333
i3_LQ_SeedM_c36509/f1p0/3004			HB-BELL	TF	AT2G35940.3	49.153	531	205	11	909	2378	174	680	1.43e-114	369	AtBLH1	BEL1-LIKE HOMEODOMAIN 1 transcription factor	modulate seed germination and early seedling development by directly regulating ABI3 expression	BLH	0.045	0.00333333	0.03	0.17
i3_LQ_SeedM_c8752/f1p2/3263					AT2G35940.3	76.471	85	16	2	2144	2389	329	412	3.68e-37	109	AtBLH1	BEL1-LIKE HOMEODOMAIN 1 transcription factor	modulate seed germination and early seedling development by directly regulating ABI3 expression	BLH	2.065	0.416667	2.53333	2.32667
i3_LQ_SeedM_c9145/f1p0/3073			HB-other	TF	AT2G35940.3	79.825	114	19	2	1957	2289	334	446	2.83e-40	160	AtBLH1	BEL1-LIKE HOMEODOMAIN 1 transcription factor	modulate seed germination and early seedling development by directly regulating ABI3 expression	BLH	0	0	0	0
i1_LQ_SeedM_c22586/f1p9/1509	i1_LQ_SeedM_c22586/f1p9/1509	C10	bZIP	TF	AT2G36270.2	44.481	308	120	7	430	1227	140	438	4.04e-39	148	AtABI5	Basic-leucine zipper (bZIP) transcription factor ABSCISIC ACID-INSENSITIVE 5	mediate ABA response during seed germination	ABI5	4.75	6.97333	2.84333	2.97333
i3_LQ_SeedM_c18133/f1p0/3232			bZIP	TF	AT2G36270.3	44.4	250	89	7	456	1082	140	380	4.75e-33	134	AtABI5	Basic-leucine zipper (bZIP) transcription factor ABSCISIC ACID-INSENSITIVE 5	mediate ABA response during seed germination	ABI5	0.805	1.52333	1.91333	1.70333
i3_LQ_SeedM_c19990/f1p0/3311					AT2G36490.1	62.559	211	73	3	1951	2577	1114	1320	5.32e-98	272	AtROS1	DNA demethylase	REPRESSOR OF SILENCING1 in mitigating imprinted gene expression and regulating seed dormancy	ROS; DML1	0.01	0.04	0.02	0.01
i4_LQ_SeedM_c12311/f1p0/5051					AT2G36490.1	62.584	449	152	3	3417	4745	845	1283	5.1e-156	514	AtROS1	DNA demethylase	REPRESSOR OF SILENCING1 in mitigating imprinted gene expression and regulating seed dormancy	ROS; DML1	0.1	0.72	0.256667	0.193333
i4_LQ_SeedM_c16686/f1p0/4073	i4_LQ_SeedM_c16686/f1p0/4073	C8			AT2G36490.1	66.21	219	70	1	2535	3179	845	1063	5.37e-88	315	AtROS1	DNA demethylase	REPRESSOR OF SILENCING1 in mitigating imprinted gene expression and regulating seed dormancy	ROS; DML1	0	0.876667	0.48	0
i5_LQ_SeedM_c5796/f1p8/5091	i5_LQ_SeedM_c5796/f1p8/5091	C12			AT2G36490.1	64.751	522	168	3	3437	4984	845	1356	0	642	AtROS1	DNA demethylase	REPRESSOR OF SILENCING1 in mitigating imprinted gene expression and regulating seed dormancy	ROS; DML1	0.155	0.543333	0.153333	0.253333
i5_LQ_SeedM_c6197/f1p6/5146					AT2G36490.1	68.132	273	86	1	4076	4894	1113	1384	4.88e-115	399	AtROS1	DNA demethylase	REPRESSOR OF SILENCING1 in mitigating imprinted gene expression and regulating seed dormancy	ROS; DML1	0.31	0.71	0.47	0.883333
i0_LQ_SeedM_c3069/f1p14/781	i0_LQ_SeedM_c3069/f1p14/781	C4			AT2G36690.2	38.428	229	133	4	30	704	139	363	1.83e-53	177	AtGIM2	germination insensitive to ABA mutant 2	dioxygenase GIM2 functions in seed germination by altering gibberellin production in Arabidopsis		9.88	36.3667	52.1833	88.34
i1_HQ_SeedM_c25662/f2p9/1218					AT2G36690.2	36.337	344	201	7	40	1032	21	359	3.18e-75	238	AtGIM2	germination insensitive to ABA mutant 2	dioxygenase GIM2 functions in seed germination by altering gibberellin production in Arabidopsis		147.785	132.493	202.81	108.603
i1_LQ_SeedM_c22590/f1p0/1312					AT2G36690.2	31.25	256	158	6	40	768	21	271	7.71e-46	139	AtGIM2	germination insensitive to ABA mutant 2	dioxygenase GIM2 functions in seed germination by altering gibberellin production in Arabidopsis		0.12	0.313333	0.363333	0.28
i3_LQ_SeedM_c18052/f1p0/3690					AT2G36690.2	43.056	144	81	1	3338	3766	217	360	1.9e-32	131	AtGIM2	germination insensitive to ABA mutant 2	dioxygenase GIM2 functions in seed germination by altering gibberellin production in Arabidopsis		0.005	0.0366667	0.0933333	0.0533333
i2_LQ_SeedM_c22423/f1p13/2347					AT2G36910.1	78.484	488	105	0	340	1803	16	503	0	736	AtABCB1/PGP1	ATP-BINDING CASSETTE B1/P-GLYCOPROTEIN 1	auxin transportion		4.02	1.66333	1.55	4.09
i4_HQ_SeedM_c16804/f26p0/4322	i4_HQ_SeedM_c16804/f26p0/4322	C5			AT2G36910.1	80.635	1260	226	2	357	4082	7	1266	0	1960	AtABCB1/PGP1	ATP-BINDING CASSETTE B1/P-GLYCOPROTEIN 1	auxin transportion		7.575	14.58	2.78333	8.32667
i3_LQ_SeedM_c10143/f1p19/3822	i3_LQ_SeedM_c10143/f1p19/3822	C12			AT2G36910.1	81.472	1182	215	1	2	3535	85	1266	0	1825	AtABCB1/PGP1	ATP-BINDING CASSETTE B1/P-GLYCOPROTEIN 1	auxin transportion		0	0.31	0.00333333	0
i3_LQ_SeedM_c18454/f1p6/3763					AT2G36910.1	79.093	1191	216	2	1	3561	105	1266	0	1791	AtABCB1/PGP1	ATP-BINDING CASSETTE B1/P-GLYCOPROTEIN 1	auxin transportion		0.005	0.0366667	0.00666667	0.0333333
i3_LQ_SeedM_c4136/f1p3/3990					AT2G36910.1	78.152	801	157	2	311	2659	7	807	0	1169	AtABCB1/PGP1	ATP-BINDING CASSETTE B1/P-GLYCOPROTEIN 1	auxin transportion		0.01	0.0166667	0	0
i3_LQ_SeedM_c9370/f1p3/3989					AT2G36910.1	75.023	1069	234	3	612	3800	125	1166	0	1526	AtABCB1/PGP1	ATP-BINDING CASSETTE B1/P-GLYCOPROTEIN 1	auxin transportion		0.46	0.423333	0.0833333	0.263333
i4_LQ_SeedM_c20675/f1p4/4170	i4_LQ_SeedM_c20675/f1p4/4170	C12			AT2G36910.1	79.446	939	175	2	312	3074	7	945	0	1397	AtABCB1/PGP1	ATP-BINDING CASSETTE B1/P-GLYCOPROTEIN 1	auxin transportion		1.205	6.68	0.3	0.426667
i4_LQ_SeedM_c3132/f1p7/5369	i4_LQ_SeedM_c3132/f1p7/5369	C12			AT2G36910.1	81.235	405	76	0	3930	5144	862	1266	0	708	AtABCB1/PGP1	ATP-BINDING CASSETTE B1/P-GLYCOPROTEIN 1	auxin transportion		0.115	2.58333	0.136667	0.166667
i4_LQ_SeedM_c4926/f1p2/4179	i4_LQ_SeedM_c4926/f1p2/4179	C2			AT2G36910.1	79.624	1065	210	2	917	4099	222	1283	0	1619	AtABCB1/PGP1	ATP-BINDING CASSETTE B1/P-GLYCOPROTEIN 1	auxin transportion		1.31	0.143333	0.646667	1.8
i4_LQ_SeedM_c4985/f1p0/4218	i4_LQ_SeedM_c4985/f1p0/4218	C2			AT2G36910.1	79.057	1103	213	2	316	3570	7	1109	0	1663	AtABCB1/PGP1	ATP-BINDING CASSETTE B1/P-GLYCOPROTEIN 1	auxin transportion		2.045	0.08	0.973333	1.61333
i5_LQ_SeedM_c12567/f1p80/5071	i5_LQ_SeedM_c12567/f1p80/5071	C5			AT2G36910.1	81.38	768	139	1	2586	4877	499	1266	0	1223	AtABCB1/PGP1	ATP-BINDING CASSETTE B1/P-GLYCOPROTEIN 1	auxin transportion		2.875	4.82333	1.19	3.08333
i5_LQ_SeedM_c5102/f1p1/5269					AT2G36910.1	73.45	516	109	1	282	1829	16	503	0	712	AtABCB1/PGP1	ATP-BINDING CASSETTE B1/P-GLYCOPROTEIN 1	auxin transportion		0.305	0.153333	0.126667	0.35
i1_LQ_SeedM_c6694/f1p4/1863	i1_LQ_SeedM_c6694/f1p4/1863	C5			AT2G38120.1	83.576	481	72	5	237	1667	6	483	0	790	AtAUX1	AUXIN RESISTANT 1	Arabidopsis seed germination speed is controlled by SNL histone deacetylase-binding factor-mediated regulation of AUX1	AUX1	4.36	4.75333	1.91667	11.6933
i2_HQ_SeedM_c2102/f3p12/3147					AT2G38120.1	82.618	489	73	5	1202	2656	3	483	0	781	AtAUX1	AUXIN RESISTANT 1	Arabidopsis seed germination speed is controlled by SNL histone deacetylase-binding factor-mediated regulation of AUX1	AUX1	1.815	1.37667	2.14333	2.61333
i2_HQ_SeedM_c26129/f3p1/2186					AT2G38120.1	83.576	481	72	5	569	1999	6	483	0	790	AtAUX1	AUXIN RESISTANT 1	Arabidopsis seed germination speed is controlled by SNL histone deacetylase-binding factor-mediated regulation of AUX1	AUX1	5.355	4.18667	7.20333	8.12
i2_LQ_SeedM_c15538/f1p1/2096	i2_LQ_SeedM_c15538/f1p1/2096	C5			AT2G38120.1	84.368	467	69	3	469	1866	6	469	0	787	AtAUX1	AUXIN RESISTANT 1	Arabidopsis seed germination speed is controlled by SNL histone deacetylase-binding factor-mediated regulation of AUX1	AUX1	1.33	1.37667	0.253333	1.62667
i2_LQ_SeedM_c3174/f1p1/2482	i2_LQ_SeedM_c3174/f1p1/2482	C12			AT2G38120.1	87.5	240	30	0	1405	2124	228	467	0	396	AtAUX1	AUXIN RESISTANT 1	Arabidopsis seed germination speed is controlled by SNL histone deacetylase-binding factor-mediated regulation of AUX1	AUX1	0.465	1.64	0.496667	0.61
i2_LQ_SeedM_c32496/f1p11/2545					AT2G38120.1	82.618	489	73	5	661	2115	3	483	0	780	AtAUX1	AUXIN RESISTANT 1	Arabidopsis seed germination speed is controlled by SNL histone deacetylase-binding factor-mediated regulation of AUX1	AUX1	0.935	0.573333	1.18667	1.50333
i2_LQ_SeedM_c37773/f1p9/3497	i2_LQ_SeedM_c37773/f1p9/3497	C8			AT2G38120.1	87.925	265	29	2	2273	3061	220	483	5.8e-141	435	AtAUX1	AUXIN RESISTANT 1	Arabidopsis seed germination speed is controlled by SNL histone deacetylase-binding factor-mediated regulation of AUX1	AUX1	0.61	2.15	0.94	0.943333
i2_LQ_SeedM_c3798/f1p9/2925	i2_LQ_SeedM_c3798/f1p9/2925	C8			AT2G38120.1	82.618	489	73	5	1025	2479	3	483	0	781	AtAUX1	AUXIN RESISTANT 1	Arabidopsis seed germination speed is controlled by SNL histone deacetylase-binding factor-mediated regulation of AUX1	AUX1	0.11	1.96667	0.33	0.226667
i2_LQ_SeedM_c4561/f1p10/2519					AT2G38120.1	82.618	489	73	5	579	2033	3	483	0	781	AtAUX1	AUXIN RESISTANT 1	Arabidopsis seed germination speed is controlled by SNL histone deacetylase-binding factor-mediated regulation of AUX1	AUX1	0	0.376667	1.54667	0.33
i2_LQ_SeedM_c57063/f1p4/2329	i2_LQ_SeedM_c57063/f1p4/2329	C5			AT2G38120.1	86.83	448	56	2	542	1879	37	483	0	767	AtAUX1	AUXIN RESISTANT 1	Arabidopsis seed germination speed is controlled by SNL histone deacetylase-binding factor-mediated regulation of AUX1	AUX1	1.07	2.71	0.69	1.66
i2_LQ_SeedM_c65849/f1p6/2515					AT2G38120.1	82.618	489	73	5	609	2063	3	483	0	780	AtAUX1	AUXIN RESISTANT 1	Arabidopsis seed germination speed is controlled by SNL histone deacetylase-binding factor-mediated regulation of AUX1	AUX1	9.095	2.99667	10.16	8.35333
i2_LQ_SeedM_c69922/f1p11/2980	i2_LQ_SeedM_c69922/f1p11/2980	C8			AT2G38120.1	82.618	489	73	5	1029	2483	3	483	0	781	AtAUX1	AUXIN RESISTANT 1	Arabidopsis seed germination speed is controlled by SNL histone deacetylase-binding factor-mediated regulation of AUX1	AUX1	0.085	4.25	0.343333	0.336667
i3_LQ_SeedM_c14993/f1p0/3065	i3_LQ_SeedM_c14993/f1p0/3065	C3			AT2G38120.1	87.156	327	39	2	1886	2860	158	483	0	547	AtAUX1	AUXIN RESISTANT 1	Arabidopsis seed germination speed is controlled by SNL histone deacetylase-binding factor-mediated regulation of AUX1	AUX1	3.305	0.26	3.28667	3.88667
i5_LQ_SeedM_c5000/f1p26/5187					AT2G38120.1	90.323	217	20	1	4077	4727	254	469	4.05e-115	374	AtAUX1	AUXIN RESISTANT 1	Arabidopsis seed germination speed is controlled by SNL histone deacetylase-binding factor-mediated regulation of AUX1	AUX1	0.98	0.196667	0.503333	0.433333
i1_LQ_SeedM_c5525/f1p5/1792	i1_LQ_SeedM_c5525/f1p5/1792	C5	IWS1	TR	AT2G38560.1	53.514	370	135	10	230	1297	32	378	8.94e-109	332	AtTFIIS	transcript elongation factor	REDUCED DORMANCY	RDO	22.06	20.4833	10.1367	27.8867
i2_LQ_SeedM_c38009/f1p0/2676	i2_LQ_SeedM_c38009/f1p0/2676	C5			AT2G38560.1	51.143	350	131	8	1566	2561	51	378	3.2e-100	318	AtTFIIS	transcript elongation factor	REDUCED DORMANCY	RDO	4.465	6.12333	2.34333	3.91
i1_LQ_SeedM_c15090/f1p1/1044	i1_LQ_SeedM_c15090/f1p1/1044	C5			AT2G39700.1	85.593	236	34	0	95	802	21	256	2.55e-155	436	AtEXPA4	expansin A4	cell wall loosening		12.52	24.76	0.523333	8.14
i1_LQ_SeedM_c15435/f1p3/1132	i1_LQ_SeedM_c15435/f1p3/1132	C12			AT2G39700.1	85.232	237	35	0	108	818	21	257	2.11e-155	437	AtEXPA4	expansin A4	cell wall loosening		54.625	160.607	16.5833	51.5
i0_LQ_SeedM_c10664/f1p3/719	i0_LQ_SeedM_c10664/f1p3/719	C2			AT2G39940.1	51.744	172	80	2	61	570	1	171	7.81e-55	185	AtCOI1	CORONATINE INSENSITIVE 1	integrate light signal with hormone pathway to establish seedling photomorphogenesis (COI1 and signaling components such as repressor proteins JAZs and transcription activators MYC2/MYC3/MYC4. MYC2/MYC3/MYC4 activate the expression of photomorphogenesis regulator HY5 to repress cell elongation-related genes (such as SAUR62 and EXP2	COI1	18.67	3.29	10.79	12.45
i0_LQ_SeedM_c4109/f1p6/905					AT2G39940.1	51.98	202	92	4	83	685	388	585	1.09e-48	171	AtCOI1	CORONATINE INSENSITIVE 1	integrate light signal with hormone pathway to establish seedling photomorphogenesis (COI1 and signaling components such as repressor proteins JAZs and transcription activators MYC2/MYC3/MYC4. MYC2/MYC3/MYC4 activate the expression of photomorphogenesis regulator HY5 to repress cell elongation-related genes (such as SAUR62 and EXP2	COI1	0.07	0	0.0266667	0.0666667
i1_LQ_SeedM_c18091/f1p0/1659					AT2G39940.1	66.864	169	52	1	807	1301	369	537	6.41e-83	228	AtCOI1	CORONATINE INSENSITIVE 1	integrate light signal with hormone pathway to establish seedling photomorphogenesis (COI1 and signaling components such as repressor proteins JAZs and transcription activators MYC2/MYC3/MYC4. MYC2/MYC3/MYC4 activate the expression of photomorphogenesis regulator HY5 to repress cell elongation-related genes (such as SAUR62 and EXP2	COI1	1.105	1.57667	1.66333	1.98667
i2_HQ_SeedM_c26414/f2p8/2462	i2_HQ_SeedM_c26414/f2p8/2462	C4			AT2G39940.1	63.497	589	210	4	271	2034	1	585	0	726	AtCOI1	CORONATINE INSENSITIVE 1	integrate light signal with hormone pathway to establish seedling photomorphogenesis (COI1 and signaling components such as repressor proteins JAZs and transcription activators MYC2/MYC3/MYC4. MYC2/MYC3/MYC4 activate the expression of photomorphogenesis regulator HY5 to repress cell elongation-related genes (such as SAUR62 and EXP2	COI1	121.575	58.3433	207.967	303.953
i2_LQ_SeedM_c12464/f1p7/2299					AT2G39940.1	65.734	572	191	3	294	2006	18	585	0	744	AtCOI1	CORONATINE INSENSITIVE 1	integrate light signal with hormone pathway to establish seedling photomorphogenesis (COI1 and signaling components such as repressor proteins JAZs and transcription activators MYC2/MYC3/MYC4. MYC2/MYC3/MYC4 activate the expression of photomorphogenesis regulator HY5 to repress cell elongation-related genes (such as SAUR62 and EXP2	COI1	28.12	29.7933	84.79	60.0667
i2_LQ_SeedM_c28834/f1p8/2261					AT2G39940.1	65.385	572	193	3	321	2033	18	585	0	738	AtCOI1	CORONATINE INSENSITIVE 1	integrate light signal with hormone pathway to establish seedling photomorphogenesis (COI1 and signaling components such as repressor proteins JAZs and transcription activators MYC2/MYC3/MYC4. MYC2/MYC3/MYC4 activate the expression of photomorphogenesis regulator HY5 to repress cell elongation-related genes (such as SAUR62 and EXP2	COI1	0	0	0	0.0233333
i2_LQ_SeedM_c39012/f1p8/2268					AT2G39940.1	66.602	518	168	3	455	2005	72	585	0	670	AtCOI1	CORONATINE INSENSITIVE 1	integrate light signal with hormone pathway to establish seedling photomorphogenesis (COI1 and signaling components such as repressor proteins JAZs and transcription activators MYC2/MYC3/MYC4. MYC2/MYC3/MYC4 activate the expression of photomorphogenesis regulator HY5 to repress cell elongation-related genes (such as SAUR62 and EXP2	COI1	0	0	0	0.0433333
i2_LQ_SeedM_c4980/f1p8/2258					AT2G39940.1	65.559	572	192	3	289	2001	18	585	0	740	AtCOI1	CORONATINE INSENSITIVE 1	integrate light signal with hormone pathway to establish seedling photomorphogenesis (COI1 and signaling components such as repressor proteins JAZs and transcription activators MYC2/MYC3/MYC4. MYC2/MYC3/MYC4 activate the expression of photomorphogenesis regulator HY5 to repress cell elongation-related genes (such as SAUR62 and EXP2	COI1	35.985	34.0667	93.8967	75.3767
i4_LQ_SeedM_c21880/f1p0/4585					AT2G39940.1	55.746	409	172	5	1916	708	22	427	6.06e-139	441	AtCOI1	CORONATINE INSENSITIVE 1	integrate light signal with hormone pathway to establish seedling photomorphogenesis (COI1 and signaling components such as repressor proteins JAZs and transcription activators MYC2/MYC3/MYC4. MYC2/MYC3/MYC4 activate the expression of photomorphogenesis regulator HY5 to repress cell elongation-related genes (such as SAUR62 and EXP2	COI1	0.02	0	0.02	0.04
i1_HQ_SeedM_c2572/f2p0/1538	i1_HQ_SeedM_c2572/f2p0/1538	C5			AT2G40180.1	61.639	305	103	7	346	1221	86	389	2.44e-122	364	AtPP2C5	mitogen-activated protein kinase phosphatase 2C	positively regulates seed germination, stomatal closure, and ABA-inducible gene expression	PP2C	3.99	3.11667	1.9	45.3533
i1_LQ_SeedM_c9533/f1p0/1988	i1_LQ_SeedM_c9533/f1p0/1988	C3			AT2G40180.1	59.459	111	40	2	797	1114	166	276	4.95e-71	129	AtPP2C5	mitogen-activated protein kinase phosphatase 2C	positively regulates seed germination, stomatal closure, and ABA-inducible gene expression	PP2C	4.795	1.24667	2.44667	14.8567
i2_HQ_SeedM_c32731/f2p3/2206	i2_HQ_SeedM_c32731/f2p3/2206	C5			AT2G40180.1	58.741	143	29	1	1461	1889	277	389	2.57e-78	166	AtPP2C5	mitogen-activated protein kinase phosphatase 2C	positively regulates seed germination, stomatal closure, and ABA-inducible gene expression	PP2C	5.94	2.11333	2.14	24.9667
i4_LQ_SeedM_c8420/f1p5/4532					AT2G40180.1	63.934	61	22	0	3998	4180	277	337	1.1e-25	94.4	AtPP2C5	mitogen-activated protein kinase phosphatase 2C	positively regulates seed germination, stomatal closure, and ABA-inducible gene expression	PP2C	0.865	0.703333	1.36	1.01
i0_LQ_SeedM_c1220/f3p11/735					AT2G40330.1	38.462	78	47	1	190	420	99	176	1.37e-06	48.5	AtPYL6	PYRABACTIN RESISTANCE-like	ABA receptors functioning at the apex of a negative regulatory pathway that controls ABA signaling by inhibiting PP8Cs	PYL	77.09	51.24	5728.63	120.017
i1_LQ_SeedM_c10335/f1p17/1723			AP2/ERF-ERF	TF	AT2G40340.3	39.057	297	149	10	261	1118	14	289	1.4e-33	130	AtDREB2C	dehydration-responsive element binding factor	positive regulator of ABA biosynthesis in germinating seeds through activating NCED9 expression	DREB2C	1.695	1.56	2.56333	2.08
i2_LQ_SeedM_c6535/f2p1/2253	i2_LQ_SeedM_c6535/f2p1/2253	C1	AP2/ERF-ERF	TF	AT2G40340.3	39.394	297	148	10	1151	2008	14	289	2.95e-33	130	AtDREB2C	dehydration-responsive element binding factor	positive regulator of ABA biosynthesis in germinating seeds through activating NCED9 expression	DREB2C	4.655	1.50333	7.37	5.02333
i3_LQ_SeedM_c9350/f1p4/3100			AP2/ERF-ERF	TF	AT2G40340.3	57.143	112	40	1	1976	2287	18	129	4.5e-28	116	AtDREB2C	dehydration-responsive element binding factor	positive regulator of ABA biosynthesis in germinating seeds through activating NCED9 expression	DREB2C	0.255	0.36	1.08	0.42
i1_HQ_SeedM_c14393/f2p0/1231	i1_HQ_SeedM_c14393/f2p0/1231	C10			AT2G40610.1	83.406	229	37	1	134	817	25	253	4.96e-130	374	AtEXPA8	expansin A8	cell wall loosening		71.39	115.343	14.6733	24.79
i2_HQ_SeedM_c73419/f13p2/2546			bZIP	TF	AT2G40950.1	45.062	324	146	10	1385	2326	418	719	8.43e-55	202	AtbZIP17	membrane-associated transcription factor	activated by S2P; regulates the expression of genes related to seed storage and germination, reducing seed susceptibility to osmotic stress	bZIP	16.39	17.5	41.2533	24.61
i5_LQ_SeedM_c3846/f1p4/5075			bZIP	TF	AT2G40950.1	39.95	398	196	10	498	1634	207	580	9.13e-46	178	AtbZIP17	membrane-associated transcription factor	activated by S2P; regulates the expression of genes related to seed storage and germination, reducing seed susceptibility to osmotic stress	bZIP	0.14	0.243333	0.156667	0.0966667
i0_HQ_SeedM_c9255/f2p2/582					AT2G41430.3	55.769	52	21	1	40	195	1	50	6.88e-12	60.5	AtERD15	EARLY RESPONSIVE TO DEHYDRATION 15	negative regulator of abscisic acid responses in Arabidopsis	ERD15	1112.72	1200.15	2579.57	1207.68
i0_LQ_SeedM_c10581/f1p0/855					AT2G41430.3	44.828	87	28	3	114	335	1	80	8.04e-16	72.8	AtERD15	EARLY RESPONSIVE TO DEHYDRATION 15	negative regulator of abscisic acid responses in Arabidopsis	ERD15	0.16	0.303333	0.413333	0.116667
i0_LQ_SeedM_c12054/f1p32/674					AT2G41430.3	55.769	52	21	1	51	206	1	50	1.23e-11	60.5	AtERD15	EARLY RESPONSIVE TO DEHYDRATION 15	negative regulator of abscisic acid responses in Arabidopsis	ERD15	5.75	5.68667	11.8167	18.0567
i0_LQ_SeedM_c13433/f1p0/950					AT2G41430.3	61.818	55	19	1	113	277	1	53	5.49e-17	75.9	AtERD15	EARLY RESPONSIVE TO DEHYDRATION 15	negative regulator of abscisic acid responses in Arabidopsis	ERD15	0.075	0.0966667	0.16	0.0466667
i0_LQ_SeedM_c1851/f2p11/926					AT2G41430.3	60	55	20	1	114	278	1	53	3.94e-15	71.2	AtERD15	EARLY RESPONSIVE TO DEHYDRATION 15	negative regulator of abscisic acid responses in Arabidopsis	ERD15	99.65	75.9067	51.2633	87.4833
i0_LQ_SeedM_c2157/f1p10/835					AT2G41430.3	52.439	82	29	2	110	331	1	80	1.59e-19	82.4	AtERD15	EARLY RESPONSIVE TO DEHYDRATION 15	negative regulator of abscisic acid responses in Arabidopsis	ERD15	0.11	0.356667	0.46	0.266667
i0_LQ_SeedM_c9898/f1p5/791					AT2G41430.3	52.439	82	29	2	112	333	1	80	5.39e-21	86.3	AtERD15	EARLY RESPONSIVE TO DEHYDRATION 15	negative regulator of abscisic acid responses in Arabidopsis	ERD15	0.09	0.0633333	0.606667	0.27
i1_HQ_SeedM_c1534/f3p6/2010					AT2G41430.3	54.878	82	27	2	1199	1420	1	80	1.22e-20	88.6	AtERD15	EARLY RESPONSIVE TO DEHYDRATION 15	negative regulator of abscisic acid responses in Arabidopsis	ERD15	3.455	2.46	9.84	2.77667
i1_LQ_SeedM_c2889/f1p0/1849					AT2G41430.3	52.439	82	29	2	1201	1422	1	80	4.96e-18	80.9	AtERD15	EARLY RESPONSIVE TO DEHYDRATION 15	negative regulator of abscisic acid responses in Arabidopsis	ERD15	0.35	0.286667	1.34667	0.506667
i2_LQ_SeedM_c55634/f1p6/2288					AT2G41430.3	53.659	82	28	2	1548	1769	1	80	2.91e-20	87.8	AtERD15	EARLY RESPONSIVE TO DEHYDRATION 15	negative regulator of abscisic acid responses in Arabidopsis	ERD15	9.24	2.77	3.94	6.48
i0_HQ_SeedM_c1750/f2p0/776					AT2G41430.5	32.53	166	84	4	49	471	1	163	1.89e-06	47.4	AtERD15	EARLY RESPONSIVE TO DEHYDRATION 15	negative regulator of abscisic acid responses in Arabidopsis	ERD15	44.89	53.7933	182.957	81.6933
i0_HQ_SeedM_c445/f6p0/896					AT2G41430.5	40.11	182	79	8	141	653	1	163	8.32e-27	103	AtERD15	EARLY RESPONSIVE TO DEHYDRATION 15	negative regulator of abscisic acid responses in Arabidopsis	ERD15	29.025	43.0633	92.0067	46.88
i0_LQ_SeedM_c6569/f1p0/590					AT2G41430.5	30.508	177	77	7	50	484	1	163	2.5e-07	48.9	AtERD15	EARLY RESPONSIVE TO DEHYDRATION 15	negative regulator of abscisic acid responses in Arabidopsis	ERD15	12.67	14.87	46.36	26.1467
i1_LQ_SeedM_c14463/f1p23/1133					AT2G41430.5	40.11	182	79	8	113	625	1	163	3.34e-26	103	AtERD15	EARLY RESPONSIVE TO DEHYDRATION 15	negative regulator of abscisic acid responses in Arabidopsis	ERD15	34.245	40.3267	153.267	79.0867
i1_LQ_SeedM_c15327/f1p1/1053	i1_LQ_SeedM_c15327/f1p1/1053	C4			AT2G41430.5	40.11	182	79	8	112	624	1	163	2.28e-26	103	AtERD15	EARLY RESPONSIVE TO DEHYDRATION 15	negative regulator of abscisic acid responses in Arabidopsis	ERD15	55.7	21.7567	139.543	50.1533
i1_LQ_SeedM_c19559/f1p0/1505					AT2G41430.5	39.56	182	80	8	108	620	1	163	1.3e-24	100	AtERD15	EARLY RESPONSIVE TO DEHYDRATION 15	negative regulator of abscisic acid responses in Arabidopsis	ERD15	5.8	0.706667	12.0433	3.11333
i2_LQ_SeedM_c20526/f1p9/2459	i2_LQ_SeedM_c20526/f1p9/2459	C12			AT2G41430.5	39.394	165	72	6	1535	1999	1	147	7.27e-23	96.7	AtERD15	EARLY RESPONSIVE TO DEHYDRATION 15	negative regulator of abscisic acid responses in Arabidopsis	ERD15	25.43	64.9	17.8133	19.39
i2_LQ_SeedM_c3709/f1p3/2689	i2_LQ_SeedM_c3709/f1p3/2689	C3			AT2G41430.5	39.394	165	72	6	1987	2451	1	147	7.93e-23	96.7	AtERD15	EARLY RESPONSIVE TO DEHYDRATION 15	negative regulator of abscisic acid responses in Arabidopsis	ERD15	30.925	2.89333	15.7167	28.4967
i2_LQ_SeedM_c53676/f1p11/2254	i2_LQ_SeedM_c53676/f1p11/2254	C4			AT2G41430.5	40.11	182	79	8	1207	1719	1	163	2.71e-25	103	AtERD15	EARLY RESPONSIVE TO DEHYDRATION 15	negative regulator of abscisic acid responses in Arabidopsis	ERD15	5.72	5.15333	23.31	8.46333
i2_LQ_SeedM_c7613/f1p8/2455					AT2G41430.5	39.394	165	72	6	1539	2003	1	147	5.97e-23	97.1	AtERD15	EARLY RESPONSIVE TO DEHYDRATION 15	negative regulator of abscisic acid responses in Arabidopsis	ERD15	20.95	9.13333	15.44	25.6967
i2_LQ_SeedM_c42216/f1p1/2115					AT2G42160.1	49.448	362	152	4	112	1197	1	331	3.86e-116	351	AtBRIZ1	RING (Really Interesting New Gene) domain-containing protein	form a heteromeric E3 ligase complex required for seed germination and post-germination growth in Arabidopsis thaliana.	BRIZ	5.535	6.80667	8.95	6.19333
i2_HQ_SeedM_c2097/f6p2/2465					AT2G42620.1	53.803	710	302	8	152	2263	4	693	0	717	AtMAX2	F-box protein MAX2 (More AXillary growth 2)	oppositely regulate GA and ABA biosynthesis to optimize seed germination in response to light	MAX	14.45	8.98667	22.9133	22.5967
i2_LQ_SeedM_c18529/f1p2/2523					AT2G42620.1	52.528	712	312	9	2302	179	4	693	0	701	AtMAX2	F-box protein MAX2 (More AXillary growth 2)	oppositely regulate GA and ABA biosynthesis to optimize seed germination in response to light	MAX	6.51	5.11333	10.06	4.55667
i2_LQ_SeedM_c24298/f3p2/2496					AT2G42620.1	52.388	712	313	9	67	2190	4	693	0	699	AtMAX2	F-box protein MAX2 (More AXillary growth 2)	oppositely regulate GA and ABA biosynthesis to optimize seed germination in response to light	MAX	3.66	2.41	4.54333	2.57333
i2_LQ_SeedM_c56626/f1p2/2438					AT2G42620.1	45.989	374	191	6	769	1872	192	560	1.27e-141	298	AtMAX2	F-box protein MAX2 (More AXillary growth 2)	oppositely regulate GA and ABA biosynthesis to optimize seed germination in response to light	MAX	0	0	0	0
i2_LQ_SeedM_c68547/f1p1/2771					AT2G42620.1	51.685	712	318	9	71	2194	4	693	0	655	AtMAX2	F-box protein MAX2 (More AXillary growth 2)	oppositely regulate GA and ABA biosynthesis to optimize seed germination in response to light	MAX	0.025	0	0.0666667	0
i3_LQ_SeedM_c30199/f1p0/3017					AT2G42620.1	43.646	181	85	3	2215	1676	58	222	1.67e-53	130	AtMAX2	F-box protein MAX2 (More AXillary growth 2)	oppositely regulate GA and ABA biosynthesis to optimize seed germination in response to light	MAX	0.05	0.00666667	0.0966667	0.0166667
i3_HQ_SeedM_c35196/f17p8/3325					AT2G43410.4	39.515	949	462	26	206	2980	19	879	2.31e-173	533	AtFPA	FLOWERING LOCUS PA	autonomous flowering-time pathway pleiotropically regulates seed germination in Arabidopsis thaliana		6.85	5.91	15.08	11.2367
i3_LQ_SeedM_c2147/f1p11/3807	i3_LQ_SeedM_c2147/f1p11/3807	C4			AT2G43410.4	38.453	931	461	25	259	2979	37	879	1.9e-158	498	AtFPA	FLOWERING LOCUS PA	autonomous flowering-time pathway pleiotropically regulates seed germination in Arabidopsis thaliana		0.605	0.02	3.00667	2.45667
i3_LQ_SeedM_c21742/f1p0/3637					AT2G43410.4	39.496	952	458	27	196	2970	19	879	9.9e-173	534	AtFPA	FLOWERING LOCUS PA	autonomous flowering-time pathway pleiotropically regulates seed germination in Arabidopsis thaliana		3.86	2.47	6.31667	3.91
i3_LQ_SeedM_c26875/f1p0/3528	i3_LQ_SeedM_c26875/f1p0/3528	C12			AT2G43410.4	43.849	317	148	5	220	1155	19	310	2.96e-76	271	AtFPA	FLOWERING LOCUS PA	autonomous flowering-time pathway pleiotropically regulates seed germination in Arabidopsis thaliana		0.02	0.376667	0.00666667	0
i3_LQ_SeedM_c19028/f1p0/3602					AT2G43410.5	36.691	417	221	10	3	1205	351	740	1.11e-42	168	AtFPA	FLOWERING LOCUS PA	autonomous flowering-time pathway pleiotropically regulates seed germination in Arabidopsis thaliana		1.42	0.97	2.01667	1.55
i4_LQ_SeedM_c12956/f1p0/4906	i4_LQ_SeedM_c12956/f1p0/4906	C4			AT2G43410.5	36.272	692	333	28	959	2941	125	739	1.59e-73	263	AtFPA	FLOWERING LOCUS PA	autonomous flowering-time pathway pleiotropically regulates seed germination in Arabidopsis thaliana		0.18	0.0833333	0.903333	0.946667
i6_LQ_SeedM_c1653/f1p0/6213					AT2G43410.5	37.118	687	335	23	2788	4770	125	740	2.86e-79	280	AtFPA	FLOWERING LOCUS PA	autonomous flowering-time pathway pleiotropically regulates seed germination in Arabidopsis thaliana		0.01	0.0266667	0.01	0.0166667
i7_LQ_SeedM_c257/f1p0/7221	i7_LQ_SeedM_c257/f1p0/7221	C8			AT2G43410.5	38.813	438	225	10	5143	6408	330	740	9.14e-96	205	AtFPA	FLOWERING LOCUS PA	autonomous flowering-time pathway pleiotropically regulates seed germination in Arabidopsis thaliana		0.275	1.13667	0.426667	0.226667
i1_HQ_SeedM_c1874/f2p0/1560					AT2G43790.1	85.385	390	54	1	146	1306	6	395	0	672	AtMPK6	Mitogen-activated protein kinase	seed formation and modulation of primary and lateral root development	MPK	18.49	19.0833	43.21	23.5
i1_LQ_SeedM_c23366/f1p0/1648					AT2G43790.1	84.557	395	58	2	201	1376	1	395	0	664	AtMPK6	Mitogen-activated protein kinase	seed formation and modulation of primary and lateral root development	MPK	1.83	2.58667	3.27667	3.24
i4_LQ_SeedM_c21340/f1p6/4722					AT2G43790.1	86.182	275	38	0	3796	4620	121	395	5.03e-156	481	AtMPK6	Mitogen-activated protein kinase	seed formation and modulation of primary and lateral root development	MPK	0.39	0.813333	0.9	0.896667
i6_LQ_SeedM_c452/f1p0/6224					AT2G43790.1	79.487	117	21	1	165	506	6	122	2.42e-50	185	AtMPK6	Mitogen-activated protein kinase	seed formation and modulation of primary and lateral root development	MPK	0.07	0.07	0.233333	0.13
i1_HQ_SeedM_c13575/f4p0/1537	i1_HQ_SeedM_c13575/f4p0/1537	C4			AT2G43820.1	52.516	457	199	8	27	1382	1	444	2.51e-146	427	AtUGT74F2	NA glycosyltransferase	catalyze the O-glucosylation at the carboxyl position of NA, inversely correlated with seed germination rate	NAOGT	3.405	1.55667	32.2233	3.91
i1_LQ_SeedM_c11702/f1p1/1647					AT2G43820.1	40.945	381	189	10	46	1161	2	355	5.29e-75	244	AtUGT74F2	NA glycosyltransferase	catalyze the O-glucosylation at the carboxyl position of NA, inversely correlated with seed germination rate	NAOGT	0.025	0	0.13	0.01
i1_LQ_SeedM_c12299/f1p4/1640					AT2G43820.1	52.298	457	200	7	46	1404	2	444	2.09e-145	426	AtUGT74F2	NA glycosyltransferase	catalyze the O-glucosylation at the carboxyl position of NA, inversely correlated with seed germination rate	NAOGT	1.025	0.876667	14.8667	1.98667
i1_LQ_SeedM_c20001/f1p11/1551	i1_LQ_SeedM_c20001/f1p11/1551	C4			AT2G43820.1	52.079	457	200	8	46	1401	2	444	1.78e-143	420	AtUGT74F2	NA glycosyltransferase	catalyze the O-glucosylation at the carboxyl position of NA, inversely correlated with seed germination rate	NAOGT	2.335	0.0933333	54.6567	5.54
i2_LQ_SeedM_c40194/f1p24/2760	i2_LQ_SeedM_c40194/f1p24/2760	C4			AT2G43820.1	45.091	275	124	7	48	863	2	252	1.38e-59	211	AtUGT74F2	NA glycosyltransferase	catalyze the O-glucosylation at the carboxyl position of NA, inversely correlated with seed germination rate	NAOGT	0.665	0.06	9.71667	1.52
i4_LQ_SeedM_c1021/f3p0/4943	i4_LQ_SeedM_c1021/f3p0/4943	C4			AT2G43820.1	51.152	217	91	5	49	690	2	206	1.81e-57	207	AtUGT74F2	NA glycosyltransferase	catalyze the O-glucosylation at the carboxyl position of NA, inversely correlated with seed germination rate	NAOGT	0.025	0	1.75333	0.01
i4_LQ_SeedM_c2791/f1p0/4795	i4_LQ_SeedM_c2791/f1p0/4795	C4			AT2G43820.1	52.381	210	84	4	26	619	1	206	1.17e-59	213	AtUGT74F2	NA glycosyltransferase	catalyze the O-glucosylation at the carboxyl position of NA, inversely correlated with seed germination rate	NAOGT	0.31	0.0933333	1.33	0.49
i4_LQ_SeedM_c8916/f1p0/4672	i4_LQ_SeedM_c8916/f1p0/4672	C4			AT2G43820.1	51.152	217	91	5	48	689	2	206	1.35e-57	207	AtUGT74F2	NA glycosyltransferase	catalyze the O-glucosylation at the carboxyl position of NA, inversely correlated with seed germination rate	NAOGT	0	0	0.73	0.05
i4_LQ_SeedM_c9504/f1p9/4741	i4_LQ_SeedM_c9504/f1p9/4741	C4			AT2G43820.1	51.152	217	91	5	46	687	2	206	2.18e-57	206	AtUGT74F2	NA glycosyltransferase	catalyze the O-glucosylation at the carboxyl position of NA, inversely correlated with seed germination rate	NAOGT	0.07	0.02	2.36667	0.13
i5_LQ_SeedM_c12453/f1p22/5047					AT2G43820.1	52.074	217	90	5	29	670	1	206	3.8e-60	214	AtUGT74F2	NA glycosyltransferase	catalyze the O-glucosylation at the carboxyl position of NA, inversely correlated with seed germination rate	NAOGT	0.02	0.02	0.14	0.01
i5_LQ_SeedM_c3602/f1p6/5150					AT2G43820.1	47.015	134	67	2	57	455	2	132	3.19e-28	120	AtUGT74F2	NA glycosyltransferase	catalyze the O-glucosylation at the carboxyl position of NA, inversely correlated with seed germination rate	NAOGT	0.005	0.00333333	0.0333333	0
i6_LQ_SeedM_c1025/f1p0/6935	i6_LQ_SeedM_c1025/f1p0/6935	C4			AT2G43820.1	49.77	217	94	6	47	688	2	206	4.58e-50	186	AtUGT74F2	NA glycosyltransferase	catalyze the O-glucosylation at the carboxyl position of NA, inversely correlated with seed germination rate	NAOGT	0.005	0	0.0766667	0.00333333
i9_LQ_SeedM_c65/f1p0/9403	i9_LQ_SeedM_c65/f1p0/9403	C4			AT2G43820.1	49.309	217	95	5	4970	4329	2	206	3.73e-52	192	AtUGT74F2	NA glycosyltransferase	catalyze the O-glucosylation at the carboxyl position of NA, inversely correlated with seed germination rate	NAOGT	0.005	0.00333333	0.726667	0.01
i1_LQ_SeedM_c22324/f1p20/1496					AT2G46790.1	62.687	67	21	3	868	1062	114	178	3.83e-29	85.5	AtPRR9	PSEUDO-RESPONSE REGULATOR9	important signal integrator regulating dormancy release in seeds	PRR	0.21	3.72667	0.32	1.18
i3_LQ_SeedM_c21126/f1p9/3152	i3_LQ_SeedM_c21126/f1p9/3152	C3	Others	TR	AT2G46790.3	54.31	116	33	1	2389	2736	63	158	1.61e-33	135	AtPRR9	PSEUDO-RESPONSE REGULATOR9	important signal integrator regulating dormancy release in seeds	PRR	3.07	0.01	2.07667	4.83
i4_LQ_SeedM_c8532/f1p1/4303	i4_LQ_SeedM_c8532/f1p1/4303	C3	Others	TR	AT2G46790.3	59.434	106	33	1	3519	3836	63	158	9.57e-35	140	AtPRR9	PSEUDO-RESPONSE REGULATOR9	important signal integrator regulating dormancy release in seeds	PRR	3.58	0.0466667	3.72333	5.31667
i2_HQ_SeedM_c11250/f3p3/2916	i2_HQ_SeedM_c11250/f3p3/2916	C5	MYB-related	TF	AT2G46830.1	79.646	113	23	0	510	848	1	113	4.27e-42	164	ATCCA1	CIRCADIAN CLOCK ASSOCIATED1	important signal integrator regulating dormancy release in seeds	CCA1	4.71	5.93	0.673333	7.59667
i2_LQ_SeedM_c10683/f1p3/2913					AT2G46830.1	79.646	113	23	0	2379	2041	1	113	5.23e-42	164	ATCCA1	CIRCADIAN CLOCK ASSOCIATED1	important signal integrator regulating dormancy release in seeds	CCA1	5.86	2.50667	1.78	3.19333
i2_LQ_SeedM_c34218/f1p2/3001			MYB-related	TF	AT2G46830.1	79.646	113	23	0	553	891	1	113	4.62e-42	164	ATCCA1	CIRCADIAN CLOCK ASSOCIATED1	important signal integrator regulating dormancy release in seeds	CCA1	1.27	2.82667	1.30667	0.503333
i2_LQ_SeedM_c49110/f1p3/2864			MYB-related	TF	AT2G46830.1	79.646	113	23	0	587	925	1	113	5.64e-42	164	ATCCA1	CIRCADIAN CLOCK ASSOCIATED1	important signal integrator regulating dormancy release in seeds	CCA1	2.545	1.4	2.91667	3.06667
i2_LQ_SeedM_c52997/f1p3/2965			MYB-related	TF	AT2G46830.1	68.421	133	22	2	581	979	1	113	5.55e-37	149	ATCCA1	CIRCADIAN CLOCK ASSOCIATED1	important signal integrator regulating dormancy release in seeds	CCA1	4.97	5.61333	9.58333	8.16
i3_LQ_SeedM_c19943/f1p4/3107	i3_LQ_SeedM_c19943/f1p4/3107	C4	MYB-related	TF	AT2G46830.1	76.106	113	27	0	446	784	1	113	3.15e-39	155	ATCCA1	CIRCADIAN CLOCK ASSOCIATED1	important signal integrator regulating dormancy release in seeds	CCA1	0.105	0.0966667	0.853333	0.653333
i3_LQ_SeedM_c34329/f2p4/3155			MYB-related	TF	AT2G46830.1	79.646	113	23	0	662	1000	1	113	6.39e-40	157	ATCCA1	CIRCADIAN CLOCK ASSOCIATED1	important signal integrator regulating dormancy release in seeds	CCA1	4.09	4.02	3.31333	3.87
i3_LQ_SeedM_c9857/f1p30/3178			MYB-related	TF	AT2G46830.1	78.947	114	23	1	546	887	1	113	2.9e-40	159	ATCCA1	CIRCADIAN CLOCK ASSOCIATED1	important signal integrator regulating dormancy release in seeds	CCA1	3.425	3.36667	3.56	2.59
i2_LQ_SeedM_c18514/f1p0/2689					AT2G47000.6	42.547	322	178	5	1655	2608	964	1282	9.21e-134	231	AtABCB4/PGP4	ATP-BINDING CASSETTE B4/P-GLYCOPROTEIN 4	auxin transportion		0	0	0.00666667	0.0166667
i4_LQ_SeedM_c15687/f1p0/4111					AT2G47000.6	27.666	347	224	11	852	1853	906	1238	3.52e-16	85.1	AtABCB4/PGP4	ATP-BINDING CASSETTE B4/P-GLYCOPROTEIN 4	auxin transportion		0	0	0	0
i3_LQ_SeedM_c23848/f1p23/3258	i3_LQ_SeedM_c23848/f1p23/3258	C1			AT2G47000.7	77.778	36	8	0	2818	2925	146	181	1.85e-08	59.3	AtABCB4/PGP4	ATP-BINDING CASSETTE B4/P-GLYCOPROTEIN 4	auxin transportion		3.2	0.11	4.73667	5.24667
i4_LQ_SeedM_c15746/f1p10/4024					AT2G47000.7	68.75	384	113	3	1135	2277	375	754	0	500	AtABCB4/PGP4	ATP-BINDING CASSETTE B4/P-GLYCOPROTEIN 4	auxin transportion		0.285	0.303333	1.15333	0.766667
i0_LQ_SeedM_c4021/f1p0/567					AT2G47180.1	45.946	74	28	4	2	211	279	344	5.71e-06	46.2	AtGOLS1	galactinol synthase	negative regulator in seed germination	GOLS	0	0.0466667	1.59667	0.106667
i1_LQ_SeedM_c20939/f1p0/1223	i1_LQ_SeedM_c20939/f1p0/1223	C4			AT2G47180.1	67.262	168	47	3	81	566	1	166	7.01e-59	196	AtGOLS1	galactinol synthase	negative regulator in seed germination	GOLS	4.4	3.93	140.107	40.6667
i1_LQ_SeedM_c23186/f1p0/1806	i1_LQ_SeedM_c23186/f1p0/1806	C1			AT2G47180.1	75.926	108	26	0	633	956	117	224	3.13e-88	185	AtGOLS1	galactinol synthase	negative regulator in seed germination	GOLS	2.115	0.526667	3.24333	0.733333
i1_LQ_SeedM_c24052/f1p1/1440	i1_LQ_SeedM_c24052/f1p1/1440	C4			AT2G47180.1	70.69	348	93	3	79	1107	1	344	2.59e-173	491	AtGOLS1	galactinol synthase	negative regulator in seed germination	GOLS	5.89	4.48667	364.917	62.9933
i1_LQ_SeedM_c5653/f1p16/1416	i1_LQ_SeedM_c5653/f1p16/1416	C9			AT2G47180.1	72.956	318	81	2	150	1103	29	341	1.26e-165	471	AtGOLS1	galactinol synthase	negative regulator in seed germination	GOLS	4.135	1.02667	5.12333	0.826667
i5_LQ_SeedM_c9640/f1p33/5277	i5_LQ_SeedM_c9640/f1p33/5277	C4			AT2G47430.1	27.47	415	223	15	5540	4464	642	1034	5.61e-28	124	AtCKI1	CYTOKININ INDEPENDENT-1	CK regulator	CKI	0.355	0.15	0.576667	0.75
i0_LQ_SeedM_c13687/f1p0/952					AT2G47590.1	58.333	204	78	3	1	609	250	447	9.87e-80	249	AtPHR2	PHOTOLYASE/BLUE LIGHT RECEPTOR 2	BL action in regulation of dormancy alleviation and germination potential of dormant Arabidopsis seeds	PHR2	7.695	12.8267	13.0033	9.97
i1_LQ_SeedM_c6861/f1p0/1793					AT2G47590.1	64.072	334	113	3	516	1514	120	447	1.37e-125	377	AtPHR2	PHOTOLYASE/BLUE LIGHT RECEPTOR 2	BL action in regulation of dormancy alleviation and germination potential of dormant Arabidopsis seeds	PHR2	7.035	16.1933	19.84	11.52
i3_LQ_SeedM_c15518/f1p0/3047					AT2G47590.1	62.992	127	45	1	2512	2892	323	447	7.65e-44	166	AtPHR2	PHOTOLYASE/BLUE LIGHT RECEPTOR 2	BL action in regulation of dormancy alleviation and germination potential of dormant Arabidopsis seeds	PHR2	1.115	2.36667	2.31667	1.39667
i3_LQ_SeedM_c14004/f1p1/3721					AT2G47790.1	57.595	158	62	3	3071	3541	239	392	2.13e-90	182	AtGTS1	WD40 repeat protein GIGANTUS1	negatively regulate seed germination, biomass yield and growth improvement in plant	GTS1	5.025	4.27333	5.22	5.15
i1_HQ_SeedM_c1443/f6p0/1812			TUB	TF	AT2G47900.2	72.927	410	101	6	126	1337	1	406	0	599	AtTLP3	Tubby and Tubby-like protein	involved in ABA signaling pathway during seed germination and early seedling growth	TLP	55.665	49.18	79.1233	59.0567
i1_LQ_SeedM_c3538/f1p57/1682			TUB	TF	AT2G47900.2	73.171	410	100	6	90	1301	1	406	0	597	AtTLP3	Tubby and Tubby-like protein	involved in ABA signaling pathway during seed germination and early seedling growth	TLP	23.505	27.94	19.73	22.4433
i4_LQ_SeedM_c13122/f1p0/4697			TUB	TF	AT2G47900.2	51.445	346	120	11	107	1069	1	323	8e-82	276	AtTLP3	Tubby and Tubby-like protein	involved in ABA signaling pathway during seed germination and early seedling growth	TLP	0.04	0.0666667	0.0266667	0.0133333
i6_HQ_SeedM_c107/f2p0/6397					AT2G47900.3	65.644	163	45	4	126	593	1	159	1.41e-59	212	AtTLP3	Tubby and Tubby-like protein	involved in ABA signaling pathway during seed germination and early seedling growth	TLP	0.16	0.106667	0.243333	0.206667
i3_LQ_SeedM_c4010/f1p0/3412					AT2G47900.3	61.905	126	42	2	226	591	36	159	2.32e-45	157	AtTLP3	Tubby and Tubby-like protein	involved in ABA signaling pathway during seed germination and early seedling growth	TLP	0.035	0.0133333	0.113333	0.0633333
i4_LQ_SeedM_c20287/f1p11/4965	i4_LQ_SeedM_c20287/f1p11/4965	C1	TUB	TF	AT2G47900.3	74.525	263	65	2	3798	4580	145	407	2.83e-124	396	AtTLP3	Tubby and Tubby-like protein	involved in ABA signaling pathway during seed germination and early seedling growth	TLP	0.805	0.0966667	1.19333	1.30667
i5_LQ_SeedM_c5687/f1p17/5658			TUB	TF	AT2G47900.3	78.443	167	33	3	1483	1974	241	407	2.68e-71	246	AtTLP3	Tubby and Tubby-like protein	involved in ABA signaling pathway during seed germination and early seedling growth	TLP	0.53	0.313333	0.31	0.173333
i6_LQ_SeedM_c786/f1p0/7100			TUB	TF	AT2G47900.3	77.523	218	47	2	2727	3374	190	407	1.49e-101	333	AtTLP3	Tubby and Tubby-like protein	involved in ABA signaling pathway during seed germination and early seedling growth	TLP	0.68	0.923333	0.75	0.763333
i1_LQ_SeedM_c13233/f1p0/1830					AT3G01090.2	80	520	95	5	1832	288	2	517	0	862	AtAKIN10	SNF1-related protein kinase catalytic subunit alpha	AKIN10 and FUSCA3 interact to control lateral organ development and phase transitions in Arabidopsis	KIN10	29.39	28.1533	36.5767	27.41
i2_HQ_SeedM_c11990/f8p4/2641					AT3G01090.2	70.221	497	142	5	232	1716	24	516	0	706	AtAKIN10	SNF1-related protein kinase catalytic subunit alpha	AKIN10 and FUSCA3 interact to control lateral organ development and phase transitions in Arabidopsis	KIN10	11.57	15.0967	24.01	10.69
i2_LQ_SeedM_c26820/f1p2/2722	i2_LQ_SeedM_c26820/f1p2/2722	C4			AT3G01090.2	70.445	494	140	5	431	1909	28	516	0	704	AtAKIN10	SNF1-related protein kinase catalytic subunit alpha	AKIN10 and FUSCA3 interact to control lateral organ development and phase transitions in Arabidopsis	KIN10	0.09	0	0.613333	0.0466667
i3_HQ_SeedM_c7093/f2p1/3268					AT3G01090.2	70.805	435	122	4	362	1663	86	516	0	629	AtAKIN10	SNF1-related protein kinase catalytic subunit alpha	AKIN10 and FUSCA3 interact to control lateral organ development and phase transitions in Arabidopsis	KIN10	7.8	7.01	17.4633	6.40333
i5_HQ_SeedM_c13182/f2p0/5280					AT3G01090.2	77.748	373	79	3	3812	4930	149	517	0	607	AtAKIN10	SNF1-related protein kinase catalytic subunit alpha	AKIN10 and FUSCA3 interact to control lateral organ development and phase transitions in Arabidopsis	KIN10	2.72	1.94333	2.46333	2.07667
i2_LQ_SeedM_c77348/f1p2/2005					AT3G01090.2	68.482	514	158	4	251	1789	24	534	0	716	AtAKIN10	SNF1-related protein kinase catalytic subunit alpha	AKIN10 and FUSCA3 interact to control lateral organ development and phase transitions in Arabidopsis	KIN10	8.86	5.92	8.21	7.03
i4_LQ_SeedM_c5130/f1p25/5023					AT3G01090.2	81.145	297	55	1	260	1147	19	315	2.31e-160	499	AtAKIN10	SNF1-related protein kinase catalytic subunit alpha	AKIN10 and FUSCA3 interact to control lateral organ development and phase transitions in Arabidopsis	KIN10	6.85	7.04	5.28333	8.87667
i1_LQ_SeedM_c13054/f1p0/1954					AT3G01090.3	71.609	553	109	7	169	1809	2	512	0	773	AtAKIN10	SNF1-related protein kinase catalytic subunit alpha	AKIN10 and FUSCA3 interact to control lateral organ development and phase transitions in Arabidopsis	KIN10	2.93	1.68667	2.77667	2.27667
i1_LQ_SeedM_c17633/f1p6/1838	i1_LQ_SeedM_c17633/f1p6/1838	C11			AT3G01090.3	79.551	445	87	3	215	1549	54	494	0	740	AtAKIN10	SNF1-related protein kinase catalytic subunit alpha	AKIN10 and FUSCA3 interact to control lateral organ development and phase transitions in Arabidopsis	KIN10	9.795	12.4533	9.92	7.33667
i2_LQ_SeedM_c21649/f1p2/2377	i2_LQ_SeedM_c21649/f1p2/2377	C1			AT3G01090.3	68.388	484	149	3	247	1698	13	492	0	679	AtAKIN10	SNF1-related protein kinase catalytic subunit alpha	AKIN10 and FUSCA3 interact to control lateral organ development and phase transitions in Arabidopsis	KIN10	0.37	0.00333333	0.526667	0.223333
i2_LQ_SeedM_c38880/f1p1/2120					AT3G01090.3	63.706	394	139	3	604	1785	122	511	0	510	AtAKIN10	SNF1-related protein kinase catalytic subunit alpha	AKIN10 and FUSCA3 interact to control lateral organ development and phase transitions in Arabidopsis	KIN10	0.18	0.156667	0.436667	0.276667
i2_LQ_SeedM_c52133/f1p2/2953					AT3G01090.3	68.952	496	150	4	221	1705	1	493	0	691	AtAKIN10	SNF1-related protein kinase catalytic subunit alpha	AKIN10 and FUSCA3 interact to control lateral organ development and phase transitions in Arabidopsis	KIN10	5.085	3.85667	10.6967	3.97
i2_LQ_SeedM_c56779/f1p3/2496	i2_LQ_SeedM_c56779/f1p3/2496	C1			AT3G01090.3	84.3	293	44	2	62	934	1	293	0	506	AtAKIN10	SNF1-related protein kinase catalytic subunit alpha	AKIN10 and FUSCA3 interact to control lateral organ development and phase transitions in Arabidopsis	KIN10	1.675	0.233333	2.27333	0.843333
i3_LQ_SeedM_c15383/f1p0/3037					AT3G01090.3	39.5	200	115	3	36	629	120	315	3.93e-36	144	AtAKIN10	SNF1-related protein kinase catalytic subunit alpha	AKIN10 and FUSCA3 interact to control lateral organ development and phase transitions in Arabidopsis	KIN10	0.025	0	0	0.00666667
i3_LQ_SeedM_c15858/f1p0/3060					AT3G01090.3	44.223	251	99	3	241	993	63	272	5.14e-56	203	AtAKIN10	SNF1-related protein kinase catalytic subunit alpha	AKIN10 and FUSCA3 interact to control lateral organ development and phase transitions in Arabidopsis	KIN10	0	0	0	0
i3_LQ_SeedM_c7612/f1p1/3344					AT3G01090.3	45.631	206	103	3	351	947	18	221	3.33e-54	187	AtAKIN10	SNF1-related protein kinase catalytic subunit alpha	AKIN10 and FUSCA3 interact to control lateral organ development and phase transitions in Arabidopsis	KIN10	0	0	0	0
i4_LQ_SeedM_c19604/f1p1/4915					AT3G01090.3	66.755	376	119	5	2657	3778	124	495	1.79e-161	500	AtAKIN10	SNF1-related protein kinase catalytic subunit alpha	AKIN10 and FUSCA3 interact to control lateral organ development and phase transitions in Arabidopsis	KIN10	1.02	0.593333	1.28333	1.09667
i4_LQ_SeedM_c7310/f1p0/4978			Others	TR	AT3G01320.2	45.487	565	286	10	1690	3351	419	972	0	419	AtSNL1	SWI-INDEPENDENT3 (SIN3)-LIKE	redundantly regulate primary seed dormancy via abscisic acid-ethylene antagonism mediated by histone deacetylation	SNL	0.13	0.193333	0.2	0.0833333
i1_HQ_SeedM_c1916/f2p10/1491					AT3G02860.1	41.41	227	86	8	110	748	1	194	6.28e-51	136	AtARS1	zinc finger domain protein	essential for seed germination and ROS homeostasis in response to ABA and oxidative stress	ARS	16.65	17.6333	25.9467	22.0733
i1_LQ_SeedM_c21159/f1p0/1797					AT3G04610.2	57.353	136	51	3	141	542	151	281	5.15e-72	149	AtFLK	FLOWERING LOCUS KH DOMAIN	autonomous flowering-time pathway pleiotropically regulates seed germination in Arabidopsis thaliana		10.265	12.1	12.32	7.60333
i4_LQ_SeedM_c16432/f1p0/4129	i4_LQ_SeedM_c16432/f1p0/4129	C4			AT3G04610.2	55.34	103	44	1	420	112	234	334	2.99e-24	110	AtFLK	FLOWERING LOCUS KH DOMAIN	autonomous flowering-time pathway pleiotropically regulates seed germination in Arabidopsis thaliana		0.34	0.0266667	1.71667	0.71
i1_HQ_SeedM_c2022/f3p0/1787					AT3G04610.4	58.779	393	146	9	352	1497	145	532	3.34e-135	406	AtFLK	FLOWERING LOCUS KH DOMAIN	autonomous flowering-time pathway pleiotropically regulates seed germination in Arabidopsis thaliana		29.895	30.5233	99.45	37.7267
i1_LQ_SeedM_c12762/f1p1/1865	i1_LQ_SeedM_c12762/f1p1/1865	C7			AT3G04610.4	67.677	198	62	1	229	816	154	351	4.56e-85	278	AtFLK	FLOWERING LOCUS KH DOMAIN	autonomous flowering-time pathway pleiotropically regulates seed germination in Arabidopsis thaliana		4.305	5.5	6.00667	2.98
i2_LQ_SeedM_c4695/f1p3/2907					AT3G04610.4	51.515	363	129	6	1519	2589	210	531	1.48e-93	308	AtFLK	FLOWERING LOCUS KH DOMAIN	autonomous flowering-time pathway pleiotropically regulates seed germination in Arabidopsis thaliana		1.68	0.73	3.16	2.23333
i2_LQ_SeedM_c49504/f1p2/2935					AT3G04610.4	58.659	358	136	7	331	1380	145	498	3.74e-118	373	AtFLK	FLOWERING LOCUS KH DOMAIN	autonomous flowering-time pathway pleiotropically regulates seed germination in Arabidopsis thaliana		7.205	7	21.7033	9.84333
i3_LQ_SeedM_c27526/f1p0/3906	i3_LQ_SeedM_c27526/f1p0/3906	C4			AT3G04610.4	65.161	155	52	1	2523	2981	210	364	3.99e-55	202	AtFLK	FLOWERING LOCUS KH DOMAIN	autonomous flowering-time pathway pleiotropically regulates seed germination in Arabidopsis thaliana		2.235	0.92	9.29667	3.8
i4_LQ_SeedM_c9669/f1p0/4836	i4_LQ_SeedM_c9669/f1p0/4836	C4			AT3G04610.4	65.161	155	52	1	3513	3971	210	364	4.18e-55	203	AtFLK	FLOWERING LOCUS KH DOMAIN	autonomous flowering-time pathway pleiotropically regulates seed germination in Arabidopsis thaliana		0.31	0	1.06667	0.376667
i5_LQ_SeedM_c7657/f1p0/5504					AT3G04610.4	56.494	154	66	1	357	818	145	297	3.09e-44	171	AtFLK	FLOWERING LOCUS KH DOMAIN	autonomous flowering-time pathway pleiotropically regulates seed germination in Arabidopsis thaliana		0.01	0.00666667	0.0233333	0.0233333
i1_HQ_SeedM_c13681/f2p1/1958					AT3G05510.1	51.522	460	192	7	165	1523	11	446	2.57e-159	466	AtLPIAT	Lyso-lipid acyltransferase	Modulates Seed Germination in Arabidopsis thaliana through PIP Signalling Pathways and is Involved in Hyperosmotic Response	LPIAT	6.34	7.97333	8.39333	8.58667
i2_LQ_SeedM_c29683/f1p2/2104					AT3G05510.1	49.474	475	197	8	210	1622	11	446	1.75e-150	445	AtLPIAT	Lyso-lipid acyltransferase	Modulates Seed Germination in Arabidopsis thaliana through PIP Signalling Pathways and is Involved in Hyperosmotic Response	LPIAT	3.115	3.66	4.09333	6.19333
i2_LQ_SeedM_c37804/f1p5/2671					AT3G05510.1	62.762	239	81	3	26	730	11	245	6.07e-95	306	AtLPIAT	Lyso-lipid acyltransferase	Modulates Seed Germination in Arabidopsis thaliana through PIP Signalling Pathways and is Involved in Hyperosmotic Response	LPIAT	0	0.0166667	0.0566667	0.0233333
i3_LQ_SeedM_c10943/f1p0/3511					AT3G05510.1	63.077	65	24	0	410	604	75	139	1.9e-22	90.5	AtLPIAT	Lyso-lipid acyltransferase	Modulates Seed Germination in Arabidopsis thaliana through PIP Signalling Pathways and is Involved in Hyperosmotic Response	LPIAT	0.17	0.14	0.27	0.21
i1_LQ_SeedM_c3778/f1p28/1892					AT3G05510.2	62.791	86	31	1	920	1177	30	114	7.17e-28	115	AtLPIAT	Lyso-lipid acyltransferase	Modulates Seed Germination in Arabidopsis thaliana through PIP Signalling Pathways and is Involved in Hyperosmotic Response	LPIAT	2.24	0.446667	1.9	1.69
i2_LQ_SeedM_c33922/f1p4/3178					AT3G05510.2	69.62	79	23	1	1190	1426	36	113	2.07e-28	118	AtLPIAT	Lyso-lipid acyltransferase	Modulates Seed Germination in Arabidopsis thaliana through PIP Signalling Pathways and is Involved in Hyperosmotic Response	LPIAT	2.925	1.68333	1.55333	2.81667
i2_LQ_SeedM_c36450/f1p0/2122			bZIP	TF	AT3G05510.2	68.085	47	15	0	771	911	1	47	4.96e-14	74.7	AtLPIAT	Lyso-lipid acyltransferase	Modulates Seed Germination in Arabidopsis thaliana through PIP Signalling Pathways and is Involved in Hyperosmotic Response	LPIAT	0	2.03667	0.32	0.153333
i2_LQ_SeedM_c39979/f1p0/2376			bZIP	TF	AT3G05510.2	67.347	49	16	0	740	886	1	49	3.96e-14	75.5	AtLPIAT	Lyso-lipid acyltransferase	Modulates Seed Germination in Arabidopsis thaliana through PIP Signalling Pathways and is Involved in Hyperosmotic Response	LPIAT	0.005	0.566667	0.0466667	0.07
i2_LQ_SeedM_c56442/f1p4/2944					AT3G05510.2	67.901	81	25	1	1050	1292	34	113	1.19e-28	119	AtLPIAT	Lyso-lipid acyltransferase	Modulates Seed Germination in Arabidopsis thaliana through PIP Signalling Pathways and is Involved in Hyperosmotic Response	LPIAT	0.105	0.0766667	0.386667	0.23
i3_LQ_SeedM_c11800/f1p1/3168					AT3G05510.2	77.241	145	33	0	1416	1850	45	189	5.71e-74	249	AtLPIAT	Lyso-lipid acyltransferase	Modulates Seed Germination in Arabidopsis thaliana through PIP Signalling Pathways and is Involved in Hyperosmotic Response	LPIAT	0.675	1.22667	1.9	1.73
i3_LQ_SeedM_c26004/f1p2/3930	i3_LQ_SeedM_c26004/f1p2/3930	C3			AT3G05510.2	68.354	79	24	1	2002	2238	36	113	5.16e-28	117	AtLPIAT	Lyso-lipid acyltransferase	Modulates Seed Germination in Arabidopsis thaliana through PIP Signalling Pathways and is Involved in Hyperosmotic Response	LPIAT	0.725	0.0333333	0.503333	0.796667
i3_LQ_SeedM_c6245/f1p15/3660	i3_LQ_SeedM_c6245/f1p15/3660	C1			AT3G05510.2	68.354	79	24	1	1980	2216	36	113	4.7e-28	117	AtLPIAT	Lyso-lipid acyltransferase	Modulates Seed Germination in Arabidopsis thaliana through PIP Signalling Pathways and is Involved in Hyperosmotic Response	LPIAT	5.105	0.653333	4.40333	4.77333
i2_LQ_SeedM_c4685/f1p9/2286	i2_LQ_SeedM_c4685/f1p9/2286	C2	NF-YA	TF	AT3G05690.1	41.327	196	77	8	1262	1807	122	293	1.83e-25	107	AtNF-YA2	NUCLEAR FACTOR-Y (NF-Y) transcription facto	opposing abscisic acid responses during seed germination	NF-YA	2.535	0.48	0.85	1.17667
i2_LQ_SeedM_c49853/f1p3/2544			SNF2	TR	AT3G06010.1	69.007	413	117	2	776	1990	617	1026	0	579	AtCHR12	chromatin remodeling ATPase	chromatin modifier to control seed maturation programme and reduce seed germination	CHR	0.015	0.0166667	0.246667	0.0666667
i3_HQ_SeedM_c30957/f17p0/3885			SNF2	TR	AT3G06010.1	67.15	1035	305	8	196	3270	17	1026	0	1290	AtCHR12	chromatin remodeling ATPase	chromatin modifier to control seed maturation programme and reduce seed germination	CHR	10.33	8.65667	12.3433	18.2333
i4_HQ_SeedM_c1410/f4p6/4864			SNF2	TR	AT3G06010.1	47.032	438	200	7	2546	3832	577	991	0	383	AtCHR12	chromatin remodeling ATPase	chromatin modifier to control seed maturation programme and reduce seed germination	CHR	0	0	0	0
i2_LQ_SeedM_c77981/f1p3/2030					AT3G06010.1	65.605	314	103	3	136	1074	82	391	8.15e-98	325	AtCHR12	chromatin remodeling ATPase	chromatin modifier to control seed maturation programme and reduce seed germination	CHR	0	0.183333	0.0833333	0.0766667
i3_LQ_SeedM_c32599/f1p0/3548			SNF2	TR	AT3G06010.1	75.229	654	158	3	785	2740	292	943	0	998	AtCHR12	chromatin remodeling ATPase	chromatin modifier to control seed maturation programme and reduce seed germination	CHR	6.29	3.73667	6.48	9.61
i3_LQ_SeedM_c32635/f1p1/3750	i3_LQ_SeedM_c32635/f1p1/3750	C12	SNF2	TR	AT3G06010.1	72.635	687	173	5	1119	3149	345	1026	0	1003	AtCHR12	chromatin remodeling ATPase	chromatin modifier to control seed maturation programme and reduce seed germination	CHR	0.08	1.09667	0	0
i4_LQ_SeedM_c24127/f1p1/4041			SNF2	TR	AT3G06010.1	61.845	477	161	4	2177	3598	624	1082	8.81e-177	554	AtCHR12	chromatin remodeling ATPase	chromatin modifier to control seed maturation programme and reduce seed germination	CHR	0.17	0.03	0.156667	0.203333
i4_LQ_SeedM_c5383/f1p18/4922					AT3G06010.1	28.047	599	359	15	1757	3436	264	829	8.21e-51	164	AtCHR12	chromatin remodeling ATPase	chromatin modifier to control seed maturation programme and reduce seed germination	CHR	0	0	0	0
i5_LQ_SeedM_c10657/f1p1/5263	i5_LQ_SeedM_c10657/f1p1/5263	C12			AT3G06010.1	51.185	211	83	3	235	867	17	207	1.79e-38	158	AtCHR12	chromatin remodeling ATPase	chromatin modifier to control seed maturation programme and reduce seed germination	CHR	0.035	0.413333	0.05	0.0466667
i5_LQ_SeedM_c11811/f1p0/5084			SNF2	TR	AT3G06010.1	45.129	503	227	8	1798	3210	264	749	1.26e-178	436	AtCHR12	chromatin remodeling ATPase	chromatin modifier to control seed maturation programme and reduce seed germination	CHR	0.02	0.176667	0	0
i5_LQ_SeedM_c11945/f1p14/5121			SNF2	TR	AT3G06010.1	42.466	219	106	7	2706	3347	576	779	3.33e-81	161	AtCHR12	chromatin remodeling ATPase	chromatin modifier to control seed maturation programme and reduce seed germination	CHR	0	0	0.01	0.04
i1_LQ_SeedM_c13214/f1p0/1908					AT3G06860.1	72.254	519	144	0	9	1565	132	650	0	781	AtMFP2	multifunctional protein (MFP) of peroxisomal beta-oxidation	essential for seedling establishment	MFP	5.05	3.81333	5.57333	4.15667
i2_HQ_SeedM_c33186/f2p12/2635					AT3G06860.1	72.346	716	194	1	165	2300	6	721	0	1063	AtMFP2	multifunctional protein (MFP) of peroxisomal beta-oxidation	essential for seedling establishment	MFP	44.22	16.8533	35.6967	16.0333
i2_HQ_SeedM_c62143/f13p14/2507	i2_HQ_SeedM_c62143/f13p14/2507	C12			AT3G06860.1	72.207	716	195	1	85	2220	6	721	0	1057	AtMFP2	multifunctional protein (MFP) of peroxisomal beta-oxidation	essential for seedling establishment	MFP	7.98	117.003	8.78	8.2
i2_LQ_SeedM_c11833/f1p9/2603	i2_LQ_SeedM_c11833/f1p9/2603	C8			AT3G06860.1	73.75	720	189	0	159	2318	6	725	0	1094	AtMFP2	multifunctional protein (MFP) of peroxisomal beta-oxidation	essential for seedling establishment	MFP	19.24	30.1667	24.63	14.5733
i2_LQ_SeedM_c13191/f1p2/2831	i2_LQ_SeedM_c13191/f1p2/2831	C3			AT3G06860.1	63.953	86	31	0	1744	2001	452	537	1.38e-35	125	AtMFP2	multifunctional protein (MFP) of peroxisomal beta-oxidation	essential for seedling establishment	MFP	0.355	0.04	0.38	0.453333
i2_LQ_SeedM_c13217/f1p18/2927					AT3G06860.1	72.207	716	195	1	504	2639	6	721	0	1061	AtMFP2	multifunctional protein (MFP) of peroxisomal beta-oxidation	essential for seedling establishment	MFP	0	0.0333333	0	0
i2_LQ_SeedM_c18508/f1p13/2512					AT3G06860.1	73.599	553	146	0	572	2230	169	721	0	868	AtMFP2	multifunctional protein (MFP) of peroxisomal beta-oxidation	essential for seedling establishment	MFP	0.225	10.7667	1.60333	1.42
i2_LQ_SeedM_c18604/f1p14/2485	i2_LQ_SeedM_c18604/f1p14/2485	C1			AT3G06860.1	75.497	453	111	0	833	2191	269	721	0	734	AtMFP2	multifunctional protein (MFP) of peroxisomal beta-oxidation	essential for seedling establishment	MFP	15.595	0.783333	18.1033	5.05667
i2_LQ_SeedM_c35464/f1p0/2715					AT3G06860.1	41.715	513	263	11	768	2252	176	670	2.61e-87	290	AtMFP2	multifunctional protein (MFP) of peroxisomal beta-oxidation	essential for seedling establishment	MFP	0	0	0	0
i2_LQ_SeedM_c38108/f1p12/2349					AT3G06860.1	72.855	641	174	0	173	2095	81	721	0	961	AtMFP2	multifunctional protein (MFP) of peroxisomal beta-oxidation	essential for seedling establishment	MFP	0.47	12.8633	4.65667	0.866667
i2_LQ_SeedM_c5247/f1p25/2617					AT3G06860.1	71.457	494	141	0	1885	404	232	725	0	763	AtMFP2	multifunctional protein (MFP) of peroxisomal beta-oxidation	essential for seedling establishment	MFP	17.475	26.2167	19.73	22.5133
i2_LQ_SeedM_c56881/f1p14/2253					AT3G06860.1	71.862	494	139	0	367	1848	232	725	0	766	AtMFP2	multifunctional protein (MFP) of peroxisomal beta-oxidation	essential for seedling establishment	MFP	5.805	7.69667	9.03	5.89
i2_LQ_SeedM_c67745/f1p17/2534	i2_LQ_SeedM_c67745/f1p17/2534	C8			AT3G06860.1	71.617	532	147	1	2501	918	6	537	0	761	AtMFP2	multifunctional protein (MFP) of peroxisomal beta-oxidation	essential for seedling establishment	MFP	0.025	11.6067	0.456667	0.23
i3_HQ_SeedM_c17583/f2p11/3802					AT3G06860.1	65.116	86	30	0	2884	3141	452	537	3.64e-35	125	AtMFP2	multifunctional protein (MFP) of peroxisomal beta-oxidation	essential for seedling establishment	MFP	0.595	0.3	0.736667	0.84
i3_LQ_SeedM_c19444/f1p0/3079					AT3G06860.1	48.193	83	10	1	2532	2780	645	694	3.06e-16	74.7	AtMFP2	multifunctional protein (MFP) of peroxisomal beta-oxidation	essential for seedling establishment	MFP	0.12	0.13	0.0266667	0.07
i3_LQ_SeedM_c21892/f1p0/3460	i3_LQ_SeedM_c21892/f1p0/3460	C12			AT3G06860.1	65.116	86	30	0	2602	2859	452	537	2.78e-35	126	AtMFP2	multifunctional protein (MFP) of peroxisomal beta-oxidation	essential for seedling establishment	MFP	0.135	0.633333	0.12	0.233333
i3_LQ_SeedM_c22369/f1p77/3790					AT3G06860.1	45.912	159	54	2	393	869	453	579	1.17e-47	135	AtMFP2	multifunctional protein (MFP) of peroxisomal beta-oxidation	essential for seedling establishment	MFP	0.005	0.01	0	0.00666667
i2_LQ_SeedM_c55935/f1p42/2655	i2_LQ_SeedM_c55935/f1p42/2655	C12			AT3G08850.1	76.349	723	164	5	376	2535	1	719	0	1051	AtRAPTOR1B	REGULATORY-ASSOCIATED PROTEIN OF TOR 1B	alters the hormonal and metabolic composition of Arabidopsis seeds, controlling seed morphology, viability and germination potential		0.045	1.75667	0	0.136667
i4_HQ_SeedM_c1128/f2p0/4871					AT3G08850.1	71.571	1006	262	10	1187	4201	327	1309	0	1311	AtRAPTOR1B	REGULATORY-ASSOCIATED PROTEIN OF TOR 1B	alters the hormonal and metabolic composition of Arabidopsis seeds, controlling seed morphology, viability and germination potential		1.155	0.31	1.43667	0.933333
i3_LQ_SeedM_c3191/f1p2/3354					AT3G08850.1	67.525	893	262	11	305	2980	475	1340	0	1046	AtRAPTOR1B	REGULATORY-ASSOCIATED PROTEIN OF TOR 1B	alters the hormonal and metabolic composition of Arabidopsis seeds, controlling seed morphology, viability and germination potential		5.08	9.70333	5.87	7.17
i3_LQ_SeedM_c7096/f1p0/4018	i3_LQ_SeedM_c7096/f1p0/4018	C1			AT3G08850.1	71.257	501	136	5	2088	3587	851	1344	0	711	AtRAPTOR1B	REGULATORY-ASSOCIATED PROTEIN OF TOR 1B	alters the hormonal and metabolic composition of Arabidopsis seeds, controlling seed morphology, viability and germination potential		2.1	0.583333	3.89667	2.54667
i4_LQ_SeedM_c11251/f1p6/4674					AT3G08850.1	71.739	1150	300	11	951	4397	219	1344	0	1499	AtRAPTOR1B	REGULATORY-ASSOCIATED PROTEIN OF TOR 1B	alters the hormonal and metabolic composition of Arabidopsis seeds, controlling seed morphology, viability and germination potential		0.235	0.04	0.09	0.23
i4_LQ_SeedM_c13589/f1p0/4762	i4_LQ_SeedM_c13589/f1p0/4762	C10			AT3G08850.1	70.093	856	235	9	351	2918	1	835	0	1017	AtRAPTOR1B	REGULATORY-ASSOCIATED PROTEIN OF TOR 1B	alters the hormonal and metabolic composition of Arabidopsis seeds, controlling seed morphology, viability and germination potential		0.355	0.333333	0.0633333	0.133333
i4_LQ_SeedM_c17615/f1p0/4931	i4_LQ_SeedM_c17615/f1p0/4931	C4			AT3G08850.1	71.737	927	237	11	305	3076	1	905	0	1175	AtRAPTOR1B	REGULATORY-ASSOCIATED PROTEIN OF TOR 1B	alters the hormonal and metabolic composition of Arabidopsis seeds, controlling seed morphology, viability and germination potential		2.17	0.07	4.35333	5.46
i4_LQ_SeedM_c17642/f1p3/4915	i4_LQ_SeedM_c17642/f1p3/4915	C12			AT3G08850.1	81.238	533	99	1	683	2281	138	669	0	864	AtRAPTOR1B	REGULATORY-ASSOCIATED PROTEIN OF TOR 1B	alters the hormonal and metabolic composition of Arabidopsis seeds, controlling seed morphology, viability and germination potential		0.56	1	0.203333	0.443333
i4_LQ_SeedM_c19566/f1p0/4751	i4_LQ_SeedM_c19566/f1p0/4751	C12			AT3G08850.1	74.335	752	179	5	333	2588	1	738	0	1034	AtRAPTOR1B	REGULATORY-ASSOCIATED PROTEIN OF TOR 1B	alters the hormonal and metabolic composition of Arabidopsis seeds, controlling seed morphology, viability and germination potential		0.2	1.11333	0.156667	0.286667
i4_LQ_SeedM_c19762/f1p6/4962	i4_LQ_SeedM_c19762/f1p6/4962	C3			AT3G08850.1	64.603	517	175	5	2850	4397	835	1344	0	628	AtRAPTOR1B	REGULATORY-ASSOCIATED PROTEIN OF TOR 1B	alters the hormonal and metabolic composition of Arabidopsis seeds, controlling seed morphology, viability and germination potential		0.255	0.0266667	0.296667	0.456667
i4_LQ_SeedM_c20951/f1p0/4836					AT3G08850.1	60.557	682	202	10	1542	3560	378	1001	0	672	AtRAPTOR1B	REGULATORY-ASSOCIATED PROTEIN OF TOR 1B	alters the hormonal and metabolic composition of Arabidopsis seeds, controlling seed morphology, viability and germination potential		0.19	0.11	0.176667	0.283333
i4_LQ_SeedM_c21501/f1p16/4862					AT3G08850.1	70.904	1007	269	10	1351	4368	361	1344	0	1291	AtRAPTOR1B	REGULATORY-ASSOCIATED PROTEIN OF TOR 1B	alters the hormonal and metabolic composition of Arabidopsis seeds, controlling seed morphology, viability and germination potential		1.79	1.51	1.70667	3.17
i4_LQ_SeedM_c21778/f1p3/4961					AT3G08850.1	69.556	992	278	10	1556	4528	376	1344	0	1251	AtRAPTOR1B	REGULATORY-ASSOCIATED PROTEIN OF TOR 1B	alters the hormonal and metabolic composition of Arabidopsis seeds, controlling seed morphology, viability and germination potential		0	0.0633333	0.01	0.03
i4_LQ_SeedM_c21784/f1p76/4676	i4_LQ_SeedM_c21784/f1p76/4676	C12			AT3G08850.1	70.106	940	255	11	319	3129	1	917	0	1196	AtRAPTOR1B	REGULATORY-ASSOCIATED PROTEIN OF TOR 1B	alters the hormonal and metabolic composition of Arabidopsis seeds, controlling seed morphology, viability and germination potential		0.005	0.0833333	0	0.01
i4_LQ_SeedM_c22584/f1p3/4891					AT3G08850.1	71.291	1139	301	12	438	3845	27	1142	0	1485	AtRAPTOR1B	REGULATORY-ASSOCIATED PROTEIN OF TOR 1B	alters the hormonal and metabolic composition of Arabidopsis seeds, controlling seed morphology, viability and germination potential		0.035	0.0566667	0.0633333	0.133333
i4_LQ_SeedM_c3701/f1p3/4784					AT3G08850.1	75.225	444	104	4	359	1681	1	441	0	674	AtRAPTOR1B	REGULATORY-ASSOCIATED PROTEIN OF TOR 1B	alters the hormonal and metabolic composition of Arabidopsis seeds, controlling seed morphology, viability and germination potential		5.625	2.95667	5.88333	5.11667
i4_LQ_SeedM_c4192/f1p0/4859					AT3G08850.1	71.87	1198	308	12	665	4249	138	1309	0	1641	AtRAPTOR1B	REGULATORY-ASSOCIATED PROTEIN OF TOR 1B	alters the hormonal and metabolic composition of Arabidopsis seeds, controlling seed morphology, viability and germination potential		0.1	0.113333	0.443333	1.27333
i4_LQ_SeedM_c4807/f1p4/4971					AT3G08850.1	70.085	1063	289	13	384	3560	1	1038	0	1311	AtRAPTOR1B	REGULATORY-ASSOCIATED PROTEIN OF TOR 1B	alters the hormonal and metabolic composition of Arabidopsis seeds, controlling seed morphology, viability and germination potential		0	0.0166667	0	0
i4_LQ_SeedM_c6758/f1p2/4735					AT3G08850.1	70.403	571	150	5	4403	2718	138	698	0	731	AtRAPTOR1B	REGULATORY-ASSOCIATED PROTEIN OF TOR 1B	alters the hormonal and metabolic composition of Arabidopsis seeds, controlling seed morphology, viability and germination potential		0.095	0.0766667	0.103333	0.316667
i4_LQ_SeedM_c7252/f1p0/4599					AT3G08850.1	71.106	886	228	10	1160	3814	332	1190	0	1132	AtRAPTOR1B	REGULATORY-ASSOCIATED PROTEIN OF TOR 1B	alters the hormonal and metabolic composition of Arabidopsis seeds, controlling seed morphology, viability and germination potential		0.01	0.03	0.0933333	0.01
i4_LQ_SeedM_c7643/f1p0/4948					AT3G08850.1	64.992	657	207	9	3	1970	540	1174	0	712	AtRAPTOR1B	REGULATORY-ASSOCIATED PROTEIN OF TOR 1B	alters the hormonal and metabolic composition of Arabidopsis seeds, controlling seed morphology, viability and germination potential		0	0	0.0266667	0
i4_LQ_SeedM_c8143/f1p7/5016					AT3G08850.1	70.643	1400	351	15	327	4514	1	1344	0	1813	AtRAPTOR1B	REGULATORY-ASSOCIATED PROTEIN OF TOR 1B	alters the hormonal and metabolic composition of Arabidopsis seeds, controlling seed morphology, viability and germination potential		0.615	0.693333	0.473333	0.91
i4_LQ_SeedM_c8285/f1p12/4977	i4_LQ_SeedM_c8285/f1p12/4977	C3			AT3G08850.1	73.698	384	95	4	220	1362	1	381	0	555	AtRAPTOR1B	REGULATORY-ASSOCIATED PROTEIN OF TOR 1B	alters the hormonal and metabolic composition of Arabidopsis seeds, controlling seed morphology, viability and germination potential		2.9	0.22	2.77	3.08
i5_LQ_SeedM_c11269/f1p3/5427					AT3G08850.1	79.189	370	76	1	592	1701	76	444	0	588	AtRAPTOR1B	REGULATORY-ASSOCIATED PROTEIN OF TOR 1B	alters the hormonal and metabolic composition of Arabidopsis seeds, controlling seed morphology, viability and germination potential		0.015	0.00666667	0.02	0.0766667
i5_LQ_SeedM_c12028/f1p22/5118					AT3G08850.1	71.971	1370	354	14	395	4492	1	1344	0	1816	AtRAPTOR1B	REGULATORY-ASSOCIATED PROTEIN OF TOR 1B	alters the hormonal and metabolic composition of Arabidopsis seeds, controlling seed morphology, viability and germination potential		2.44	4.73667	3.44	4.21
i5_LQ_SeedM_c3096/f1p1/5217					AT3G08850.1	72.294	924	232	10	1302	4070	138	1038	0	1216	AtRAPTOR1B	REGULATORY-ASSOCIATED PROTEIN OF TOR 1B	alters the hormonal and metabolic composition of Arabidopsis seeds, controlling seed morphology, viability and germination potential		0.185	0.05	0.146667	0.153333
i5_LQ_SeedM_c3515/f1p0/5513					AT3G08850.1	70.707	990	266	10	2231	5197	378	1344	0	1299	AtRAPTOR1B	REGULATORY-ASSOCIATED PROTEIN OF TOR 1B	alters the hormonal and metabolic composition of Arabidopsis seeds, controlling seed morphology, viability and germination potential		0	0.00333333	0	0
i5_LQ_SeedM_c8791/f1p35/5290					AT3G08850.1	71.057	1154	306	13	356	3814	1	1127	0	1485	AtRAPTOR1B	REGULATORY-ASSOCIATED PROTEIN OF TOR 1B	alters the hormonal and metabolic composition of Arabidopsis seeds, controlling seed morphology, viability and germination potential		0.81	0.386667	0.596667	0.65
i5_LQ_SeedM_c9257/f1p12/5301					AT3G08850.1	71.78	854	219	9	348	2900	1	835	0	1078	AtRAPTOR1B	REGULATORY-ASSOCIATED PROTEIN OF TOR 1B	alters the hormonal and metabolic composition of Arabidopsis seeds, controlling seed morphology, viability and germination potential		0.12	0.01	0.13	0.14
i2_LQ_SeedM_c48471/f2p3/2487	i2_LQ_SeedM_c48471/f2p3/2487	C11			AT3G11240.1	49.271	617	251	11	399	2171	24	604	1.01e-179	530	AtATE2	arginine-tRNA protein transferase 2	a component of the N-end rule pathway that targets protein degradation and was shown to regulate seed after-ripening, seedling sugar sensitivity, seedling lipid breakdown, and abscisic acid (ABA) sensitivity of germination.		3.325	5.94667	2.33333	1.37333
i3_LQ_SeedM_c22639/f1p3/3524					AT3G11240.3	49.481	578	230	12	1519	3174	20	561	3.98e-158	483	AtATE2	arginine-tRNA protein transferase 2	a component of the N-end rule pathway that targets protein degradation and was shown to regulate seed after-ripening, seedling sugar sensitivity, seedling lipid breakdown, and abscisic acid (ABA) sensitivity of germination.		0.205	0.24	0.696667	0.416667
i1_LQ_SeedM_c5687/f1p17/2029	i1_LQ_SeedM_c5687/f1p17/2029	C1			AT3G11410.1	42.258	310	119	10	117	1019	1	259	4.81e-59	169	AtPP2CA	protein phosphatase 2CA	strongly regulates abscisic acid signaling during germination among Arabidopsis protein phosphatase 2Cs	PP2C	13.01	4.59	41.25	16.3067
i1_LQ_SeedM_c13718/f1p38/1960	i1_LQ_SeedM_c13718/f1p38/1960	C3			AT3G11540.1	75.676	518	86	1	1	1554	376	853	0	801	AtSPY	tetratricopeptide repeat protein SPINDLY	involved in gibberellin signal transduction in Arabidopsis	SPY	1.345	0.34	1.01	1.61333
i3_HQ_SeedM_c16450/f3p0/3212					AT3G11540.1	84.094	811	129	0	293	2725	43	853	0	1422	AtSPY	tetratricopeptide repeat protein SPINDLY	involved in gibberellin signal transduction in Arabidopsis	SPY	3.005	2.64667	2.40667	2.72667
i3_HQ_SeedM_c35240/f3p3/3082					AT3G11540.1	84.217	811	128	0	238	2670	43	853	0	1426	AtSPY	tetratricopeptide repeat protein SPINDLY	involved in gibberellin signal transduction in Arabidopsis	SPY	2.09	2.89	2.66	2.18
i3_LQ_SeedM_c19049/f1p5/3111					AT3G11540.1	86.997	323	42	0	436	1404	54	376	0	588	AtSPY	tetratricopeptide repeat protein SPINDLY	involved in gibberellin signal transduction in Arabidopsis	SPY	0.025	0.0366667	0.0666667	0
i3_LQ_SeedM_c19979/f1p0/3124	i3_LQ_SeedM_c19979/f1p0/3124	C12			AT3G11540.1	78.649	459	94	2	1489	2862	436	891	0	718	AtSPY	tetratricopeptide repeat protein SPINDLY	involved in gibberellin signal transduction in Arabidopsis	SPY	3.63	6.62	3.46333	3.85333
i3_LQ_SeedM_c25654/f1p0/3671					AT3G11540.1	83.847	811	131	0	329	2761	43	853	0	1418	AtSPY	tetratricopeptide repeat protein SPINDLY	involved in gibberellin signal transduction in Arabidopsis	SPY	0.055	0.0633333	0.04	0.02
i3_LQ_SeedM_c26417/f1p6/3139	i3_LQ_SeedM_c26417/f1p6/3139	C3			AT3G11540.1	83.268	514	85	1	415	1956	34	546	0	869	AtSPY	tetratricopeptide repeat protein SPINDLY	involved in gibberellin signal transduction in Arabidopsis	SPY	1.13	0.24	1	1.42667
i3_LQ_SeedM_c28019/f1p17/3104					AT3G11540.1	78.918	887	157	3	377	3034	34	891	0	1367	AtSPY	tetratricopeptide repeat protein SPINDLY	involved in gibberellin signal transduction in Arabidopsis	SPY	0.005	0.07	0.0866667	0.07
i3_LQ_SeedM_c29545/f1p0/3019	i3_LQ_SeedM_c29545/f1p0/3019	C8			AT3G11540.1	84.217	811	128	0	381	2813	43	853	0	1397	AtSPY	tetratricopeptide repeat protein SPINDLY	involved in gibberellin signal transduction in Arabidopsis	SPY	0.13	0.256667	0.193333	0.04
i3_LQ_SeedM_c32740/f1p9/3401	i3_LQ_SeedM_c32740/f1p9/3401	C3			AT3G11540.1	80.952	861	160	2	387	2966	34	891	0	1399	AtSPY	tetratricopeptide repeat protein SPINDLY	involved in gibberellin signal transduction in Arabidopsis	SPY	1.58	0.163333	1.58667	1.70667
i3_LQ_SeedM_c33971/f1p0/3810	i3_LQ_SeedM_c33971/f1p0/3810	C1			AT3G11540.1	77.626	438	94	2	2334	3644	457	891	0	670	AtSPY	tetratricopeptide repeat protein SPINDLY	involved in gibberellin signal transduction in Arabidopsis	SPY	0.795	0.0566667	1.28667	0.963333
i3_LQ_SeedM_c34596/f1p18/3035	i3_LQ_SeedM_c34596/f1p18/3035	C6			AT3G11540.1	80.207	869	160	3	237	2840	34	891	0	1365	AtSPY	tetratricopeptide repeat protein SPINDLY	involved in gibberellin signal transduction in Arabidopsis	SPY	0.46	1.74333	0.603333	1.04667
i4_LQ_SeedM_c20127/f1p0/4237					AT3G11540.1	85.556	270	39	0	1913	2722	272	541	0	493	AtSPY	tetratricopeptide repeat protein SPINDLY	involved in gibberellin signal transduction in Arabidopsis	SPY	0.01	0.00333333	0	0.00333333
i5_LQ_SeedM_c4955/f1p0/5073					AT3G11540.1	73.425	365	91	4	536	1612	380	744	2.76e-153	496	AtSPY	tetratricopeptide repeat protein SPINDLY	involved in gibberellin signal transduction in Arabidopsis	SPY	0.34	0.17	0.55	0.27
i4_LQ_SeedM_c21157/f1p3/4409	i4_LQ_SeedM_c21157/f1p3/4409	C6			AT3G11540.2	94.444	36	2	0	1969	2076	556	591	6.38e-13	74.3	AtSPY	tetratricopeptide repeat protein SPINDLY	involved in gibberellin signal transduction in Arabidopsis	SPY	0.165	0.996667	0.386667	1.11667
i5_LQ_SeedM_c9023/f1p0/5641					AT3G11540.2	88.889	36	4	0	3547	3654	556	591	2.51e-11	69.7	AtSPY	tetratricopeptide repeat protein SPINDLY	involved in gibberellin signal transduction in Arabidopsis	SPY	0.685	0.74	0.883333	2.12667
i1_LQ_SeedM_c3002/f1p6/1685					AT3G12490.1	76.316	76	17	1	683	910	34	108	1.01e-30	117	AtCYS6	phytocystatin	control of germination rate and seedling growth by inhibiting the activity of stored cysteine proteinases	CYS	1.545	0.123333	1.34	0.553333
i2_LQ_SeedM_c12435/f1p1/2789	i2_LQ_SeedM_c12435/f1p1/2789	C11			AT3G12490.1	67.089	79	25	1	523	759	34	111	1.3e-27	110	AtCYS6	phytocystatin	control of germination rate and seedling growth by inhibiting the activity of stored cysteine proteinases	CYS	0.625	0.73	0.43	0.24
i4_HQ_SeedM_c1152/f2p0/5057					AT3G12490.1	65.823	79	26	1	542	778	34	111	1.66e-26	107	AtCYS6	phytocystatin	control of germination rate and seedling growth by inhibiting the activity of stored cysteine proteinases	CYS	0.265	0.08	0.273333	0.25
i0_HQ_SeedM_c1653/f2p0/692	i0_HQ_SeedM_c1653/f2p0/692	C11			AT3G12490.2	62.319	138	49	2	3	416	8	142	4.31e-51	166	AtCYS6	phytocystatin	control of germination rate and seedling growth by inhibiting the activity of stored cysteine proteinases	CYS	161.74	171.897	86.69	45.1767
i0_LQ_SeedM_c3348/f1p0/963	i0_LQ_SeedM_c3348/f1p0/963	C11			AT3G12490.2	64.758	227	72	2	57	716	6	231	3.06e-95	282	AtCYS6	phytocystatin	control of germination rate and seedling growth by inhibiting the activity of stored cysteine proteinases	CYS	223.585	325.27	166.46	111.973
i0_LQ_SeedM_c6779/f1p1/815					AT3G12490.2	61	200	76	2	71	670	36	233	7.89e-69	213	AtCYS6	phytocystatin	control of germination rate and seedling growth by inhibiting the activity of stored cysteine proteinases	CYS	95.05	64.1133	135.197	65.28
i5_LQ_SeedM_c7371/f1p0/5285	i5_LQ_SeedM_c7371/f1p0/5285	C8			AT3G12490.2	57.143	35	14	1	1125	1229	109	142	4.62e-10	43.5	AtCYS6	phytocystatin	control of germination rate and seedling growth by inhibiting the activity of stored cysteine proteinases	CYS	0.23	0.86	0.44	0.253333
i4_HQ_SeedM_c16857/f9p0/4652					AT3G13300.1	52.899	1259	494	25	697	4386	156	1344	0	1202	AtVCS	varicose	5' to 3' mrna decay contributes to the regulation of arabidopsis seed germination by dormancy		12.81	24.2133	16.3133	16.07
i5_LQ_SeedM_c4789/f1p17/5356					AT3G13300.1	50.168	596	268	8	3268	5046	773	1342	0	521	AtVCS	varicose	5' to 3' mrna decay contributes to the regulation of arabidopsis seed germination by dormancy		0.02	0	0.0333333	0.103333
i3_LQ_SeedM_c2062/f1p5/3510			SOH1	TR	AT3G13300.2	54.023	87	40	0	837	1097	202	288	7.04e-19	94	AtVCS	varicose	5' to 3' mrna decay contributes to the regulation of arabidopsis seed germination by dormancy		0.035	0.493333	0.0233333	0.0766667
i3_LQ_SeedM_c5551/f1p6/3389					AT3G13300.2	64.634	164	57	1	600	1091	297	459	5.47e-84	224	AtVCS	varicose	5' to 3' mrna decay contributes to the regulation of arabidopsis seed germination by dormancy		0	0	0	0
i4_LQ_SeedM_c10295/f1p16/4149					AT3G13300.2	44.332	1182	514	31	851	4231	217	1309	0	846	AtVCS	varicose	5' to 3' mrna decay contributes to the regulation of arabidopsis seed germination by dormancy		0.035	0.186667	0.286667	0.2
i4_LQ_SeedM_c16365/f1p0/4101					AT3G13300.2	61.032	349	126	3	3225	4265	969	1309	0	400	AtVCS	varicose	5' to 3' mrna decay contributes to the regulation of arabidopsis seed germination by dormancy		0.005	0.00333333	0.0166667	0.00333333
i4_LQ_SeedM_c17382/f2p17/4686	i4_LQ_SeedM_c17382/f2p17/4686	C1			AT3G13300.2	52.8	1250	507	27	609	4292	121	1309	0	1158	AtVCS	varicose	5' to 3' mrna decay contributes to the regulation of arabidopsis seed germination by dormancy		6.6	1.49667	9.97	9.60333
i4_LQ_SeedM_c18767/f1p10/4432	i4_LQ_SeedM_c18767/f1p10/4432	C1			AT3G13300.2	63.537	458	146	7	595	1941	121	566	0	607	AtVCS	varicose	5' to 3' mrna decay contributes to the regulation of arabidopsis seed germination by dormancy		1.715	0.0333333	3.82667	1.78333
i4_LQ_SeedM_c20094/f1p0/4368					AT3G13300.2	53.617	470	177	7	3039	4397	864	1309	5.82e-128	431	AtVCS	varicose	5' to 3' mrna decay contributes to the regulation of arabidopsis seed germination by dormancy		0.075	0.02	0.0866667	0.0466667
i4_LQ_SeedM_c2061/f1p14/4823					AT3G13300.2	50.769	1105	469	25	640	3888	121	1172	0	978	AtVCS	varicose	5' to 3' mrna decay contributes to the regulation of arabidopsis seed germination by dormancy		9.48	8.56333	11.06	9.76667
i4_LQ_SeedM_c22260/f1p0/4625	i4_LQ_SeedM_c22260/f1p0/4625	C1			AT3G13300.2	49.792	1201	495	26	907	4395	179	1309	0	1047	AtVCS	varicose	5' to 3' mrna decay contributes to the regulation of arabidopsis seed germination by dormancy		5.85	1.51667	5.51667	3.48333
i4_LQ_SeedM_c2767/f1p0/4467	i4_LQ_SeedM_c2767/f1p0/4467	C3			AT3G13300.2	49.953	1059	443	24	1165	4239	304	1309	0	919	AtVCS	varicose	5' to 3' mrna decay contributes to the regulation of arabidopsis seed germination by dormancy		2.93	0.236667	2.57333	3.98667
i9_LQ_SeedM_c77/f1p0/9365					AT3G13300.2	62.757	341	124	3	5526	6545	121	459	2.07e-152	462	AtVCS	varicose	5' to 3' mrna decay contributes to the regulation of arabidopsis seed germination by dormancy		0	0	0.00333333	0.00666667
i3_LQ_SeedM_c18747/f1p0/3226	i3_LQ_SeedM_c18747/f1p0/3226	C12			AT3G13300.3	42.259	717	345	23	916	3009	266	932	7.46e-172	469	AtVCS	varicose	5' to 3' mrna decay contributes to the regulation of arabidopsis seed germination by dormancy		0.855	2.46667	0.72	0.923333
i3_LQ_SeedM_c9026/f1p0/3591	i3_LQ_SeedM_c9026/f1p0/3591	C12			AT3G13300.3	42.329	730	350	21	3	2132	386	1064	2.43e-143	465	AtVCS	varicose	5' to 3' mrna decay contributes to the regulation of arabidopsis seed germination by dormancy		1.38	5.03	1.29	1.24667
i4_LQ_SeedM_c21444/f1p0/4506					AT3G13300.3	62.696	319	108	3	571	1500	156	472	2.27e-120	409	AtVCS	varicose	5' to 3' mrna decay contributes to the regulation of arabidopsis seed germination by dormancy		0.04	0.00666667	0.0866667	0.06
i1_LQ_SeedM_c19271/f1p13/1804					AT3G13470.1	89.095	486	53	0	103	1560	111	596	0	858	AtCpn60β2	subunit of chloroplasts chaperonins	CPNA2 can form a functional chaperonin with CPNB2 (AtCpn60β2) and CPNB3 (AtCpn60β3),	Cpn60β	0	0.00666667	0.0133333	0
i2_HQ_SeedM_c12171/f5p15/2861					AT3G13470.1	92.387	486	37	0	1133	2590	111	596	0	868	AtCpn60β2	subunit of chloroplasts chaperonins	CPNA2 can form a functional chaperonin with CPNB2 (AtCpn60β2) and CPNB3 (AtCpn60β3),	Cpn60β	1.89	1.79333	3.34667	4.47667
i2_HQ_SeedM_c46174/f38p15/2308					AT3G13470.1	84.641	612	78	1	113	1948	1	596	0	987	AtCpn60β2	subunit of chloroplasts chaperonins	CPNA2 can form a functional chaperonin with CPNB2 (AtCpn60β2) and CPNB3 (AtCpn60β3),	Cpn60β	129.49	62.35	171.32	162.953
i2_LQ_SeedM_c10134/f1p15/2803					AT3G13470.1	92.067	479	38	0	1019	2455	110	588	0	850	AtCpn60β2	subunit of chloroplasts chaperonins	CPNA2 can form a functional chaperonin with CPNB2 (AtCpn60β2) and CPNB3 (AtCpn60β3),	Cpn60β	0.23	0.1	0.146667	0.126667
i2_LQ_SeedM_c14006/f1p14/2446					AT3G13470.1	92.387	486	37	0	701	2158	111	596	0	868	AtCpn60β2	subunit of chloroplasts chaperonins	CPNA2 can form a functional chaperonin with CPNB2 (AtCpn60β2) and CPNB3 (AtCpn60β3),	Cpn60β	0.29	0.05	0.446667	0.04
i2_LQ_SeedM_c14238/f2p9/2150					AT3G13470.1	89.165	563	61	0	220	1908	34	596	0	972	AtCpn60β2	subunit of chloroplasts chaperonins	CPNA2 can form a functional chaperonin with CPNB2 (AtCpn60β2) and CPNB3 (AtCpn60β3),	Cpn60β	8.515	11.7833	7.78	8.82
i2_LQ_SeedM_c21096/f1p6/2801					AT3G13470.1	58.562	292	76	6	1107	1967	247	498	3.77e-77	263	AtCpn60β2	subunit of chloroplasts chaperonins	CPNA2 can form a functional chaperonin with CPNB2 (AtCpn60β2) and CPNB3 (AtCpn60β3),	Cpn60β	0	0.00666667	0	0.00666667
i2_LQ_SeedM_c32812/f1p15/2950	i2_LQ_SeedM_c32812/f1p15/2950	C4			AT3G13470.1	91.403	442	38	0	1398	2723	155	596	0	783	AtCpn60β2	subunit of chloroplasts chaperonins	CPNA2 can form a functional chaperonin with CPNB2 (AtCpn60β2) and CPNB3 (AtCpn60β3),	Cpn60β	0.74	0.09	4.25	1.32667
i2_LQ_SeedM_c39524/f1p13/2302					AT3G13470.1	84.641	612	78	1	107	1942	1	596	0	988	AtCpn60β2	subunit of chloroplasts chaperonins	CPNA2 can form a functional chaperonin with CPNB2 (AtCpn60β2) and CPNB3 (AtCpn60β3),	Cpn60β	0	0.12	0	0
i2_LQ_SeedM_c49835/f1p14/2931					AT3G13470.1	90.863	394	36	0	1585	2766	203	596	0	696	AtCpn60β2	subunit of chloroplasts chaperonins	CPNA2 can form a functional chaperonin with CPNB2 (AtCpn60β2) and CPNB3 (AtCpn60β3),	Cpn60β	0	0.00666667	0.27	0.0133333
i2_LQ_SeedM_c52367/f1p13/2338					AT3G13470.1	84.641	612	78	1	110	1945	1	596	0	987	AtCpn60β2	subunit of chloroplasts chaperonins	CPNA2 can form a functional chaperonin with CPNB2 (AtCpn60β2) and CPNB3 (AtCpn60β3),	Cpn60β	64.86	65.4633	78.01	71.98
i2_LQ_SeedM_c65348/f1p12/2170					AT3G13470.1	84.641	612	78	1	73	1908	1	596	0	987	AtCpn60β2	subunit of chloroplasts chaperonins	CPNA2 can form a functional chaperonin with CPNB2 (AtCpn60β2) and CPNB3 (AtCpn60β3),	Cpn60β	3.9	5.66333	5.74667	11.68
i3_LQ_SeedM_c19687/f1p0/3183					AT3G13470.1	89.976	419	41	1	1661	2914	178	596	0	729	AtCpn60β2	subunit of chloroplasts chaperonins	CPNA2 can form a functional chaperonin with CPNB2 (AtCpn60β2) and CPNB3 (AtCpn60β3),	Cpn60β	0.13	0.08	0.313333	0.156667
i3_LQ_SeedM_c30278/f1p3/3038					AT3G13470.1	88.52	331	37	1	1503	2492	178	508	0	551	AtCpn60β2	subunit of chloroplasts chaperonins	CPNA2 can form a functional chaperonin with CPNB2 (AtCpn60β2) and CPNB3 (AtCpn60β3),	Cpn60β	10.005	5.00667	4.43667	17.5767
i0_LQ_SeedM_c9181/f1p7/846					AT3G13550.1	68.712	163	51	0	75	563	19	181	1.34e-83	249	AtCOP10	constitutive photomorphogenic 10	Component of the CDD complex	COP	24.67	31.2033	85.0133	42.04
i2_LQ_SeedM_c36631/f1p4/2866					AT3G13550.1	62	50	19	0	101	250	28	77	5.39e-15	74.7	AtCOP10	constitutive photomorphogenic 10	Component of the CDD complex	COP	0.03	0	0.04	0.0266667
i0_LQ_SeedM_c3504/f1p0/665	i0_LQ_SeedM_c3504/f1p0/665	C4			AT3G13550.2	71.605	81	23	0	99	341	28	108	1.18e-34	122	AtCOP10	constitutive photomorphogenic 10	Component of the CDD complex	COP	31.255	13.3733	50.2367	47.6633
i4_HQ_SeedM_c15243/f2p0/4126	i4_HQ_SeedM_c15243/f2p0/4126	C12			AT3G13550.2	62.5	96	36	0	65	352	15	110	6.17e-31	120	AtCOP10	constitutive photomorphogenic 10	Component of the CDD complex	COP	0.91	2.22333	1.12	0.73
i2_LQ_SeedM_c52115/f1p0/2596			SWI/SNF-SWI3	TR	AT3G13682.1	62.009	687	224	9	151	2187	23	680	0	777	AtLDL2	LYSINESPECIFIC DEMETHYLASE LIKE	control primary seed dormancy by regulating DELAY OF GERMINATION 1 and ABA signaling-related genes	LDL	2.475	2.32667	7.95333	3.77667
i2_LQ_SeedM_c66687/f1p0/2617			SWI/SNF-SWI3	TR	AT3G13682.1	59.705	407	136	7	1116	2330	350	730	0	443	AtLDL2	LYSINESPECIFIC DEMETHYLASE LIKE	control primary seed dormancy by regulating DELAY OF GERMINATION 1 and ABA signaling-related genes	LDL	2.895	2.59667	5.56	5.32667
i4_LQ_SeedM_c16133/f1p0/4048	i4_LQ_SeedM_c16133/f1p0/4048	C3	CAMTA	TF	AT3G16940.1	38.924	316	177	8	1996	2925	221	526	2.14e-117	199	AtCAMTA6	CALMODULIN-BINDING TRANSCRIPTION ACTIVATOR 6	CAMTA6 regulates, directly or indirectly, the expression of most of the salt-responsive genes in germinating seeds, including genes that are crucial for Na+ homeostasis and salt stress tolerance	CAMTA6	0.37	0.0266667	0.543333	0.956667
i5_LQ_SeedM_c13649/f1p1/5022					AT3G16940.1	53.917	434	185	6	3429	4718	423	845	1.69e-133	394	AtCAMTA6	CALMODULIN-BINDING TRANSCRIPTION ACTIVATOR 6	CAMTA6 regulates, directly or indirectly, the expression of most of the salt-responsive genes in germinating seeds, including genes that are crucial for Na+ homeostasis and salt stress tolerance	CAMTA6	0.275	0.186667	0.34	0.37
i1_LQ_SeedM_c17368/f1p11/1413					AT3G16940.2	61.429	140	54	0	171	590	9	148	3e-54	194	AtCAMTA6	CALMODULIN-BINDING TRANSCRIPTION ACTIVATOR 6	CAMTA6 regulates, directly or indirectly, the expression of most of the salt-responsive genes in germinating seeds, including genes that are crucial for Na+ homeostasis and salt stress tolerance	CAMTA6	4.615	2.23	6.34333	6.98667
i5_LQ_SeedM_c7575/f1p0/5978					AT3G16940.2	60.638	94	37	0	58	339	9	102	1.63e-29	128	AtCAMTA6	CALMODULIN-BINDING TRANSCRIPTION ACTIVATOR 6	CAMTA6 regulates, directly or indirectly, the expression of most of the salt-responsive genes in germinating seeds, including genes that are crucial for Na+ homeostasis and salt stress tolerance	CAMTA6	0.05	0.00666667	0.0366667	0.0533333
i3_HQ_SeedM_c23503/f2p35/3540			CAMTA	TF	AT3G16940.3	51.133	618	278	11	1308	3140	218	818	7.26e-179	546	AtCAMTA6	CALMODULIN-BINDING TRANSCRIPTION ACTIVATOR 6	CAMTA6 regulates, directly or indirectly, the expression of most of the salt-responsive genes in germinating seeds, including genes that are crucial for Na+ homeostasis and salt stress tolerance	CAMTA6	15.42	7.81333	6.79333	17.59
i3_LQ_SeedM_c24481/f1p10/3178					AT3G16940.3	49.029	618	291	11	1180	3012	218	818	5.11e-156	485	AtCAMTA6	CALMODULIN-BINDING TRANSCRIPTION ACTIVATOR 6	CAMTA6 regulates, directly or indirectly, the expression of most of the salt-responsive genes in germinating seeds, including genes that are crucial for Na+ homeostasis and salt stress tolerance	CAMTA6	0.06	0.0566667	0.0233333	0.0933333
i3_LQ_SeedM_c3898/f1p18/3427					AT3G16940.3	49.838	618	286	11	1288	3120	218	818	2.71e-164	508	AtCAMTA6	CALMODULIN-BINDING TRANSCRIPTION ACTIVATOR 6	CAMTA6 regulates, directly or indirectly, the expression of most of the salt-responsive genes in germinating seeds, including genes that are crucial for Na+ homeostasis and salt stress tolerance	CAMTA6	0.08	0.0466667	0	0.01
i3_LQ_SeedM_c4760/f1p1/3504	i3_LQ_SeedM_c4760/f1p1/3504	C5			AT3G16940.3	50.6	500	229	7	1617	3107	295	779	8.6e-124	402	AtCAMTA6	CALMODULIN-BINDING TRANSCRIPTION ACTIVATOR 6	CAMTA6 regulates, directly or indirectly, the expression of most of the salt-responsive genes in germinating seeds, including genes that are crucial for Na+ homeostasis and salt stress tolerance	CAMTA6	0.725	0.606667	0.16	0.696667
i3_LQ_SeedM_c5809/f1p0/3324	i3_LQ_SeedM_c5809/f1p0/3324	C4			AT3G16940.3	52.244	557	246	8	1250	2908	278	818	3.01e-168	517	AtCAMTA6	CALMODULIN-BINDING TRANSCRIPTION ACTIVATOR 6	CAMTA6 regulates, directly or indirectly, the expression of most of the salt-responsive genes in germinating seeds, including genes that are crucial for Na+ homeostasis and salt stress tolerance	CAMTA6	2.58	1.43333	4.95333	5.35667
i4_LQ_SeedM_c22638/f1p1/4481					AT3G16940.3	49.396	579	269	11	2218	3933	218	779	1.77e-155	493	AtCAMTA6	CALMODULIN-BINDING TRANSCRIPTION ACTIVATOR 6	CAMTA6 regulates, directly or indirectly, the expression of most of the salt-responsive genes in germinating seeds, including genes that are crucial for Na+ homeostasis and salt stress tolerance	CAMTA6	0.01	0.00666667	0.0366667	0.08
i4_LQ_SeedM_c22865/f1p1/4232	i4_LQ_SeedM_c22865/f1p1/4232	C3			AT3G16940.3	57.672	378	149	4	2660	3790	451	818	1.36e-143	373	AtCAMTA6	CALMODULIN-BINDING TRANSCRIPTION ACTIVATOR 6	CAMTA6 regulates, directly or indirectly, the expression of most of the salt-responsive genes in germinating seeds, including genes that are crucial for Na+ homeostasis and salt stress tolerance	CAMTA6	1.375	0.23	1.54333	3.17333
i1_LQ_SeedM_c10779/f1p3/1408					AT3G18130.1	74.03	335	75	2	86	1081	1	326	0	516	AtRACK1C	Receptor for Activated C Kinase 1	negative regulator of ABA responses in Arabidopsis	RACK1	152.45	149.017	348.31	222.563
i1_LQ_SeedM_c5165/f1p1/1309					AT3G18130.1	67.463	335	94	2	69	1055	1	326	4.15e-162	461	AtRACK1C	Receptor for Activated C Kinase 1	negative regulator of ABA responses in Arabidopsis	RACK1	7.725	14.2867	8.93667	10.0067
i2_LQ_SeedM_c27377/f1p2/2263					AT3G18520.1	72.194	392	108	1	781	1953	152	543	7.99e-175	513	AtHDA15	histone deacetylase15	HDA15-PIF1 acts as a key repression module directing the transcription network of seed germination		3.455	2.49667	2.88333	5.09
i2_LQ_SeedM_c61429/f1p2/2068					AT3G18520.2	62.795	508	171	7	362	1849	8	509	0	528	AtHDA15	histone deacetylase15	HDA15-PIF1 acts as a key repression module directing the transcription network of seed germination		6.12	5.42333	4.89667	9.45333
i2_LQ_SeedM_c6979/f1p2/2448	i2_LQ_SeedM_c6979/f1p2/2448	C10			AT3G18520.4	78.317	309	67	0	781	1707	152	460	5.11e-152	455	AtHDA15	histone deacetylase15	HDA15-PIF1 acts as a key repression module directing the transcription network of seed germination		2.245	2.99667	1.47667	1.50333
i1_LQ_SeedM_c9948/f1p18/1965	i1_LQ_SeedM_c9948/f1p18/1965	C12			AT3G19270.1	67.2	125	41	0	1367	1741	314	438	4.12e-129	196	AtCYP707A4	CYP707A protein	WRKY33 and CYP707As not only mediate stimulant‐induced seed germination but also act at different developmental stages known to be regulated by the KAI2 and/or the D14 signalling pathway(s).	CYP707A	0.145	0.94	0.173333	0.126667
i1_LQ_SeedM_c11306/f1p0/1977			bZIP	TF	AT3G19290.4	59.028	144	48	3	206	628	39	174	1.51e-39	150	AtABF4	bZIP protein	NF-Y and bZIP transcription factors coordinately regulate ABA-related phenotypes	ABF	35.72	15.3067	49.8533	35.66
i2_HQ_SeedM_c33599/f3p6/2358			bZIP	TF	AT3G19290.4	62	150	47	3	477	917	32	174	5.93e-42	159	AtABF4	bZIP protein	NF-Y and bZIP transcription factors coordinately regulate ABA-related phenotypes	ABF	23.54	30.5033	43.34	28.3033
i2_HQ_SeedM_c43635/f2p6/2084	i2_HQ_SeedM_c43635/f2p6/2084	C1	bZIP	TF	AT3G19290.4	62	150	47	3	250	690	32	174	2.59e-42	159	AtABF4	bZIP protein	NF-Y and bZIP transcription factors coordinately regulate ABA-related phenotypes	ABF	25.875	1.90333	37.92	19.8067
i2_LQ_SeedM_c54722/f1p6/2375					AT3G19290.4	62	150	47	3	447	887	32	174	1.56e-41	157	AtABF4	bZIP protein	NF-Y and bZIP transcription factors coordinately regulate ABA-related phenotypes	ABF	2.105	1.72	4.30667	2
i2_LQ_SeedM_c61386/f1p6/2079			bZIP	TF	AT3G19290.4	62	150	47	3	318	758	32	174	3.37e-42	159	AtABF4	bZIP protein	NF-Y and bZIP transcription factors coordinately regulate ABA-related phenotypes	ABF	0.29	0.243333	1.70667	3.52667
i4_LQ_SeedM_c21538/f1p0/4527	i4_LQ_SeedM_c21538/f1p0/4527	C4	bZIP	TF	AT3G19290.4	62	150	47	3	514	954	32	174	1.24e-41	159	AtABF4	bZIP protein	NF-Y and bZIP transcription factors coordinately regulate ABA-related phenotypes	ABF	0.69	0.256667	2.79	2.00333
i5_LQ_SeedM_c10351/f1p1/6037			bZIP	TF	AT3G19290.4	59.028	144	48	3	177	599	39	174	7.73e-34	137	AtABF4	bZIP protein	NF-Y and bZIP transcription factors coordinately regulate ABA-related phenotypes	ABF	2.105	0.89	2.6	2.02667
i0_LQ_SeedM_c8331/f1p3/560	i0_LQ_SeedM_c8331/f1p3/560	C1			AT3G19290.5	62.5	40	15	0	1	120	391	430	5.07e-07	49.3	AtABF4	bZIP protein	NF-Y and bZIP transcription factors coordinately regulate ABA-related phenotypes	ABF	12.01	3.87	23.0533	12.37
i0_LQ_SeedM_c4551/f1p0/510	i0_LQ_SeedM_c4551/f1p0/510	C3	C2H2	TF	AT3G19580.2	56.977	86	34	1	3	251	104	189	3.73e-22	90.5	AtbZIP9	basic leucine zipper	transcriptional regulator;negative regulator of ABA signaling during seed germination	bZIP,ZF2	29.605	11.77	16.8533	112.187
i1_LQ_SeedM_c27503/f1p7/1001	i1_LQ_SeedM_c27503/f1p7/1001	C3	C2H2	TF	AT3G19580.2	47.087	206	92	5	197	805	66	257	2.56e-34	127	AtbZIP9	basic leucine zipper	transcriptional regulator;negative regulator of ABA signaling during seed germination	bZIP,ZF2	45.43	13.5867	31.46	119.98
i1_HQ_SeedM_c2082/f3p0/1597					AT3G20740.1	76.149	348	83	0	124	1167	20	367	0	588	AtFIE	FERTILIZATION INDEPENDENT ENDOSPERM	control the embryo-to-seedling phase transition	FIE	14.01	18.74	15.03	12.9967
i1_LQ_SeedM_c10497/f1p0/1772					AT3G20860.1	58.947	380	143	6	227	1342	2	376	3.06e-154	449	AtNEK6	NIMA (Never In Mitosis, gene A)-related kinase family	interact with ARIA and is involved in ABA response during seed germination		5.905	4.98667	3.17333	2.42667
i1_LQ_SeedM_c2665/f1p0/2002	i1_LQ_SeedM_c2665/f1p0/2002	C12			AT3G20860.1	62.281	114	39	1	1021	1362	189	298	3.25e-39	150	AtNEK6	NIMA (Never In Mitosis, gene A)-related kinase family	interact with ARIA and is involved in ABA response during seed germination		2.81	5.88333	2.29333	1.57667
i3_LQ_SeedM_c3667/f1p0/3448	i3_LQ_SeedM_c3667/f1p0/3448	C4	NF-YA	TF	AT3G20910.1	81.633	49	9	0	2082	2228	151	199	8.07e-18	86.3	AtNF-YA9	NUCLEAR FACTOR-Y (NF-Y) transcription facto	opposing abscisic acid responses during seed germination	NF-YA	0.04	0.0266667	0.696667	0.22
i4_LQ_SeedM_c12336/f1p0/4239			NF-YA	TF	AT3G20910.1	81.633	49	9	0	2853	2999	151	199	1.03e-17	86.3	AtNF-YA9	NUCLEAR FACTOR-Y (NF-Y) transcription facto	opposing abscisic acid responses during seed germination	NF-YA	0.195	0.216667	0.453333	0.236667
i2_LQ_SeedM_c51195/f1p1/2915					AT3G22170.2	29.545	88	59	2	28	291	504	588	1.14e-07	42	AtFHY3	FAR-RED ELONGATED HYPOCOTYL3	positive regulators of ABA signaling and the integration of light and ABA signaling	FHY	0.86	0.533333	0.83	0.87
i3_LQ_SeedM_c10458/f1p0/3441			FAR1	TF	AT3G22170.2	32.569	218	142	2	1217	1867	344	557	9.16e-76	130	AtFHY3	FAR-RED ELONGATED HYPOCOTYL3	positive regulators of ABA signaling and the integration of light and ABA signaling	FHY	0.285	0.326667	0.636667	0.736667
i3_LQ_SeedM_c19870/f1p0/3327					AT3G22170.2	27.632	152	102	4	1946	2395	263	408	5.23e-06	51.6	AtFHY3	FAR-RED ELONGATED HYPOCOTYL3	positive regulators of ABA signaling and the integration of light and ABA signaling	FHY	0.075	0.0533333	0.11	0.126667
i0_HQ_SeedM_c1559/f2p1/655	i0_HQ_SeedM_c1559/f2p1/655	C12			AT3G22230.1	78.519	135	29	0	69	473	1	135	1.07e-66	202	AtRPL27B	60S ribosomal protein L27-2	germination-associated gene		399.47	625.017	364.8	310.327
i0_LQ_SeedM_c10057/f1p2/612					AT3G22230.1	77.778	135	30	0	53	457	1	135	1.81e-72	216	AtRPL27B	60S ribosomal protein L27-2	germination-associated gene		82.745	83.2067	104.48	90.3133
i0_LQ_SeedM_c14355/f1p0/660					AT3G22230.1	77.778	135	30	0	63	467	1	135	6.11e-76	225	AtRPL27B	60S ribosomal protein L27-2	germination-associated gene		230.225	223.213	290.37	179.583
i1_LQ_SeedM_c14713/f1p0/1113	i1_LQ_SeedM_c14713/f1p0/1113	C4			AT3G22490.1	58.586	198	76	2	113	691	12	208	2.03e-60	194		Seed maturation protein		LEA	0.005	0	1.11	0.103333
i1_LQ_SeedM_c22084/f1p0/1316	i1_LQ_SeedM_c22084/f1p0/1316	C4			AT3G22490.1	61.6	250	90	2	155	889	12	260	2.88e-82	254		Seed maturation protein		LEA	1.665	1.24	31.2067	8.78333
i0_LQ_SeedM_c3533/f1p0/862					AT3G22840.1	67.593	108	35	0	369	692	88	195	4.3e-44	149	AtELIP1	EARLY LIGHT-INDUCED PROTEIN	involved in seed germination, acting downstream of the Dof protein DAG1	ELIP	0.535	16.6333	21.05	1.05667
i2_LQ_SeedM_c53402/f1p3/2762			Others	TR	AT3G23150.1	58.275	429	164	6	530	1807	28	444	0	469	AtETR2	ETHYLENE RESPONSE2	stimulate seed germination	ETR	0.035	0.03	0.0233333	0.00666667
i3_LQ_SeedM_c36578/f1p0/3003			Others	TR	AT3G23150.1	55.556	351	144	4	956	2005	143	482	1.04e-171	366	AtETR2	ETHYLENE RESPONSE2	stimulate seed germination	ETR	0.03	0.06	0.04	0.0866667
i4_LQ_SeedM_c20926/f1p1/5145			Others	TR	AT3G23150.2	42.793	222	111	6	3	629	383	601	1.13e-40	161	AtETR2	ETHYLENE RESPONSE2	stimulate seed germination	ETR	0.36	0.293333	0.546667	0.573333
i2_LQ_SeedM_c22897/f1p0/2917	i2_LQ_SeedM_c22897/f1p0/2917	C10			AT3G23430.1	62.402	383	142	1	926	2068	368	750	0	519	AtPHO1	PHOSPHATE1	PHO1 is involved in ABA-mediated seed germination and early seedling development and transcriptionally regulated by ABI5.		1.8	1.99333	0.0866667	0.44
i2_LQ_SeedM_c6491/f1p1/2875	i2_LQ_SeedM_c6491/f1p1/2875	C5			AT3G23430.1	48.837	43	22	0	278	150	472	514	6.16e-11	52.8	AtPHO1	PHOSPHATE1	PHO1 is involved in ABA-mediated seed germination and early seedling development and transcriptionally regulated by ABI5.		1.31	0.72	0.3	1.33333
i3_LQ_SeedM_c30926/f1p0/3119	i3_LQ_SeedM_c30926/f1p0/3119	C10			AT3G23430.1	57.447	799	291	10	258	2564	2	781	0	844	AtPHO1	PHOSPHATE1	PHO1 is involved in ABA-mediated seed germination and early seedling development and transcriptionally regulated by ABI5.		17.725	10.8633	0.65	3.10333
i2_LQ_SeedM_c10647/f1p0/2249	i2_LQ_SeedM_c10647/f1p0/2249	C4			AT3G23610.6	54.545	44	19	1	426	554	99	142	1.95e-07	51.6	AtDsPTP1	Dual-specificity protein phosphatase	negative regulator in osmotic stress signalling during Arabidopsis seed germination and seedling establishment	DsPTP	1.975	1.07	5.11	3.58
i4_LQ_SeedM_c4723/f1p0/4942					AT3G23610.6	52.273	44	20	1	2027	1899	99	142	5.47e-06	48.5	AtDsPTP1	Dual-specificity protein phosphatase	negative regulator in osmotic stress signalling during Arabidopsis seed germination and seedling establishment	DsPTP	0.13	0.133333	0.3	0.2
i2_LQ_SeedM_c36664/f1p0/2863	i2_LQ_SeedM_c36664/f1p0/2863	C12	B3	TF	AT3G24650.1	64.167	120	39	1	2082	2429	589	708	2.89e-52	157	AtABI3	B3 domain-containing transcription factor ABSCISIC ACID INSENSITIVE3	activate the seed maturation program	ABI	0.13	0.83	0.0133333	0
i2_LQ_SeedM_c7014/f1p0/2913	i2_LQ_SeedM_c7014/f1p0/2913	C12	B3	TF	AT3G24650.1	69.655	145	40	1	2195	2617	564	708	1.52e-55	206	AtABI3	B3 domain-containing transcription factor ABSCISIC ACID INSENSITIVE3	activate the seed maturation program	ABI	0.175	1.24667	0	0
i2_LQ_SeedM_c11296/f1p1/2338	i2_LQ_SeedM_c11296/f1p1/2338	C11			AT3G26090.2	56.738	141	61	0	123	545	1	141	1.32e-39	151	AtRGS1	regulator of G-protein signaling (RGS) protein	involved in sugar and abscisic acid signaling in Arabidopsis seed germination	RGS	0.22	0.23	0.0566667	0.0133333
i1_LQ_SeedM_c13979/f1p6/1818	i1_LQ_SeedM_c13979/f1p6/1818	C8	bHLH	TF	AT3G26744.4	65.306	294	79	7	508	1371	213	489	3.82e-99	311	AtICE1	MYC-like basic helix-loop-helix (bHLH) transcription factor Inducer of CBF expression 1	negative regulator of ABA-dependent responses	ICE	5.445	12.64	7.45	5.85667
i1_LQ_SeedM_c19858/f1p21/1917			bHLH	TF	AT3G26744.4	64.966	294	81	6	560	1423	212	489	8.3e-98	308	AtICE1	MYC-like basic helix-loop-helix (bHLH) transcription factor Inducer of CBF expression 1	negative regulator of ABA-dependent responses	ICE	3.755	7.25667	10.97	6.38667
i2_LQ_SeedM_c6281/f1p0/2399			bHLH	TF	AT3G26744.5	48.81	168	62	6	503	997	213	359	7.56e-25	107	AtICE1	MYC-like basic helix-loop-helix (bHLH) transcription factor Inducer of CBF expression 1	negative regulator of ABA-dependent responses	ICE	0.05	0.34	0.04	0.113333
i2_LQ_SeedM_c34431/f1p1/2749			bHLH	TF	AT3G26744.6	59.375	224	68	7	505	1158	213	419	3.84e-51	187	AtICE1	MYC-like basic helix-loop-helix (bHLH) transcription factor Inducer of CBF expression 1	negative regulator of ABA-dependent responses	ICE	1.275	0.853333	2.06333	1.45667
i2_LQ_SeedM_c49296/f1p1/2942					AT3G26744.6	60.268	224	66	7	506	1159	213	419	1.97e-52	192	AtICE1	MYC-like basic helix-loop-helix (bHLH) transcription factor Inducer of CBF expression 1	negative regulator of ABA-dependent responses	ICE	1.47	1.19	1.99333	1.26667
i2_LQ_SeedM_c13505/f1p1/2439	i2_LQ_SeedM_c13505/f1p1/2439	C12			AT3G27550.3	60.643	498	176	9	614	2086	7	491	4.92e-141	426	AtCFM9	RNA-binding CRS1 / YhbY (CRM) domain protein	essential factor in the splicing of mitochondrial introns and affects seed germination, seedling growth and root growth of Arabidopsis under various abiotic stress condition	CFM	1.765	3.25333	1.41667	1.27333
i2_LQ_SeedM_c42454/f1p1/2187	i2_LQ_SeedM_c42454/f1p1/2187	C12			AT3G27550.3	60.442	498	177	9	437	1909	7	491	5.55e-141	423	AtCFM9	RNA-binding CRS1 / YhbY (CRM) domain protein	essential factor in the splicing of mitochondrial introns and affects seed germination, seedling growth and root growth of Arabidopsis under various abiotic stress condition	CFM	0.525	5.41333	0.676667	0.256667
i2_LQ_SeedM_c4291/f1p1/2273	i2_LQ_SeedM_c4291/f1p1/2273	C4			AT3G27550.3	60.241	498	178	9	520	1992	7	491	1.56e-139	420	AtCFM9	RNA-binding CRS1 / YhbY (CRM) domain protein	essential factor in the splicing of mitochondrial introns and affects seed germination, seedling growth and root growth of Arabidopsis under various abiotic stress condition	CFM	0.195	0.21	2.17333	1.32333
i2_LQ_SeedM_c67457/f1p1/2212					AT3G27550.3	60.442	498	177	9	441	1913	7	491	4.7e-141	423	AtCFM9	RNA-binding CRS1 / YhbY (CRM) domain protein	essential factor in the splicing of mitochondrial introns and affects seed germination, seedling growth and root growth of Arabidopsis under various abiotic stress condition	CFM	2.075	4.40667	0.486667	0.82
i2_LQ_SeedM_c77652/f1p1/2137	i2_LQ_SeedM_c77652/f1p1/2137	C3			AT3G27550.3	60.643	498	176	9	356	1828	7	491	2.8e-142	426	AtCFM9	RNA-binding CRS1 / YhbY (CRM) domain protein	essential factor in the splicing of mitochondrial introns and affects seed germination, seedling growth and root growth of Arabidopsis under various abiotic stress condition	CFM	1.395	0	1.57667	2.59333
i3_LQ_SeedM_c21990/f1p0/3177					AT3G27550.3	84.021	194	28	1	15	596	7	197	3.94e-81	274	AtCFM9	RNA-binding CRS1 / YhbY (CRM) domain protein	essential factor in the splicing of mitochondrial introns and affects seed germination, seedling growth and root growth of Arabidopsis under various abiotic stress condition	CFM	0.095	0.136667	0.316667	0.193333
i3_LQ_SeedM_c24724/f1p0/3954					AT3G27550.3	83.333	144	21	1	157	588	7	147	5.61e-68	178	AtCFM9	RNA-binding CRS1 / YhbY (CRM) domain protein	essential factor in the splicing of mitochondrial introns and affects seed germination, seedling growth and root growth of Arabidopsis under various abiotic stress condition	CFM	0.215	0.146667	0.226667	0.24
i0_LQ_SeedM_c11938/f1p2/694			HMG	TR	AT3G28730.1	48.438	64	33	0	171	362	566	629	9.35e-18	82	AtSSRP1	a component of the FAcilitates Chromatin Transcription (FACT) complex	SSRP1 is a novel factor required for the efficient expression of DOG1 and hence a modulator of seed dormancy in Arabidopsis		0	0.0833333	0.04	1.06333
i2_HQ_SeedM_c13365/f2p2/2333			HMG	TR	AT3G28730.1	77.384	367	80	2	416	1513	110	474	0	583	AtSSRP1	a component of the FAcilitates Chromatin Transcription (FACT) complex	SSRP1 is a novel factor required for the efficient expression of DOG1 and hence a modulator of seed dormancy in Arabidopsis		10.05	16.0233	13.2367	10.12
i2_HQ_SeedM_c1430/f8p2/2521			HMG	TR	AT3G28730.1	68.624	647	195	5	134	2059	1	644	0	830	AtSSRP1	a component of the FAcilitates Chromatin Transcription (FACT) complex	SSRP1 is a novel factor required for the efficient expression of DOG1 and hence a modulator of seed dormancy in Arabidopsis		5.95	2.29333	4.42667	3.63
i2_HQ_SeedM_c64501/f7p2/2395	i2_HQ_SeedM_c64501/f7p2/2395	C5	HMG	TR	AT3G28730.1	68.624	647	195	5	158	2083	1	644	0	831	AtSSRP1	a component of the FAcilitates Chromatin Transcription (FACT) complex	SSRP1 is a novel factor required for the efficient expression of DOG1 and hence a modulator of seed dormancy in Arabidopsis		4.225	8.82	1.56667	4.63
i2_LQ_SeedM_c54411/f1p2/2351			HMG	TR	AT3G28730.1	75.058	433	106	1	101	1399	1	431	0	696	AtSSRP1	a component of the FAcilitates Chromatin Transcription (FACT) complex	SSRP1 is a novel factor required for the efficient expression of DOG1 and hence a modulator of seed dormancy in Arabidopsis		13.89	13.2133	19.0767	11.27
i2_LQ_SeedM_c68276/f1p1/2896			HMG	TR	AT3G28730.1	65.799	538	142	3	132	1742	1	497	0	671	AtSSRP1	a component of the FAcilitates Chromatin Transcription (FACT) complex	SSRP1 is a novel factor required for the efficient expression of DOG1 and hence a modulator of seed dormancy in Arabidopsis		0.055	0	0.13	0.0166667
i3_LQ_SeedM_c19439/f1p0/3644			HMG	TR	AT3G28730.1	52.809	267	119	4	2507	3295	367	630	1.54e-79	222	AtSSRP1	a component of the FAcilitates Chromatin Transcription (FACT) complex	SSRP1 is a novel factor required for the efficient expression of DOG1 and hence a modulator of seed dormancy in Arabidopsis		0.025	0.166667	0.0333333	0.04
i4_LQ_SeedM_c4309/f1p0/4751			HMG	TR	AT3G28730.1	74.138	290	72	2	657	1523	188	475	0	417	AtSSRP1	a component of the FAcilitates Chromatin Transcription (FACT) complex	SSRP1 is a novel factor required for the efficient expression of DOG1 and hence a modulator of seed dormancy in Arabidopsis		0.195	0.0533333	0.32	0.19
i5_LQ_SeedM_c12456/f1p0/5084	i5_LQ_SeedM_c12456/f1p0/5084	C1			AT3G28730.1	73.817	317	83	0	95	1045	1	317	1.57e-159	501	AtSSRP1	a component of the FAcilitates Chromatin Transcription (FACT) complex	SSRP1 is a novel factor required for the efficient expression of DOG1 and hence a modulator of seed dormancy in Arabidopsis		0.835	0.13	0.586667	0.51
i5_LQ_SeedM_c6560/f1p10/5121			HMG	TR	AT3G28730.1	73.93	257	67	0	242	1012	61	317	4.77e-117	386	AtSSRP1	a component of the FAcilitates Chromatin Transcription (FACT) complex	SSRP1 is a novel factor required for the efficient expression of DOG1 and hence a modulator of seed dormancy in Arabidopsis		0.09	0.11	0.08	0.0733333
i2_LQ_SeedM_c18107/f1p16/2381					AT3G28860.1	87.832	641	76	1	3	1925	212	850	0	1024	AtABCB19/PGP19	ATP-BINDING CASSETTE B19/P-GLYCOPROTEIN 19	auxin transportion		0.545	0.133333	1.24667	1.43667
i3_HQ_SeedM_c2982/f2p8/3813					AT3G28860.1	86.757	1178	154	1	2	3535	75	1250	0	1966	AtABCB19/PGP19	ATP-BINDING CASSETTE B19/P-GLYCOPROTEIN 19	auxin transportion		3.665	4.62333	3.85333	6.1
i4_HQ_SeedM_c23487/f2p2/4234	i4_HQ_SeedM_c23487/f2p2/4234	C4			AT3G28860.1	86.748	1230	161	1	156	3845	23	1250	0	2001	AtABCB19/PGP19	ATP-BINDING CASSETTE B19/P-GLYCOPROTEIN 19	auxin transportion		13.74	4.97667	23.35	26.5733
i3_LQ_SeedM_c10683/f1p3/3786					AT3G28860.1	71.768	758	180	9	454	2676	128	868	0	877	AtABCB19/PGP19	ATP-BINDING CASSETTE B19/P-GLYCOPROTEIN 19	auxin transportion		0.005	0.03	0.0166667	0.04
i3_LQ_SeedM_c19172/f1p0/3946					AT3G28860.1	83.607	549	83	1	125	1750	9	557	0	866	AtABCB19/PGP19	ATP-BINDING CASSETTE B19/P-GLYCOPROTEIN 19	auxin transportion		0	0	0.0166667	0
i3_LQ_SeedM_c23609/f1p0/3203					AT3G28860.1	78.074	488	98	5	552	2006	452	933	0	643	AtABCB19/PGP19	ATP-BINDING CASSETTE B19/P-GLYCOPROTEIN 19	auxin transportion		0	0.0166667	0.0433333	0.0566667
i3_LQ_SeedM_c32765/f1p2/3984	i3_LQ_SeedM_c32765/f1p2/3984	C3			AT3G28860.1	87.586	1168	143	1	241	3744	85	1250	0	1904	AtABCB19/PGP19	ATP-BINDING CASSETTE B19/P-GLYCOPROTEIN 19	auxin transportion		2.36	0.176667	1.50333	6.16667
i3_LQ_SeedM_c34896/f1p12/3029					AT3G28860.1	41.026	78	46	0	2782	2549	28	105	2.02e-13	75.5	AtABCB19/PGP19	ATP-BINDING CASSETTE B19/P-GLYCOPROTEIN 19	auxin transportion		0.105	0.0866667	0.413333	0.133333
i3_LQ_SeedM_c3851/f1p32/3740					AT3G28860.1	81.882	574	104	0	1889	3610	677	1250	0	938	AtABCB19/PGP19	ATP-BINDING CASSETTE B19/P-GLYCOPROTEIN 19	auxin transportion		0.315	0.223333	0.583333	0.583333
i3_LQ_SeedM_c4896/f1p80/3942					AT3G28860.1	52.857	70	33	0	3126	3335	1009	1078	4.93e-29	78.2	AtABCB19/PGP19	ATP-BINDING CASSETTE B19/P-GLYCOPROTEIN 19	auxin transportion		0	0	0	0
i4_LQ_SeedM_c11975/f1p0/4290					AT3G28860.1	79.149	964	188	9	93	2954	15	975	0	1367	AtABCB19/PGP19	ATP-BINDING CASSETTE B19/P-GLYCOPROTEIN 19	auxin transportion		0.245	0.193333	0.113333	0.12
i4_LQ_SeedM_c13649/f1p1/4432					AT3G28860.1	87.168	1091	138	1	909	4181	162	1250	0	1752	AtABCB19/PGP19	ATP-BINDING CASSETTE B19/P-GLYCOPROTEIN 19	auxin transportion		12.86	10.7433	23.2467	24.0767
i4_LQ_SeedM_c22408/f1p0/4572	i4_LQ_SeedM_c22408/f1p0/4572	C1			AT3G28860.1	86.914	1024	132	1	1260	4331	229	1250	0	1629	AtABCB19/PGP19	ATP-BINDING CASSETTE B19/P-GLYCOPROTEIN 19	auxin transportion		3.31	0.923333	8.67	5.47667
i4_LQ_SeedM_c22663/f1p0/4216	i4_LQ_SeedM_c22663/f1p0/4216	C3			AT3G28860.1	85.773	485	69	0	2509	3963	766	1250	0	845	AtABCB19/PGP19	ATP-BINDING CASSETTE B19/P-GLYCOPROTEIN 19	auxin transportion		5.83	0.903333	5.91333	10.62
i4_LQ_SeedM_c23816/f1p0/4083					AT3G28860.1	84.036	996	157	1	844	3831	257	1250	0	1504	AtABCB19/PGP19	ATP-BINDING CASSETTE B19/P-GLYCOPROTEIN 19	auxin transportion		0.015	0.00333333	0.00333333	0.13
i4_LQ_SeedM_c3741/f1p0/4833	i4_LQ_SeedM_c3741/f1p0/4833	C8			AT3G28860.1	85.974	934	129	1	1786	4587	319	1250	0	1447	AtABCB19/PGP19	ATP-BINDING CASSETTE B19/P-GLYCOPROTEIN 19	auxin transportion		0.94	5.98333	1.65667	0.426667
i4_LQ_SeedM_c9643/f1p0/4798					AT3G28860.1	84.139	517	80	1	918	2468	162	676	0	764	AtABCB19/PGP19	ATP-BINDING CASSETTE B19/P-GLYCOPROTEIN 19	auxin transportion		0	0.00666667	0.0633333	0
i6_LQ_SeedM_c1721/f1p0/6162					AT3G28860.1	55	280	122	2	5116	5955	975	1250	0	310	AtABCB19/PGP19	ATP-BINDING CASSETTE B19/P-GLYCOPROTEIN 19	auxin transportion		0	0	0.13	0
i6_LQ_SeedM_c501/f1p0/6727					AT3G28860.1	83.942	822	130	1	4381	6846	431	1250	0	1242	AtABCB19/PGP19	ATP-BINDING CASSETTE B19/P-GLYCOPROTEIN 19	auxin transportion		0.025	0	0.0166667	0.0233333
i1_LQ_SeedM_c22036/f1p16/1532					AT3G29575.4	45.778	225	98	6	578	1252	31	231	2.72e-49	169	AtAFP3	ABI5/ABF binding protein	alter transcription of ABA-induced genes via a variety of interactions with chromatin modifiers		17.58	6.58667	20.2433	14.5867
i1_LQ_SeedM_c3660/f1p4/1966					AT3G29575.4	79.221	77	16	0	1009	1239	153	229	5.51e-39	144	AtAFP3	ABI5/ABF binding protein	alter transcription of ABA-induced genes via a variety of interactions with chromatin modifiers		9.65	6.63667	18.2167	9.07333
i1_LQ_SeedM_c4537/f1p3/1691					AT3G29575.4	79.221	77	16	0	978	1208	153	229	3.2e-39	143	AtAFP3	ABI5/ABF binding protein	alter transcription of ABA-induced genes via a variety of interactions with chromatin modifiers		0.32	0.303333	0.773333	0.233333
i2_LQ_SeedM_c25671/f1p3/2973	i2_LQ_SeedM_c25671/f1p3/2973	C3			AT3G29575.4	47.5	80	31	3	628	867	31	99	7.35e-10	60.8	AtAFP3	ABI5/ABF binding protein	alter transcription of ABA-induced genes via a variety of interactions with chromatin modifiers		5.18	0.93	5.18	8.27333
i2_LQ_SeedM_c4045/f1p0/2912	i2_LQ_SeedM_c4045/f1p0/2912	C3			AT3G29575.4	47.5	80	31	3	622	861	31	99	1.11e-09	60.5	AtAFP3	ABI5/ABF binding protein	alter transcription of ABA-induced genes via a variety of interactions with chromatin modifiers		3.295	0.876667	2.89667	4.74667
i2_LQ_SeedM_c54409/f1p0/2559	i2_LQ_SeedM_c54409/f1p0/2559	C4			AT3G29575.4	47.5	80	31	3	593	832	31	99	8.81e-10	60.5	AtAFP3	ABI5/ABF binding protein	alter transcription of ABA-induced genes via a variety of interactions with chromatin modifiers		0.655	0.16	1.50333	1.81
i3_LQ_SeedM_c15517/f1p5/3136	i3_LQ_SeedM_c15517/f1p5/3136	C3			AT3G29575.4	73.75	80	20	1	2703	2942	153	231	4.64e-34	131	AtAFP3	ABI5/ABF binding protein	alter transcription of ABA-induced genes via a variety of interactions with chromatin modifiers		4.675	0.526667	5.06	12.2
i0_HQ_SeedM_c467/f6p0/926	i0_HQ_SeedM_c467/f6p0/926	C12			AT3G43810.1	100	149	0	0	85	531	1	149	1.2e-103	300	AtCAM7	CALMODULIN7	partly suppress the formation of lateral root and ABA-mediated inhibition of seed germination with HY5	CAM	196.29	392.69	163.167	189.937
i0_LQ_SeedM_c17946/f1p1/823	i0_LQ_SeedM_c17946/f1p1/823	C12			AT3G43810.1	97.987	149	3	0	85	531	1	149	3.04e-102	294	AtCAM7	CALMODULIN7	partly suppress the formation of lateral root and ABA-mediated inhibition of seed germination with HY5	CAM	22.975	76.61	12.1233	21.2867
i0_LQ_SeedM_c8849/f1p12/597					AT3G43810.1	99.265	136	1	0	135	542	14	149	1.14e-95	275	AtCAM7	CALMODULIN7	partly suppress the formation of lateral root and ABA-mediated inhibition of seed germination with HY5	CAM	5.245	6.39333	1.67667	3.22667
i0_LQ_SeedM_c9458/f1p0/622					AT3G43810.1	84.106	151	22	2	82	534	1	149	6.21e-86	250	AtCAM7	CALMODULIN7	partly suppress the formation of lateral root and ABA-mediated inhibition of seed germination with HY5	CAM	0	0.02	0	0
i1_LQ_SeedM_c6031/f1p0/1954	i1_LQ_SeedM_c6031/f1p0/1954	C12			AT3G43810.1	96.377	138	5	0	129	542	12	149	5.61e-87	268	AtCAM7	CALMODULIN7	partly suppress the formation of lateral root and ABA-mediated inhibition of seed germination with HY5	CAM	1.63	4.52	0.543333	1.72333
i3_LQ_SeedM_c14209/f2p0/3264	i3_LQ_SeedM_c14209/f2p0/3264	C3			AT3G43810.1	94.355	124	7	0	2636	3007	26	149	1.26e-72	238	AtCAM7	CALMODULIN7	partly suppress the formation of lateral root and ABA-mediated inhibition of seed germination with HY5	CAM	0.905	0.153333	0.493333	3.29
i3_LQ_SeedM_c4525/f1p0/3361	i3_LQ_SeedM_c4525/f1p0/3361	C12			AT3G43810.1	91.129	124	11	0	2824	3195	26	149	2.84e-69	229	AtCAM7	CALMODULIN7	partly suppress the formation of lateral root and ABA-mediated inhibition of seed germination with HY5	CAM	0.935	3.82333	0.583333	1.56667
i4_LQ_SeedM_c10686/f1p0/4534					AT3G43810.1	100	124	0	0	2754	3125	26	149	2.62e-77	252	AtCAM7	CALMODULIN7	partly suppress the formation of lateral root and ABA-mediated inhibition of seed germination with HY5	CAM	11.115	7.38	7.08	17.29
i4_LQ_SeedM_c16211/f1p0/4095	i4_LQ_SeedM_c16211/f1p0/4095	C1			AT3G43810.1	96.552	87	3	0	3545	3805	63	149	9.76e-53	167	AtCAM7	CALMODULIN7	partly suppress the formation of lateral root and ABA-mediated inhibition of seed germination with HY5	CAM	1.295	0.0666667	1.17333	0.566667
i6_LQ_SeedM_c616/f1p0/6649	i6_LQ_SeedM_c616/f1p0/6649	C5			AT3G43810.1	91.026	78	7	0	5815	6048	72	149	7.18e-52	140	AtCAM7	CALMODULIN7	partly suppress the formation of lateral root and ABA-mediated inhibition of seed germination with HY5	CAM	1.295	1.69333	0.75	1.18
i0_LQ_SeedM_c2117/f1p12/741					AT3G43810.2	98.639	147	2	0	68	508	2	148	4.14e-103	298	AtCAM7	CALMODULIN7	partly suppress the formation of lateral root and ABA-mediated inhibition of seed germination with HY5	CAM	312.355	360.783	343.543	315.02
i0_LQ_SeedM_c12308/f1p0/576					AT3G43810.4	92.453	106	8	0	1	318	8	113	1.41e-65	197	AtCAM7	CALMODULIN7	partly suppress the formation of lateral root and ABA-mediated inhibition of seed germination with HY5	CAM	139.69	178.887	188.933	132.773
i3_LQ_SeedM_c14329/f1p0/3906	i3_LQ_SeedM_c14329/f1p0/3906	C9			AT3G43810.4	92.135	89	7	0	3372	3638	25	113	3.59e-48	167	AtCAM7	CALMODULIN7	partly suppress the formation of lateral root and ABA-mediated inhibition of seed germination with HY5	CAM	0.12	0.03	0.236667	0.00333333
i5_LQ_SeedM_c12519/f1p7/5033					AT3G43810.4	91.589	107	8	1	4762	5079	7	113	6.84e-57	192	AtCAM7	CALMODULIN7	partly suppress the formation of lateral root and ABA-mediated inhibition of seed germination with HY5	CAM	0.195	0.353333	0.366667	0.193333
i1_HQ_SeedM_c1173/f9p0/1728					AT3G44110.1	76.471	391	85	2	176	1348	1	384	7.52e-179	511	AtDjA3	Chaperone protein dnaJ 3	involved in seed development and abiotic stress tolerance		360.18	183.263	423.587	431.22
i1_LQ_SeedM_c13289/f1p13/1779	i1_LQ_SeedM_c13289/f1p13/1779	C3			AT3G44110.1	80.18	333	63	3	116	1108	1	332	1.05e-142	410	AtDjA3	Chaperone protein dnaJ 3	involved in seed development and abiotic stress tolerance		664.235	304.1	630.69	1092.15
i1_LQ_SeedM_c13666/f1p8/1386					AT3G44110.1	66.957	115	37	1	183	527	218	331	5.11e-76	158	AtDjA3	Chaperone protein dnaJ 3	involved in seed development and abiotic stress tolerance		0	0	0	0
i1_LQ_SeedM_c18720/f1p28/1654					AT3G44110.1	48.832	428	185	14	125	1330	1	420	4.26e-69	229	AtDjA3	Chaperone protein dnaJ 3	involved in seed development and abiotic stress tolerance		20.56	3.54	6.98667	17.5333
i1_LQ_SeedM_c19226/f1p0/1968					AT3G44110.1	41.411	326	180	5	463	1434	50	366	1.47e-66	225	AtDjA3	Chaperone protein dnaJ 3	involved in seed development and abiotic stress tolerance		0	0.02	0	0.0333333
i1_LQ_SeedM_c22088/f1p39/1536	i1_LQ_SeedM_c22088/f1p39/1536	C12			AT3G44110.1	54.545	220	50	2	434	943	119	338	3.48e-53	186	AtDjA3	Chaperone protein dnaJ 3	involved in seed development and abiotic stress tolerance		1.085	7.54	0.406667	0.806667
i1_LQ_SeedM_c26391/f1p26/1779	i1_LQ_SeedM_c26391/f1p26/1779	C2			AT3G44110.1	81.116	233	44	0	624	1322	167	399	3.18e-144	377	AtDjA3	Chaperone protein dnaJ 3	involved in seed development and abiotic stress tolerance		175.25	14.5167	89.3767	122.057
i1_LQ_SeedM_c4686/f1p0/1938					AT3G44110.1	58.654	208	81	3	692	1309	181	385	1.21e-72	239	AtDjA3	Chaperone protein dnaJ 3	involved in seed development and abiotic stress tolerance		1.03	0.113333	0.44	1.05667
i1_LQ_SeedM_c7267/f1p11/1962	i1_LQ_SeedM_c7267/f1p11/1962	C3			AT3G44110.1	74.074	108	27	1	893	1216	252	358	6.66e-76	151	AtDjA3	Chaperone protein dnaJ 3	involved in seed development and abiotic stress tolerance		20.73	2.03667	12.59	24.2967
i1_LQ_SeedM_c9636/f1p0/1780					AT3G44110.1	73.302	427	104	3	241	1512	1	420	8.47e-169	487	AtDjA3	Chaperone protein dnaJ 3	involved in seed development and abiotic stress tolerance		468.175	276.53	263.333	594.93
i2_LQ_SeedM_c40925/f1p25/2392					AT3G44110.1	82.114	246	44	0	2	739	154	399	1.29e-132	401	AtDjA3	Chaperone protein dnaJ 3	involved in seed development and abiotic stress tolerance		496.215	400.843	503.033	808.833
i2_LQ_SeedM_c66006/f1p10/2500	i2_LQ_SeedM_c66006/f1p10/2500	C8			AT3G44110.1	73.086	405	99	3	1032	2237	23	420	1.46e-150	448	AtDjA3	Chaperone protein dnaJ 3	involved in seed development and abiotic stress tolerance		12.21	57.8667	14.5	23.5633
i1_LQ_SeedM_c2739/f1p2/1713	i1_LQ_SeedM_c2739/f1p2/1713	C2			AT3G44110.2	45.171	321	143	12	130	1038	2	307	2.66e-38	144	AtDjA3	Chaperone protein dnaJ 3	involved in seed development and abiotic stress tolerance		38.05	4.95333	8.55	37.4433
i1_LQ_SeedM_c24566/f1p4/1207					AT3G44680.1	76.786	168	35	1	200	703	201	364	4.91e-100	275	AtHDA9	HISTONE DEACETYLASE 9	negatively influence germination by transcriptional repression via histone deacetylation	HDAC	15.715	5.63333	8.56333	13.0967
i2_LQ_SeedM_c17785/f1p1/2366					AT3G44680.1	87.081	209	27	0	37	663	1	209	4.82e-132	399	AtHDA9	HISTONE DEACETYLASE 9	negatively influence germination by transcriptional repression via histone deacetylation	HDAC	4.8	3.19333	6.31333	6.01
i2_LQ_SeedM_c50902/f1p1/2913	i2_LQ_SeedM_c50902/f1p1/2913	C4			AT3G44680.1	80.269	223	40	1	1694	2362	146	364	1.51e-122	380	AtHDA9	HISTONE DEACETYLASE 9	negatively influence germination by transcriptional repression via histone deacetylation	HDAC	0.33	0.0533333	0.53	0.703333
i2_LQ_SeedM_c56230/f1p1/2732					AT3G44680.1	86.957	322	42	0	1533	2498	91	412	0	597	AtHDA9	HISTONE DEACETYLASE 9	negatively influence germination by transcriptional repression via histone deacetylation	HDAC	7.61	3.75333	8.65333	9.44667
i3_LQ_SeedM_c19218/f1p0/3161					AT3G44680.1	90.756	119	11	0	1445	1801	91	209	1.4e-67	234	AtHDA9	HISTONE DEACETYLASE 9	negatively influence germination by transcriptional repression via histone deacetylation	HDAC	3.09	1	4.27667	3.10667
i3_LQ_SeedM_c6655/f1p1/3369	i3_LQ_SeedM_c6655/f1p1/3369	C3			AT3G44680.1	90.756	119	11	0	1535	1891	91	209	3.99e-67	233	AtHDA9	HISTONE DEACETYLASE 9	negatively influence germination by transcriptional repression via histone deacetylation	HDAC	0.83	0.0133333	0.46	2.15667
i1_LQ_SeedM_c20541/f1p10/1294			C2H2	TF	AT3G44750.2	53.774	106	43	2	131	442	1	102	5.94e-27	108	AtHD2A	histone deacetylase	histone deacetylation	HD2A	53.895	56.5167	59.0333	47.4167
i1_LQ_SeedM_c21307/f1p0/1240					AT3G44750.2	58.947	95	37	1	87	365	1	95	1.26e-29	115	AtHD2A	histone deacetylase	histone deacetylation	HD2A	65.505	42.3333	41.23	61.23
i5_LQ_SeedM_c3479/f1p0/5150					AT3G44750.2	63.235	68	23	1	943	1140	28	95	1.14e-16	82	AtHD2A	histone deacetylase	histone deacetylation	HD2A	0.19	0.0766667	0.23	0.0966667
i0_LQ_SeedM_c14739/f1p0/817	i0_LQ_SeedM_c14739/f1p0/817	C3			AT3G45640.1	72.571	175	48	0	5	529	195	369	2.52e-93	280	AtMPK3	Mitogen-activated protein kinase 3	Phosphorylation of the transcriptional regulator MYB44	MPK	0.73	0	0.37	1.25667
i1_LQ_SeedM_c11224/f1p28/1743					AT3G45640.1	78.07	228	50	0	699	1382	142	369	2.47e-171	389	AtMPK3	Mitogen-activated protein kinase 3	Phosphorylation of the transcriptional regulator MYB44	MPK	6.01	7.76	22.1467	17.88
i1_LQ_SeedM_c13337/f1p0/1770	i1_LQ_SeedM_c13337/f1p0/1770	C4			AT3G45640.1	76.825	315	73	0	472	1416	55	369	0	521	AtMPK3	Mitogen-activated protein kinase 3	Phosphorylation of the transcriptional regulator MYB44	MPK	0	0.143333	1.02	1.12667
i1_LQ_SeedM_c21034/f1p1/1739					AT3G45640.1	76.423	369	87	0	203	1309	1	369	0	612	AtMPK3	Mitogen-activated protein kinase 3	Phosphorylation of the transcriptional regulator MYB44	MPK	9.05	12.9933	38.5767	32.2667
i1_LQ_SeedM_c24244/f1p0/1040			GARP-G2-like	TF	AT3G46640.2	54.43	237	73	4	96	743	1	223	3.28e-69	219	AtLUX	LUX ARRYTHMO	target TOC1 for degradation	LUX	11.24	16.84	21.7333	31.69
i4_LQ_SeedM_c14826/f1p0/4983					AT3G47450.1	85.965	114	16	0	3	344	266	379	1.09e-60	204	AtNOA1	Oxide-Associated1	Nitric oxide biosynthesis	NOA	0.815	0.56	0.516667	1.41
i5_LQ_SeedM_c2068/f1p11/5223	i5_LQ_SeedM_c2068/f1p11/5223	C5			AT3G47450.1	85.612	139	20	0	1	417	241	379	5.4e-72	245	AtNOA1	Oxide-Associated1	Nitric oxide biosynthesis	NOA	0.96	0.67	0.35	1.71333
i3_LQ_SeedM_c32116/f1p0/3333	i3_LQ_SeedM_c32116/f1p0/3333	C4			AT3G47450.2	54.762	294	88	10	2198	2986	282	561	5.24e-88	295	AtNOA1	Oxide-Associated1	Nitric oxide biosynthesis	NOA	0.415	0.126667	1.32333	1.12
i4_LQ_SeedM_c12752/f1p33/4982	i4_LQ_SeedM_c12752/f1p33/4982	C4			AT3G47450.2	53.631	179	75	3	4457	4978	386	561	6.81e-96	203	AtNOA1	Oxide-Associated1	Nitric oxide biosynthesis	NOA	0.3	0.0933333	0.603333	0.793333
i5_LQ_SeedM_c8937/f1p9/5242					AT3G47450.2	62.898	283	96	4	4178	5008	282	561	1.32e-109	362	AtNOA1	Oxide-Associated1	Nitric oxide biosynthesis	NOA	1.08	1	1.82333	1.77
i1_LQ_SeedM_c24368/f1p9/1072	i1_LQ_SeedM_c24368/f1p9/1072	C12			AT3G48040.1	86.058	208	26	2	97	714	1	207	2.53e-120	346	AtROP10	Plasma membrane-associated ROP10 small GTPase	specific negative regulator of abscisic acid responses in Arabidopsis	ROP	12.935	26.1067	10.3433	6.97667
i5_LQ_SeedM_c1518/f1p0/5246					AT3G48040.1	82.692	52	9	0	1958	2113	72	123	6.14e-29	97.1	AtROP10	Plasma membrane-associated ROP10 small GTPase	specific negative regulator of abscisic acid responses in Arabidopsis	ROP	0.265	0.04	0.24	0.206667
i2_LQ_SeedM_c42634/f1p10/2148					AT3G49600.2	54.007	574	254	3	11	1726	498	1063	0	614	AtUBP26	UBIQUITIN-SPECIFIC PROTEASE 26	H2B de-ubiquitination	UBP	5.065	2.66	1.63667	3.55667
i2_LQ_SeedM_c8486/f1p10/2386					AT3G49600.2	51.788	643	294	5	3	1907	429	1063	0	647	AtUBP26	UBIQUITIN-SPECIFIC PROTEASE 26	H2B de-ubiquitination	UBP	0	0	0	0
i3_HQ_SeedM_c7511/f2p11/3746	i3_HQ_SeedM_c7511/f2p11/3746	C6			AT3G49600.2	56.417	1083	441	9	170	3385	1	1063	0	1175	AtUBP26	UBIQUITIN-SPECIFIC PROTEASE 26	H2B de-ubiquitination	UBP	0.32	2.26	0.63	1.38
i3_LQ_SeedM_c18707/f1p38/3632					AT3G49600.2	56.826	857	346	8	170	2707	1	844	0	934	AtUBP26	UBIQUITIN-SPECIFIC PROTEASE 26	H2B de-ubiquitination	UBP	0.455	0.383333	0.176667	0.356667
i3_LQ_SeedM_c20167/f1p3/3906					AT3G49600.2	56.719	1079	443	9	3656	444	1	1063	0	1186	AtUBP26	UBIQUITIN-SPECIFIC PROTEASE 26	H2B de-ubiquitination	UBP	2.55	2.59667	2.48	2.75667
i3_LQ_SeedM_c20663/f1p8/3729	i3_LQ_SeedM_c20663/f1p8/3729	C2			AT3G49600.2	57.11	858	344	8	214	2754	1	845	0	944	AtUBP26	UBIQUITIN-SPECIFIC PROTEASE 26	H2B de-ubiquitination	UBP	3.755	1.12667	0.996667	3.16667
i3_LQ_SeedM_c21120/f1p3/3725					AT3G49600.2	57.178	815	332	7	259	2679	1	806	0	912	AtUBP26	UBIQUITIN-SPECIFIC PROTEASE 26	H2B de-ubiquitination	UBP	0	0	0.0966667	0.0266667
i3_LQ_SeedM_c26531/f1p4/4048					AT3G49600.2	56.53	1072	418	8	326	3424	1	1063	0	1170	AtUBP26	UBIQUITIN-SPECIFIC PROTEASE 26	H2B de-ubiquitination	UBP	1.36	1.93667	2.14667	2.64333
i3_LQ_SeedM_c4353/f1p2/3150					AT3G49600.2	55.664	918	383	9	268	2997	1	902	0	990	AtUBP26	UBIQUITIN-SPECIFIC PROTEASE 26	H2B de-ubiquitination	UBP	0	0	0.0266667	0.156667
i3_LQ_SeedM_c5251/f1p0/3377	i3_LQ_SeedM_c5251/f1p0/3377	C12			AT3G49600.2	55.71	1007	421	10	207	3203	1	990	0	1071	AtUBP26	UBIQUITIN-SPECIFIC PROTEASE 26	H2B de-ubiquitination	UBP	0.705	1.25667	0.476667	0.716667
i3_LQ_SeedM_c766/f8p0/3879					AT3G49600.2	56.812	1079	442	9	326	3538	1	1063	0	1186	AtUBP26	UBIQUITIN-SPECIFIC PROTEASE 26	H2B de-ubiquitination	UBP	2.515	0.82	1.93667	2.26
i4_LQ_SeedM_c12425/f1p0/4766					AT3G49600.2	57.631	819	330	7	266	2698	1	810	0	924	AtUBP26	UBIQUITIN-SPECIFIC PROTEASE 26	H2B de-ubiquitination	UBP	0.035	0.243333	0.00666667	0.0666667
i4_LQ_SeedM_c20489/f1p0/4774					AT3G49600.2	57.909	727	290	6	429	2585	27	745	0	823	AtUBP26	UBIQUITIN-SPECIFIC PROTEASE 26	H2B de-ubiquitination	UBP	0.135	0.08	0.126667	0.106667
i4_LQ_SeedM_c7476/f1p0/4433					AT3G49600.2	52.894	622	271	6	873	2705	235	845	0	625	AtUBP26	UBIQUITIN-SPECIFIC PROTEASE 26	H2B de-ubiquitination	UBP	0.12	0.1	0.1	0.226667
i4_LQ_SeedM_c9038/f1p4/5030					AT3G49600.2	57.475	816	329	9	207	2630	1	806	0	907	AtUBP26	UBIQUITIN-SPECIFIC PROTEASE 26	H2B de-ubiquitination	UBP	0.225	0.13	0.13	0.443333
i5_LQ_SeedM_c12146/f1p3/5042					AT3G49600.2	53.571	308	136	2	4014	4937	763	1063	8.8e-121	320	AtUBP26	UBIQUITIN-SPECIFIC PROTEASE 26	H2B de-ubiquitination	UBP	0.035	0.0933333	0.1	0.0866667
i2_LQ_SeedM_c42510/f1p5/2894					AT3G49600.3	61.628	86	31	1	164	421	959	1042	1.59e-24	111	AtUBP26	UBIQUITIN-SPECIFIC PROTEASE 26	H2B de-ubiquitination	UBP	0.03	0.02	0.0333333	0.0133333
i4_LQ_SeedM_c22065/f1p7/4704	i4_LQ_SeedM_c22065/f1p7/4704	C12			AT3G49600.3	53.817	524	232	3	2837	4402	527	1042	6.77e-174	551	AtUBP26	UBIQUITIN-SPECIFIC PROTEASE 26	H2B de-ubiquitination	UBP	0.145	0.483333	0.12	0.243333
i2_LQ_SeedM_c33617/f1p2/2923					AT3G50530.1	74.227	97	25	0	2260	2550	505	601	4.68e-55	156	AtCRK5	Calcium-Dependent Protein Kinase-Related Kinase	governs Arabidopsis embryo development by fine tuning the auxin-GA homeostasis and potentially by phosphorylating various polar auxin transport (PAT) proteins.	CRK	2.045	1.21667	0.773333	1.63333
i2_LQ_SeedM_c37643/f1p3/2931					AT3G50530.1	49.677	155	40	6	1963	2418	444	563	9.21e-41	122	AtCRK5	Calcium-Dependent Protein Kinase-Related Kinase	governs Arabidopsis embryo development by fine tuning the auxin-GA homeostasis and potentially by phosphorylating various polar auxin transport (PAT) proteins.	CRK	0.735	0.566667	0.653333	1.53
i2_LQ_SeedM_c55385/f1p3/2332					AT3G50530.1	73.191	608	148	5	140	1939	1	601	0	890	AtCRK5	Calcium-Dependent Protein Kinase-Related Kinase	governs Arabidopsis embryo development by fine tuning the auxin-GA homeostasis and potentially by phosphorylating various polar auxin transport (PAT) proteins.	CRK	11.62	9.15333	6.42667	17.1067
i2_LQ_SeedM_c56025/f1p3/2455					AT3G50530.1	62.189	603	174	8	173	1939	1	563	0	679	AtCRK5	Calcium-Dependent Protein Kinase-Related Kinase	governs Arabidopsis embryo development by fine tuning the auxin-GA homeostasis and potentially by phosphorylating various polar auxin transport (PAT) proteins.	CRK	3.83	3.64667	4.04667	6.41667
i3_LQ_SeedM_c14546/f1p0/3550					AT3G50530.1	57.143	126	47	3	2671	3045	444	563	1.59e-41	125	AtCRK5	Calcium-Dependent Protein Kinase-Related Kinase	governs Arabidopsis embryo development by fine tuning the auxin-GA homeostasis and potentially by phosphorylating various polar auxin transport (PAT) proteins.	CRK	0.51	0.876667	2.79	3.30333
i4_LQ_SeedM_c21967/f1p79/4942					AT3G50530.1	67.826	115	33	2	4325	4663	444	556	7.3e-34	140	AtCRK5	Calcium-Dependent Protein Kinase-Related Kinase	governs Arabidopsis embryo development by fine tuning the auxin-GA homeostasis and potentially by phosphorylating various polar auxin transport (PAT) proteins.	CRK	0.14	0.05	0.106667	0.253333
i4_LQ_SeedM_c4602/f1p1/5118					AT3G50530.1	52.601	173	59	8	4277	4771	444	601	9.32e-34	140	AtCRK5	Calcium-Dependent Protein Kinase-Related Kinase	governs Arabidopsis embryo development by fine tuning the auxin-GA homeostasis and potentially by phosphorylating various polar auxin transport (PAT) proteins.	CRK	0.38	0.403333	2.55	2.22
i5_LQ_SeedM_c10628/f1p0/5729					AT3G50530.1	73.75	80	21	0	4913	5152	444	523	3.26e-53	121	AtCRK5	Calcium-Dependent Protein Kinase-Related Kinase	governs Arabidopsis embryo development by fine tuning the auxin-GA homeostasis and potentially by phosphorylating various polar auxin transport (PAT) proteins.	CRK	0.15	0.21	0.853333	1.2
i5_LQ_SeedM_c8342/f1p3/5299					AT3G50530.1	39.496	119	34	4	4553	4900	480	563	1.09e-33	65.9	AtCRK5	Calcium-Dependent Protein Kinase-Related Kinase	governs Arabidopsis embryo development by fine tuning the auxin-GA homeostasis and potentially by phosphorylating various polar auxin transport (PAT) proteins.	CRK	0.045	0.143333	0.533333	0.483333
i1_LQ_SeedM_c14988/f1p0/1208					AT3G51300.1	93.678	174	11	0	86	607	1	174	3.53e-120	347	AtROP1	RHO-related GTPase	influence germination time, root morphology, the formation of F-actin bundles, and symbiotic fungal interactions	ROP	47.95	58.9133	50.94	51.0233
i1_LQ_SeedM_c15795/f1p0/1158					AT3G51300.1	90.058	171	17	0	283	795	1	171	1.4e-113	330	AtROP1	RHO-related GTPase	influence germination time, root morphology, the formation of F-actin bundles, and symbiotic fungal interactions	ROP	0	0.0833333	0.15	0.123333
i2_LQ_SeedM_c21441/f1p2/3101					AT3G51300.1	92.593	54	4	0	2642	2803	121	174	1.19e-26	108	AtROP1	RHO-related GTPase	influence germination time, root morphology, the formation of F-actin bundles, and symbiotic fungal interactions	ROP	3.775	3.77333	4.87667	3.66667
i4_LQ_SeedM_c12046/f1p1/4862					AT3G51300.1	92.593	54	4	0	4365	4526	121	174	1.97e-26	108	AtROP1	RHO-related GTPase	influence germination time, root morphology, the formation of F-actin bundles, and symbiotic fungal interactions	ROP	1.07	0.706667	0.353333	0.583333
i5_LQ_SeedM_c10169/f1p0/5520	i5_LQ_SeedM_c10169/f1p0/5520	C3			AT3G51300.1	90.741	54	5	0	4964	5125	121	174	2.35e-25	105	AtROP1	RHO-related GTPase	influence germination time, root morphology, the formation of F-actin bundles, and symbiotic fungal interactions	ROP	0.72	0.543333	1.34	1.77667
i2_LQ_SeedM_c26974/f1p63/2956					AT3G52250.2	30.047	426	242	17	890	2053	365	772	1.08e-21	102	AtPWR	epigenetic factor Powerdress	controll seeds germination under HT through histone acetylation modification and H2A.Z deposition		2.16	1.95667	3.44333	4.18333
i4_HQ_SeedM_c1289/f2p5/4388					AT3G52250.2	36.788	193	95	6	927	1436	365	553	3.19e-14	79	AtPWR	epigenetic factor Powerdress	controll seeds germination under HT through histone acetylation modification and H2A.Z deposition		0.57	1.34667	1.03333	1.48667
i5_HQ_SeedM_c12993/f34p7/5437			MYB-related	TF	AT3G52250.2	37.75	551	306	11	1820	3388	678	1219	4.28e-88	320	AtPWR	epigenetic factor Powerdress	controll seeds germination under HT through histone acetylation modification and H2A.Z deposition		2.655	3.20333	4.47	4.21667
i5_HQ_SeedM_c13146/f3p10/5690			MYB-related	TF	AT3G52250.2	37.862	552	309	12	1841	3424	678	1219	3.87e-89	323	AtPWR	epigenetic factor Powerdress	controll seeds germination under HT through histone acetylation modification and H2A.Z deposition		14.425	8.13667	9.53333	15.44
i4_LQ_SeedM_c11299/f1p1/4756			MYB-related	TF	AT3G52250.2	36.49	359	181	10	1586	2563	875	1219	4.05e-41	167	AtPWR	epigenetic factor Powerdress	controll seeds germination under HT through histone acetylation modification and H2A.Z deposition		1.14	1.28333	0.813333	0.863333
i4_LQ_SeedM_c15993/f1p0/4150					AT3G52250.2	36.788	193	96	6	853	1365	365	553	2.16e-13	76.3	AtPWR	epigenetic factor Powerdress	controll seeds germination under HT through histone acetylation modification and H2A.Z deposition		0.06	0.0666667	0.11	0.0633333
i4_LQ_SeedM_c18037/f1p21/4801	i4_LQ_SeedM_c18037/f1p21/4801	C6	MYB-related	TF	AT3G52250.2	39.747	395	192	10	1728	2816	839	1219	1.55e-61	233	AtPWR	epigenetic factor Powerdress	controll seeds germination under HT through histone acetylation modification and H2A.Z deposition		1.105	3.93	1.37	4.01333
i4_LQ_SeedM_c22035/f1p2/4838	i4_LQ_SeedM_c22035/f1p2/4838	C12	MYB-related	TF	AT3G52250.2	34.459	859	482	23	656	3055	365	1201	8.13e-98	350	AtPWR	epigenetic factor Powerdress	controll seeds germination under HT through histone acetylation modification and H2A.Z deposition		0.015	0.646667	0	0.156667
i4_LQ_SeedM_c9009/f1p0/4786			MYB-related	TF	AT3G52250.2	34.135	832	482	25	214	2580	411	1219	5.02e-98	350	AtPWR	epigenetic factor Powerdress	controll seeds germination under HT through histone acetylation modification and H2A.Z deposition		2.32	6.42667	7.39	9.10333
i5_LQ_SeedM_c10913/f1p0/5067			MYB-related	TF	AT3G52250.2	37.75	551	306	11	1834	3402	678	1219	1.16e-88	321	AtPWR	epigenetic factor Powerdress	controll seeds germination under HT through histone acetylation modification and H2A.Z deposition		0.05	0.03	0	0.01
i5_LQ_SeedM_c11656/f1p5/5152	i5_LQ_SeedM_c11656/f1p5/5152	C12			AT3G52250.2	42.152	223	123	3	1900	2559	720	939	1.34e-42	172	AtPWR	epigenetic factor Powerdress	controll seeds germination under HT through histone acetylation modification and H2A.Z deposition		0.025	0.146667	0.02	0
i5_LQ_SeedM_c12084/f1p3/5108			MYB-related	TF	AT3G52250.2	37.681	552	310	12	1216	2799	678	1219	2.74e-89	323	AtPWR	epigenetic factor Powerdress	controll seeds germination under HT through histone acetylation modification and H2A.Z deposition		2.66	4.23667	3.62667	4.65333
i5_LQ_SeedM_c1596/f1p0/5587	i5_LQ_SeedM_c1596/f1p0/5587	C1	MYB-related	TF	AT3G52250.2	37.017	362	200	9	2487	3539	875	1219	8.7e-72	187	AtPWR	epigenetic factor Powerdress	controll seeds germination under HT through histone acetylation modification and H2A.Z deposition		0.355	0.01	0.48	0.136667
i5_LQ_SeedM_c2790/f1p19/5504					AT3G52250.2	35.439	285	157	6	2938	2156	938	1219	6.82e-78	142	AtPWR	epigenetic factor Powerdress	controll seeds germination under HT through histone acetylation modification and H2A.Z deposition		0.35	0.13	0.236667	0.166667
i5_LQ_SeedM_c4923/f1p0/5590	i5_LQ_SeedM_c4923/f1p0/5590	C10	MYB-related	TF	AT3G52250.2	34.291	592	337	17	849	2519	365	939	3.72e-97	243	AtPWR	epigenetic factor Powerdress	controll seeds germination under HT through histone acetylation modification and H2A.Z deposition		0.73	0.993333	0.183333	0.46
i5_LQ_SeedM_c5019/f1p0/5762					AT3G52250.2	35.889	287	156	5	1844	2695	678	939	1.72e-39	162	AtPWR	epigenetic factor Powerdress	controll seeds germination under HT through histone acetylation modification and H2A.Z deposition		0	0.0333333	0.0433333	0.0233333
i5_LQ_SeedM_c5688/f1p4/5204					AT3G52250.2	30.88	557	339	13	1869	3446	678	1219	1.42e-47	188	AtPWR	epigenetic factor Powerdress	controll seeds germination under HT through histone acetylation modification and H2A.Z deposition		0.005	0	0.09	0.0166667
i5_LQ_SeedM_c7122/f1p16/5366	i5_LQ_SeedM_c7122/f1p16/5366	C12			AT3G52250.2	35.505	307	185	8	1722	2624	678	977	1.34e-34	146	AtPWR	epigenetic factor Powerdress	controll seeds germination under HT through histone acetylation modification and H2A.Z deposition		0	0.0866667	0.00333333	0.0266667
i5_LQ_SeedM_c7940/f1p19/5264	i5_LQ_SeedM_c7940/f1p19/5264	C1	MYB-related	TF	AT3G52250.2	40	425	224	8	1913	3112	801	1219	3.21e-77	285	AtPWR	epigenetic factor Powerdress	controll seeds germination under HT through histone acetylation modification and H2A.Z deposition		5.195	1.11667	8.74333	6.71333
i5_LQ_SeedM_c8398/f1p0/5412			MYB-related	TF	AT3G52250.2	38.119	202	117	4	1829	2419	678	876	7.8e-46	120	AtPWR	epigenetic factor Powerdress	controll seeds germination under HT through histone acetylation modification and H2A.Z deposition		0.07	0.09	0.07	0.1
i5_LQ_SeedM_c8437/f1p11/5436			MYB-related	TF	AT3G52250.2	36.237	287	158	8	2627	3424	937	1219	1.56e-81	153	AtPWR	epigenetic factor Powerdress	controll seeds germination under HT through histone acetylation modification and H2A.Z deposition		1.11	0.546667	0.493333	1.26
i5_LQ_SeedM_c8602/f1p0/5774			MYB-related	TF	AT3G52250.2	38.386	508	280	9	2065	3507	718	1219	2.05e-79	292	AtPWR	epigenetic factor Powerdress	controll seeds germination under HT through histone acetylation modification and H2A.Z deposition		0.085	0.00666667	0.0333333	0.0366667
i5_LQ_SeedM_c9187/f1p6/5426					AT3G52250.2	37.794	553	303	11	3777	2209	678	1219	1.64e-88	321	AtPWR	epigenetic factor Powerdress	controll seeds germination under HT through histone acetylation modification and H2A.Z deposition		0.145	0.206667	0.27	0.17
i5_LQ_SeedM_c9312/f1p4/5717			MYB-related	TF	AT3G52250.2	36.982	338	185	9	2549	3499	871	1201	6.39e-75	181	AtPWR	epigenetic factor Powerdress	controll seeds germination under HT through histone acetylation modification and H2A.Z deposition		0.205	0.0733333	0.146667	0.173333
i5_LQ_SeedM_c9583/f1p24/5534			MYB-related	TF	AT3G52250.2	33.143	525	289	14	1926	3383	718	1219	5.28e-60	229	AtPWR	epigenetic factor Powerdress	controll seeds germination under HT through histone acetylation modification and H2A.Z deposition		0.01	0.0733333	0.0633333	0.0533333
i5_LQ_SeedM_c9720/f1p2/5437	i5_LQ_SeedM_c9720/f1p2/5437	C4	MYB-related	TF	AT3G52250.2	35.192	287	158	5	1803	2654	678	939	1.12e-68	162	AtPWR	epigenetic factor Powerdress	controll seeds germination under HT through histone acetylation modification and H2A.Z deposition		0.05	0.02	0.2	0.22
i5_LQ_SeedM_c9802/f1p2/5347			MYB-related	TF	AT3G52250.2	37.568	551	308	10	1737	3308	678	1219	2.19e-83	305	AtPWR	epigenetic factor Powerdress	controll seeds germination under HT through histone acetylation modification and H2A.Z deposition		0.595	0.146667	0.61	0.68
i6_LQ_SeedM_c2122/f1p0/6012	i6_LQ_SeedM_c2122/f1p0/6012	C2	MYB-related	TF	AT3G52250.2	33.784	444	203	18	2584	3756	814	1219	2.59e-40	165	AtPWR	epigenetic factor Powerdress	controll seeds germination under HT through histone acetylation modification and H2A.Z deposition		0.17	0.00333333	0.0633333	0.0733333
i6_LQ_SeedM_c267/f1p0/6168					AT3G52250.2	32.727	165	92	4	928	1365	372	536	7.66e-11	68.6	AtPWR	epigenetic factor Powerdress	controll seeds germination under HT through histone acetylation modification and H2A.Z deposition		0.04	0.04	0.06	0.0366667
i6_LQ_SeedM_c784/f1p0/6875					AT3G52250.2	40.672	268	150	4	1567	2361	678	939	2.18e-61	187	AtPWR	epigenetic factor Powerdress	controll seeds germination under HT through histone acetylation modification and H2A.Z deposition		0.05	0.04	0.0233333	0.116667
i2_LQ_SeedM_c24466/f1p0/2304					AT3G53340.4	79.167	48	10	0	1616	1759	76	123	5.59e-20	87	AtNF-YB10	NUCLEAR FACTOR Y	have both opposing and additive roles in ABA-mediated seed germination	NF-Y	0	0.116667	0.01	0.0266667
i0_LQ_SeedM_c2354/f1p0/893	i0_LQ_SeedM_c2354/f1p0/893	C4	NF-YB	TF	AT3G53340.5	75	112	27	1	114	446	27	138	5.54e-54	174	AtNF-YB10	NUCLEAR FACTOR Y	have both opposing and additive roles in ABA-mediated seed germination	NF-Y	20.11	13.4933	68.2667	19.0967
i1_LQ_SeedM_c2113/f2p10/2078	i1_LQ_SeedM_c2113/f2p10/2078	C4			AT3G53480.1	39.56	91	55	0	1290	1562	749	839	2.33e-26	75.5	AtABCG37	ATP-BINDING CASSETTE G37	auxin transportion		0.03	0	1.82	2.03
i2_LQ_SeedM_c20249/f1p0/2565	i2_LQ_SeedM_c20249/f1p0/2565	C1	GARP-G2-like	TF	AT3G53480.1	75	60	15	0	1167	1346	914	973	6.61e-23	106	AtABCG37	ATP-BINDING CASSETTE G37	auxin transportion		2.215	0	2.48	2.11
i4_LQ_SeedM_c21774/f1p1/4408					AT3G53480.1	63.986	1455	512	3	26	4369	1	1450	0	1932	AtABCG37	ATP-BINDING CASSETTE G37	auxin transportion		0.37	0.426667	1.57	0.643333
i5_LQ_SeedM_c8747/f1p12/5227					AT3G53480.1	26.458	480	293	17	1870	3246	597	1037	2.18e-38	122	AtABCG37	ATP-BINDING CASSETTE G37	auxin transportion		0	0	0.01	0
i0_LQ_SeedM_c1697/f2p8/542					AT3G53740.4	75	112	26	1	40	369	1	112	4.78e-52	162	AtRPL36B	60S ribosomal protein L36-2	germination-associated gene		274.915	364.147	216.133	252.92
i0_LQ_SeedM_c8546/f1p0/500	i0_LQ_SeedM_c8546/f1p0/500	C7			AT3G53740.4	78.313	83	16	1	148	390	30	112	9.03e-39	122	AtRPL36B	60S ribosomal protein L36-2	germination-associated gene		131.885	206.483	195.3	112.067
i4_LQ_SeedM_c17808/f1p6/4768					AT3G53740.4	85.075	67	10	0	2408	2608	35	101	8.94e-29	112	AtRPL36B	60S ribosomal protein L36-2	germination-associated gene		0.585	0.463333	0.363333	0.376667
i4_HQ_SeedM_c1301/f3p5/4981					AT3G54230.2	52.903	775	290	16	535	2772	19	747	0	586	AtSUA	SUPPRESSOR OF ABI3-5	DRT111 controls splicing of ABI3 and acts upstream of the splicing factor SUPPRESSOR OF ABI3-5 (SUA)	SUA	4.53	1.76	6.32	3.86
i4_HQ_SeedM_c3551/f2p0/4808	i4_HQ_SeedM_c3551/f2p0/4808	C1			AT3G54230.2	52.619	821	314	16	289	2664	1	775	0	628	AtSUA	SUPPRESSOR OF ABI3-5	DRT111 controls splicing of ABI3 and acts upstream of the splicing factor SUPPRESSOR OF ABI3-5 (SUA)	SUA	4.885	0.05	3.33333	3.64
i3_LQ_SeedM_c11324/f1p117/3689					AT3G54230.2	54.384	730	249	17	1373	3502	339	1004	0	589	AtSUA	SUPPRESSOR OF ABI3-5	DRT111 controls splicing of ABI3 and acts upstream of the splicing factor SUPPRESSOR OF ABI3-5 (SUA)	SUA	1.555	0.973333	2.80333	1.92
i3_LQ_SeedM_c23460/f1p11/3454	i3_LQ_SeedM_c23460/f1p11/3454	C12			AT3G54230.2	53.768	783	284	17	157	2415	19	753	0	577	AtSUA	SUPPRESSOR OF ABI3-5	DRT111 controls splicing of ABI3 and acts upstream of the splicing factor SUPPRESSOR OF ABI3-5 (SUA)	SUA	0.02	2.46333	0.03	0.0866667
i3_LQ_SeedM_c33310/f1p6/3901	i3_LQ_SeedM_c33310/f1p6/3901	C1			AT3G54230.2	52.664	807	305	17	290	2620	1	760	0	605	AtSUA	SUPPRESSOR OF ABI3-5	DRT111 controls splicing of ABI3 and acts upstream of the splicing factor SUPPRESSOR OF ABI3-5 (SUA)	SUA	0.295	0.0266667	0.443333	0.23
i4_LQ_SeedM_c15305/f2p10/4272	i4_LQ_SeedM_c15305/f2p10/4272	C4			AT3G54230.2	52.097	787	300	16	525	2798	19	757	0	578	AtSUA	SUPPRESSOR OF ABI3-5	DRT111 controls splicing of ABI3 and acts upstream of the splicing factor SUPPRESSOR OF ABI3-5 (SUA)	SUA	1.545	0.57	3.81	4.21333
i4_LQ_SeedM_c19949/f1p3/4819	i4_LQ_SeedM_c19949/f1p3/4819	C4			AT3G54230.2	62.523	539	184	9	1117	2703	240	770	5.86e-177	559	AtSUA	SUPPRESSOR OF ABI3-5	DRT111 controls splicing of ABI3 and acts upstream of the splicing factor SUPPRESSOR OF ABI3-5 (SUA)	SUA	1.94	0.623333	3.63	3.74667
i4_LQ_SeedM_c7722/f1p9/4828					AT3G54230.2	55.05	703	244	13	1263	3326	240	885	0	573	AtSUA	SUPPRESSOR OF ABI3-5	DRT111 controls splicing of ABI3 and acts upstream of the splicing factor SUPPRESSOR OF ABI3-5 (SUA)	SUA	4.905	1.42667	3.68	2.71667
i5_LQ_SeedM_c13577/f1p0/5014	i5_LQ_SeedM_c13577/f1p0/5014	C4			AT3G54230.2	64.224	232	75	4	1254	1943	240	465	3.05e-81	291	AtSUA	SUPPRESSOR OF ABI3-5	DRT111 controls splicing of ABI3 and acts upstream of the splicing factor SUPPRESSOR OF ABI3-5 (SUA)	SUA	0.45	0.15	1.99667	1.08
i2_LQ_SeedM_c34085/f1p11/2876					AT3G54230.3	68.033	366	110	6	13	1098	89	451	3.69e-131	412	AtSUA	SUPPRESSOR OF ABI3-5	DRT111 controls splicing of ABI3 and acts upstream of the splicing factor SUPPRESSOR OF ABI3-5 (SUA)	SUA	0.045	0.106667	0.23	0.233333
i3_LQ_SeedM_c20236/f1p23/3943					AT3G54230.3	68.333	60	18	1	464	285	666	724	6.41e-17	87	AtSUA	SUPPRESSOR OF ABI3-5	DRT111 controls splicing of ABI3 and acts upstream of the splicing factor SUPPRESSOR OF ABI3-5 (SUA)	SUA	0.27	0.183333	0.723333	0.423333
i3_LQ_SeedM_c23069/f1p0/3378	i3_LQ_SeedM_c23069/f1p0/3378	C3			AT3G54230.3	56.364	55	24	0	441	605	66	120	1.07e-11	69.7	AtSUA	SUPPRESSOR OF ABI3-5	DRT111 controls splicing of ABI3 and acts upstream of the splicing factor SUPPRESSOR OF ABI3-5 (SUA)	SUA	0.585	0.136667	0.82	1.41667
i3_LQ_SeedM_c23745/f1p0/3347					AT3G54230.3	46.508	673	234	16	1396	3246	2	604	7.38e-121	389	AtSUA	SUPPRESSOR OF ABI3-5	DRT111 controls splicing of ABI3 and acts upstream of the splicing factor SUPPRESSOR OF ABI3-5 (SUA)	SUA	1.91	1.71	1.51	2.42667
i4_LQ_SeedM_c2313/f1p6/4754	i4_LQ_SeedM_c2313/f1p6/4754	C6			AT3G54230.3	41.39	331	135	7	2599	3570	326	604	3.3e-24	110	AtSUA	SUPPRESSOR OF ABI3-5	DRT111 controls splicing of ABI3 and acts upstream of the splicing factor SUPPRESSOR OF ABI3-5 (SUA)	SUA	0.3	1.17	0.88	0.796667
i4_LQ_SeedM_c3774/f1p4/4244					AT3G54230.3	69.672	366	104	5	1654	2739	89	451	3.2e-127	412	AtSUA	SUPPRESSOR OF ABI3-5	DRT111 controls splicing of ABI3 and acts upstream of the splicing factor SUPPRESSOR OF ABI3-5 (SUA)	SUA	0.705	1.45333	2.28	3.66667
i5_LQ_SeedM_c1819/f1p2/5154					AT3G54230.3	52.047	513	172	11	3271	4755	146	602	5.81e-102	345	AtSUA	SUPPRESSOR OF ABI3-5	DRT111 controls splicing of ABI3 and acts upstream of the splicing factor SUPPRESSOR OF ABI3-5 (SUA)	SUA	1.095	0.723333	0.66	0.74
i0_LQ_SeedM_c7195/f1p85/786	i0_LQ_SeedM_c7195/f1p85/786	C4			AT3G54230.4	72	50	10	2	44	190	854	900	1.23e-13	71.2	AtSUA	SUPPRESSOR OF ABI3-5	DRT111 controls splicing of ABI3 and acts upstream of the splicing factor SUPPRESSOR OF ABI3-5 (SUA)	SUA	0.59	0.0466667	1.26667	1.43
i4_LQ_SeedM_c11727/f1p0/4943	i4_LQ_SeedM_c11727/f1p0/4943	C1			AT3G54230.4	52.302	543	184	13	3280	4854	355	840	4.66e-111	377	AtSUA	SUPPRESSOR OF ABI3-5	DRT111 controls splicing of ABI3 and acts upstream of the splicing factor SUPPRESSOR OF ABI3-5 (SUA)	SUA	1.445	0.02	4.58	2.59
i4_LQ_SeedM_c7253/f1p0/4769					AT3G54230.4	47.009	702	301	16	1013	2986	51	725	1.21e-117	394	AtSUA	SUPPRESSOR OF ABI3-5	DRT111 controls splicing of ABI3 and acts upstream of the splicing factor SUPPRESSOR OF ABI3-5 (SUA)	SUA	0.015	0.00333333	0.0533333	0.0766667
i3_HQ_SeedM_c17604/f2p0/3823					AT3G54230.5	53.562	786	278	17	541	2793	19	752	0	588	AtSUA	SUPPRESSOR OF ABI3-5	DRT111 controls splicing of ABI3 and acts upstream of the splicing factor SUPPRESSOR OF ABI3-5 (SUA)	SUA	3.095	6.80667	7.19	4.29
i3_LQ_SeedM_c25791/f1p4/3792	i3_LQ_SeedM_c25791/f1p4/3792	C1			AT3G54230.5	51.132	839	313	17	289	2709	1	774	0	615	AtSUA	SUPPRESSOR OF ABI3-5	DRT111 controls splicing of ABI3 and acts upstream of the splicing factor SUPPRESSOR OF ABI3-5 (SUA)	SUA	5.205	0.133333	4.41333	4.78333
i4_LQ_SeedM_c18275/f1p5/5092	i4_LQ_SeedM_c18275/f1p5/5092	C8			AT3G54230.5	52.972	774	289	16	547	2781	19	746	0	586	AtSUA	SUPPRESSOR OF ABI3-5	DRT111 controls splicing of ABI3 and acts upstream of the splicing factor SUPPRESSOR OF ABI3-5 (SUA)	SUA	0.395	1.75333	1.12667	0.64
i4_LQ_SeedM_c23259/f1p5/4829	i4_LQ_SeedM_c23259/f1p5/4829	C3			AT3G54230.5	64.557	395	125	7	1470	2618	382	773	1.3e-172	385	AtSUA	SUPPRESSOR OF ABI3-5	DRT111 controls splicing of ABI3 and acts upstream of the splicing factor SUPPRESSOR OF ABI3-5 (SUA)	SUA	0.835	0.18	0.743333	0.966667
i2_LQ_SeedM_c36804/f1p1/2294	i2_LQ_SeedM_c36804/f1p1/2294	C1			AT3G54720.1	60.363	386	143	4	1022	2173	328	705	3.69e-180	475	AtAMP1	ALTERED MERISTEM PROGRAM 1	acquisition and/or maintenance of seed dormancy in Arabidopsis	AMP1	8.34	3.84	16.33	9.72333
i5_LQ_SeedM_c5814/f1p0/5662	i5_LQ_SeedM_c5814/f1p0/5662	C4			AT3G54720.1	60.909	330	125	2	1044	2027	325	652	1.56e-133	435	AtAMP1	ALTERED MERISTEM PROGRAM 1	acquisition and/or maintenance of seed dormancy in Arabidopsis	AMP1	0.355	0.176667	1.45333	0.476667
i1_LQ_SeedM_c22588/f1p29/1781	i1_LQ_SeedM_c22588/f1p29/1781	C5	C2C2-GATA	TF	AT3G54810.2	82.857	70	12	0	1163	1372	228	297	3.75e-35	135	AtBME3-ZF	BME3 (Blue Micropylar End 3) GATA zinc finger transcription factor	positive regulator of Arabidopsis seed germination	BME3-ZF	7.175	18.02	4.03333	19.1767
i2_LQ_SeedM_c35097/f1p3/2299	i2_LQ_SeedM_c35097/f1p3/2299	C5	C2C2-GATA	TF	AT3G54810.2	82.857	70	12	0	1717	1926	228	297	1.6e-34	135	AtBME3-ZF	BME3 (Blue Micropylar End 3) GATA zinc finger transcription factor	positive regulator of Arabidopsis seed germination	BME3-ZF	0.69	0.183333	0.0966667	0.836667
i2_LQ_SeedM_c35932/f1p3/2394	i2_LQ_SeedM_c35932/f1p3/2394	C5	C2C2-GATA	TF	AT3G54810.2	82.857	70	12	0	1800	2009	228	297	1.3e-34	135	AtBME3-ZF	BME3 (Blue Micropylar End 3) GATA zinc finger transcription factor	positive regulator of Arabidopsis seed germination	BME3-ZF	7.82	12.0933	8.55667	50.64
i3_LQ_SeedM_c11289/f1p0/3207	i3_LQ_SeedM_c11289/f1p0/3207	C3	C2C2-GATA	TF	AT3G54810.2	81.429	70	13	0	2625	2834	228	297	4.92e-33	131	AtBME3-ZF	BME3 (Blue Micropylar End 3) GATA zinc finger transcription factor	positive regulator of Arabidopsis seed germination	BME3-ZF	1.235	0.406667	0.686667	2.13333
i3_LQ_SeedM_c22248/f1p1/3323			C2C2-GATA	TF	AT3G54810.2	82.857	70	12	0	2788	2997	228	297	7.78e-34	133	AtBME3-ZF	BME3 (Blue Micropylar End 3) GATA zinc finger transcription factor	positive regulator of Arabidopsis seed germination	BME3-ZF	0.085	0.28	0.14	0.41
i3_LQ_SeedM_c22513/f1p0/3287	i3_LQ_SeedM_c22513/f1p0/3287	C5	C2C2-GATA	TF	AT3G54810.2	81.429	70	13	0	2730	2939	228	297	2.74e-33	132	AtBME3-ZF	BME3 (Blue Micropylar End 3) GATA zinc finger transcription factor	positive regulator of Arabidopsis seed germination	BME3-ZF	0.23	0.0966667	0.203333	1.28667
i3_LQ_SeedM_c26778/f1p3/3372	i3_LQ_SeedM_c26778/f1p3/3372	C3	C2C2-GATA	TF	AT3G54810.2	82.857	70	12	0	2822	3031	228	297	3.49e-34	134	AtBME3-ZF	BME3 (Blue Micropylar End 3) GATA zinc finger transcription factor	positive regulator of Arabidopsis seed germination	BME3-ZF	0.645	0.336667	0.746667	2.37667
i3_LQ_SeedM_c27925/f1p0/3228	i3_LQ_SeedM_c27925/f1p0/3228	C6	C2C2-GATA	TF	AT3G54810.2	80	70	14	0	2695	2904	228	297	4.14e-32	128	AtBME3-ZF	BME3 (Blue Micropylar End 3) GATA zinc finger transcription factor	positive regulator of Arabidopsis seed germination	BME3-ZF	0.27	1.41	0.443333	1.8
i1_LQ_SeedM_c13887/f1p12/1465			bZIP	TF	AT3G56850.1	55.7	307	97	15	365	1243	16	297	2.31e-79	249	AtAREB3	ABA-responsive element-binding protein 3	ABA signalling during seed maturation	AREB	9.44	9.53667	16.7267	13.41
i1_LQ_SeedM_c20297/f1p33/1599			bZIP	TF	AT3G56850.1	77	100	23	0	922	1221	198	297	2.04e-29	118	AtAREB3	ABA-responsive element-binding protein 3	ABA signalling during seed maturation	AREB	5.325	4.18667	3.62333	2.83667
i1_LQ_SeedM_c7793/f1p5/1538			bZIP	TF	AT3G56850.1	50.325	308	125	6	316	1212	9	297	3.53e-61	204	AtAREB3	ABA-responsive element-binding protein 3	ABA signalling during seed maturation	AREB	4.255	2.61	2.80333	3.34667
i4_LQ_SeedM_c8010/f1p8/4531	i4_LQ_SeedM_c8010/f1p8/4531	C7	bZIP	TF	AT3G56850.1	53.237	278	97	12	349	1149	16	271	3.07e-63	218	AtAREB3	ABA-responsive element-binding protein 3	ABA signalling during seed maturation	AREB	0.785	2.44333	3.50333	1.32667
i4_LQ_SeedM_c8610/f1p0/4492					AT3G56850.1	50.588	255	93	12	364	1095	16	248	4.44e-50	180	AtAREB3	ABA-responsive element-binding protein 3	ABA signalling during seed maturation	AREB	0.385	0.176667	0.613333	0.236667
i5_LQ_SeedM_c12203/f1p0/5178	i5_LQ_SeedM_c12203/f1p0/5178	C1			AT3G56850.1	46.13	323	102	13	884	1819	16	277	1.78e-56	199	AtAREB3	ABA-responsive element-binding protein 3	ABA signalling during seed maturation	AREB	0.865	0.0133333	0.963333	0.543333
i0_LQ_SeedM_c1543/f2p0/805	i0_LQ_SeedM_c1543/f2p0/805	C4			AT3G58450.1	45.963	161	84	1	120	593	32	192	9.48e-43	145	AtUSP	Universal Stress Protein			32.125	87.15	404.7	79
i2_LQ_SeedM_c60024/f1p2/2097	i2_LQ_SeedM_c60024/f1p2/2097	C4			AT3G58450.1	46.25	160	83	1	1249	1719	32	191	2.21e-38	142	AtUSP	Universal Stress Protein			3.13	6.19	30.2833	5.65
i0_LQ_SeedM_c13544/f1p0/639			MBF1	TR	AT3G58680.1	82.353	136	24	0	66	473	7	142	7.84e-49	157	AtMBF1b	multiprotein bridging factor 1	regulate ABA-dependent germination o	MBF1	115.775	88.94	84.99	122.213
i0_LQ_SeedM_c13917/f1p1/805			MBF1	TR	AT3G58680.1	71.818	110	29	1	83	412	1	108	2.63e-36	127	AtMBF1b	multiprotein bridging factor 1	regulate ABA-dependent germination o	MBF1	33.83	50.0533	49.9067	46.2067
i4_LQ_SeedM_c1810/f1p13/4840			MBF1	TR	AT3G58680.1	78.667	75	16	0	89	313	1	75	7.76e-33	125	AtMBF1b	multiprotein bridging factor 1	regulate ABA-dependent germination o	MBF1	9.125	6.86667	7.89	6.53333
[truncated: 1,816 more rows]

## Sheet: Arabidopsis genes
Known genes involved in Arabidopsis seed dormancy and germination
Gene name	Enzyme	Function	Abbreviated gene name	Gene ID in NCBI	Species	References
AtbZIP44	basic-leucine zipper transcription factor	precede radicle protrusion,regulate AtMAN7,	ZIP	At1g75390	Arabidopsis thaliana	Iglesias-Fernández et al., 2013
[truncated: 629 more rows]

## Sheet: reference
Iglesias-Fernández R, Barrero-Sicilia C, Carrillo-Barral N, Oňate-Sánchez L, Carboner, P .Arabidopsis thaliana bZIP44: a transcription factor affecting seed germination and expression of the mannanase-encoding gene AtMAN7.Plant J 2013, 74(5):767-780.
[truncated: 330 more rows]
