# Supplementary material for: Transcriptome profiles revealed molecular mechanisms of alternating temperatures in breaking the epicotyl morphophysiological dormancy of Polygonatum sibiricum seeds
Source: BMC Plant Biol. 2021 Aug 12;21:370. doi: 10.1186/s12870-021-03147-7 (PMC8359049; doi:10.1186/s12870-021-03147-7)
Supplement: Supplementary file 11 — Additional file 11: Table S12. List of P. sibiricum genes for RT-qPCR validation. [file 12870_2021_3147_MOESM11_ESM.xlsx]

## Sheet: Sheet1
Table S12. List of P. sibiricum genes for RT-qPCR validation
Gene name	Primer base	Melting temperature (℃)	Product size (bp)	DEG ID. from RNA-seq result	Involved hormone metabolism/signaling pathway
ZEP	FP 5'AATTCGCTTCCACCCATCCT'3	59.37	192	i2_LQ_SeedM_c57053/f1p2/2320	ABA synthesis
	RP 5'TCCTTGTATGTTGAATGCACGC'3	59.84
AAO3	FP 5'TGTGGGCTGGACAATGTTGA'3	59.82	158	i2_LQ_SeedM_c20597/f1p37/2641	ABA synthesis
	RP 5'CTGCACTCTTTTCCAACTAGCA'3	58.86
CYP707A	FP 5'CCCCGAAATGAGAGAGGGTC'3	59.53	210	i2_LQ_SeedM_c60708/f1p5/2192	ABA degradation
	RP 5'GCCTTCTCCCGTCACCAATA'3	55
ABI5	FP 5'CGAGATGACGCTGGAGGATT'3	59.61	125	i1_LQ_SeedM_c22586/f1p9/1509	ABA signaling
	RP 5'CAGGGTAGCTCGTCGGTAAC'3	59.9
ABF	FP 5'TTGATGCTGTTGCCATTCTG'3	56.98	176	i2_HQ_SeedM_c43635/f2p6/2084	ABA signaling
	RP 5'TAACACCACAAAAACGCCAG'3	57.15
PYL4	FP 5'CCTTACACGCCACCTACC'3	57.07	102	i0_LQ_SeedM_c12913/f1p0/865	ABA signaling
	RP 5'GAGGTTCTTGGTCAGGACT'3	55.95
PYL8	FP 5'GGTCGATGGAGTCGGAGTTC'3	59.9	144	i1_LQ_SeedM_c15669/f1p0/1158	ABA signaling
	RP 5'ACTTCTGCGGCTGATCGAAT'3	59.82
PP2C	FP 5'TAGCAGTCCCTGTTCTGTTG'3	57.16	186	i1_LQ_SeedM_c23505/f1p4/1624	ABA signaling
	RP 5'CTCACTCCTCAAACATCCGT'3	57.25
GA3ox	FP 5'CCTTGTGTGCATGTTGTCCTTT'3	59.9	107	i1_HQ_SeedM_c4067/f2p24/1415	GA synthesis
	RP 5'GCCTTGTCCCTTCTCATGTCC'3	57.14
GAMT2	FP 5'AAACGAGGCCGAACTCTAAG'3	57.63	176	i1_LQ_SeedM_c13858/f1p32/1944	GA synthesis
	RP 5'AAAATCATCCATCGGCACCT'3	57.56
GASA3	FP 5'GATGGTTGCGGTTTAGTTGA'3	56.35	133	i0_LQ_SeedM_c8200/f1p5/737	GA signaling
	RP 5'GGCCACCTTATTTCACACTC'3	56.41
GASA6	FP 5'CTCATTGCTCTCCTTGCACT'3	57.89	100	i0_HQ_SeedM_c827/f4p0/667	GA signaling
	RP 5'AATGGTATGCTCCTCCAACA'3	56.5
GASA14	FP 5'GGATGTTGAGGAGCAGTTGA'3	57.52	110	i0_LQ_SeedM_c12151/f1p1/647	GA signaling
	RP 5'CTATAATGGGTGCCGGAGT'3	56.27
CIGR2	FP 5'TGGAGTTGGAATTGGAGCTT'3	57.02	161	i2_HQ_SeedM_c62893/f11p4/2238	GA signaling
	RP 5'TAGGCAGTCGTAGCATTGG'3	56.94
GID1	FP 5'CTGCTTTCGTTTTATGGGGG'3	57.06	190	i2_HQ_SeedM_c8029/f2p7/2785	GA signaling
	RP 5'CAAGAGATCGCACCAGTTTC'3	56.83
GAPDH	FP 5'CCATGGTCAACGTCGGAATC'3	58.99	229		Reference gene
	RP 5'GCGAAGATGTGGATGGCTTT'3	58.9
* gene name based on queried Arabidopsis homologous gene
GAPDH primers were from Wang et al. Screening of reference genes based on quantitative Real-Time PCR in Polygonatum sibiricum. Genomics and Applied Biology 2017, 36(11): 4770-4777.
